# Supplementary material for: A probabilistic forecasting framework for neighbourhood-level disaggregation of electric vehicle adoption scenarios
Source: Nat Commun. 2026 Jun 13;17:7510. doi: 10.1038/s41467-026-74155-0 (PMC13408907; doi:10.1038/s41467-026-74155-0)
Supplement: Supplementary file 3 — Source Data [file 41467_2026_74155_MOESM3_ESM.zip]

Archive with 37 entries (24 files):
- SourceData/
- SourceData/figure3c/
- SourceData/figure5/
- SourceData/.DS_Store
- __MACOSX/SourceData/._.DS_Store
- SourceData/figure4/
- SourceData/figure3b/
- SourceData/figure6a/
- SourceData/figure7b/
- SourceData/figure2a/
- SourceData/figure7c/
- SourceData/figure6b/
- SourceData/figure3a/
- SourceData/figure2b/
- SourceData/figure7a/
- SourceData/figure3c/lsoa_evms_with_cluster.csv
- SourceData/figure5/normalised_mae_baseline_comparison.csv
- SourceData/figure4/proportion_of_lsoa_data_missing.csv
- SourceData/figure4/proportion_of_lsoa_data_valid.csv
- SourceData/figure4/proportion_of_lsoa_data_zero.csv
- SourceData/figure4/proportion_of_lsoa_data_obfuscated.csv
- SourceData/figure3b/lad_evms_geo_clusters_london_zoom.geojson
- SourceData/figure6a/top_down_estimates_nmae.csv
- SourceData/figure6a/nmae_dict.json
- SourceData/figure7b/.DS_Store
- __MACOSX/SourceData/figure7b/._.DS_Store
- SourceData/figure7b/picp_results_h3.json
- SourceData/figure2a/lsoa_evms_with_cluster.csv
- SourceData/figure7c/.DS_Store
- __MACOSX/SourceData/figure7c/._.DS_Store
- SourceData/figure7c/picp_results_h5.json
- SourceData/figure6b/nme_dict.json
- SourceData/figure3a/lad_evms_geo_clusters.geojson
- SourceData/figure2b/lad_clusters.csv
- SourceData/figure7a/.DS_Store
- __MACOSX/SourceData/figure7a/._.DS_Store
- SourceData/figure7a/picp_results_h1.json
