# Supplementary material for: A probabilistic forecasting framework for neighbourhood-level disaggregation of electric vehicle adoption scenarios
Source: Nat Commun. 2026 Jun 13;17:7510. doi: 10.1038/s41467-026-74155-0 (PMC13408907; doi:10.1038/s41467-026-74155-0)
Supplement: Supplementary file 3 — Source Data [file 41467_2026_74155_MOESM3_ESM.zip › SourceData/figure3c/lsoa_evms_with_cluster.csv]

LSOA Code	LAD	2011	2012	2013	2014	2015	2016	2017	2018	2019	2020	2021	2022	2023	cluster_raw	cluster
E01004646	Westminster	0.009560229445506692	0.009746588693957114	0.01171875	0.018	0.02404809619238477	0.031683168316831684	0.03885480572597137	0.049891540130151846	0.0915032679738562	0.11368421052631579	0.15481171548117154	0.18029350104821804	0.21739130434782608	2	High
E01004647	Westminster	0.010615711252653927	0.010775862068965518	0.011547344110854504	0.013574660633484163	0.01991150442477876	0.027649769585253458	0.03728070175438596	0.04697986577181208	0.07223476297968397	0.08823529411764706	0.09907834101382489	0.1282051282051282	0.14832535885167464	2	High
E01004648	Westminster	0.0013623978201634877	0.004098360655737705	0.006906077348066298	0.008595988538681949	0.01451378809869376	0.023809523809523808	0.03458646616541353	0.05124223602484472	0.06339144215530904	0.0805921052631579	0.11437908496732026	0.13539967373572595	0.15008431703204048	2	High
E01004649	Westminster	0.002012072434607646	0.002079002079002079	0.004228329809725159	0.004273504273504274	0.004319654427645789	0.004434589800443459	0.016129032258064516	0.01990049751243781	0.0425	0.07493540051679587	0.11351351351351352	0.143646408839779	0.152	2	High
E01004650	Westminster	0.009287925696594427	0.009630818619582664	0.013179571663920923	0.02155887230514096	0.02348993288590604	0.029411764705882353	0.04054054054054054	0.04631217838765009	0.07360861759425494	0.09090909090909091	0.11657559198542805	0.13663366336633664	0.1663286004056795	2	High
E01004651	Westminster	0.0	0.0	0.0	0.0	0.0	0.013477088948787063	0.021739130434782608	0.03428571428571429	0.04424778761061947	0.0572289156626506	0.08524590163934426	0.10437710437710437	0.12099644128113879	2	High
E01004652	Westminster	0.0036231884057971015	0.004032258064516129	0.0	0.0	0.0	0.0	0.004424778761061947	0.009433962264150943	0.013043478260869565	0.01702127659574468	0.03755868544600939	0.054187192118226604	0.06091370558375635	1	Medium
E01004653	Westminster	0.00199203187250996	0.003968253968253968	0.005964214711729622	0.008247422680412371	0.010526315789473684	0.015053763440860216	0.028888888888888888	0.037199124726477024	0.0518018018018018	0.0611353711790393	0.09151785714285714	0.11085972850678733	0.12727272727272726	2	High
E01004654	Westminster	0.0018484288354898336	0.0019342359767891683	0.0039447731755424065	0.0039603960396039604	0.00998003992015968	0.022	0.027079303675048357	0.03180914512922465	0.04081632653061224	0.06614785992217899	0.08952380952380952	0.10485436893203884	0.11242603550295859	2	High
E01004656	Westminster	0.0025575447570332483	0.004987531172069825	0.005154639175257732	0.007874015748031496	0.010638297872340425	0.011019283746556474	0.013333333333333334	0.016216216216216217	0.02717391304347826	0.046831955922865015	0.05449591280653951	0.0664819944598338	0.09264305177111716	2	High
E01004657	Westminster	0.0026041666666666665	0.0	0.0	0.0	0.0	0.01098901098901099	0.011799410029498525	0.02556818181818182	0.0547112462006079	0.06363636363636363	0.09538461538461539	0.0911854103343465	0.13166144200626959	2	High
E01004658	Westminster	0.0	0.0	0.0	0.0034129692832764505	0.007142857142857143	0.014035087719298246	0.013986013986013986	0.030508474576271188	0.03115264797507788	0.04498269896193772	0.040892193308550186	0.05338078291814947	0.08403361344537816	2	High
E01004659	Westminster	0.0	0.0	0.0	0.0	0.0	0.0035335689045936395	0.007434944237918215	0.0078125	0.012	0.05384615384615385	0.07251908396946564	0.10894941634241245	0.09505703422053231	2	High
E01004660	Westminster	0.0	0.0	0.0	0.0	0.0	0.0	0.006711409395973154	0.017006802721088437	0.02112676056338028	0.06015037593984962	0.08097165991902834	0.09795918367346938	0.13692946058091288	2	High
E01004661	Westminster	0.002881844380403458	0.0	0.0	0.0	0.002857142857142857	0.014367816091954023	0.025396825396825397	0.033112582781456956	0.04404145077720207	0.05714285714285714	0.08813559322033898	0.10810810810810811	0.11583011583011583	2	High
E01004662	Westminster	0.0024630541871921183	0.002583979328165375	0.005479452054794521	0.005988023952095809	0.005934718100890208	0.011869436201780416	0.02287581699346405	0.028481012658227847	0.031141868512110725	0.06968641114982578	0.09363295880149813	0.11636363636363636	0.11188811188811189	2	High
E01004663	Westminster	0.0022522522522522522	0.0	0.0	0.0	0.0	0.0	0.0215633423180593	0.027624309392265192	0.03389830508474576	0.061971830985915494	0.0679886685552408	0.08982035928143713	0.09935897435897435	2	High
E01004665	Westminster	0.0	0.0	0.0	0.0	0.0	0.0	0.0049261083743842365	0.005291005291005291	0.009950248756218905	0.010050251256281407	0.04433497536945813	0.05392156862745098	0.07329842931937172	1	Medium
E01004666	Westminster	0.0038022813688212928	0.0	0.0	0.0	0.0	0.0038022813688212928	0.007936507936507936	0.0125	0.03982300884955752	0.0430622009569378	0.058823529411764705	0.06770833333333333	0.08376963350785341	2	High
E01004667	Westminster	0.0	0.0	0.003115264797507788	0.006535947712418301	0.009433962264150943	0.012779552715654952	0.016778523489932886	0.02413793103448276	0.036101083032490974	0.06159420289855073	0.08571428571428572	0.0979020979020979	0.1111111111111111	2	High
E01004668	Westminster	0.0	0.0	0.0	0.0	0.0	0.0	0.015873015873015872	0.018575851393188854	0.034055727554179564	0.041176470588235294	0.06875	0.08598726114649681	0.11036789297658862	2	High
E01004669	Westminster	0.0	0.0	0.0	0.0	0.0	0.009009009009009009	0.014084507042253521	0.018867924528301886	0.02252252252252252	0.026200873362445413	0.038461538461538464	0.04326923076923077	0.047619047619047616	1	Medium
E01004670	Westminster	0.0	0.0	0.0	0.0	0.0	0.0	0.0027397260273972603	0.011461318051575931	0.014204545454545454	0.02416918429003021	0.026470588235294117	0.03735632183908046	0.04142011834319527	1	Medium
E01004674	Westminster	0.0	0.0	0.0	0.0	0.0	0.0	0.0	0.006779661016949152	0.012345679012345678	0.02710843373493976	0.041916167664670656	0.04878048780487805	0.071875	1	Medium
E01004675	Westminster	0.0	0.0	0.0	0.0	0.0	0.0	0.005698005698005698	0.011661807580174927	0.01483679525222552	0.02346041055718475	0.0223463687150838	0.046242774566473986	0.061224489795918366	1	Medium
E01004676	Westminster	0.0	0.0	0.0	0.0	0.0	0.0031847133757961785	0.006578947368421052	0.013745704467353952	0.017482517482517484	0.030100334448160536	0.05653710247349823	0.08633093525179857	0.09398496240601503	2	High
E01004677	Westminster	0.0	0.0	0.0	0.0	0.0	0.0	0.0	0.006024096385542169	0.01557632398753894	0.017142857142857144	0.03951367781155015	0.05573770491803279	0.0657439446366782	1	Medium
E01004678	Westminster	0.0027100271002710027	0.002702702702702703	0.002777777777777778	0.002793296089385475	0.005698005698005698	0.005376344086021506	0.005681818181818182	0.00558659217877095	0.0084985835694051	0.023054755043227664	0.037900874635568516	0.06043956043956044	0.07917888563049853	1	Medium
E01004679	Westminster	0.0	0.0	0.0	0.0	0.0029585798816568047	0.005747126436781609	0.008823529411764706	0.015873015873015872	0.023333333333333334	0.05063291139240506	0.04590163934426229	0.043333333333333335	0.06756756756756757	2	High
E01004680	Westminster	0.0	0.0	0.0	0.0	0.004914004914004914	0.026525198938992044	0.031088082901554404	0.03753351206434316	0.07079646017699115	0.09649122807017543	0.13056379821958458	0.12359550561797752	0.1495601173020528	2	High
E01004681	Westminster	0.0030303030303030303	0.0	0.0	0.0028169014084507044	0.0028735632183908046	0.008595988538681949	0.021406727828746176	0.030612244897959183	0.04794520547945205	0.05723905723905724	0.07191780821917808	0.07272727272727272	0.08614232209737828	2	High
E01004682	Westminster	0.0	0.0	0.0	0.0	0.0	0.0196078431372549	0.013761467889908258	0.009615384615384616	0.028985507246376812	0.04784688995215311	0.07111111111111111	0.0787037037037037	0.09947643979057591	2	High
E01004683	Westminster	0.001893939393939394	0.002	0.00404040404040404	0.004291845493562232	0.006382978723404255	0.014644351464435146	0.01935483870967742	0.02591792656587473	0.05357142857142857	0.07439824945295405	0.0988235294117647	0.11320754716981132	0.1457286432160804	2	High
E01004684	Westminster	0.0	0.0	0.0033444816053511705	0.007326007326007326	0.006944444444444444	0.014084507042253521	0.018115942028985508	0.01556420233463035	0.027237354085603113	0.03225806451612903	0.05531914893617021	0.061224489795918366	0.07659574468085106	2	High
E01004686	Westminster	0.0	0.0031746031746031746	0.007017543859649123	0.01056338028169014	0.014234875444839857	0.017985611510791366	0.018726591760299626	0.022058823529411766	0.03488372093023256	0.04330708661417323	0.0625	0.0945945945945946	0.10810810810810811	2	High
E01004687	Westminster	0.006009615384615385	0.006038647342995169	0.006188118811881188	0.00655307994757536	0.009308510638297872	0.016216216216216217	0.0205761316872428	0.028368794326241134	0.038922155688622756	0.0625	0.08108108108108109	0.09722222222222222	0.1111111111111111	2	High
E01004688	Westminster	0.0	0.0	0.0	0.0	0.0	0.006825938566552901	0.00980392156862745	0.022950819672131147	0.03225806451612903	0.03934426229508197	0.05844155844155844	0.07142857142857142	0.09929078014184398	2	High
E01004689	Westminster	0.0	0.002197802197802198	0.004228329809725159	0.008438818565400843	0.01279317697228145	0.020316027088036117	0.038876889848812095	0.03862660944206009	0.0611764705882353	0.07808564231738035	0.10617283950617284	0.1172069825436409	0.13421052631578947	2	High
E01004690	Westminster	0.0015408320493066256	0.0030257186081694403	0.009448818897637795	0.009433962264150943	0.00974025974025974	0.012048192771084338	0.03305785123966942	0.04669887278582931	0.05695142378559464	0.0726950354609929	0.08919382504288165	0.11188811188811189	0.12639405204460966	2	High
E01004691	Westminster	0.0017123287671232876	0.00375234521575985	0.005747126436781609	0.0081799591002045	0.008097165991902834	0.011086474501108648	0.026030368763557483	0.03854389721627409	0.04405286343612335	0.06502242152466367	0.07959183673469387	0.09361702127659574	0.12362030905077263	2	High
E01004692	Westminster	0.0	0.0	0.0	0.001996007984031936	0.006276150627615063	0.010330578512396695	0.022357723577235773	0.031982942430703626	0.0350109409190372	0.046189376443418015	0.0594059405940594	0.07556675062972293	0.10655737704918032	2	High
E01004693	Westminster	0.0	0.0	0.0	0.0	0.0	0.0	0.007142857142857143	0.03	0.043478260869565216	0.06115107913669065	0.10408921933085502	0.12643678160919541	0.13692946058091288	2	High
E01004694	Westminster	0.0	0.0	0.0	0.005970149253731343	0.014970059880239521	0.017241379310344827	0.017699115044247787	0.027777777777777776	0.05	0.05846153846153846	0.08227848101265822	0.09477124183006536	0.14189189189189189	2	High
E01004695	Westminster	0.0	0.0	0.0	0.0	0.012269938650306749	0.01775147928994083	0.031055900621118012	0.03289473684210526	0.03731343283582089	0.03787878787878788	0.06293706293706294	0.09774436090225563	0.11304347826086956	2	High
E01004696	Westminster	0.0	0.0	0.0	0.0	0.0	0.0	0.0	0.0	0.00909090909090909	0.0273972602739726	0.036036036036036036	0.04954954954954955	0.07655502392344497	1	Medium
E01004697	Westminster	0.0035335689045936395	0.007692307692307693	0.0078125	0.01171875	0.012	0.015151515151515152	0.01762114537444934	0.0211864406779661	0.02702702702702703	0.05439330543933055	0.06504065040650407	0.08936170212765958	0.10810810810810811	2	High
E01004698	Westminster	0.0034602076124567475	0.006802721088435374	0.006734006734006734	0.010752688172043012	0.01509433962264151	0.019011406844106463	0.019455252918287938	0.03861003861003861	0.052845528455284556	0.04081632653061224	0.07377049180327869	0.11440677966101695	0.1111111111111111	2	High
E01004699	Westminster	0.0	0.0	0.0	0.0	0.0029239766081871343	0.0030303030303030303	0.0057306590257879654	0.02108433734939759	0.02572347266881029	0.0353356890459364	0.072992700729927	0.11153846153846154	0.12213740458015267	2	High
E01004700	Westminster	0.003003003003003003	0.006329113924050633	0.010067114093959731	0.014336917562724014	0.017421602787456445	0.026058631921824105	0.024475524475524476	0.02909090909090909	0.029166666666666667	0.052434456928838954	0.07421875	0.084	0.132	2	High
E01004701	Westminster	0.002369668246445498	0.0049261083743842365	0.004807692307692308	0.0069605568445475635	0.009779951100244499	0.009433962264150943	0.01488833746898263	0.028132992327365727	0.0446927374301676	0.06199460916442048	0.09037900874635568	0.10476190476190476	0.12418300653594772	2	High
E01004702	Westminster	0.0	0.0	0.0	0.0	0.0	0.0	0.0029154518950437317	0.005934718100890208	0.013966480446927373	0.03278688524590164	0.0547945205479452	0.058823529411764705	0.08951406649616368	2	High
E01004703	Westminster	0.0014705882352941176	0.004702194357366771	0.0077279752704791345	0.00778816199376947	0.010903426791277258	0.01607717041800643	0.0192	0.033707865168539325	0.05032467532467533	0.08006535947712418	0.11794019933554817	0.13582342954159593	0.14991181657848324	2	High
E01004705	Westminster	0.0	0.0	0.0027624309392265192	0.005376344086021506	0.022727272727272728	0.032448377581120944	0.04011461318051576	0.05142857142857143	0.07407407407407407	0.10571428571428572	0.13313609467455623	0.15773809523809523	0.1875	2	High
E01004706	Westminster	0.0	0.0	0.0	0.0	0.0056657223796034	0.008620689655172414	0.012012012012012012	0.02023121387283237	0.02416918429003021	0.03409090909090909	0.03273809523809524	0.0529595015576324	0.07947019867549669	2	High
E01004707	Westminster	0.0018248175182481751	0.0037105751391465678	0.005639097744360902	0.009596928982725527	0.011928429423459244	0.014	0.018218623481781375	0.024390243902439025	0.030303030303030304	0.03854875283446712	0.07066381156316917	0.09490740740740741	0.12142857142857143	2	High
E01004708	Westminster	0.0	0.0	0.0	0.0	0.003194888178913738	0.010033444816053512	0.020833333333333332	0.028070175438596492	0.039568345323741004	0.039711191335740074	0.05668016194331984	0.07058823529411765	0.08085106382978724	2	High
E01004709	Westminster	0.0025380710659898475	0.0	0.0	0.0	0.005249343832020997	0.008086253369272238	0.011627906976744186	0.016901408450704224	0.02040816326530612	0.029411764705882353	0.04892966360856269	0.04938271604938271	0.07384615384615385	2	High
E01004710	Westminster	0.0	0.0	0.0	0.0	0.0	0.0	0.0	0.008695652173913044	0.017777777777777778	0.028925619834710745	0.05223880597014925	0.05128205128205128	0.07407407407407407	2	High
E01004711	Westminster	0.0	0.0	0.0	0.0	0.0	0.0038314176245210726	0.011278195488721804	0.018656716417910446	0.026119402985074626	0.04	0.06007067137809187	0.06985294117647059	0.0749063670411985	2	High
E01004712	Westminster	0.0029940119760479044	0.0061162079510703364	0.006060606060606061	0.008849557522123894	0.008403361344537815	0.013089005235602094	0.02197802197802198	0.03208556149732621	0.03943661971830986	0.07492795389048991	0.12121212121212122	0.1268882175226586	0.13793103448275862	2	High
E01004713	Westminster	0.0016501650165016502	0.0034129692832764505	0.003372681281618887	0.0070052539404553416	0.00984251968503937	0.011976047904191617	0.01910828025477707	0.028446389496717725	0.03803131991051454	0.053452115812917596	0.08133971291866028	0.12646370023419204	0.14285714285714285	2	High
E01004714	Westminster	0.005199306759098787	0.006980802792321117	0.012750455373406194	0.021848739495798318	0.032758620689655175	0.02617801047120419	0.0297723292469352	0.04488330341113106	0.05871559633027523	0.07984031936127745	0.1127348643006263	0.13763440860215054	0.16930022573363432	2	High
E01004715	Westminster	0.003663003663003663	0.0	0.0	0.0	0.007547169811320755	0.015810276679841896	0.015209125475285171	0.019455252918287938	0.03225806451612903	0.04132231404958678	0.0641025641025641	0.06880733944954129	0.10952380952380952	2	High
E01004716	Westminster	0.0020408163265306124	0.008298755186721992	0.01279317697228145	0.015486725663716814	0.027586206896551724	0.03090507726269316	0.05555555555555555	0.07390300230946882	0.08767772511848342	0.11428571428571428	0.1509433962264151	0.1707920792079208	0.1875	2	High
E01004717	Westminster	0.002770083102493075	0.0	0.002770083102493075	0.008595988538681949	0.012048192771084338	0.01791044776119403	0.036544850498338874	0.053003533568904596	0.04642857142857143	0.07272727272727272	0.11567164179104478	0.15555555555555556	0.155893536121673	2	High
E01004718	Westminster	0.0	0.0	0.0	0.0	0.0	0.0	0.0	0.0030959752321981426	0.0060790273556231	0.006329113924050633	0.01948051948051948	0.022364217252396165	0.04424778761061947	1	Medium
E01004719	Westminster	0.0	0.0	0.0	0.0	0.0	0.0	0.0	0.0025575447570332483	0.017902813299232736	0.020202020202020204	0.033419023136246784	0.029411764705882353	0.046632124352331605	1	Medium
E01004720	Westminster	0.0	0.0	0.0	0.0026246719160104987	0.005249343832020997	0.007142857142857143	0.009900990099009901	0.014527845036319613	0.021634615384615384	0.030373831775700934	0.0365296803652968	0.04716981132075472	0.060453400503778336	1	Medium
E01004721	Westminster	0.0	0.0	0.0	0.0	0.0	0.0	0.0	0.0029585798816568047	0.012195121951219513	0.019230769230769232	0.04126984126984127	0.046875	0.07667731629392971	1	Medium
E01004722	Westminster	0.0	0.0	0.0	0.0	0.0	0.0	0.0	0.00477326968973747	0.012077294685990338	0.015909090909090907	0.03950617283950617	0.0625	0.07848101265822785	1	Medium
E01004723	Westminster	0.0	0.0	0.0	0.0	0.0	0.0	0.0028089887640449437	0.0028735632183908046	0.0058997050147492625	0.005649717514124294	0.0182370820668693	0.026392961876832845	0.03571428571428571	1	Medium
E01004724	Westminster	0.0024691358024691358	0.002583979328165375	0.005141388174807198	0.005063291139240506	0.0049261083743842365	0.015151515151515152	0.018617021276595744	0.02925531914893617	0.04	0.06111111111111111	0.07492795389048991	0.08814589665653495	0.09146341463414634	2	High
E01004725	Westminster	0.0028089887640449437	0.006024096385542169	0.009202453987730062	0.013468013468013467	0.016611295681063124	0.01639344262295082	0.01694915254237288	0.0071174377224199285	0.02247191011235955	0.038910505836575876	0.06741573033707865	0.07142857142857142	0.07692307692307693	2	High
E01004726	Westminster	0.001937984496124031	0.005964214711729622	0.010141987829614604	0.010309278350515464	0.010121457489878543	0.015317286652078774	0.020594965675057208	0.02857142857142857	0.04906542056074766	0.08235294117647059	0.11192214111922141	0.1323529411764706	0.17692307692307693	2	High
E01004727	Westminster	0.002127659574468085	0.0022624434389140274	0.004524886877828055	0.004830917874396135	0.012195121951219513	0.017994858611825194	0.029333333333333333	0.04788732394366197	0.07309941520467836	0.0975609756097561	0.1157556270096463	0.1423841059602649	0.1527777777777778	2	High
E01004728	Westminster	0.0034482758620689655	0.007017543859649123	0.010452961672473868	0.010344827586206896	0.013888888888888888	0.017793594306049824	0.025925925925925925	0.031007751937984496	0.027777777777777776	0.043137254901960784	0.0635593220338983	0.0944206008583691	0.1210762331838565	2	High
E01004729	Westminster	0.003424657534246575	0.0070921985815602835	0.00684931506849315	0.010344827586206896	0.011111111111111112	0.014545454545454545	0.01953125	0.022556390977443608	0.03861003861003861	0.05668016194331984	0.0625	0.06177606177606178	0.09055118110236221	2	High
E01004730	Westminster	0.009433962264150943	0.009523809523809525	0.0099601593625498	0.00998003992015968	0.014084507042253521	0.018255578093306288	0.02286902286902287	0.023305084745762712	0.05263157894736842	0.07906976744186046	0.11538461538461539	0.14457831325301204	0.17412935323383086	2	High
E01004731	Westminster	0.0	0.0	0.0	0.0	0.0	0.005221932114882507	0.00980392156862745	0.01808785529715762	0.037783375314861464	0.046875	0.06685236768802229	0.08379888268156424	0.10109289617486339	2	High
E01004732	Westminster	0.0	0.0	0.0	0.0	0.0	0.0	0.004901960784313725	0.015625	0.020942408376963352	0.0106951871657754	0.011695906432748537	0.027472527472527472	0.054945054945054944	1	Medium
E01004733	Westminster	0.0	0.0	0.0	0.0	0.003976143141153081	0.011009174311926606	0.010948905109489052	0.01841620626151013	0.020446096654275093	0.035580524344569285	0.06382978723404255	0.0640495867768595	0.088659793814433	2	High
E01004734	Westminster	0.007042253521126761	0.007042253521126761	0.0038022813688212928	0.02181818181818182	0.01098901098901099	0.023715415019762844	0.02766798418972332	0.03463203463203463	0.05829596412556054	0.07655502392344497	0.11162790697674418	0.10679611650485436	0.14084507042253522	2	High
E01004735	Westminster	0.0	0.0	0.0	0.0035842293906810036	0.011406844106463879	0.015151515151515152	0.032	0.040160642570281124	0.05019305019305019	0.0539568345323741	0.09057971014492754	0.1166077738515901	0.11619718309859155	2	High
E01004736	Westminster	0.0037735849056603774	0.004048582995951417	0.006060606060606061	0.004301075268817204	0.010548523206751054	0.006493506493506494	0.00625	0.01293103448275862	0.025	0.04783599088838269	0.07819905213270142	0.1016949152542373	0.11886304909560723	2	High
E01004737	Westminster	0.0	0.0	0.0030864197530864196	0.003115264797507788	0.003205128205128205	0.006802721088435374	0.006514657980456026	0.026490066225165563	0.027210884353741496	0.03900709219858156	0.05714285714285714	0.07547169811320754	0.08494208494208494	2	High
E01004738	Westminster	0.0	0.0	0.0	0.0	0.0	0.0	0.0031446540880503146	0.009771986970684038	0.017605633802816902	0.031578947368421054	0.0498220640569395	0.04868913857677903	0.07636363636363637	2	High
E01004740	Westminster	0.0	0.0	0.0	0.0	0.0	0.004694835680751174	0.009569377990430622	0.014705882352941176	0.04060913705583756	0.061224489795918366	0.07804878048780488	0.07253886010362694	0.08900523560209424	2	High
E01004741	Westminster	0.0	0.0	0.0	0.0	0.0	0.009433962264150943	0.014705882352941176	0.024630541871921183	0.03783783783783784	0.04040404040404041	0.06486486486486487	0.0748663101604278	0.08092485549132948	2	High
E01004742	Westminster	0.0	0.0	0.0	0.0	0.0	0.0	0.006600660066006601	0.013377926421404682	0.026845637583892617	0.04013377926421405	0.05802047781569966	0.060714285714285714	0.07462686567164178	2	High
E01004743	Westminster	0.0	0.0	0.0	0.0	0.007751937984496124	0.01838235294117647	0.021660649819494584	0.019011406844106463	0.01937984496124031	0.02834008097165992	0.05069124423963134	0.08796296296296297	0.09345794392523364	2	High
E01004744	Westminster	0.0	0.0	0.0	0.0	0.00392156862745098	0.007692307692307693	0.007692307692307693	0.015810276679841896	0.01090909090909091	0.015037593984962405	0.027450980392156862	0.048	0.06550218340611354	1	Medium
E01004745	Westminster	0.0	0.0	0.0	0.002347417840375587	0.007556675062972292	0.012437810945273632	0.01598173515981735	0.0175054704595186	0.030973451327433628	0.054466230936819175	0.08463251670378619	0.08951965065502183	0.10426540284360189	2	High
E01004746	Westminster	0.0	0.0	0.0	0.0	0.0	0.0	0.005076142131979695	0.009950248756218905	0.021164021164021163	0.032432432432432434	0.06918238993710692	0.08670520231213873	0.0935672514619883	2	High
E01004747	Westminster	0.0023923444976076554	0.0	0.0	0.0	0.0	0.0024630541871921183	0.002570694087403599	0.004987531172069825	0.0051813471502590676	0.021052631578947368	0.047619047619047616	0.069164265129683	0.09667673716012085	2	High
E01004748	Westminster	0.0	0.0	0.0	0.0	0.006349206349206349	0.015772870662460567	0.01892744479495268	0.02112676056338028	0.036101083032490974	0.07692307692307693	0.08979591836734693	0.0954356846473029	0.11522633744855967	2	High
E01004749	Westminster	0.0	0.0	0.0	0.0	0.0033613445378151263	0.003355704697986577	0.0071301247771836	0.016100178890876567	0.027675276752767528	0.04896421845574388	0.06300813008130081	0.06458333333333334	0.09339407744874716	2	High
E01004750	Westminster	0.0	0.0	0.0	0.0	0.002840909090909091	0.002857142857142857	0.002857142857142857	0.008875739644970414	0.012861736334405145	0.009933774834437087	0.022950819672131147	0.030508474576271188	0.054982817869415807	1	Medium
E01004751	Westminster	0.0	0.0	0.0	0.0	0.00228310502283105	0.0021691973969631237	0.0045871559633027525	0.013636363636363636	0.020642201834862386	0.04035874439461883	0.07339449541284404	0.08735632183908046	0.09927360774818401	2	High
E01004752	Westminster	0.0	0.0	0.0	0.0	0.0	0.0037735849056603774	0.011627906976744186	0.0196078431372549	0.024390243902439025	0.027777777777777776	0.0411522633744856	0.042735042735042736	0.06046511627906977	1	Medium
E01004753	Westminster	0.0	0.0	0.0	0.0	0.002512562814070352	0.002544529262086514	0.005420054200542005	0.014005602240896359	0.02425876010781671	0.03713527851458886	0.042735042735042736	0.06422018348623854	0.06885245901639345	2	High
E01004754	Westminster	0.0	0.0	0.0	0.0	0.0	0.0	0.0049504950495049506	0.02127659574468085	0.023255813953488372	0.04060913705583756	0.04040404040404041	0.047619047619047616	0.06132075471698113	2	High
E01004755	Westminster	0.0026246719160104987	0.0	0.0	0.0030120481927710845	0.005813953488372093	0.008356545961002786	0.0111731843575419	0.013333333333333334	0.018970189701897018	0.038461538461538464	0.04065040650406504	0.05070422535211268	0.06460674157303371	2	High
E01004756	Westminster	0.0	0.0	0.003257328990228013	0.006920415224913495	0.009868421052631578	0.00980392156862745	0.013157894736842105	0.018115942028985508	0.03496503496503497	0.03546099290780142	0.0449438202247191	0.05434782608695652	0.0728744939271255	2	High
E01004757	Westminster	0.0	0.0	0.0	0.0	0.0	0.0038461538461538464	0.008	0.015151515151515152	0.019157088122605363	0.03435114503816794	0.032388663967611336	0.058091286307053944	0.08085106382978724	2	High
E01004760	Westminster	0.0	0.0	0.0032258064516129032	0.006493506493506494	0.00967741935483871	0.017006802721088437	0.0165016501650165	0.0165016501650165	0.017241379310344827	0.027972027972027972	0.045283018867924525	0.05970149253731343	0.08394160583941605	2	High
E01004761	Westminster	0.007534983853606028	0.0032967032967032967	0.004333694474539545	0.007927519818799546	0.01060070671378092	0.013333333333333334	0.030562347188264057	0.03926701570680628	0.05215123859191656	0.0673076923076923	0.09956076134699854	0.12272727272727273	0.12419354838709677	2	High
E01004762	Westminster	0.005284015852047556	0.004026845637583893	0.005479452054794521	0.0027100271002710027	0.005698005698005698	0.011695906432748537	0.01634472511144131	0.0226928895612708	0.03625377643504532	0.05368098159509203	0.081377151799687	0.1045958795562599	0.11185308848080133	2	High
E01004763	Westminster	0.0	0.0	0.0	0.0	0.007168458781362007	0.010452961672473868	0.01818181818181818	0.042105263157894736	0.07017543859649122	0.08041958041958042	0.13043478260869565	0.1384083044982699	0.16140350877192983	2	High
E01004765	Westminster	0.002008032128514056	0.002036659877800407	0.00851063829787234	0.010570824524312896	0.017467248908296942	0.01939655172413793	0.03131991051454139	0.04195804195804196	0.05472636815920398	0.0889423076923077	0.14321608040201006	0.14324324324324325	0.1513353115727003	2	High
E01032512	Westminster	0.0	0.0	0.0	0.0	0.0	0.0	0.0024875621890547263	0.010075566750629723	0.023376623376623377	0.04221635883905013	0.05555555555555555	0.0440771349862259	0.07042253521126761	2	High
E01032513	Westminster	0.0	0.0	0.0	0.0	0.0	0.0	0.0	0.0	0.01098901098901099	0.020833333333333332	0.043010752688172046	0.041884816753926704	0.06395348837209303	1	Medium
E01033593	Westminster	0.0	0.0	0.0	0.014084507042253521	0.02040816326530612	0.03424657534246575	0.04878048780487805	0.05555555555555555	0.053475935828877004	0.06372549019607843	0.09954751131221719	0.09282700421940929	0.1004566210045662	2	High
E01033594	Westminster	0.002824858757062147	0.0	0.0	0.0	0.0	0.0	0.009771986970684038	0.014598540145985401	0.02564102564102564	0.0311284046692607	0.05555555555555555	0.08363636363636363	0.09523809523809523	2	High
E01033595	Westminster	0.017543859649122806	0.02023121387283237	0.017191977077363897	0.016666666666666666	0.017241379310344827	0.017857142857142856	0.028169014084507043	0.03296703296703297	0.044715447154471545	0.07264957264957266	0.11330049261083744	0.12442396313364056	0.17647058823529413	2	High
E01033596	Westminster	0.0	0.0	0.0	0.0	0.0	0.018518518518518517	0.012345679012345678	0.013793103448275862	0.03184713375796178	0.07913669064748201	0.09923664122137404	0.09090909090909091	0.10606060606060606	2	High
E01033597	Westminster	0.0	0.0	0.0	0.0	0.011111111111111112	0.029239766081871343	0.030864197530864196	0.033707865168539325	0.03508771929824561	0.029585798816568046	0.06060606060606061	0.05325443786982249	0.07236842105263158	2	High
E01033598	Westminster	0.0	0.0	0.0	0.0	0.0	0.0058823529411764705	0.011560693641618497	0.01764705882352941	0.02247191011235955	0.027472527472527472	0.05172413793103448	0.03260869565217391	0.047872340425531915	1	Medium
E01033599	Westminster	0.0	0.0	0.0	0.0	0.0	0.0	0.011111111111111112	0.017857142857142856	0.031055900621118012	0.031055900621118012	0.036585365853658534	0.056818181818181816	0.06936416184971098	2	High
E01033600	Westminster	0.0	0.0	0.0	0.0	0.006430868167202572	0.019867549668874173	0.036303630363036306	0.04777070063694268	0.0695364238410596	0.10264900662251655	0.11258278145695365	0.14788732394366197	0.16058394160583941	2	High
E01033601	Westminster	0.0	0.0	0.0	0.0	0.0	0.0	0.0	0.004484304932735426	0.018018018018018018	0.02643171806167401	0.05829596412556054	0.05803571428571429	0.06779661016949153	2	High
E01033602	Westminster	0.0	0.0	0.0	0.0	0.0	0.0	0.0	0.005	0.010416666666666666	0.010416666666666666	0.03076923076923077	0.04145077720207254	0.027472527472527472	1	Medium
E01033603	Westminster	0.0058823529411764705	0.012195121951219513	0.012903225806451613	0.01818181818181818	0.018404907975460124	0.023952095808383235	0.026143790849673203	0.03225806451612903	0.04225352112676056	0.04081632653061224	0.06896551724137931	0.08108108108108109	0.09285714285714286	2	High
E01033604	Westminster	0.0	0.0	0.0	0.0	0.0	0.0	0.0	0.0	0.007194244604316547	0.013888888888888888	0.05405405405405406	0.06206896551724138	0.064	1	Medium
E01033605	Westminster	0.00423728813559322	0.004424778761061947	0.004219409282700422	0.004132231404958678	0.008583690987124463	0.008583690987124463	0.008547008547008548	0.008333333333333333	0.029411764705882353	0.05555555555555555	0.07547169811320754	0.07352941176470588	0.06220095693779904	2	High
E01033606	Westminster	0.006134969325153374	0.005780346820809248	0.0	0.0	0.0	0.014285714285714285	0.02027027027027027	0.02877697841726619	0.04032258064516129	0.04895104895104895	0.050724637681159424	0.08661417322834646	0.10619469026548672	2	High
E01033607	Westminster	0.0	0.0	0.0	0.0038314176245210726	0.00816326530612245	0.016129032258064516	0.0234375	0.04263565891472868	0.043824701195219126	0.045081967213114756	0.06493506493506493	0.07228915662650602	0.09787234042553192	2	High
E01033608	Westminster	0.0	0.0	0.003355704697986577	0.006557377049180328	0.00964630225080386	0.013468013468013467	0.01730103806228374	0.020477815699658702	0.035842293906810034	0.041666666666666664	0.04964539007092199	0.06273062730627306	0.07421875	2	High
E01004472	Wandsworth	0.0	0.0	0.0	0.0	0.0	0.0	0.004210526315789474	0.008456659619450317	0.01327433628318584	0.01735357917570499	0.023965141612200435	0.03728070175438596	0.0625	1	Medium
E01004473	Wandsworth	0.0	0.0	0.0	0.0	0.0	0.0	0.0026246719160104987	0.007853403141361256	0.013157894736842105	0.015306122448979591	0.023622047244094488	0.03038674033149171	0.0443213296398892	1	Medium
E01004474	Wandsworth	0.0	0.0	0.0	0.0	0.0	0.0	0.0	0.003289473684210526	0.0034129692832764505	0.006622516556291391	0.01597444089456869	0.020066889632107024	0.027972027972027972	0	Low
E01004475	Wandsworth	0.0	0.0	0.0	0.0	0.0	0.0031746031746031746	0.006389776357827476	0.013157894736842105	0.016891891891891893	0.03333333333333333	0.04081632653061224	0.03793103448275862	0.0449438202247191	1	Medium
E01004476	Wandsworth	0.0	0.0	0.0	0.0	0.0	0.0	0.0	0.0	0.009900990099009901	0.018867924528301886	0.04126984126984127	0.05732484076433121	0.056338028169014086	1	Medium
E01004477	Wandsworth	0.0016025641025641025	0.0	0.0	0.001644736842105263	0.0034129692832764505	0.006837606837606838	0.010657193605683837	0.017889087656529516	0.031192660550458717	0.0673758865248227	0.08422939068100359	0.09541284403669725	0.1167608286252354	2	High
E01004478	Wandsworth	0.0	0.0	0.0	0.0019801980198019802	0.006024096385542169	0.009881422924901186	0.009823182711198428	0.009765625	0.02004008016032064	0.041666666666666664	0.06339468302658487	0.08951965065502183	0.1111111111111111	2	High
E01004479	Wandsworth	0.0017513134851138354	0.0035026269702276708	0.0036101083032490976	0.005607476635514018	0.005535055350553505	0.007312614259597806	0.008912655971479501	0.014336917562724014	0.02821869488536155	0.04504504504504504	0.05202312138728324	0.0631163708086785	0.08183632734530938	2	High
E01004480	Wandsworth	0.0025	0.0	0.0	0.0	0.0	0.0	0.0	0.0	0.009554140127388535	0.01440922190201729	0.029239766081871343	0.046153846153846156	0.05396825396825397	1	Medium
E01004481	Wandsworth	0.0	0.0	0.0	0.0	0.0	0.0	0.0	0.0	0.010135135135135136	0.020202020202020204	0.024691358024691357	0.02912621359223301	0.04081632653061224	1	Medium
E01004482	Wandsworth	0.0	0.0	0.0	0.0	0.0	0.0	0.0	0.0	0.005714285714285714	0.011799410029498525	0.02040816326530612	0.030303030303030304	0.04153354632587859	1	Medium
E01004483	Wandsworth	0.0	0.0	0.0	0.0	0.00211864406779661	0.004132231404958678	0.006198347107438017	0.01050420168067227	0.012738853503184714	0.01875	0.016597510373443983	0.02771855010660981	0.044186046511627906	1	Medium
E01004484	Wandsworth	0.0028011204481792717	0.005747126436781609	0.006097560975609756	0.006060606060606061	0.008595988538681949	0.012121212121212121	0.012578616352201259	0.012422360248447204	0.016025641025641024	0.027777777777777776	0.030211480362537766	0.04430379746835443	0.061016949152542375	1	Medium
E01004485	Wandsworth	0.0	0.0	0.0	0.0	0.0	0.0027624309392265192	0.007874015748031496	0.010471204188481676	0.016042780748663103	0.01808785529715762	0.03307888040712468	0.044270833333333336	0.0633245382585752	1	Medium
E01004486	Wandsworth	0.0	0.0	0.0	0.0	0.0	0.005434782608695652	0.0106951871657754	0.024324324324324326	0.024193548387096774	0.037940379403794036	0.056657223796033995	0.06944444444444445	0.0830860534124629	2	High
E01004487	Wandsworth	0.0025188916876574307	0.0025	0.0026109660574412533	0.0	0.0	0.0	0.0	0.004914004914004914	0.01	0.017543859649122806	0.027777777777777776	0.0425531914893617	0.06557377049180328	1	Medium
E01004488	Wandsworth	0.0	0.0	0.0	0.0	0.0	0.0	0.005025125628140704	0.010101010101010102	0.012195121951219513	0.020100502512562814	0.03768844221105527	0.04450261780104712	0.05303030303030303	1	Medium
E01004489	Wandsworth	0.0	0.0	0.0	0.0	0.0	0.0049504950495049506	0.012658227848101266	0.022004889975550123	0.03209876543209877	0.04156479217603912	0.05037783375314862	0.06443298969072164	0.06793478260869565	2	High
E01004490	Wandsworth	0.002066115702479339	0.0	0.0	0.0	0.0	0.002074688796680498	0.0020920502092050207	0.004395604395604396	0.013071895424836602	0.01276595744680851	0.02850877192982456	0.03139013452914798	0.03571428571428571	1	Medium
E01004491	Wandsworth	0.0	0.0	0.0	0.0	0.0	0.002070393374741201	0.0041928721174004195	0.008620689655172414	0.01079913606911447	0.015053763440860216	0.02914798206278027	0.03131991051454139	0.04096385542168675	1	Medium
E01004492	Wandsworth	0.0	0.0	0.0	0.0	0.0	0.004434589800443459	0.006622516556291391	0.011061946902654867	0.006535947712418301	0.011061946902654867	0.00881057268722467	0.023310023310023312	0.03125	1	Medium
E01004493	Wandsworth	0.0018281535648994515	0.0	0.0	0.0	0.0	0.00199203187250996	0.004056795131845842	0.01026694045174538	0.010940919037199124	0.00408997955010225	0.017278617710583154	0.025157232704402517	0.036637931034482756	1	Medium
E01004494	Wandsworth	0.0	0.0	0.0	0.0	0.0	0.0024509803921568627	0.004987531172069825	0.012315270935960592	0.012345679012345678	0.02112676056338028	0.02517162471395881	0.021634615384615384	0.02557544757033248	1	Medium
E01004495	Wandsworth	0.0	0.0	0.0	0.0	0.0	0.0	0.005988023952095809	0.015822784810126583	0.025559105431309903	0.021406727828746176	0.047058823529411764	0.07453416149068323	0.10897435897435898	2	High
E01004496	Wandsworth	0.0	0.0	0.0	0.0	0.0	0.0	0.004830917874396135	0.004514672686230248	0.00702576112412178	0.025522041763341066	0.03002309468822171	0.023529411764705882	0.030660377358490566	1	Medium
E01004497	Wandsworth	0.0	0.0	0.0	0.0	0.004576659038901602	0.0069767441860465115	0.0091324200913242	0.014354066985645933	0.018561484918793503	0.028169014084507043	0.03935185185185185	0.04009433962264151	0.06132075471698113	1	Medium
E01004498	Wandsworth	0.0	0.0	0.0	0.0	0.0	0.0	0.0	0.0	0.004310344827586207	0.010615711252653927	0.012658227848101266	0.020454545454545454	0.027586206896551724	0	Low
E01004499	Wandsworth	0.0	0.0	0.0	0.0	0.0	0.0	0.0	0.007874015748031496	0.0175	0.022388059701492536	0.05472636815920398	0.06613756613756613	0.07474226804123711	2	High
E01004500	Wandsworth	0.0	0.0	0.0	0.0	0.0	0.0	0.0047169811320754715	0.00702576112412178	0.012165450121654502	0.01839080459770115	0.03160270880361174	0.04398148148148148	0.05176470588235294	1	Medium
E01004501	Wandsworth	0.0	0.002380952380952381	0.004662004662004662	0.0048543689320388345	0.007075471698113208	0.00936768149882904	0.01201923076923077	0.014527845036319613	0.027777777777777776	0.03225806451612903	0.04914004914004914	0.05641025641025641	0.0546448087431694	2	High
E01004502	Wandsworth	0.0017953321364452424	0.0	0.0	0.0018552875695732839	0.0037174721189591076	0.007434944237918215	0.009487666034155597	0.011472275334608031	0.017077798861480076	0.02480916030534351	0.044444444444444446	0.05991735537190083	0.07331975560081466	2	High
E01004503	Wandsworth	0.0	0.0	0.0	0.0	0.0	0.002331002331002331	0.004524886877828055	0.01160092807424594	0.026252983293556086	0.03755868544600939	0.047505938242280284	0.05411764705882353	0.059850374064837904	2	High
E01004504	Wandsworth	0.0	0.0	0.0	0.0017857142857142857	0.0054249547920434	0.008865248226950355	0.010771992818671455	0.018214936247723135	0.032692307692307694	0.05263157894736842	0.06653992395437262	0.09126984126984126	0.11067193675889328	2	High
E01004505	Wandsworth	0.0	0.0	0.0	0.0	0.002145922746781116	0.0041753653444676405	0.008016032064128256	0.0041841004184100415	0.014893617021276596	0.017130620985010708	0.032188841201716736	0.04042553191489362	0.05217391304347826	1	Medium
E01004506	Wandsworth	0.0018587360594795538	0.0019047619047619048	0.0038461538461538464	0.003937007874015748	0.009900990099009901	0.005555555555555556	0.011320754716981131	0.016666666666666666	0.027675276752767528	0.035650623885918005	0.05301645338208409	0.05436893203883495	0.07114624505928854	2	High
E01004507	Wandsworth	0.0022271714922048997	0.0	0.0	0.0	0.0	0.0	0.004098360655737705	0.010121457489878543	0.01646090534979424	0.028282828282828285	0.049079754601226995	0.05405405405405406	0.05353319057815846	2	High
E01004508	Wandsworth	0.0	0.0	0.0	0.0	0.002127659574468085	0.0020920502092050207	0.0021231422505307855	0.004301075268817204	0.004545454545454545	0.006535947712418301	0.024498886414253896	0.03248259860788863	0.0488997555012225	1	Medium
E01004509	Wandsworth	0.002008032128514056	0.0	0.0	0.0	0.0	0.0020876826722338203	0.002197802197802198	0.004395604395604396	0.00851063829787234	0.026748971193415638	0.054	0.05521472392638037	0.06846473029045644	2	High
E01004510	Wandsworth	0.0	0.0	0.0	0.0	0.0	0.0	0.0	0.015625	0.02702702702702703	0.024336283185840708	0.03125	0.03619909502262444	0.047058823529411764	1	Medium
E01004511	Wandsworth	0.002331002331002331	0.0025	0.004784688995215311	0.004796163069544364	0.00936768149882904	0.009615384615384616	0.007389162561576354	0.010230179028132993	0.015873015873015872	0.029055690072639227	0.04390243902439024	0.04603580562659847	0.053475935828877004	1	Medium
E01004512	Wandsworth	0.0	0.0	0.0	0.0	0.0	0.0	0.00228310502283105	0.004514672686230248	0.015873015873015872	0.028169014084507043	0.044009779951100246	0.05301204819277108	0.07729468599033816	1	Medium
E01004513	Wandsworth	0.0	0.0	0.0	0.0	0.0	0.0	0.0	0.00516795865633075	0.008356545961002786	0.0136986301369863	0.013262599469496022	0.0273972602739726	0.028409090909090908	1	Medium
E01004514	Wandsworth	0.0	0.0	0.0	0.0	0.0018975332068311196	0.0036900369003690036	0.005597014925373134	0.007736943907156673	0.012987012987012988	0.021739130434782608	0.04204753199268738	0.04823747680890538	0.06274509803921569	1	Medium
E01004515	Wandsworth	0.0	0.0	0.0	0.002898550724637681	0.0058823529411764705	0.009433962264150943	0.013114754098360656	0.017064846416382253	0.01935483870967742	0.0231023102310231	0.029411764705882353	0.027777777777777776	0.02821316614420063	1	Medium
E01004516	Wandsworth	0.0	0.0	0.0	0.0	0.0	0.0	0.003766478342749529	0.007692307692307693	0.011811023622047244	0.013618677042801557	0.031936127744510975	0.04024144869215292	0.04480651731160896	1	Medium
E01004517	Wandsworth	0.0	0.0	0.0	0.0	0.0	0.0	0.0	0.004048582995951417	0.008403361344537815	0.01606425702811245	0.033268101761252444	0.03278688524590164	0.04801670146137787	1	Medium
E01004518	Wandsworth	0.0	0.0	0.0	0.0	0.0	0.0	0.0	0.0	0.0018214936247723133	0.005494505494505495	0.011111111111111112	0.020637898686679174	0.04233870967741935	0	Low
E01004519	Wandsworth	0.0	0.0	0.0	0.0	0.0	0.0	0.0	0.0024509803921568627	0.004576659038901602	0.011441647597254004	0.01834862385321101	0.036057692307692304	0.04071246819338423	1	Medium
E01004520	Wandsworth	0.0	0.0	0.0	0.0	0.0	0.00554016620498615	0.010752688172043012	0.013440860215053764	0.016129032258064516	0.02368421052631579	0.026737967914438502	0.019830028328611898	0.03672316384180791	1	Medium
E01004521	Wandsworth	0.002074688796680498	0.0	0.0	0.0	0.0	0.0	0.0	0.006198347107438017	0.012096774193548387	0.014	0.01694915254237288	0.02127659574468085	0.039473684210526314	1	Medium
E01004522	Wandsworth	0.0	0.0	0.0	0.0	0.0	0.0	0.0023923444976076554	0.004672897196261682	0.007125890736342043	0.009345794392523364	0.011441647597254004	0.012285012285012284	0.02544529262086514	0	Low
E01004523	Wandsworth	0.0021141649048625794	0.004201680672268907	0.004098360655737705	0.006289308176100629	0.006396588486140725	0.008	0.010224948875255624	0.011061946902654867	0.013513513513513514	0.022222222222222223	0.026726057906458798	0.03854875283446712	0.06040268456375839	1	Medium
E01004524	Wandsworth	0.0	0.0	0.0	0.0	0.0	0.0	0.0	0.005747126436781609	0.014285714285714285	0.005479452054794521	0.017964071856287425	0.015822784810126583	0.02622950819672131	1	Medium
E01004525	Wandsworth	0.0	0.0	0.0	0.0	0.0	0.0	0.0034482758620689655	0.006872852233676976	0.010033444816053512	0.016722408026755852	0.024305555555555556	0.0176678445229682	0.010238907849829351	1	Medium
E01004526	Wandsworth	0.0	0.0	0.0	0.0	0.0	0.0	0.0	0.0	0.00641025641025641	0.02258064516129032	0.016835016835016835	0.017006802721088437	0.034722222222222224	1	Medium
E01004527	Wandsworth	0.0	0.0	0.0	0.0	0.0058823529411764705	0.006042296072507553	0.012195121951219513	0.011976047904191617	0.017857142857142856	0.017142857142857144	0.0196078431372549	0.03488372093023256	0.04416403785488959	1	Medium
E01004528	Wandsworth	0.0	0.0	0.0	0.0	0.0	0.0	0.0027624309392265192	0.005633802816901409	0.008645533141210375	0.011627906976744186	0.018018018018018018	0.01892744479495268	0.03536977491961415	1	Medium
E01004529	Wandsworth	0.0	0.0	0.0	0.0	0.0	0.0	0.0	0.0044742729306487695	0.009433962264150943	0.013856812933025405	0.015730337078651686	0.018912529550827423	0.03731343283582089	1	Medium
E01004530	Wandsworth	0.0	0.0	0.0	0.0	0.0	0.0	0.0	0.0	0.002398081534772182	0.012468827930174564	0.02518891687657431	0.026595744680851064	0.04395604395604396	1	Medium
E01004531	Wandsworth	0.0	0.0	0.0	0.0	0.0	0.0	0.0	0.004842615012106538	0.009828009828009828	0.012658227848101266	0.012135922330097087	0.02099737532808399	0.025280898876404494	1	Medium
E01004532	Wandsworth	0.002347417840375587	0.0025575447570332483	0.0	0.0	0.0	0.0	0.0	0.0	0.0	0.008450704225352112	0.022922636103151862	0.03089887640449438	0.03519061583577713	1	Medium
E01004533	Wandsworth	0.0	0.0	0.0	0.0	0.0	0.0	0.0	0.0	0.0	0.0	0.005681818181818182	0.015060240963855422	0.018018018018018018	0	Low
E01004534	Wandsworth	0.0018832391713747645	0.003861003861003861	0.006072874493927126	0.008213552361396304	0.0081799591002045	0.010660980810234541	0.017391304347826087	0.012605042016806723	0.018404907975460124	0.014344262295081968	0.034274193548387094	0.04421052631578947	0.053418803418803416	1	Medium
E01004535	Wandsworth	0.0	0.0	0.0	0.0	0.0	0.0035460992907801418	0.006872852233676976	0.010033444816053512	0.01384083044982699	0.017985611510791366	0.022058823529411766	0.03308823529411765	0.04979253112033195	1	Medium
E01004536	Wandsworth	0.0	0.0	0.0	0.0	0.0	0.0	0.0	0.0037313432835820895	0.01509433962264151	0.022222222222222223	0.032	0.03305785123966942	0.05309734513274336	1	Medium
E01004537	Wandsworth	0.0037174721189591076	0.0	0.0	0.0	0.0	0.0	0.0036900369003690036	0.007352941176470588	0.007905138339920948	0.010830324909747292	0.02040816326530612	0.0273972602739726	0.05172413793103448	1	Medium
E01004538	Wandsworth	0.0	0.0	0.0	0.0	0.0	0.0	0.0	0.0	0.005479452054794521	0.01272264631043257	0.03494623655913978	0.03235294117647059	0.045871559633027525	1	Medium
E01004539	Wandsworth	0.0	0.0	0.0	0.0	0.0	0.0	0.0	0.005649717514124294	0.01092896174863388	0.022598870056497175	0.020114942528735632	0.025559105431309903	0.04823151125401929	1	Medium
E01004540	Wandsworth	0.002232142857142857	0.002336448598130841	0.0023148148148148147	0.002369668246445498	0.0022988505747126436	0.004434589800443459	0.0045662100456621	0.004640371229698376	0.0047169811320754715	0.01818181818181818	0.04477611940298507	0.035175879396984924	0.046153846153846156	1	Medium
E01004541	Wandsworth	0.0	0.0	0.0	0.0	0.0	0.0	0.0	0.0	0.004366812227074236	0.012658227848101266	0.020833333333333332	0.02459016393442623	0.025	1	Medium
E01004542	Wandsworth	0.0	0.0	0.0	0.0	0.0	0.0	0.0	0.002053388090349076	0.012552301255230125	0.03805496828752643	0.04782608695652174	0.05908096280087528	0.06140350877192982	2	High
E01004543	Wandsworth	0.0	0.0	0.0	0.0035335689045936395	0.006993006993006993	0.010676156583629894	0.0176678445229682	0.022569444444444444	0.021238938053097345	0.03859649122807018	0.05272108843537415	0.0711743772241993	0.09532710280373832	2	High
E01004544	Wandsworth	0.0	0.0	0.0	0.0023148148148148147	0.0071090047393364926	0.009456264775413711	0.013953488372093023	0.01904761904761905	0.029925187032418952	0.029953917050691243	0.04326923076923077	0.06855791962174941	0.07766990291262135	2	High
E01004545	Wandsworth	0.0	0.0	0.0	0.0	0.0	0.0	0.0	0.0	0.004032258064516129	0.007168458781362007	0.0196078431372549	0.026923076923076925	0.04602510460251046	1	Medium
E01004546	Wandsworth	0.0	0.0	0.0	0.0	0.0	0.0	0.002638522427440633	0.008264462809917356	0.0136986301369863	0.01951219512195122	0.012919896640826873	0.021798365122615803	0.03494623655913978	1	Medium
E01004547	Wandsworth	0.0	0.0	0.0	0.0	0.0	0.0	0.0026666666666666666	0.007957559681697613	0.013736263736263736	0.018617021276595744	0.030985915492957747	0.042042042042042045	0.05454545454545454	1	Medium
E01004548	Wandsworth	0.0	0.0	0.0	0.0	0.0	0.0026041666666666665	0.005376344086021506	0.008174386920980926	0.011730205278592375	0.014044943820224719	0.01907356948228883	0.042492917847025496	0.05555555555555555	1	Medium
E01004549	Wandsworth	0.0	0.0	0.0	0.0	0.0	0.0	0.004629629629629629	0.008948545861297539	0.011337868480725623	0.027896995708154508	0.06040268456375839	0.08200455580865604	0.09285714285714286	2	High
E01004550	Wandsworth	0.0	0.0	0.0	0.0	0.005291005291005291	0.0110803324099723	0.01675977653631285	0.017094017094017096	0.019943019943019943	0.03468208092485549	0.037900874635568516	0.055384615384615386	0.07076923076923076	2	High
E01004551	Wandsworth	0.0	0.0	0.0	0.0	0.0	0.0056179775280898875	0.005681818181818182	0.010869565217391304	0.011560693641618497	0.010101010101010102	0.01507537688442211	0.03225806451612903	0.05649717514124294	1	Medium
E01004552	Wandsworth	0.0	0.0	0.0	0.0	0.0	0.003067484662576687	0.0034129692832764505	0.00974025974025974	0.023809523809523808	0.03048780487804878	0.042483660130718956	0.03873239436619718	0.05338078291814947	1	Medium
E01004553	Wandsworth	0.0	0.0	0.0	0.0	0.0027472527472527475	0.005376344086021506	0.0103359173126615	0.01272264631043257	0.020887728459530026	0.028350515463917526	0.04081632653061224	0.047872340425531915	0.055408970976253295	1	Medium
E01004554	Wandsworth	0.0	0.0	0.0	0.0	0.0	0.0	0.0	0.007263922518159807	0.014527845036319613	0.026785714285714284	0.03953488372093023	0.03571428571428571	0.06666666666666667	1	Medium
E01004555	Wandsworth	0.0017605633802816902	0.0	0.0	0.005681818181818182	0.011214953271028037	0.009398496240601503	0.011194029850746268	0.013182674199623353	0.021696252465483234	0.05384615384615385	0.07042253521126761	0.08771929824561403	0.10679611650485436	2	High
E01004556	Wandsworth	0.0	0.0	0.0	0.0	0.0	0.0021413276231263384	0.01079913606911447	0.012711864406779662	0.03076923076923077	0.04525862068965517	0.06359649122807018	0.091324200913242	0.10386473429951691	2	High
E01004557	Wandsworth	0.002150537634408602	0.0	0.0	0.0	0.0	0.011876484560570071	0.01715686274509804	0.026570048309178744	0.04106280193236715	0.06088992974238876	0.08009708737864078	0.09268292682926829	0.09693877551020408	2	High
E01004558	Wandsworth	0.0	0.0	0.0	0.0019723865877712033	0.002004008016032064	0.002074688796680498	0.004415011037527594	0.0044742729306487695	0.02696629213483146	0.03524229074889868	0.06881720430107527	0.06575963718820861	0.07764705882352942	2	High
E01004559	Wandsworth	0.0	0.0	0.0	0.0	0.0	0.002012072434607646	0.003968253968253968	0.016129032258064516	0.025157232704402517	0.043478260869565216	0.05636743215031315	0.06263982102908278	0.0737527114967462	2	High
E01004560	Wandsworth	0.0	0.0	0.0	0.0	0.0019083969465648854	0.005940594059405941	0.014314928425357873	0.026262626262626262	0.0273109243697479	0.026530612244897958	0.05636743215031315	0.05473684210526316	0.08314606741573034	2	High
E01004562	Wandsworth	0.003436426116838488	0.0037593984962406013	0.006920415224913495	0.006557377049180328	0.005917159763313609	0.0069605568445475635	0.006172839506172839	0.017013232514177693	0.037366548042704624	0.04926108374384237	0.0686427457098284	0.08042488619119878	0.09287925696594428	2	High
E01004563	Wandsworth	0.0	0.0	0.0	0.0	0.003067484662576687	0.003105590062111801	0.006134969325153374	0.006060606060606061	0.00906344410876133	0.00949367088607595	0.032467532467532464	0.046357615894039736	0.04452054794520548	1	Medium
E01004564	Wandsworth	0.0	0.0	0.0	0.0	0.0	0.0	0.00554016620498615	0.011834319526627219	0.021021021021021023	0.02046783625730994	0.030211480362537766	0.041401273885350316	0.050955414012738856	1	Medium
E01004565	Wandsworth	0.0	0.0	0.0	0.0	0.0	0.0	0.0	0.0061162079510703364	0.012012012012012012	0.017241379310344827	0.03273809523809524	0.02922077922077922	0.05016722408026756	1	Medium
E01004566	Wandsworth	0.0	0.0	0.0	0.0	0.0	0.0	0.005063291139240506	0.015503875968992248	0.022099447513812154	0.03561643835616438	0.0610079575596817	0.0708215297450425	0.0830945558739255	2	High
E01004567	Wandsworth	0.0	0.0	0.0	0.0	0.0	0.0	0.003105590062111801	0.012121212121212121	0.014970059880239521	0.028481012658227847	0.032362459546925564	0.037037037037037035	0.042483660130718956	1	Medium
E01004568	Wandsworth	0.0	0.0	0.0	0.0	0.0	0.0	0.0	0.009216589861751152	0.02304147465437788	0.028846153846153848	0.029556650246305417	0.037383177570093455	0.04072398190045249	1	Medium
E01004569	Wandsworth	0.0	0.0	0.0022222222222222222	0.0043859649122807015	0.00631578947368421	0.008316008316008316	0.013071895424836602	0.012145748987854251	0.021956087824351298	0.025210084033613446	0.031055900621118012	0.05010893246187364	0.06707317073170732	1	Medium
E01004570	Wandsworth	0.0	0.0	0.0	0.0	0.0	0.0	0.0	0.0	0.005649717514124294	0.019943019943019943	0.028328611898016998	0.03932584269662921	0.05337078651685393	1	Medium
E01004571	Wandsworth	0.0	0.0	0.0	0.0	0.0	0.0029069767441860465	0.0029498525073746312	0.005681818181818182	0.005633802816901409	0.013623978201634877	0.024324324324324326	0.02406417112299465	0.03968253968253968	1	Medium
E01004572	Wandsworth	0.0	0.0	0.0	0.002066115702479339	0.006147540983606557	0.009881422924901186	0.019342359767891684	0.025390625	0.03131115459882583	0.04918032786885246	0.0682261208576998	0.0823293172690763	0.08984375	2	High
E01004573	Wandsworth	0.0	0.0	0.0	0.0	0.0	0.0020920502092050207	0.0064516129032258064	0.00851063829787234	0.010526315789473684	0.012219959266802444	0.023157894736842106	0.033542976939203356	0.047311827956989246	1	Medium
E01004574	Wandsworth	0.0	0.0	0.0	0.0	0.0	0.0031847133757961785	0.006578947368421052	0.010526315789473684	0.009836065573770493	0.012422360248447204	0.023333333333333334	0.03289473684210526	0.04220779220779221	1	Medium
E01004575	Wandsworth	0.0	0.0	0.0	0.0	0.0	0.0	0.0	0.005420054200542005	0.013850415512465374	0.013812154696132596	0.024725274725274724	0.025	0.026525198938992044	1	Medium
E01004576	Wandsworth	0.002277904328018223	0.004618937644341801	0.009411764705882352	0.011904761904761904	0.011627906976744186	0.015730337078651686	0.017660044150110375	0.0200445434298441	0.03711340206185567	0.047619047619047616	0.07643312101910828	0.07966457023060797	0.1050328227571116	2	High
E01004577	Wandsworth	0.0020161290322580645	0.004140786749482402	0.006211180124223602	0.006109979633401222	0.008350730688935281	0.011037527593818985	0.013100436681222707	0.01805869074492099	0.03051643192488263	0.04157043879907621	0.043689320388349516	0.05301204819277108	0.07673860911270983	2	High
E01004579	Wandsworth	0.010245901639344262	0.004366812227074236	0.004246284501061571	0.006329113924050633	0.008403361344537815	0.008281573498964804	0.010482180293501049	0.014705882352941176	0.023605150214592276	0.034274193548387094	0.051759834368530024	0.05919661733615222	0.06798245614035088	2	High
E01004580	Wandsworth	0.0027472527472527475	0.0027100271002710027	0.0028169014084507044	0.0027472527472527475	0.005434782608695652	0.0055248618784530384	0.005305039787798408	0.005571030640668524	0.02	0.0196078431372549	0.03058103975535168	0.049132947976878616	0.07396449704142012	1	Medium
E01004581	Wandsworth	0.0024937655860349127	0.0	0.0	0.0	0.0027624309392265192	0.002652519893899204	0.005361930294906166	0.005390835579514825	0.014124293785310734	0.02318840579710145	0.028985507246376812	0.02694610778443114	0.036065573770491806	1	Medium
E01004582	Wandsworth	0.0031545741324921135	0.003179650238473768	0.0030864197530864196	0.003194888178913738	0.006589785831960461	0.004694835680751174	0.012441679626749611	0.024271844660194174	0.04152823920265781	0.05360134003350084	0.07118055555555555	0.0829103214890017	0.09009009009009009	2	High
E01004583	Wandsworth	0.001937984496124031	0.001976284584980237	0.0038910505836575876	0.0038910505836575876	0.005940594059405941	0.005917159763313609	0.011857707509881422	0.016194331983805668	0.022448979591836733	0.04319654427645788	0.056433408577878104	0.06108597285067873	0.07380952380952381	2	High
E01004584	Wandsworth	0.0	0.0	0.0	0.0	0.0	0.0	0.0	0.0038022813688212928	0.010830324909747292	0.018796992481203006	0.025735294117647058	0.022727272727272728	0.030418250950570342	1	Medium
E01004585	Wandsworth	0.0	0.0	0.0	0.0	0.0	0.0	0.0025252525252525255	0.002564102564102564	0.005154639175257732	0.007389162561576354	0.028423772609819122	0.04145077720207254	0.051351351351351354	1	Medium
E01004586	Wandsworth	0.0022727272727272726	0.0	0.0	0.0	0.0	0.0	0.0024752475247524753	0.010554089709762533	0.01907356948228883	0.028871391076115485	0.061170212765957445	0.07458563535911603	0.08083832335329341	2	High
E01004587	Wandsworth	0.0	0.0	0.0	0.0	0.0	0.0	0.004132231404958678	0.008368200836820083	0.01293103448275862	0.019955654101995565	0.035046728971962614	0.05502392344497608	0.07090464547677261	1	Medium
E01004588	Wandsworth	0.0	0.0	0.0	0.0	0.0023584905660377358	0.002570694087403599	0.002512562814070352	0.004962779156327543	0.005434782608695652	0.027848101265822784	0.052083333333333336	0.060759493670886074	0.07238605898123325	2	High
E01004589	Wandsworth	0.0022522522522522522	0.004640371229698376	0.0047169811320754715	0.007462686567164179	0.01020408163265306	0.010101010101010102	0.013020833333333334	0.015873015873015872	0.018276762402088774	0.038461538461538464	0.07291666666666667	0.06336088154269973	0.09444444444444444	2	High
E01004590	Wandsworth	0.0	0.0	0.0	0.0	0.0	0.0	0.0	0.0	0.005025125628140704	0.0175	0.02610966057441253	0.034666666666666665	0.04904632152588556	1	Medium
E01004591	Wandsworth	0.0	0.0	0.0	0.0	0.0	0.002777777777777778	0.005747126436781609	0.014367816091954023	0.017595307917888565	0.01662049861495845	0.018018018018018018	0.04281345565749235	0.07272727272727272	1	Medium
E01004592	Wandsworth	0.0	0.0	0.0	0.0	0.0	0.0	0.0	0.005089058524173028	0.010126582278481013	0.022900763358778626	0.04032258064516129	0.03651685393258427	0.03910614525139665	1	Medium
E01004593	Wandsworth	0.0	0.0	0.0	0.0	0.0	0.0	0.009057971014492754	0.011131725417439703	0.015355086372360844	0.02119460500963391	0.03359683794466403	0.036885245901639344	0.06263048016701461	1	Medium
E01004594	Wandsworth	0.0	0.0	0.0	0.0	0.0	0.0	0.0	0.007692307692307693	0.013671875	0.028142589118198873	0.03824091778202677	0.0499001996007984	0.06653225806451613	1	Medium
E01004595	Wandsworth	0.0	0.0	0.0	0.0	0.0	0.0	0.0	0.0	0.004228329809725159	0.0102880658436214	0.012578616352201259	0.032397408207343416	0.0367170626349892	1	Medium
E01004596	Wandsworth	0.0	0.0	0.0	0.0	0.0020408163265306124	0.001976284584980237	0.003976143141153081	0.009861932938856016	0.019762845849802372	0.025048169556840076	0.03725490196078431	0.043121149897330596	0.043478260869565216	1	Medium
E01004597	Wandsworth	0.0	0.0	0.0	0.0	0.0	0.0	0.0038910505836575876	0.007920792079207921	0.009881422924901186	0.019342359767891684	0.023622047244094488	0.048355899419729204	0.06485355648535565	1	Medium
E01004598	Wandsworth	0.0	0.0	0.0	0.0	0.0	0.0	0.0	0.003898635477582846	0.008097165991902834	0.007751937984496124	0.017475728155339806	0.027833001988071572	0.035416666666666666	1	Medium
E01004599	Wandsworth	0.0	0.0	0.0	0.0	0.0	0.0	0.0	0.002070393374741201	0.004	0.017578125	0.02610441767068273	0.0408997955010225	0.05465587044534413	1	Medium
E01004600	Wandsworth	0.0	0.0	0.0	0.0	0.0	0.0	0.002136752136752137	0.00904977375565611	0.011135857461024499	0.015184381778741865	0.01910828025477707	0.03225806451612903	0.054466230936819175	1	Medium
E01004601	Wandsworth	0.0	0.0	0.0	0.0	0.0017301038062283738	0.003552397868561279	0.007561436672967864	0.009900990099009901	0.011494252873563218	0.016483516483516484	0.036893203883495145	0.04703476482617587	0.06601941747572816	1	Medium
E01004602	Wandsworth	0.0	0.0	0.0	0.0	0.0	0.0	0.0	0.006944444444444444	0.013574660633484163	0.02262443438914027	0.04428904428904429	0.07673860911270983	0.08823529411764706	2	High
E01004604	Wandsworth	0.0014641288433382138	0.0014771048744460858	0.0	0.0015432098765432098	0.006006006006006006	0.00744047619047619	0.010542168674698794	0.018433179723502304	0.0382262996941896	0.0549618320610687	0.08	0.08292682926829269	0.09437086092715231	2	High
E01004605	Wandsworth	0.0	0.0	0.0017391304347826088	0.0034904013961605585	0.005226480836236934	0.006872852233676976	0.008992805755395683	0.012195121951219513	0.019572953736654804	0.031914893617021274	0.04788213627992634	0.07063197026022305	0.08317214700193423	2	High
E01004606	Wandsworth	0.0	0.0	0.0	0.0	0.0	0.0	0.005870841487279843	0.009560229445506692	0.009596928982725527	0.013232514177693762	0.029069767441860465	0.03777335984095427	0.05450733752620545	1	Medium
E01004607	Wandsworth	0.0	0.0	0.0	0.0	0.0017271157167530224	0.006956521739130435	0.010526315789473684	0.01639344262295082	0.022641509433962263	0.01855287569573284	0.03790613718411552	0.05027932960893855	0.06427221172022685	1	Medium
E01004608	Wandsworth	0.0024630541871921183	0.0	0.0	0.0	0.0	0.0	0.0	0.010958904109589041	0.01871657754010695	0.028720626631853787	0.04497354497354497	0.06060606060606061	0.0755287009063444	2	High
E01004609	Wandsworth	0.0	0.0	0.0	0.0	0.0019120458891013384	0.004024144869215292	0.012474012474012475	0.010526315789473684	0.024793388429752067	0.026262626262626262	0.03557312252964427	0.04208416833667335	0.050200803212851405	1	Medium
E01004610	Wandsworth	0.0	0.0	0.0	0.0	0.0	0.004073319755600814	0.008130081300813009	0.01440329218106996	0.02666666666666667	0.029748283752860413	0.03160270880361174	0.03926096997690531	0.0593607305936073	1	Medium
E01004611	Wandsworth	0.0	0.0	0.0	0.0	0.0	0.0	0.0	0.0027624309392265192	0.00554016620498615	0.008108108108108109	0.011363636363636364	0.017391304347826087	0.036827195467422094	0	Low
E01004612	Wandsworth	0.0	0.0	0.0	0.0	0.0	0.0	0.0	0.002857142857142857	0.014044943820224719	0.02040816326530612	0.01729106628242075	0.019230769230769232	0.025	1	Medium
E01004613	Wandsworth	0.0033444816053511705	0.0	0.0	0.0	0.0	0.0	0.0	0.007246376811594203	0.015503875968992248	0.02766798418972332	0.023076923076923078	0.023715415019762844	0.032	1	Medium
E01004614	Wandsworth	0.0	0.0	0.0	0.0	0.0	0.0	0.0	0.0024630541871921183	0.005115089514066497	0.007792207792207792	0.007444168734491315	0.007653061224489796	0.016260162601626018	0	Low
E01004615	Wandsworth	0.0	0.0	0.0	0.0	0.0	0.0	0.0	0.002857142857142857	0.011396011396011397	0.013623978201634877	0.01856763925729443	0.021164021164021163	0.023668639053254437	1	Medium
E01004616	Wandsworth	0.0	0.0	0.0	0.0	0.0	0.0	0.0	0.0033222591362126247	0.009771986970684038	0.015337423312883436	0.019230769230769232	0.016835016835016835	0.025454545454545455	1	Medium
E01004617	Wandsworth	0.0	0.0	0.0	0.0	0.0	0.0	0.0	0.0	0.0037593984962406013	0.007194244604316547	0.010948905109489052	0.01968503937007874	0.03225806451612903	0	Low
E01004618	Wandsworth	0.0	0.0	0.0	0.0	0.002352941176470588	0.004629629629629629	0.0069605568445475635	0.009433962264150943	0.004889975550122249	0.03357314148681055	0.04030226700251889	0.04603580562659847	0.058011049723756904	1	Medium
E01004619	Wandsworth	0.0	0.0	0.0	0.003430531732418525	0.006825938566552901	0.011764705882352941	0.018272425249169437	0.017857142857142856	0.03470031545741325	0.058823529411764705	0.07903780068728522	0.09219858156028368	0.11552346570397112	2	High
E01004620	Wandsworth	0.0	0.0	0.0	0.0	0.0	0.0	0.00199203187250996	0.008097165991902834	0.014227642276422764	0.022494887525562373	0.03048780487804878	0.040169133192389	0.05518763796909492	1	Medium
E01004621	Wandsworth	0.001841620626151013	0.009191176470588236	0.008992805755395683	0.00909090909090909	0.008710801393728223	0.008976660682226212	0.012195121951219513	0.019064124783362217	0.03885135135135135	0.047619047619047616	0.057291666666666664	0.06428571428571428	0.0737410071942446	2	High
E01004622	Wandsworth	0.0	0.0	0.0	0.0	0.0	0.0	0.006472491909385114	0.013513513513513514	0.023255813953488372	0.022950819672131147	0.035830618892508145	0.03900709219858156	0.051094890510948905	1	Medium
E01004623	Wandsworth	0.0	0.0	0.0	0.0	0.0	0.0	0.0038022813688212928	0.007707129094412331	0.011560693641618497	0.01761252446183953	0.024489795918367346	0.040983606557377046	0.043568464730290454	1	Medium
E01004624	Wandsworth	0.0	0.0	0.0	0.0	0.0	0.0	0.008968609865470852	0.015659955257270694	0.015486725663716814	0.025974025974025976	0.0368763557483731	0.04430379746835443	0.06170212765957447	1	Medium
E01004625	Wandsworth	0.0015220700152207	0.0	0.0	0.0015503875968992248	0.001567398119122257	0.0031446540880503146	0.004746835443037975	0.014308426073131956	0.030303030303030304	0.050393700787401574	0.08095238095238096	0.10048622366288493	0.12828947368421054	2	High
E01004626	Wandsworth	0.0	0.0	0.0	0.0	0.0	0.001718213058419244	0.010452961672473868	0.014545454545454545	0.023008849557522124	0.025510204081632654	0.03225806451612903	0.044293015332197615	0.05755395683453238	1	Medium
E01004627	Wandsworth	0.0	0.0	0.0	0.0	0.0	0.0	0.0	0.002105263157894737	0.00683371298405467	0.017897091722595078	0.04017857142857143	0.0630841121495327	0.08064516129032258	1	Medium
E01004628	Wandsworth	0.0	0.0	0.0	0.0	0.0017921146953405018	0.0035971223021582736	0.007366482504604052	0.011538461538461539	0.013108614232209739	0.016981132075471698	0.03667953667953668	0.046511627906976744	0.05765407554671968	1	Medium
E01004629	Wandsworth	0.0018148820326678765	0.0036231884057971015	0.005454545454545455	0.007155635062611807	0.007042253521126761	0.008865248226950355	0.015901060070671377	0.016483516483516484	0.026785714285714284	0.03225806451612903	0.05272407732864675	0.0743362831858407	0.08687615526802218	2	High
E01004630	Wandsworth	0.0	0.0	0.0	0.0	0.0	0.005128205128205128	0.0076726342710997444	0.013054830287206266	0.017766497461928935	0.021791767554479417	0.027777777777777776	0.02650602409638554	0.04040404040404041	1	Medium
E01004631	Wandsworth	0.0	0.0	0.0	0.0	0.0	0.0027624309392265192	0.008130081300813009	0.018276762402088774	0.02493765586034913	0.030837004405286344	0.04966139954853273	0.06367924528301887	0.08591885441527446	2	High
E01004632	Wandsworth	0.0	0.0	0.0	0.0	0.0	0.0	0.0	0.006147540983606557	0.012170385395537525	0.014583333333333334	0.032388663967611336	0.04338842975206612	0.042600896860986545	1	Medium
E01004633	Wandsworth	0.0	0.0	0.0	0.0	0.0	0.0	0.005847953216374269	0.011204481792717087	0.01639344262295082	0.02203856749311295	0.020710059171597635	0.01729106628242075	0.03571428571428571	1	Medium
E01004634	Wandsworth	0.0	0.0	0.0	0.0	0.0	0.0025252525252525255	0.004962779156327543	0.007334963325183374	0.009708737864077669	0.016706443914081145	0.014457831325301205	0.023529411764705882	0.03258145363408521	1	Medium
E01004635	Wandsworth	0.0	0.0	0.0	0.0	0.0	0.0	0.0	0.0022222222222222222	0.009111617312072893	0.01405152224824356	0.0330188679245283	0.04207920792079208	0.0575	1	Medium
E01004636	Wandsworth	0.0	0.0	0.0	0.0	0.0	0.004166666666666667	0.008583690987124463	0.014767932489451477	0.02004008016032064	0.018480492813141684	0.03870967741935484	0.04484304932735426	0.06363636363636363	1	Medium
E01004637	Wandsworth	0.0	0.0	0.0	0.0	0.0	0.0	0.0	0.005025125628140704	0.019002375296912115	0.01715686274509804	0.031413612565445025	0.03430079155672823	0.05851063829787234	1	Medium
E01004638	Wandsworth	0.0014388489208633094	0.002886002886002886	0.004291845493562232	0.005610098176718092	0.007052186177715092	0.007032348804500703	0.011347517730496455	0.01991465149359886	0.029829545454545456	0.03868194842406877	0.06637168141592921	0.09341500765696784	0.10793650793650794	2	High
E01004639	Wandsworth	0.0017699115044247787	0.0	0.0	0.0	0.0017241379310344827	0.003424657534246575	0.0052173913043478265	0.010968921389396709	0.012987012987012988	0.02862595419847328	0.04716981132075472	0.048417132216014895	0.0688976377952756	1	Medium
E01004640	Wandsworth	0.0	0.0	0.0	0.001589825119236884	0.003372681281618887	0.0065252854812398045	0.008547008547008548	0.010169491525423728	0.01206896551724138	0.022375215146299483	0.05317324185248713	0.06878306878306878	0.08561020036429873	2	High
E01004641	Wandsworth	0.0	0.0	0.0	0.001564945226917058	0.001557632398753894	0.0015479876160990713	0.003129890453834116	0.0030959752321981426	0.007911392405063292	0.015625	0.03514376996805112	0.049679487179487176	0.056291390728476824	1	Medium
E01004642	Wandsworth	0.0	0.0	0.0	0.0	0.0	0.006012024048096192	0.01171875	0.011320754716981131	0.018214936247723135	0.027675276752767528	0.043478260869565216	0.04716981132075472	0.0616822429906542	1	Medium
E01004643	Wandsworth	0.0	0.0	0.0	0.0	0.0	0.004166666666666667	0.0076045627376425855	0.011278195488721804	0.021660649819494584	0.015789473684210527	0.029038112522686024	0.03195488721804511	0.050682261208576995	1	Medium
E01004644	Wandsworth	0.0	0.0	0.0	0.0012674271229404308	0.002364066193853428	0.0024390243902439024	0.008567931456548347	0.021660649819494584	0.033169533169533166	0.03985507246376811	0.058240396530359353	0.06741573033707865	0.08571428571428572	2	High
E01004645	Wandsworth	0.0	0.0	0.0	0.0	0.0	0.0	0.0	0.011737089201877934	0.011848341232227487	0.012135922330097087	0.024691358024691357	0.0425531914893617	0.05301204819277108	1	Medium
E01033093	Wandsworth	0.0	0.0	0.0	0.0016638935108153079	0.004424778761061947	0.009510869565217392	0.008939974457215836	0.017015706806282723	0.025974025974025976	0.03205128205128205	0.04744069912609238	0.0678391959798995	0.07907542579075426	2	High
E01033098	Wandsworth	0.0	0.0	0.0	0.005917159763313609	0.012195121951219513	0.0189873417721519	0.0196078431372549	0.023809523809523808	0.026881720430107527	0.055299539170506916	0.07112970711297072	0.09803921568627451	0.12653061224489795	2	High
E01033099	Wandsworth	0.0	0.0	0.0	0.0	0.0	0.0	0.004048582995951417	0.010830324909747292	0.01056338028169014	0.017605633802816902	0.045307443365695796	0.056074766355140186	0.05757575757575758	1	Medium
E01033100	Wandsworth	0.0	0.0	0.0	0.0	0.0	0.0	0.0	0.0	0.017241379310344827	0.020512820512820513	0.00966183574879227	0.02717391304347826	0.020942408376963352	1	Medium
E01033101	Wandsworth	0.0022522522522522522	0.006622516556291391	0.004056795131845842	0.0038314176245210726	0.0037735849056603774	0.00558659217877095	0.01048951048951049	0.013986013986013986	0.02181208053691275	0.0352	0.06948640483383686	0.08157099697885196	0.09004739336492891	2	High
E01033132	Wandsworth	0.0	0.0	0.0	0.0	0.0	0.015151515151515152	0.02030456852791878	0.025423728813559324	0.044534412955465584	0.03065134099616858	0.0694980694980695	0.0948905109489051	0.10545454545454545	2	High
E01033133	Wandsworth	0.0	0.0	0.0	0.003968253968253968	0.007462686567164179	0.011152416356877323	0.01568627450980392	0.022388059701492536	0.0326530612244898	0.03296703296703297	0.04868913857677903	0.04263565891472868	0.04633204633204633	2	High
E01033135	Wandsworth	0.0	0.0	0.0	0.0	0.0	0.0	0.0	0.010169491525423728	0.019933554817275746	0.0231023102310231	0.02702702702702703	0.02952029520295203	0.04529616724738676	1	Medium
E01001714	Hackney	0.0	0.0	0.0	0.0	0.0	0.0	0.0	0.0	0.0	0.0	0.004016064257028112	0.008032128514056224	0.028112449799196786	0	Low
E01001715	Hackney	0.0	0.0	0.0	0.0	0.0	0.0	0.0	0.0	0.010362694300518135	0.02336448598130841	0.026455026455026454	0.04678362573099415	0.03529411764705882	1	Medium
E01001716	Hackney	0.0	0.0	0.0	0.0	0.0	0.0	0.0	0.0	0.009389671361502348	0.01680672268907563	0.02666666666666667	0.032407407407407406	0.03553299492385787	1	Medium
E01001717	Hackney	0.0	0.0	0.0	0.0	0.0	0.0	0.0	0.004310344827586207	0.004484304932735426	0.009009009009009009	0.008658008658008658	0.04672897196261682	0.045454545454545456	1	Medium
E01001718	Hackney	0.0	0.0	0.0	0.0	0.0	0.0	0.0	0.0	0.0	0.02857142857142857	0.0326530612244898	0.03070175438596491	0.03669724770642202	1	Medium
E01001719	Hackney	0.0	0.0	0.0	0.0	0.0	0.0	0.004784688995215311	0.00980392156862745	0.013574660633484163	0.01762114537444934	0.022222222222222223	0.022935779816513763	0.04186046511627907	1	Medium
E01001720	Hackney	0.0032258064516129032	0.0030581039755351682	0.0	0.0	0.0	0.0	0.0	0.0	0.0072992700729927005	0.02364864864864865	0.03355704697986577	0.04421768707482993	0.04609929078014184	1	Medium
E01001722	Hackney	0.0	0.0	0.0	0.0	0.0	0.0	0.0	0.003194888178913738	0.009708737864077669	0.015151515151515152	0.018461538461538463	0.01910828025477707	0.03278688524590164	1	Medium
E01001723	Hackney	0.0	0.0	0.0	0.003257328990228013	0.006644518272425249	0.006514657980456026	0.00946372239747634	0.013029315960912053	0.012578616352201259	0.015337423312883436	0.02564102564102564	0.0231023102310231	0.039473684210526314	1	Medium
E01001724	Hackney	0.0	0.0	0.0	0.0	0.0	0.0	0.0	0.0	0.006756756756756757	0.006825938566552901	0.011111111111111112	0.022222222222222223	0.02734375	0	Low
E01001725	Hackney	0.0	0.0	0.0	0.0	0.0	0.0	0.003745318352059925	0.007194244604316547	0.014598540145985401	0.017793594306049824	0.023715415019762844	0.022900763358778626	0.029850746268656716	1	Medium
E01001726	Hackney	0.0	0.0	0.0	0.0	0.0	0.0	0.0	0.0	0.0	0.0	0.022026431718061675	0.031818181818181815	0.028169014084507043	1	Medium
E01001727	Hackney	0.0035587188612099642	0.0035842293906810036	0.0	0.0	0.0	0.0	0.0	0.0	0.0	0.0071174377224199285	0.026615969581749048	0.024489795918367346	0.03375527426160337	1	Medium
E01001728	Hackney	0.0	0.0	0.0	0.0	0.0	0.0	0.0	0.0036496350364963502	0.011320754716981131	0.014814814814814815	0.007434944237918215	0.024	0.024691358024691357	1	Medium
E01001729	Hackney	0.0	0.0	0.0	0.0	0.0	0.0	0.0	0.003861003861003861	0.008032128514056224	0.0149812734082397	0.022900763358778626	0.024193548387096774	0.04435483870967742	1	Medium
E01001730	Hackney	0.0	0.0	0.0	0.0	0.0	0.0	0.0	0.0	0.0064516129032258064	0.012269938650306749	0.015527950310559006	0.009259259259259259	0.01904761904761905	0	Low
E01001731	Hackney	0.0	0.0	0.0	0.0	0.0	0.0033112582781456954	0.003401360544217687	0.006779661016949152	0.010309278350515464	0.016778523489932886	0.01644736842105263	0.01639344262295082	0.02364864864864865	1	Medium
E01001732	Hackney	0.0	0.0	0.0	0.0	0.0	0.0037313432835820895	0.007575757575757576	0.011673151750972763	0.016129032258064516	0.019230769230769232	0.027559055118110236	0.034482758620689655	0.032	1	Medium
E01001733	Hackney	0.0	0.0	0.0	0.0	0.0	0.0034965034965034965	0.010238907849829351	0.013986013986013986	0.020761245674740483	0.020905923344947737	0.024734982332155476	0.039285714285714285	0.05	1	Medium
E01001734	Hackney	0.0	0.0	0.0	0.0	0.0	0.0	0.0	0.0	0.016736401673640166	0.01893939393939394	0.038314176245210725	0.040160642570281124	0.05263157894736842	1	Medium
E01001735	Hackney	0.0	0.0	0.0	0.0	0.0035842293906810036	0.007352941176470588	0.01	0.010676156583629894	0.015503875968992248	0.02066115702479339	0.02857142857142857	0.04	0.05	1	Medium
E01001736	Hackney	0.003257328990228013	0.0	0.0	0.0	0.0	0.0035842293906810036	0.003703703703703704	0.0070921985815602835	0.022900763358778626	0.03169014084507042	0.033582089552238806	0.04659498207885305	0.05653710247349823	1	Medium
E01001737	Hackney	0.0	0.0	0.0	0.0	0.0	0.0	0.0027548209366391185	0.008928571428571428	0.024242424242424242	0.029411764705882353	0.04857142857142857	0.049079754601226995	0.05448717948717949	2	High
E01001738	Hackney	0.0	0.0	0.0	0.0	0.0	0.0030864197530864196	0.009900990099009901	0.016339869281045753	0.022222222222222223	0.033950617283950615	0.039603960396039604	0.046822742474916385	0.05387205387205387	1	Medium
E01001739	Hackney	0.0024937655860349127	0.0	0.0	0.0	0.002631578947368421	0.008064516129032258	0.013966480446927373	0.022857142857142857	0.02727272727272727	0.036827195467422094	0.04011461318051576	0.052941176470588235	0.06984126984126984	2	High
E01001740	Hackney	0.0	0.0	0.0	0.0	0.0	0.0	0.0	0.0	0.004219409282700422	0.007905138339920948	0.015810276679841896	0.0205761316872428	0.03292181069958848	1	Medium
E01001741	Hackney	0.0	0.0	0.0	0.0	0.0	0.0	0.003003003003003003	0.009771986970684038	0.017064846416382253	0.02097902097902098	0.03383458646616541	0.051094890510948905	0.058394160583941604	1	Medium
E01001742	Hackney	0.0	0.0	0.0	0.0	0.0	0.0	0.0	0.0	0.0	0.0	0.019230769230769232	0.019867549668874173	0.03691275167785235	0	Low
E01001744	Hackney	0.0	0.0	0.0	0.0	0.0	0.002570694087403599	0.0025252525252525255	0.005141388174807198	0.00516795865633075	0.02349869451697128	0.024193548387096774	0.03380281690140845	0.03513513513513514	1	Medium
E01001745	Hackney	0.0	0.0	0.0	0.0	0.0	0.0	0.002976190476190476	0.00911854103343465	0.016339869281045753	0.01875	0.022435897435897436	0.019736842105263157	0.026143790849673203	1	Medium
E01001746	Hackney	0.0	0.0	0.0	0.0	0.0	0.0	0.0	0.00423728813559322	0.017316017316017316	0.008264462809917356	0.022123893805309734	0.024896265560165973	0.044642857142857144	1	Medium
E01001747	Hackney	0.0	0.0	0.0	0.0	0.0	0.0	0.0	0.0	0.015748031496062992	0.025179856115107913	0.03202846975088968	0.04225352112676056	0.041666666666666664	1	Medium
E01001748	Hackney	0.0	0.0	0.0	0.0	0.0	0.0	0.0030303030303030303	0.006153846153846154	0.006430868167202572	0.016129032258064516	0.023333333333333334	0.029900332225913623	0.04436860068259386	1	Medium
E01001749	Hackney	0.0	0.0	0.0	0.0	0.0	0.006172839506172839	0.012121212121212121	0.01818181818181818	0.03125	0.038338658146964855	0.058823529411764705	0.06206896551724138	0.07167235494880546	2	High
E01001750	Hackney	0.0	0.0	0.0	0.0	0.0	0.0	0.0029411764705882353	0.0058823529411764705	0.006060606060606061	0.02531645569620253	0.038869257950530034	0.0625	0.05555555555555555	1	Medium
E01001751	Hackney	0.0024875621890547263	0.002564102564102564	0.0	0.0	0.005235602094240838	0.008174386920980926	0.01098901098901099	0.016666666666666666	0.0364741641337386	0.03488372093023256	0.05309734513274336	0.06489675516224189	0.08125	2	High
E01001752	Hackney	0.0	0.0	0.0	0.0029498525073746312	0.006172839506172839	0.009708737864077669	0.013289036544850499	0.018808777429467086	0.02040816326530612	0.03773584905660377	0.0449438202247191	0.03076923076923077	0.029801324503311258	1	Medium
E01001753	Hackney	0.0	0.0	0.0	0.0	0.0	0.0	0.0	0.007936507936507936	0.01639344262295082	0.0205761316872428	0.02553191489361702	0.030837004405286344	0.044444444444444446	1	Medium
E01001754	Hackney	0.0	0.0	0.0	0.0	0.0	0.0	0.0	0.0024271844660194173	0.012437810945273632	0.015306122448979591	0.015189873417721518	0.023622047244094488	0.034482758620689655	1	Medium
E01001755	Hackney	0.0	0.0	0.0	0.0	0.0	0.0	0.0	0.007575757575757576	0.020242914979757085	0.03543307086614173	0.03734439834024896	0.034334763948497854	0.05263157894736842	1	Medium
E01001756	Hackney	0.0	0.0	0.0	0.0	0.0028089887640449437	0.005797101449275362	0.009174311926605505	0.015822784810126583	0.016025641025641024	0.030864197530864196	0.050955414012738856	0.07667731629392971	0.087248322147651	2	High
E01001757	Hackney	0.0	0.0	0.0	0.0	0.0	0.0	0.0	0.0040650406504065045	0.011857707509881422	0.01968503937007874	0.0326530612244898	0.04032258064516129	0.03225806451612903	1	Medium
E01001758	Hackney	0.0	0.0	0.0	0.0	0.0	0.0	0.0	0.0	0.012096774193548387	0.02181818181818182	0.02888086642599278	0.022058823529411766	0.03435114503816794	1	Medium
E01001759	Hackney	0.0	0.0	0.0	0.0	0.0	0.0	0.0	0.0	0.008097165991902834	0.019305019305019305	0.026717557251908396	0.01893939393939394	0.028268551236749116	1	Medium
E01001760	Hackney	0.0	0.0	0.0	0.0	0.0	0.0	0.007905138339920948	0.012658227848101266	0.017094017094017096	0.023622047244094488	0.02531645569620253	0.03619909502262444	0.04132231404958678	1	Medium
E01001761	Hackney	0.0	0.0	0.0	0.0	0.0	0.0	0.0	0.0	0.0	0.007633587786259542	0.026022304832713755	0.017985611510791366	0.042105263157894736	1	Medium
E01001762	Hackney	0.0	0.0	0.0	0.0	0.0	0.0	0.0	0.0	0.0051813471502590676	0.015463917525773196	0.03940886699507389	0.04433497536945813	0.04975124378109453	1	Medium
E01001763	Hackney	0.0	0.0	0.0	0.0	0.0037174721189591076	0.007272727272727273	0.011583011583011582	0.014705882352941176	0.0199203187250996	0.044	0.06302521008403361	0.06896551724137931	0.0787037037037037	2	High
E01001764	Hackney	0.0	0.0	0.0	0.0	0.0	0.0	0.0	0.0033003300330033004	0.006329113924050633	0.0121580547112462	0.015151515151515152	0.01892744479495268	0.02531645569620253	1	Medium
E01001765	Hackney	0.0	0.0	0.0035335689045936395	0.006920415224913495	0.010169491525423728	0.013201320132013201	0.016666666666666666	0.019230769230769232	0.026402640264026403	0.031746031746031744	0.03367003367003367	0.04391891891891892	0.04395604395604396	1	Medium
E01001767	Hackney	0.0	0.0	0.0	0.0	0.0038022813688212928	0.0070921985815602835	0.01384083044982699	0.01773049645390071	0.020761245674740483	0.02097902097902098	0.02491103202846975	0.029304029304029304	0.0353356890459364	1	Medium
E01001768	Hackney	0.0	0.0	0.0	0.0	0.0	0.0	0.002932551319648094	0.008620689655172414	0.017094017094017096	0.02247191011235955	0.025787965616045846	0.028735632183908046	0.038348082595870206	1	Medium
E01001769	Hackney	0.0	0.0	0.0	0.0	0.0	0.0	0.0	0.006825938566552901	0.00974025974025974	0.012861736334405145	0.02040816326530612	0.020689655172413793	0.018518518518518517	1	Medium
E01001770	Hackney	0.0	0.0	0.0	0.0	0.0	0.004608294930875576	0.00823045267489712	0.012345679012345678	0.01568627450980392	0.018867924528301886	0.01937984496124031	0.029661016949152543	0.03463203463203463	1	Medium
E01001772	Hackney	0.0	0.0	0.0	0.0	0.0	0.0	0.0	0.0	0.015384615384615385	0.018796992481203006	0.03614457831325301	0.046153846153846156	0.05668016194331984	1	Medium
E01001773	Hackney	0.0	0.0	0.0	0.0	0.0	0.0	0.003355704697986577	0.012738853503184714	0.01875	0.015772870662460567	0.02287581699346405	0.020338983050847456	0.021052631578947368	1	Medium
E01001774	Hackney	0.0	0.0	0.0	0.0	0.0	0.0	0.0	0.0	0.004424778761061947	0.008733624454148471	0.013333333333333334	0.008620689655172414	0.018518518518518517	0	Low
E01001775	Hackney	0.0	0.0	0.0	0.0	0.0	0.0	0.0040650406504065045	0.00847457627118644	0.012552301255230125	0.01818181818181818	0.022321428571428572	0.026905829596412557	0.048672566371681415	1	Medium
E01001776	Hackney	0.0	0.0	0.0	0.0	0.0	0.0	0.0	0.009174311926605505	0.022222222222222223	0.02631578947368421	0.04878048780487805	0.05188679245283019	0.07582938388625593	2	High
E01001777	Hackney	0.0	0.0	0.0	0.0	0.0	0.0	0.004149377593360996	0.012396694214876033	0.02	0.024	0.0398406374501992	0.045454545454545456	0.046153846153846156	1	Medium
E01001779	Hackney	0.0	0.0	0.0	0.0	0.002976190476190476	0.0027624309392265192	0.0027247956403269754	0.008356545961002786	0.019444444444444445	0.02680965147453083	0.028901734104046242	0.04335260115606936	0.049079754601226995	1	Medium
E01001780	Hackney	0.0	0.0	0.0	0.0	0.0	0.0	0.0045871559633027525	0.009259259259259259	0.022026431718061675	0.03305785123966942	0.04054054054054054	0.0380952380952381	0.036036036036036036	1	Medium
E01001781	Hackney	0.0	0.0	0.0	0.0	0.0	0.0	0.0	0.0	0.0	0.009523809523809525	0.02185792349726776	0.029411764705882353	0.027624309392265192	1	Medium
E01001782	Hackney	0.0	0.0	0.0	0.0	0.0	0.0	0.005747126436781609	0.029333333333333333	0.02535211267605634	0.04507042253521127	0.04081632653061224	0.0668693009118541	0.0696969696969697	2	High
E01001783	Hackney	0.0	0.0	0.0	0.0	0.0	0.0	0.0	0.0	0.008968609865470852	0.02242152466367713	0.0365296803652968	0.03879310344827586	0.0660377358490566	1	Medium
E01001784	Hackney	0.0	0.0	0.0	0.0	0.0	0.0	0.0	0.00425531914893617	0.008064516129032258	0.01639344262295082	0.031818181818181815	0.03255813953488372	0.03015075376884422	1	Medium
E01001785	Hackney	0.0	0.0	0.0	0.0	0.0	0.0	0.0	0.003484320557491289	0.014035087719298246	0.019736842105263157	0.04152249134948097	0.04225352112676056	0.05673758865248227	1	Medium
E01001786	Hackney	0.0	0.0	0.0	0.0	0.0	0.003215434083601286	0.0030959752321981426	0.006329113924050633	0.015527950310559006	0.01529051987767584	0.03076923076923077	0.031746031746031744	0.03669724770642202	1	Medium
E01001787	Hackney	0.0	0.0	0.0	0.0	0.0	0.0	0.0	0.0	0.006944444444444444	0.01060070671378092	0.01824817518248175	0.03636363636363636	0.039568345323741004	1	Medium
E01001788	Hackney	0.0	0.0	0.0	0.0	0.0	0.0	0.0038314176245210726	0.0036363636363636364	0.007142857142857143	0.006711409395973154	0.022641509433962263	0.01984126984126984	0.032490974729241874	1	Medium
E01001789	Hackney	0.0	0.0	0.0	0.0	0.0	0.0	0.0061162079510703364	0.01524390243902439	0.02258064516129032	0.025477707006369428	0.029508196721311476	0.040123456790123455	0.030959752321981424	1	Medium
E01001790	Hackney	0.0	0.0	0.0	0.0	0.0	0.0	0.0	0.0	0.0	0.00411522633744856	0.0045871559633027525	0.008771929824561403	0.013636363636363636	0	Low
E01001791	Hackney	0.0	0.0	0.0	0.0	0.0	0.0	0.0031446540880503146	0.00946372239747634	0.01597444089456869	0.022435897435897436	0.03618421052631579	0.04234527687296417	0.04697986577181208	1	Medium
E01001792	Hackney	0.0	0.0	0.0	0.0	0.0	0.0	0.0026954177897574125	0.002777777777777778	0.00558659217877095	0.013966480446927373	0.020114942528735632	0.02608695652173913	0.0392156862745098	1	Medium
E01001793	Hackney	0.0	0.0	0.0	0.0	0.0	0.0031446540880503146	0.009584664536741214	0.01694915254237288	0.023890784982935155	0.04153354632587859	0.052307692307692305	0.050793650793650794	0.05921052631578947	2	High
E01001794	Hackney	0.0	0.0	0.0	0.0	0.0	0.002785515320334262	0.0053475935828877	0.007853403141361256	0.010723860589812333	0.013550135501355014	0.018867924528301886	0.021917808219178082	0.0345821325648415	1	Medium
E01001795	Hackney	0.0	0.0	0.0	0.0	0.0	0.0	0.0035714285714285713	0.01098901098901099	0.0149812734082397	0.022813688212927757	0.02681992337164751	0.04980842911877394	0.05904059040590406	1	Medium
E01001796	Hackney	0.0	0.0	0.0	0.0	0.0	0.0	0.006578947368421052	0.01056338028169014	0.018315018315018316	0.033582089552238806	0.04263565891472868	0.048507462686567165	0.06818181818181818	1	Medium
E01001798	Hackney	0.0	0.0	0.0	0.0	0.0	0.0	0.0	0.0	0.0	0.003289473684210526	0.0033222591362126247	0.006734006734006734	0.03146853146853147	0	Low
E01001799	Hackney	0.0	0.0	0.0	0.0	0.0	0.0	0.0	0.0	0.005319148936170213	0.009708737864077669	0.014778325123152709	0.019801980198019802	0.028985507246376812	0	Low
E01001800	Hackney	0.0	0.0	0.0	0.0	0.0	0.0	0.0	0.0	0.0	0.005154639175257732	0.01485148514851485	0.023255813953488372	0.025252525252525252	0	Low
E01001801	Hackney	0.003816793893129771	0.003952569169960474	0.0	0.0	0.0	0.004132231404958678	0.008032128514056224	0.012295081967213115	0.016129032258064516	0.023622047244094488	0.03571428571428571	0.0375	0.0326530612244898	1	Medium
E01001803	Hackney	0.0	0.0	0.0	0.0	0.0	0.0027624309392265192	0.0027397260273972603	0.005571030640668524	0.0055248618784530384	0.026455026455026454	0.04081632653061224	0.04878048780487805	0.048484848484848485	1	Medium
E01001804	Hackney	0.0	0.0	0.0	0.0	0.0	0.0045871559633027525	0.013574660633484163	0.018518518518518517	0.037037037037037035	0.04225352112676056	0.04090909090909091	0.04090909090909091	0.026785714285714284	2	High
E01001806	Hackney	0.0	0.0	0.0	0.0	0.0	0.0	0.006578947368421052	0.013986013986013986	0.021052631578947368	0.029900332225913623	0.04666666666666667	0.04779411764705882	0.06159420289855073	1	Medium
E01001807	Hackney	0.0	0.0	0.0	0.0	0.0	0.0	0.0	0.0036101083032490976	0.0036231884057971015	0.007142857142857143	0.018726591760299626	0.027491408934707903	0.027586206896551724	1	Medium
E01001808	Hackney	0.0	0.0	0.0	0.0	0.0	0.0	0.0	0.0	0.0	0.0	0.004464285714285714	0.00904977375565611	0.034482758620689655	0	Low
E01001809	Hackney	0.0	0.0	0.0	0.0	0.0	0.0	0.0	0.0	0.0	0.004291845493562232	0.008368200836820083	0.017094017094017096	0.029787234042553193	0	Low
E01001811	Hackney	0.0	0.0	0.0	0.0	0.0	0.0	0.0	0.0	0.0	0.003968253968253968	0.012605042016806723	0.017167381974248927	0.02109704641350211	0	Low
E01001812	Hackney	0.0	0.0	0.0	0.0	0.0	0.0	0.0	0.0	0.0	0.008	0.02109704641350211	0.028225806451612902	0.029045643153526972	1	Medium
E01001813	Hackney	0.0	0.0	0.0	0.0	0.0	0.004219409282700422	0.00881057268722467	0.011857707509881422	0.015810276679841896	0.019762845849802372	0.020242914979757085	0.026200873362445413	0.03292181069958848	1	Medium
E01001814	Hackney	0.0	0.0	0.0	0.0	0.0	0.0	0.0	0.0036496350364963502	0.0076045627376425855	0.019230769230769232	0.015384615384615385	0.01858736059479554	0.03088803088803089	1	Medium
E01001815	Hackney	0.0	0.0	0.0	0.0	0.0	0.0	0.0	0.0033112582781456954	0.00964630225080386	0.023728813559322035	0.02888086642599278	0.039568345323741004	0.03333333333333333	1	Medium
E01001816	Hackney	0.0029585798816568047	0.005934718100890208	0.0058309037900874635	0.009036144578313253	0.008645533141210375	0.011560693641618497	0.011396011396011397	0.014925373134328358	0.018292682926829267	0.024539877300613498	0.03355704697986577	0.045454545454545456	0.04498269896193772	1	Medium
E01001819	Hackney	0.0025974025974025974	0.005115089514066497	0.005305039787798408	0.007772020725388601	0.007633587786259542	0.0103359173126615	0.010443864229765013	0.013623978201634877	0.019337016574585635	0.04497354497354497	0.05585106382978723	0.0636604774535809	0.0681198910081744	2	High
E01001820	Hackney	0.0	0.0	0.0	0.0	0.0	0.0	0.0	0.0	0.008620689655172414	0.028455284552845527	0.03765690376569038	0.04184100418410042	0.04263565891472868	1	Medium
E01001821	Hackney	0.0	0.0	0.0	0.0	0.0	0.0	0.0	0.0	0.0	0.0048543689320388345	0.004739336492890996	0.010582010582010581	0.015706806282722512	0	Low
E01001822	Hackney	0.0	0.0	0.0	0.0	0.0	0.0	0.0	0.0	0.0	0.0	0.00847457627118644	0.013043478260869565	0.020161290322580645	0	Low
E01001823	Hackney	0.0	0.0	0.0	0.0	0.0	0.0	0.0	0.0	0.0	0.005571030640668524	0.00847457627118644	0.020114942528735632	0.01729106628242075	0	Low
E01001824	Hackney	0.0	0.0	0.0	0.0	0.0	0.0	0.0	0.004	0.008064516129032258	0.011406844106463879	0.0125	0.016736401673640166	0.019230769230769232	0	Low
E01001825	Hackney	0.0	0.0	0.0	0.0	0.0	0.0	0.0	0.0	0.009216589861751152	0.013513513513513514	0.02358490566037736	0.027649769585253458	0.02553191489361702	1	Medium
E01001826	Hackney	0.0	0.0	0.0	0.0	0.0	0.0	0.0	0.0	0.0	0.0	0.0	0.008264462809917356	0.008130081300813009	0	Low
E01001827	Hackney	0.0	0.0	0.0	0.0	0.0	0.0	0.0	0.003389830508474576	0.006711409395973154	0.013157894736842105	0.01824817518248175	0.022727272727272728	0.025454545454545455	1	Medium
E01001828	Hackney	0.0	0.0	0.0	0.0	0.0	0.0	0.0	0.005952380952380952	0.011904761904761904	0.01818181818181818	0.015337423312883436	0.01775147928994083	0.0220125786163522	1	Medium
E01001829	Hackney	0.0	0.0	0.0	0.0	0.0024813895781637717	0.010526315789473684	0.016129032258064516	0.02666666666666667	0.03763440860215054	0.05194805194805195	0.0777479892761394	0.08355795148247978	0.08611111111111111	2	High
E01001830	Hackney	0.0	0.0	0.0	0.0	0.0	0.0	0.0	0.0035842293906810036	0.014925373134328358	0.017793594306049824	0.03308823529411765	0.029411764705882353	0.032490974729241874	1	Medium
E01001831	Hackney	0.0037174721189591076	0.00411522633744856	0.003937007874015748	0.0	0.0	0.0	0.0	0.014814814814814815	0.018050541516245487	0.03125	0.03308823529411765	0.052434456928838954	0.058823529411764705	1	Medium
E01001832	Hackney	0.003436426116838488	0.0036231884057971015	0.0036231884057971015	0.003257328990228013	0.006329113924050633	0.006779661016949152	0.006557377049180328	0.006968641114982578	0.007067137809187279	0.021352313167259787	0.02422145328719723	0.01818181818181818	0.02142857142857143	1	Medium
E01001833	Hackney	0.0	0.0	0.0	0.0	0.002932551319648094	0.005747126436781609	0.011627906976744186	0.006060606060606061	0.029411764705882353	0.02786377708978328	0.03481012658227848	0.03870967741935484	0.027210884353741496	1	Medium
E01001834	Hackney	0.003289473684210526	0.007168458781362007	0.006968641114982578	0.010135135135135136	0.012779552715654952	0.013289036544850499	0.016611295681063124	0.020134228187919462	0.02054794520547945	0.027439024390243903	0.03819444444444445	0.05460750853242321	0.061224489795918366	2	High
E01001835	Hackney	0.0	0.0	0.0	0.0	0.0	0.0	0.004166666666666667	0.004132231404958678	0.008733624454148471	0.025423728813559324	0.038135593220338986	0.043859649122807015	0.03686635944700461	1	Medium
E01001836	Hackney	0.0	0.0	0.0	0.0	0.005333333333333333	0.01092896174863388	0.01675977653631285	0.015060240963855422	0.024096385542168676	0.04504504504504504	0.06583072100313479	0.066006600660066	0.07395498392282958	2	High
E01001837	Hackney	0.0	0.0	0.0	0.0	0.0	0.006711409395973154	0.01	0.013559322033898305	0.021660649819494584	0.02909090909090909	0.040293040293040296	0.046153846153846156	0.056910569105691054	1	Medium
E01001838	Hackney	0.0	0.0	0.0	0.0	0.0	0.0	0.0	0.0	0.00390625	0.007547169811320755	0.021897810218978103	0.025362318840579712	0.038910505836575876	1	Medium
E01001839	Hackney	0.0	0.0	0.0	0.0	0.0	0.0	0.0	0.0	0.008658008658008658	0.0205761316872428	0.029914529914529916	0.02702702702702703	0.03111111111111111	1	Medium
E01001840	Hackney	0.0	0.0	0.0	0.0	0.0032258064516129032	0.006578947368421052	0.009900990099009901	0.013157894736842105	0.020477815699658702	0.01948051948051948	0.037037037037037035	0.031914893617021274	0.0528169014084507	1	Medium
E01001841	Hackney	0.0	0.0	0.0	0.0	0.0	0.0	0.003134796238244514	0.009523809523809525	0.019169329073482427	0.03536977491961415	0.0627177700348432	0.061855670103092786	0.08013937282229965	2	High
E01001842	Hackney	0.0	0.0	0.0	0.0	0.0	0.00816326530612245	0.012295081967213115	0.02109704641350211	0.02880658436213992	0.03292181069958848	0.03982300884955752	0.04310344827586207	0.06140350877192982	1	Medium
E01001843	Hackney	0.003937007874015748	0.0	0.0	0.0	0.0	0.0	0.0	0.00392156862745098	0.019305019305019305	0.041353383458646614	0.05639097744360902	0.07116104868913857	0.08015267175572519	2	High
E01001844	Hackney	0.0028735632183908046	0.005571030640668524	0.008333333333333333	0.00804289544235925	0.01084010840108401	0.013927576601671309	0.016483516483516484	0.016304347826086956	0.022535211267605635	0.03125	0.04221635883905013	0.05217391304347826	0.07183908045977011	2	High
E01001845	Hackney	0.0	0.0	0.0	0.0	0.0	0.0	0.0	0.003703703703703704	0.003816793893129771	0.003937007874015748	0.008064516129032258	0.022556390977443608	0.034220532319391636	0	Low
E01001846	Hackney	0.0	0.0	0.0	0.0	0.0	0.0	0.004545454545454545	0.004545454545454545	0.008547008547008548	0.012195121951219513	0.017316017316017316	0.023148148148148147	0.02912621359223301	1	Medium
E01001847	Hackney	0.0	0.0	0.0	0.0	0.0	0.0	0.0	0.0	0.0	0.0	0.004878048780487805	0.014492753623188406	0.04285714285714286	0	Low
E01001848	Hackney	0.0	0.0	0.0	0.0	0.0031746031746031746	0.0061162079510703364	0.009771986970684038	0.013114754098360656	0.016666666666666666	0.027586206896551724	0.030612244897959183	0.030405405405405407	0.04316546762589928	1	Medium
E01001849	Hackney	0.0	0.0	0.0	0.0	0.0	0.0	0.0	0.0	0.004889975550122249	0.007159904534606206	0.017738359201773836	0.04849884526558892	0.04719101123595506	1	Medium
E01001850	Hackney	0.0	0.0	0.0	0.0	0.0	0.0	0.0	0.0	0.0035971223021582736	0.006802721088435374	0.007194244604316547	0.020618556701030927	0.026415094339622643	0	Low
E01033698	Hackney	0.0	0.0	0.0	0.0	0.0	0.0	0.0	0.0	0.0	0.0	0.014084507042253521	0.021739130434782608	0.03571428571428571	0	Low
E01033699	Hackney	0.0	0.0	0.0	0.0	0.0	0.0	0.0	0.014285714285714285	0.035211267605633804	0.04697986577181208	0.03821656050955414	0.040268456375838924	0.04	1	Medium
E01033700	Hackney	0.0	0.0	0.0	0.0	0.0	0.0	0.0	0.0	0.006024096385542169	0.010869565217391304	0.04477611940298507	0.05555555555555555	0.06666666666666667	1	Medium
E01033701	Hackney	0.0	0.0	0.0	0.0	0.0	0.0	0.0	0.004608294930875576	0.00684931506849315	0.0228310502283105	0.03773584905660377	0.034482758620689655	0.04960835509138381	1	Medium
E01033702	Hackney	0.0	0.0	0.0	0.004219409282700422	0.008097165991902834	0.01171875	0.01556420233463035	0.018050541516245487	0.019157088122605363	0.021897810218978103	0.03875968992248062	0.03759398496240601	0.04669260700389105	1	Medium
E01033703	Hackney	0.0	0.0	0.0	0.0	0.0	0.0	0.005649717514124294	0.016216216216216217	0.02577319587628866	0.030927835051546393	0.03763440860215054	0.047619047619047616	0.045714285714285714	1	Medium
E01033704	Hackney	0.0	0.0	0.0	0.0	0.0	0.0	0.0	0.005025125628140704	0.025380710659898477	0.03902439024390244	0.04524886877828054	0.05069124423963134	0.05982905982905983	2	High
E01033705	Hackney	0.0	0.0	0.0	0.0	0.0	0.0	0.0	0.01020408163265306	0.016666666666666666	0.02197802197802198	0.024390243902439025	0.01639344262295082	0.026881720430107527	1	Medium
E01033706	Hackney	0.0	0.0	0.0	0.0	0.0	0.0072992700729927005	0.016260162601626018	0.023622047244094488	0.02654867256637168	0.05785123966942149	0.078125	0.08849557522123894	0.09401709401709402	2	High
E01033707	Hackney	0.005319148936170213	0.005714285714285714	0.0	0.0	0.0	0.0	0.0	0.0	0.0058823529411764705	0.005405405405405406	0.011695906432748537	0.028735632183908046	0.02976190476190476	1	Medium
E01033708	Hackney	0.0	0.0	0.0047169811320754715	0.0	0.01098901098901099	0.030120481927710843	0.03164556962025317	0.03870967741935484	0.030864197530864196	0.044585987261146494	0.07971014492753623	0.072992700729927	0.0949367088607595	2	High
E01033709	Hackney	0.0	0.0	0.0	0.0	0.0	0.0	0.006289308176100629	0.00625	0.006711409395973154	0.01098901098901099	0.012345679012345678	0.012345679012345678	0.023529411764705882	0	Low
E01033710	Hackney	0.0	0.0	0.0	0.0	0.0	0.0	0.0	0.0	0.006134969325153374	0.019736842105263157	0.02631578947368421	0.03773584905660377	0.024539877300613498	1	Medium
E01033711	Hackney	0.0	0.0	0.0	0.0	0.0	0.0	0.0	0.0	0.0	0.021739130434782608	0.049019607843137254	0.03225806451612903	0.07317073170731707	1	Medium
E01033712	Hackney	0.0	0.0	0.0	0.0	0.0	0.0	0.0	0.0	0.004975124378109453	0.009900990099009901	0.015625	0.02577319587628866	0.03278688524590164	1	Medium
E01033713	Hackney	0.004784688995215311	0.004694835680751174	0.0	0.0	0.0	0.0	0.0	0.009852216748768473	0.019230769230769232	0.02586206896551724	0.046296296296296294	0.057692307692307696	0.059113300492610835	2	High
E01002392	Hillingdon	0.0	0.0	0.0	0.0	0.0	0.0	0.0	0.001834862385321101	0.0017921146953405018	0.008680555555555556	0.014109347442680775	0.017543859649122806	0.038112522686025406	0	Low
E01002393	Hillingdon	0.0	0.0	0.0	0.0	0.0	0.0	0.0	0.0014367816091954023	0.00424929178470255	0.00723589001447178	0.01293103448275862	0.024890190336749635	0.0335195530726257	1	Medium
E01002394	Hillingdon	0.0	0.0	0.0	0.0	0.0	0.0	0.0	0.0	0.006024096385542169	0.0109204368174727	0.01437699680511182	0.013782542113323124	0.024922118380062305	0	Low
E01002395	Hillingdon	0.0	0.0	0.0	0.0	0.0	0.0	0.0	0.0018181818181818182	0.003616636528028933	0.007042253521126761	0.0088339222614841	0.014545454545454545	0.019417475728155338	0	Low
E01002396	Hillingdon	0.0	0.0	0.0	0.0	0.0	0.0	0.0	0.001488095238095238	0.003076923076923077	0.01078582434514638	0.012519561815336464	0.022764227642276424	0.03865546218487395	1	Medium
E01002397	Hillingdon	0.0	0.0	0.0	0.0	0.0	0.0	0.0	0.0017006802721088435	0.0016778523489932886	0.003289473684210526	0.008605851979345954	0.021996615905245348	0.024475524475524476	0	Low
E01002398	Hillingdon	0.0	0.0	0.0	0.0	0.0	0.0	0.0	0.0028735632183908046	0.004310344827586207	0.005908419497784343	0.008836524300441826	0.014641288433382138	0.03313253012048193	0	Low
E01002399	Hillingdon	0.0	0.0	0.0	0.0	0.0	0.0	0.0029985007496251873	0.00303951367781155	0.006015037593984963	0.0061162079510703364	0.013996889580093312	0.01437699680511182	0.03317535545023697	0	Low
E01002400	Hillingdon	0.0	0.0	0.0	0.001349527665317139	0.002531645569620253	0.0024813895781637717	0.0037546933667083854	0.0050568900126422255	0.002554278416347382	0.012642225031605562	0.019329896907216496	0.025974025974025976	0.040522875816993466	1	Medium
E01002401	Hillingdon	0.0	0.0	0.0	0.0	0.0	0.0	0.0	0.002828854314002829	0.0070126227208976155	0.006896551724137931	0.002828854314002829	0.010144927536231883	0.030165912518853696	0	Low
E01002402	Hillingdon	0.0	0.0	0.0	0.0	0.0	0.0016750418760469012	0.0017211703958691911	0.0033277870216306157	0.003189792663476874	0.008460236886632826	0.016835016835016835	0.02030456852791878	0.024013722126929673	1	Medium
E01002403	Hillingdon	0.0	0.0	0.0	0.0	0.0	0.0	0.0012285012285012285	0.0036900369003690036	0.0048367593712212815	0.009603841536614645	0.014634146341463415	0.02112676056338028	0.02586206896551724	1	Medium
E01002404	Hillingdon	0.0	0.0	0.0	0.0	0.0	0.0	0.0	0.0	0.0031545741324921135	0.009584664536741214	0.008064516129032258	0.014331210191082803	0.02472952086553323	0	Low
E01002405	Hillingdon	0.0	0.0	0.0	0.0	0.0	0.0	0.0	0.0	0.001358695652173913	0.004195804195804196	0.00727802037845706	0.010115606936416185	0.029585798816568046	0	Low
E01002406	Hillingdon	0.0	0.0	0.0	0.0	0.0	0.001287001287001287	0.002421307506053269	0.00591016548463357	0.010297482837528604	0.01698754246885617	0.0297029702970297	0.03273495248152059	0.05263157894736842	1	Medium
E01002407	Hillingdon	0.0	0.0	0.0	0.0	0.0	0.0	0.0022522522522522522	0.004366812227074236	0.0067039106145251395	0.008092485549132947	0.011777301927194861	0.01717171717171717	0.03282051282051282	0	Low
E01002408	Hillingdon	0.0	0.0017667844522968198	0.0017543859649122807	0.0017574692442882249	0.0	0.0	0.0	0.001697792869269949	0.009950248756218905	0.011986301369863013	0.017123287671232876	0.022375215146299483	0.029209621993127148	1	Medium
E01002409	Hillingdon	0.0	0.0	0.0	0.0	0.0015600624024961	0.0029895366218236174	0.004524886877828055	0.005934718100890208	0.00727802037845706	0.010447761194029851	0.014084507042253521	0.01762114537444934	0.04011887072808321	1	Medium
E01002410	Hillingdon	0.0	0.0	0.0	0.0	0.0	0.0012285012285012285	0.0012391573729863693	0.002551020408163265	0.0024906600249066002	0.006570302233902759	0.015345268542199489	0.02030456852791878	0.036523929471032744	0	Low
E01002411	Hillingdon	0.0	0.0	0.0	0.0	0.0	0.0	0.0	0.001594896331738437	0.0031496062992125984	0.006359300476947536	0.00964630225080386	0.026101141924959218	0.04060913705583756	1	Medium
E01002412	Hillingdon	0.0	0.0	0.0	0.0	0.0	0.0010111223458038423	0.0031746031746031746	0.005219206680584551	0.0020964360587002098	0.005274261603375527	0.009259259259259259	0.01768990634755463	0.032467532467532464	0	Low
E01002413	Hillingdon	0.0	0.0	0.0	0.0017094017094017094	0.0017123287671232876	0.0016129032258064516	0.0016863406408094434	0.003289473684210526	0.0033444816053511705	0.010452961672473868	0.012195121951219513	0.01386481802426343	0.018121911037891267	0	Low
E01002414	Hillingdon	0.0	0.0	0.0	0.0	0.0	0.0	0.001953125	0.001996007984031936	0.004106776180698152	0.012320328542094456	0.017057569296375266	0.014957264957264958	0.03411513859275053	0	Low
E01002415	Hillingdon	0.0	0.0	0.0	0.0	0.0	0.0	0.0	0.0024449877750611247	0.0060901339829476245	0.006265664160401002	0.0085995085995086	0.00875	0.020202020202020204	0	Low
E01002416	Hillingdon	0.0	0.0	0.0	0.0	0.0	0.0	0.0011918951132300357	0.0024271844660194173	0.004866180048661801	0.006180469715698393	0.01589242053789731	0.02493765586034913	0.030303030303030304	1	Medium
E01002417	Hillingdon	0.001358695652173913	0.0013623978201634877	0.0013477088948787063	0.002688172043010753	0.002583979328165375	0.002621231979030144	0.007702182284980745	0.008939974457215836	0.008610086100861008	0.014925373134328358	0.02389937106918239	0.02802547770700637	0.04025974025974026	1	Medium
E01002418	Hillingdon	0.0	0.0	0.0	0.0	0.0	0.0	0.0022753128555176336	0.004678362573099415	0.005847953216374269	0.008433734939759036	0.01125	0.022222222222222223	0.03413400758533502	1	Medium
E01002419	Hillingdon	0.0	0.0	0.0	0.0027662517289073307	0.002717391304347826	0.005326231691078562	0.006983240223463687	0.0068212824010914054	0.00801068090787717	0.010416666666666666	0.01034928848641656	0.031407035175879394	0.04342105263157895	1	Medium
E01002420	Hillingdon	0.0	0.0	0.0	0.0	0.0	0.0	0.0	0.0	0.0	0.004231311706629055	0.008547008547008548	0.014044943820224719	0.025974025974025976	0	Low
E01002421	Hillingdon	0.0	0.0	0.0	0.0	0.0	0.0	0.0	0.0	0.0012091898428053204	0.002484472049689441	0.018844221105527637	0.027918781725888325	0.03717948717948718	1	Medium
E01002422	Hillingdon	0.0	0.0	0.0	0.0	0.0	0.0	0.0015082956259426848	0.0029542097488921715	0.005925925925925926	0.00741839762611276	0.015128593040847202	0.03162650602409638	0.034161490683229816	1	Medium
E01002423	Hillingdon	0.0	0.0	0.0	0.0	0.0012106537530266344	0.0012224938875305623	0.0024479804161566705	0.0036496350364963502	0.003537735849056604	0.0035460992907801418	0.006188118811881188	0.01	0.025331724969843185	0	Low
E01002424	Hillingdon	0.0	0.0	0.0	0.0	0.0	0.0	0.0	0.001364256480218281	0.006906077348066298	0.00860832137733142	0.011315417256011316	0.015827338129496403	0.02877697841726619	0	Low
E01002425	Hillingdon	0.0	0.0	0.0	0.0	0.0	0.0	0.0014992503748125937	0.0014947683109118087	0.004524886877828055	0.0029850746268656717	0.003067484662576687	0.007936507936507936	0.018292682926829267	0	Low
E01002426	Hillingdon	0.0	0.0	0.0	0.0	0.0014388489208633094	0.0029455081001472753	0.004316546762589928	0.0057553956834532375	0.0113314447592068	0.008658008658008658	0.01601164483260553	0.021156558533145273	0.035868005738880916	1	Medium
E01002427	Hillingdon	0.0	0.0	0.0	0.0	0.0	0.0	0.0	0.001455604075691412	0.004418262150220913	0.007633587786259542	0.009302325581395349	0.013824884792626729	0.022796352583586626	0	Low
E01002428	Hillingdon	0.0	0.0	0.0	0.0	0.0	0.0013440860215053765	0.0027137042062415195	0.005148005148005148	0.006544502617801047	0.009079118028534372	0.013315579227696404	0.017310252996005325	0.03234501347708895	0	Low
E01002429	Hillingdon	0.0	0.0	0.0	0.001697792869269949	0.003389830508474576	0.0051635111876075735	0.004815409309791332	0.006299212598425197	0.008051529790660225	0.016181229773462782	0.01461038961038961	0.016366612111292964	0.02694136291600634	1	Medium
E01002430	Hillingdon	0.0	0.0	0.0	0.0	0.0	0.0011148272017837235	0.0022222222222222222	0.005649717514124294	0.010262257696693273	0.013777267508610792	0.02161547212741752	0.031746031746031744	0.047225501770956316	1	Medium
E01002431	Hillingdon	0.0	0.0	0.0	0.0	0.0013568521031207597	0.0013440860215053765	0.0013812154696132596	0.002828854314002829	0.007112375533428165	0.010174418604651164	0.01634472511144131	0.030534351145038167	0.05354330708661417	1	Medium
E01002432	Hillingdon	0.0	0.0	0.0	0.0	0.0	0.0	0.0	0.0014367816091954023	0.007183908045977011	0.01267605633802817	0.01451378809869376	0.0334855403348554	0.051593323216995446	1	Medium
E01002433	Hillingdon	0.0011614401858304297	0.0	0.0	0.0	0.0	0.0	0.0009017132551848512	0.0018467220683287165	0.0027752081406105457	0.00819672131147541	0.016965127238454288	0.0234375	0.03508771929824561	1	Medium
E01002434	Hillingdon	0.0	0.0	0.0	0.0	0.0012547051442910915	0.002564102564102564	0.007702182284980745	0.007772020725388601	0.007751937984496124	0.009114583333333334	0.017857142857142856	0.027559055118110236	0.041666666666666664	1	Medium
E01002435	Hillingdon	0.0	0.0	0.0	0.0	0.0	0.001184834123222749	0.002403846153846154	0.002484472049689441	0.008695652173913044	0.008695652173913044	0.014833127317676144	0.023106546854942234	0.039473684210526314	1	Medium
E01002436	Hillingdon	0.0	0.0	0.0	0.0	0.0	0.0	0.0	0.0024449877750611247	0.006045949214026602	0.009852216748768473	0.01509433962264151	0.02461139896373057	0.03636363636363636	1	Medium
E01002437	Hillingdon	0.0	0.001199040767386091	0.002380952380952381	0.004667444574095682	0.005787037037037037	0.005841121495327103	0.006053268765133172	0.006075334143377886	0.008547008547008548	0.011278195488721804	0.024173027989821884	0.01950585175552666	0.03783783783783784	1	Medium
E01002438	Hillingdon	0.0	0.0	0.0	0.0013440860215053765	0.002628120893561104	0.0025806451612903226	0.004968944099378882	0.0063371356147021544	0.007194244604316547	0.009685230024213076	0.020100502512562814	0.021794871794871794	0.04704301075268817	1	Medium
E01002439	Hillingdon	0.0	0.0	0.0	0.0	0.0	0.0	0.0	0.0	0.0013280212483399733	0.0026954177897574125	0.006944444444444444	0.012379642365887207	0.018258426966292134	0	Low
E01002440	Hillingdon	0.001447178002894356	0.0	0.001445086705202312	0.002793296089385475	0.002785515320334262	0.004010695187165776	0.005188067444876783	0.006561679790026247	0.0078125	0.007853403141361256	0.007585335018963337	0.014304291287386216	0.02544529262086514	0	Low
E01002441	Hillingdon	0.0013003901170351106	0.0012919896640826874	0.0012755102040816326	0.0024390243902439024	0.0024330900243309003	0.002328288707799767	0.002254791431792559	0.006936416184971098	0.011350737797956867	0.013986013986013986	0.01907032181168057	0.024509803921568627	0.03337453646477132	1	Medium
E01002442	Hillingdon	0.0	0.0	0.0	0.0	0.0	0.0	0.0	0.0012755102040816326	0.0037359900373599006	0.006172839506172839	0.007407407407407408	0.008588957055214725	0.01486988847583643	0	Low
E01002443	Hillingdon	0.0	0.0	0.0	0.0	0.0	0.0	0.0	0.001567398119122257	0.001564945226917058	0.00463678516228748	0.010416666666666666	0.020028612303290415	0.027181688125894134	0	Low
E01002444	Hillingdon	0.0	0.0	0.0	0.0	0.0	0.0	0.0	0.0027472527472527475	0.008264462809917356	0.016551724137931035	0.01749271137026239	0.019345238095238096	0.03479576399394856	1	Medium
E01002445	Hillingdon	0.0	0.0	0.0	0.0	0.0	0.0017605633802816902	0.003430531732418525	0.005366726296958855	0.0071301247771836	0.008896797153024912	0.008928571428571428	0.019230769230769232	0.030852994555353903	0	Low
E01002446	Hillingdon	0.0	0.0	0.0	0.0	0.0	0.0	0.0	0.0	0.003821656050955414	0.007751937984496124	0.015132408575031526	0.0186799501867995	0.03078817733990148	0	Low
E01002447	Hillingdon	0.0	0.0	0.0	0.0	0.0	0.0	0.001388888888888889	0.0028694404591104736	0.009971509971509971	0.009873060648801129	0.012328767123287671	0.020718232044198894	0.030513176144244106	1	Medium
E01002448	Hillingdon	0.0	0.0	0.0	0.0	0.0	0.0	0.001430615164520744	0.004160887656033287	0.006830601092896175	0.009695290858725761	0.011315417256011316	0.013793103448275862	0.02631578947368421	0	Low
E01002449	Hillingdon	0.0	0.0	0.0	0.0	0.0	0.0	0.0	0.0033500837520938024	0.00644122383252818	0.003215434083601286	0.011345218800648298	0.015873015873015872	0.032520325203252036	0	Low
E01002450	Hillingdon	0.0	0.0	0.0	0.0	0.0	0.0	0.0014347202295552368	0.0014265335235378032	0.0014005602240896359	0.002840909090909091	0.011527377521613832	0.009900990099009901	0.01729106628242075	0	Low
E01002451	Hillingdon	0.0	0.0	0.0	0.0	0.0	0.001310615989515072	0.0026666666666666666	0.004219409282700422	0.005763688760806916	0.008658008658008658	0.013119533527696793	0.026627218934911243	0.03829160530191458	1	Medium
E01002452	Hillingdon	0.0	0.0	0.0	0.0	0.001392757660167131	0.0027397260273972603	0.004195804195804196	0.005706134094151213	0.0070028011204481795	0.013119533527696793	0.019756838905775075	0.020440251572327043	0.03881987577639751	1	Medium
E01002453	Hillingdon	0.0	0.0	0.0	0.0	0.0013192612137203166	0.002600780234070221	0.00395778364116095	0.005319148936170213	0.009009009009009009	0.009333333333333334	0.013531799729364006	0.01984126984126984	0.024869109947643978	1	Medium
E01002454	Hillingdon	0.0	0.0	0.0	0.0	0.001379310344827586	0.001375515818431912	0.0026490066225165563	0.0025477707006369425	0.00655307994757536	0.008032128514056224	0.014416775884665793	0.024291497975708502	0.0380952380952381	1	Medium
E01002455	Hillingdon	0.0014992503748125937	0.0	0.0	0.0	0.0	0.0	0.0013605442176870747	0.0013351134846461949	0.0027472527472527475	0.008310249307479225	0.011004126547455296	0.025174825174825177	0.03008595988538682	1	Medium
E01002456	Hillingdon	0.0	0.0	0.0	0.0	0.0	0.0013717421124828531	0.0027739251040221915	0.004137931034482759	0.00554016620498615	0.006868131868131868	0.009735744089012517	0.014577259475218658	0.023880597014925373	0	Low
E01002457	Hillingdon	0.0	0.0	0.0	0.0	0.0	0.0	0.0	0.0	0.0015873015873015873	0.003305785123966942	0.006557377049180328	0.011986301369863013	0.025996533795493933	0	Low
E01002458	Hillingdon	0.0	0.0	0.0	0.0	0.0	0.0	0.0	0.001160092807424594	0.002285714285714286	0.0059031877213695395	0.013095238095238096	0.02804878048780488	0.0475	1	Medium
E01002459	Hillingdon	0.0011299435028248588	0.0	0.0	0.0	0.0	0.0	0.0033519553072625698	0.006622516556291391	0.009857612267250822	0.018805309734513276	0.02011173184357542	0.03096330275229358	0.038461538461538464	1	Medium
E01002460	Hillingdon	0.0	0.0	0.0	0.0	0.0	0.0014005602240896359	0.002751031636863824	0.0028089887640449437	0.009722222222222222	0.013850415512465374	0.020891364902506964	0.037463976945244955	0.056439942112879886	1	Medium
E01002461	Hillingdon	0.0	0.001091703056768559	0.0021344717182497333	0.003215434083601286	0.004301075268817204	0.005512679162072767	0.007927519818799546	0.013683010262257697	0.012415349887133182	0.012865497076023392	0.02944640753828033	0.04773561811505508	0.07785888077858881	1	Medium
E01002462	Hillingdon	0.0	0.0	0.0	0.0	0.0	0.0	0.0024449877750611247	0.006060606060606061	0.007361963190184049	0.014120667522464698	0.019659239842726082	0.030848329048843187	0.048812664907651716	1	Medium
E01002463	Hillingdon	0.0012195121951219512	0.0012121212121212121	0.0	0.0	0.0	0.001142857142857143	0.0035211267605633804	0.004739336492890996	0.007067137809187279	0.007334963325183374	0.020858895705521473	0.02962962962962963	0.04962779156327544	1	Medium
E01002464	Hillingdon	0.0	0.0	0.0	0.0	0.0	0.0	0.0024813895781637717	0.005	0.011111111111111112	0.012515644555694618	0.021573604060913704	0.02967741935483871	0.036048064085447265	1	Medium
E01002465	Hillingdon	0.0	0.0	0.0	0.0	0.0	0.0	0.0015600624024961	0.004792332268370607	0.006279434850863423	0.00794912559618442	0.009584664536741214	0.02047244094488189	0.029548989113530325	0	Low
E01002466	Hillingdon	0.0	0.0	0.0	0.0	0.0	0.0012437810945273632	0.0012594458438287153	0.001256281407035176	0.0024600246002460025	0.007537688442211055	0.006297229219143577	0.009283819628647215	0.01948051948051948	0	Low
E01002467	Hillingdon	0.0	0.0	0.0	0.0015128593040847202	0.00303951367781155	0.002898550724637681	0.004243281471004243	0.005805515239477504	0.007309941520467836	0.008559201141226819	0.020114942528735632	0.02894356005788712	0.04329004329004329	1	Medium
E01002468	Hillingdon	0.0	0.0	0.0	0.0	0.0	0.0	0.0025157232704402514	0.005121638924455826	0.00641025641025641	0.00648508430609598	0.012032085561497326	0.010869565217391304	0.016666666666666666	0	Low
E01002469	Hillingdon	0.0	0.0	0.0	0.0	0.0	0.0012484394506866417	0.0024449877750611247	0.0049813200498132005	0.007202881152460984	0.00834326579261025	0.013237063778580024	0.017135862913096694	0.017114914425427872	0	Low
E01002470	Hillingdon	0.0	0.0	0.0	0.0	0.0	0.0	0.0	0.0030534351145038168	0.006125574272588055	0.011922503725782414	0.013824884792626729	0.029850746268656716	0.026865671641791045	1	Medium
E01002471	Hillingdon	0.0	0.0	0.0	0.0	0.0	0.001366120218579235	0.00273224043715847	0.004010695187165776	0.005235602094240838	0.005319148936170213	0.00801068090787717	0.0160857908847185	0.02459016393442623	0	Low
E01002472	Hillingdon	0.0014858841010401188	0.0014577259475218659	0.002898550724637681	0.002932551319648094	0.002911208151382824	0.004172461752433936	0.005997001499250375	0.005979073243647235	0.01023391812865497	0.014925373134328358	0.021865889212827987	0.0226928895612708	0.03338391502276176	1	Medium
E01002473	Hillingdon	0.0	0.0	0.0	0.002926829268292683	0.004887585532746823	0.008442776735459663	0.01303538175046555	0.01725703905540418	0.022706630336058128	0.02824858757062147	0.05078125	0.07537688442211055	0.10272536687631027	2	High
E01002474	Hillingdon	0.0	0.0	0.0	0.0012919896640826874	0.0024630541871921183	0.004932182490752158	0.006165228113440197	0.011264080100125156	0.017654476670870115	0.02040816326530612	0.01953125	0.03095558546433378	0.05191256830601093	1	Medium
E01002475	Hillingdon	0.0	0.0	0.0	0.0	0.0	0.001375515818431912	0.0013550135501355014	0.0027739251040221915	0.009668508287292817	0.013831258644536652	0.025936599423631124	0.033576642335766425	0.035982008995502246	1	Medium
E01002476	Hillingdon	0.0	0.0	0.0	0.0	0.0	0.0010526315789473684	0.005376344086021506	0.011135857461024499	0.021111111111111112	0.024475524475524476	0.037037037037037035	0.057279236276849645	0.07673267326732673	1	Medium
E01002477	Hillingdon	0.0	0.0	0.0	0.0	0.0	0.0	0.003430531732418525	0.0068143100511073255	0.010344827586206896	0.01896551724137931	0.01415929203539823	0.0338680926916221	0.03893805309734513	1	Medium
E01002478	Hillingdon	0.0	0.0	0.0	0.0	0.0	0.0	0.002751031636863824	0.0070921985815602835	0.011510791366906475	0.014619883040935672	0.019005847953216373	0.03283582089552239	0.043343653250773995	1	Medium
E01002479	Hillingdon	0.0	0.0	0.0	0.0	0.0	0.0	0.001221001221001221	0.0012642225031605564	0.002544529262086514	0.002544529262086514	0.014211886304909561	0.026525198938992044	0.037516170763260026	1	Medium
E01002480	Hillingdon	0.0	0.0	0.0	0.0	0.0010309278350515464	0.0020855057351407717	0.003161222339304531	0.004132231404958678	0.005307855626326964	0.010626992561105207	0.022002200220022004	0.033632286995515695	0.04009163802978236	1	Medium
E01002481	Hillingdon	0.0	0.0	0.0	0.001379310344827586	0.0013550135501355014	0.0027472527472527475	0.004143646408839779	0.005457025920873124	0.005494505494505495	0.0070921985815602835	0.008426966292134831	0.014064697609001406	0.02282453637660485	0	Low
E01002482	Hillingdon	0.0	0.0	0.0	0.0	0.0010626992561105207	0.002176278563656148	0.006507592190889371	0.011148272017837236	0.018763796909492272	0.027149321266968326	0.03476245654692932	0.04190919674039581	0.07195121951219512	1	Medium
E01002483	Hillingdon	0.0	0.0	0.0	0.0	0.0	0.002421307506053269	0.003601440576230492	0.004914004914004914	0.0059665871121718375	0.009478672985781991	0.020731707317073172	0.02442002442002442	0.04853128991060025	1	Medium
E01002484	Hillingdon	0.0	0.0	0.0	0.0	0.0	0.0	0.0	0.003215434083601286	0.009523809523809525	0.013008130081300813	0.017973856209150325	0.030456852791878174	0.04187604690117253	1	Medium
E01002485	Hillingdon	0.0	0.0	0.0	0.0	0.0	0.0	0.0	0.004149377593360996	0.011142061281337047	0.013888888888888888	0.028368794326241134	0.039647577092511016	0.04128440366972477	1	Medium
E01002486	Hillingdon	0.0	0.0	0.0	0.0	0.0	0.0	0.0012437810945273632	0.003601440576230492	0.006082725060827251	0.008547008547008548	0.007371007371007371	0.018159806295399514	0.036057692307692304	0	Low
E01002487	Hillingdon	0.0	0.0	0.0	0.0	0.0	0.0	0.0	0.0	0.00291970802919708	0.004366812227074236	0.007575757575757576	0.011444921316165951	0.02661064425770308	0	Low
E01002488	Hillingdon	0.0	0.0	0.0	0.0	0.0	0.0014727540500736377	0.0030211480362537764	0.0029806259314456036	0.007518796992481203	0.009009009009009009	0.019461077844311378	0.020437956204379562	0.03576751117734724	1	Medium
E01002489	Hillingdon	0.0	0.0	0.0	0.0	0.0	0.0	0.0	0.001326259946949602	0.001314060446780552	0.008310249307479225	0.018005540166204988	0.01675977653631285	0.03367496339677892	0	Low
E01002490	Hillingdon	0.0	0.0	0.0	0.0	0.0	0.0	0.0012376237623762376	0.003740648379052369	0.007389162561576354	0.008739076154806492	0.012919896640826873	0.0140485312899106	0.02990897269180754	0	Low
E01002491	Hillingdon	0.0	0.0	0.0	0.0	0.0	0.0	0.0	0.0017094017094017094	0.004878048780487805	0.008130081300813009	0.015306122448979591	0.02471169686985173	0.03898305084745763	1	Medium
E01002492	Hillingdon	0.0	0.0	0.0	0.0	0.0	0.0	0.0	0.001455604075691412	0.0028328611898017	0.005657708628005658	0.010189228529839884	0.010606060606060607	0.027696793002915453	0	Low
E01002493	Hillingdon	0.0	0.0	0.0	0.0	0.0	0.0	0.0	0.0	0.0016863406408094434	0.0016638935108153079	0.003436426116838488	0.01896551724137931	0.027829313543599257	0	Low
E01002494	Hillingdon	0.0	0.0	0.0	0.0	0.0	0.0013458950201884253	0.001379310344827586	0.0027739251040221915	0.008086253369272238	0.012096774193548387	0.01963350785340314	0.022941970310391364	0.03506311360448808	1	Medium
E01002495	Hillingdon	0.0	0.0	0.0	0.0	0.0	0.0	0.0	0.005121638924455826	0.007957559681697613	0.006443298969072165	0.021534320323014805	0.025065963060686015	0.036834924965893585	1	Medium
E01002496	Hillingdon	0.0013966480446927375	0.0	0.0	0.0	0.0026702269692923898	0.003989361702127659	0.002600780234070221	0.00655307994757536	0.011795543905635648	0.01456953642384106	0.02077562326869806	0.024691358024691357	0.0323943661971831	1	Medium
E01002497	Hillingdon	0.0	0.0	0.0	0.0	0.0	0.0	0.0011627906976744186	0.0022650056625141564	0.009966777408637873	0.013259668508287293	0.013333333333333334	0.023702031602708805	0.03628601921024546	1	Medium
E01002498	Hillingdon	0.0	0.0	0.0	0.0	0.0	0.001466275659824047	0.005649717514124294	0.006944444444444444	0.011527377521613832	0.013313609467455622	0.016034985422740525	0.020289855072463767	0.03162650602409638	1	Medium
E01002499	Hillingdon	0.0	0.0	0.0	0.0	0.0	0.0012077294685990338	0.0037359900373599006	0.006273525721455458	0.013630731102850062	0.01277139208173691	0.01564537157757497	0.022339027595269383	0.033200531208499334	1	Medium
E01002501	Hillingdon	0.0	0.0	0.0	0.0	0.0015220700152207	0.001519756838905775	0.003110419906687403	0.004694835680751174	0.006339144215530904	0.008064516129032258	0.012658227848101266	0.021212121212121213	0.028125	1	Medium
E01002502	Hillingdon	0.0	0.0	0.0	0.0	0.0	0.0	0.0	0.004739336492890996	0.008051529790660225	0.008038585209003215	0.013201320132013201	0.01631321370309951	0.028192371475953566	0	Low
E01002503	Hillingdon	0.0	0.0	0.0	0.0	0.0	0.0	0.0	0.0	0.003616636528028933	0.005385996409335727	0.01415929203539823	0.00859106529209622	0.02292768959435626	0	Low
E01002504	Hillingdon	0.0	0.0	0.0	0.0009775171065493646	0.001841620626151013	0.002770083102493075	0.003616636528028933	0.004677268475210477	0.012867647058823529	0.017924528301886792	0.02702702702702703	0.03125	0.03959390862944162	1	Medium
E01002505	Hillingdon	0.0	0.0	0.0	0.0	0.0	0.0	0.0	0.003669724770642202	0.005253940455341506	0.003683241252302026	0.0019083969465648854	0.007561436672967864	0.020676691729323307	0	Low
E01002506	Hillingdon	0.0	0.0	0.0	0.0	0.0	0.0	0.0	0.0019157088122605363	0.006012024048096192	0.005859375	0.00984251968503937	0.06716417910447761	0.04804045512010114	1	Medium
E01002507	Hillingdon	0.0	0.0	0.0	0.0	0.0	0.0	0.0	0.0	0.0014265335235378032	0.0056657223796034	0.008152173913043478	0.011611030478955007	0.017518248175182483	0	Low
E01002508	Hillingdon	0.0	0.0	0.0	0.0	0.0	0.0	0.0	0.0	0.0	0.003284072249589491	0.011475409836065573	0.017713365539452495	0.040268456375838924	0	Low
E01002509	Hillingdon	0.0013351134846461949	0.0013245033112582781	0.0013123359580052493	0.00130718954248366	0.0026109660574412533	0.0025252525252525255	0.002509410288582183	0.0024509803921568627	0.00849514563106796	0.014405762304921969	0.01913265306122449	0.031486146095717885	0.04314720812182741	1	Medium
E01002511	Hillingdon	0.0	0.0	0.0	0.0	0.0	0.0014727540500736377	0.0028653295128939827	0.004531722054380665	0.005925925925925926	0.007530120481927711	0.012213740458015267	0.019667170953101363	0.029641185647425898	0	Low
E01002512	Hillingdon	0.0	0.0	0.0	0.0	0.0	0.0020060180541624875	0.005076142131979695	0.00823045267489712	0.012232415902140673	0.017543859649122806	0.024390243902439025	0.03567787971457696	0.0482897384305835	1	Medium
E01002513	Hillingdon	0.0	0.0	0.0	0.0	0.0	0.005427408412483039	0.006983240223463687	0.011095700416088766	0.012396694214876033	0.022284122562674095	0.03159340659340659	0.03207810320781032	0.0603448275862069	1	Medium
E01002514	Hillingdon	0.0	0.0	0.0	0.0	0.0	0.0029282576866764276	0.004335260115606936	0.007246376811594203	0.007204610951008645	0.009900990099009901	0.01867816091954023	0.02894356005788712	0.03581661891117478	1	Medium
E01002515	Hillingdon	0.0	0.0	0.0	0.0	0.0	0.0013123359580052493	0.005305039787798408	0.006587615283267457	0.0098159509202454	0.014908256880733946	0.018973214285714284	0.032036613272311214	0.042725173210161664	1	Medium
E01002516	Hillingdon	0.0	0.0	0.0	0.0	0.0	0.001221001221001221	0.002484472049689441	0.012239902080783354	0.012422360248447204	0.016581632653061226	0.033419023136246784	0.05201560468140442	0.06982872200263504	1	Medium
E01002518	Hillingdon	0.0	0.0	0.0	0.0	0.0	0.0	0.0	0.0	0.008278145695364239	0.010434782608695653	0.015410958904109588	0.025044722719141325	0.030303030303030304	1	Medium
E01002519	Hillingdon	0.0	0.0	0.0	0.0	0.0	0.0014947683109118087	0.001483679525222552	0.002932551319648094	0.002890173410404624	0.004243281471004243	0.015068493150684932	0.022696929238985315	0.03773584905660377	1	Medium
E01002520	Hillingdon	0.0	0.0	0.0	0.0	0.0	0.0	0.0	0.004580152671755725	0.00727802037845706	0.00727802037845706	0.019943019943019943	0.029806259314456036	0.03731343283582089	1	Medium
E01002521	Hillingdon	0.0	0.0	0.0	0.0	0.0507399577167019	0.0	0.008583690987124463	0.0	0.004338394793926247	0.007858546168958742	0.009671179883945842	0.01782178217821782	0.023157894736842106	0	Low
E01002523	Hillingdon	0.0	0.0	0.0	0.0	0.0	0.0	0.0	0.001876172607879925	0.005555555555555556	0.007326007326007326	0.009259259259259259	0.020146520146520148	0.028462998102466792	0	Low
E01002525	Hillingdon	0.0	0.0	0.0	0.0	0.0	0.0026490066225165563	0.005256241787122208	0.006321112515802781	0.008557457212713936	0.013836477987421384	0.015990159901599015	0.02	0.034394904458598725	1	Medium
E01002526	Hillingdon	0.0	0.0	0.0	0.0	0.0	0.0	0.0	0.0020833333333333333	0.004140786749482402	0.007261410788381743	0.018008474576271187	0.029045643153526972	0.03369565217391304	1	Medium
E01002527	Hillingdon	0.0	0.0	0.0	0.0	0.0	0.0	0.0015552099533437014	0.0015384615384615385	0.00303951367781155	0.0030211480362537764	0.00911854103343465	0.007836990595611285	0.025848142164781908	0	Low
E01002528	Hillingdon	0.0	0.0	0.0	0.0	0.0	0.0	0.001392757660167131	0.004137931034482759	0.006747638326585695	0.009562841530054645	0.012569832402234637	0.0211864406779661	0.035555555555555556	1	Medium
E01002529	Hillingdon	0.00145985401459854	0.0	0.0	0.0	0.0	0.0013908205841446453	0.002777777777777778	0.003978779840848806	0.011658031088082901	0.01871657754010695	0.020188425302826378	0.026836158192090395	0.030042918454935622	1	Medium
E01002530	Hillingdon	0.0	0.0	0.0	0.0	0.0	0.0	0.0017064846416382253	0.004885993485342019	0.008156606851549755	0.009630818619582664	0.00967741935483871	0.009819967266775777	0.023696682464454975	0	Low
E01002531	Hillingdon	0.001288659793814433	0.0013175230566534915	0.0	0.0	0.0012254901960784314	0.0012285012285012285	0.0025252525252525255	0.006105006105006105	0.008641975308641974	0.011553273427471117	0.019206145966709345	0.029831387808041506	0.0534045393858478	1	Medium
E01002532	Hillingdon	0.0	0.0	0.0	0.0009823182711198428	0.0017683465959328027	0.0024549918166939444	0.0030698388334612432	0.0037174721189591076	0.005131964809384164	0.010189228529839884	0.014492753623188406	0.02178649237472767	0.03535353535353535	1	Medium
E01002533	Hillingdon	0.0	0.0	0.0	0.0	0.0	0.0	0.0	0.0	0.0013623978201634877	0.001379310344827586	0.0028208744710860366	0.013024602026049204	0.027777777777777776	0	Low
E01002534	Hillingdon	0.0014265335235378032	0.002857142857142857	0.002890173410404624	0.004160887656033287	0.0056022408963585435	0.0070028011204481795	0.006896551724137931	0.009615384615384616	0.012413793103448275	0.01652892561983471	0.02949438202247191	0.03762662807525326	0.0603448275862069	1	Medium
E01002535	Hillingdon	0.0	0.0	0.0	0.0	0.0	0.0	0.0	0.0	0.0045871559633027525	0.009184845005740528	0.011641443538998836	0.01740139211136891	0.040380047505938245	0	Low
E01002536	Hillingdon	0.0	0.0	0.0	0.0	0.0	0.0	0.0	0.003372681281618887	0.008319467554076539	0.012280701754385965	0.011049723756906077	0.014414414414414415	0.024822695035460994	0	Low
E01002537	Hillingdon	0.001443001443001443	0.0012919896640826874	0.0012300123001230013	0.0023391812865497076	0.002355712603062426	0.0022988505747126436	0.00536480686695279	0.00932642487046632	0.008982035928143712	0.011055276381909548	0.020554984583761562	0.031408308004052685	0.04417670682730924	1	Medium
E01002538	Hillingdon	0.0	0.0	0.0	0.0	0.0	0.0011668611435239206	0.001184834123222749	0.001177856301531213	0.002347417840375587	0.006009615384615385	0.009512485136741973	0.01968019680196802	0.030037546933667083	0	Low
E01002539	Hillingdon	0.0	0.0	0.0	0.0	0.0	0.001160092807424594	0.001098901098901099	0.0011061946902654867	0.0022222222222222222	0.008064516129032258	0.020047169811320754	0.02609727164887307	0.039119804400977995	1	Medium
E01002540	Hillingdon	0.0	0.0	0.0	0.0	0.0	0.0	0.0	0.0030864197530864196	0.005891016200294551	0.007849293563579277	0.012461059190031152	0.023547880690737835	0.03877221324717286	1	Medium
E01002541	Hillingdon	0.0	0.0	0.0	0.0011061946902654867	0.0021810250817884407	0.0033003300330033004	0.004287245444801715	0.005313496280552604	0.006389776357827476	0.008676789587852495	0.020134228187919462	0.03303964757709251	0.04659090909090909	1	Medium
E01002542	Hillingdon	0.0	0.0	0.0	0.0	0.0	0.0	0.0032258064516129032	0.004838709677419355	0.00782472613458529	0.008038585209003215	0.011400651465798045	0.020967741935483872	0.03161397670549085	1	Medium
E01002543	Hillingdon	0.0	0.0	0.0	0.0	0.0	0.0	0.0	0.0	0.0030211480362537764	0.005988023952095809	0.0093603744149766	0.013657056145675266	0.024709302325581394	0	Low
E01002544	Hillingdon	0.0	0.0	0.001440922190201729	0.002699055330634278	0.004137931034482759	0.005383580080753701	0.008321775312066574	0.015427769985974754	0.015151515151515152	0.012379642365887207	0.013966480446927373	0.024861878453038673	0.04702627939142462	1	Medium
E01002545	Hillingdon	0.0	0.0	0.0	0.0	0.0	0.0	0.0	0.0	0.002008032128514056	0.004106776180698152	0.006160164271047228	0.008456659619450317	0.0125	0	Low
E01002546	Hillingdon	0.0	0.0	0.0	0.0	0.0	0.0015432098765432098	0.0015748031496062992	0.0015748031496062992	0.0032310177705977385	0.0032679738562091504	0.008361204013377926	0.015126050420168067	0.030252100840336135	0	Low
E01002547	Hillingdon	0.0	0.0	0.0	0.0	0.0	0.0	0.0	0.001834862385321101	0.0018587360594795538	0.003787878787878788	0.012567324955116697	0.012433392539964476	0.025735294117647058	0	Low
E01002548	Hillingdon	0.0	0.0	0.0	0.0	0.0	0.0016366612111292963	0.003189792663476874	0.0031545741324921135	0.0031645569620253164	0.004838709677419355	0.010033444816053512	0.019966722129783693	0.02152317880794702	0	Low
E01002549	Hillingdon	0.0	0.0	0.0	0.0	0.0012406947890818859	0.0024600246002460025	0.004975124378109453	0.006188118811881188	0.003740648379052369	0.007712082262210797	0.013054830287206266	0.019157088122605363	0.043640897755610975	0	Low
E01002550	Hillingdon	0.0	0.0	0.0	0.0	0.0	0.0	0.0	0.0014705882352941176	0.0029498525073746312	0.005943536404160475	0.007598784194528876	0.010719754977029096	0.017964071856287425	0	Low
E01002551	Hillingdon	0.0014925373134328358	0.0	0.0	0.0	0.0	0.0	0.0	0.0	0.0013333333333333333	0.0027247956403269754	0.008356545961002786	0.015047879616963064	0.025139664804469275	0	Low
E01002552	Hillingdon	0.0	0.0	0.0	0.0	0.0	0.0	0.00303951367781155	0.009036144578313253	0.008583690987124463	0.010355029585798817	0.014144271570014143	0.020558002936857563	0.034074074074074076	1	Medium
E01002553	Hillingdon	0.0	0.0	0.0	0.0	0.0	0.0	0.0015698587127158557	0.004622496147919877	0.007739938080495356	0.011041009463722398	0.0141287284144427	0.01567398119122257	0.023026315789473683	0	Low
E01002554	Hillingdon	0.0	0.0	0.0	0.0	0.0	0.0	0.0	0.0017761989342806395	0.007640067911714771	0.0058823529411764705	0.012126111560226353	0.02084884586746091	0.03172205438066465	0	Low
E01032577	Hillingdon	0.0	0.0	0.0	0.0	0.0	0.0	0.0	0.003676470588235294	0.00620347394540943	0.01015228426395939	0.01706036745406824	0.025906735751295335	0.04853128991060025	1	Medium
E01033724	Hillingdon	0.0	0.0	0.0	0.0009615384615384616	0.0019230769230769232	0.0028735632183908046	0.0038240917782026767	0.004830917874396135	0.005802707930367505	0.009900990099009901	0.016112789526686808	0.01857282502443793	0.0254323499491353	1	Medium
E01033725	Hillingdon	0.0	0.0	0.0	0.0	0.0	0.0008952551477170994	0.0025575447570332483	0.007942811755361398	0.010137581462708182	0.012857142857142857	0.018779342723004695	0.02775941837409121	0.04671052631578947	1	Medium
E01027638	Harrogate	0.0	0.0	0.0	0.0	0.0	0.0	0.0	0.0	0.0	0.001445086705202312	0.004231311706629055	0.01002865329512894	0.015427769985974754	0	Low
E01027639	Harrogate	0.0	0.0	0.0	0.0	0.0	0.0	0.0014144271570014145	0.0027662517289073307	0.004143646408839779	0.005633802816901409	0.006954102920723227	0.009845288326300985	0.02109704641350211	0	Low
E01027640	Harrogate	0.0	0.0	0.0	0.0	0.0	0.0	0.0	0.0	0.001466275659824047	0.0014577259475218659	0.002911208151382824	0.0029717682020802376	0.010309278350515464	0	Low
E01027641	Harrogate	0.0	0.0	0.0	0.0	0.0	0.0013175230566534915	0.002751031636863824	0.0041841004184100415	0.005555555555555556	0.006906077348066298	0.007102272727272727	0.015235457063711912	0.019830028328611898	0	Low
E01027642	Harrogate	0.0	0.0	0.0	0.0	0.0	0.001088139281828074	0.0010845986984815619	0.0021231422505307855	0.009544008483563097	0.012371134020618556	0.01984126984126984	0.0248565965583174	0.035922330097087375	1	Medium
E01027643	Harrogate	0.0	0.0	0.0	0.0	0.0	0.0	0.0011210762331838565	0.006543075245365322	0.006528835690968444	0.010917030567685589	0.011764705882352941	0.0183585313174946	0.03628601921024546	0	Low
E01027644	Harrogate	0.0	0.0	0.0	0.0	0.0	0.0	0.0023391812865497076	0.0034965034965034965	0.004576659038901602	0.00681044267877412	0.013157894736842105	0.016842105263157894	0.023255813953488372	0	Low
E01027645	Harrogate	0.0	0.0	0.0	0.0	0.0	0.0	0.0011248593925759281	0.0010718113612004287	0.001937984496124031	0.0019102196752626551	0.0037593984962406013	0.011111111111111112	0.016979445933869526	0	Low
E01027646	Harrogate	0.0	0.0	0.0	0.0009643201542912247	0.0028517110266159697	0.0037243947858473	0.004533091568449683	0.006340579710144928	0.014545454545454545	0.019021739130434784	0.025985663082437275	0.030548068283917342	0.04132973944294699	1	Medium
E01027647	Harrogate	0.0	0.0	0.0	0.0009276437847866419	0.0009090909090909091	0.0018165304268846503	0.001774622892635315	0.002657218777679362	0.0025684931506849314	0.01066447908121411	0.020161290322580645	0.023634881825590873	0.03745928338762215	1	Medium
E01027648	Harrogate	0.0	0.0	0.0	0.001443001443001443	0.002844950213371266	0.00424929178470255	0.005763688760806916	0.007082152974504249	0.008310249307479225	0.00816326530612245	0.014905149051490514	0.020107238605898123	0.025780189959294438	1	Medium
E01027649	Harrogate	0.0	0.0	0.0	0.0	0.0	0.0	0.0	0.0013175230566534915	0.002506265664160401	0.002364066193853428	0.0058823529411764705	0.013318534961154272	0.023109243697478993	0	Low
E01027650	Harrogate	0.0	0.0	0.0	0.0	0.0	0.0	0.001440922190201729	0.004341534008683068	0.005641748942172073	0.008522727272727272	0.015873015873015872	0.014326647564469915	0.021834061135371178	0	Low
E01027651	Harrogate	0.0	0.0	0.0	0.0	0.0	0.0	0.001876172607879925	0.0036101083032490976	0.0055248618784530384	0.007476635514018692	0.008944543828264758	0.008912655971479501	0.012773722627737226	0	Low
E01027652	Harrogate	0.001466275659824047	0.0	0.0	0.0	0.0	0.0	0.00258732212160414	0.005044136191677175	0.008860759493670886	0.016290726817042606	0.018495684340320593	0.028606965174129355	0.04086845466155811	1	Medium
E01027653	Harrogate	0.0	0.0	0.0	0.0	0.0	0.0	0.0028328611898017	0.004225352112676056	0.006675567423230975	0.014906832298136646	0.019230769230769232	0.02955082742316785	0.04734411085450346	1	Medium
E01027654	Harrogate	0.0	0.0	0.0	0.0	0.0	0.0029498525073746312	0.008310249307479225	0.011220196353436185	0.02097902097902098	0.02269503546099291	0.03644314868804665	0.04881656804733728	0.05855855855855856	1	Medium
E01027655	Harrogate	0.0	0.0	0.0	0.0	0.0	0.0014903129657228018	0.0029850746268656717	0.008875739644970414	0.014492753623188406	0.015804597701149427	0.016591251885369532	0.02694610778443114	0.0425531914893617	1	Medium
E01027656	Harrogate	0.0	0.0	0.0	0.0	0.0	0.0	0.0	0.002317497103128621	0.0023584905660377358	0.006904487917146145	0.017921146953405017	0.020833333333333332	0.03278688524590164	1	Medium
E01027657	Harrogate	0.0	0.0	0.0	0.0	0.0	0.0	0.002197802197802198	0.004329004329004329	0.006423982869379015	0.00847457627118644	0.010330578512396695	0.010706638115631691	0.01694915254237288	0	Low
E01027658	Harrogate	0.0	0.0	0.0	0.0	0.0	0.0	0.0	0.0	0.0	0.003257328990228013	0.008389261744966443	0.013445378151260505	0.01468189233278956	0	Low
E01027659	Harrogate	0.0	0.0	0.0	0.0	0.0	0.0	0.0015552099533437014	0.0015625	0.0015174506828528073	0.00322061191626409	0.00792393026941363	0.00946372239747634	0.015408320493066256	0	Low
E01027660	Harrogate	0.0	0.0	0.0	0.0	0.0	0.0	0.006016847172081829	0.007263922518159807	0.006097560975609756	0.007471980074719801	0.018703241895261846	0.025348542458808618	0.029792746113989636	1	Medium
E01027661	Harrogate	0.0	0.0	0.0	0.0	0.0	0.0	0.0	0.0	0.0013869625520110957	0.0014184397163120568	0.002911208151382824	0.011764705882352941	0.021929824561403508	0	Low
E01027662	Harrogate	0.0	0.0	0.0	0.0	0.0	0.0015455950540958269	0.001557632398753894	0.0015267175572519084	0.003048780487804878	0.006289308176100629	0.016286644951140065	0.02090032154340836	0.02843601895734597	1	Medium
E01027663	Harrogate	0.0015220700152207	0.0	0.0	0.0	0.0	0.0	0.001447178002894356	0.0029806259314456036	0.004398826979472141	0.008746355685131196	0.01225114854517611	0.019461077844311378	0.026200873362445413	0	Low
E01027664	Harrogate	0.0	0.0	0.0	0.0	0.0	0.0	0.0	0.0007401924500370096	0.002148997134670487	0.004002668445630421	0.011811023622047244	0.023529411764705882	0.034713763702801465	0	Low
E01027665	Harrogate	0.0	0.0	0.0	0.0	0.0	0.003189792663476874	0.009708737864077669	0.00967741935483871	0.009433962264150943	0.012269938650306749	0.01837270341207349	0.027878787878787878	0.04033214709371293	1	Medium
E01027666	Harrogate	0.0	0.0	0.0	0.0	0.0	0.0	0.0	0.0	0.0018165304268846503	0.006404391582799634	0.0110803324099723	0.01662049861495845	0.027153558052434457	0	Low
E01027667	Harrogate	0.0	0.0	0.0	0.0	0.0	0.0	0.002072538860103627	0.003992015968063872	0.0050968399592252805	0.006191950464396285	0.010362694300518135	0.017726798748696558	0.0273972602739726	0	Low
E01027668	Harrogate	0.0	0.0	0.0	0.0	0.0	0.0	0.0013315579227696406	0.0027100271002710027	0.005270092226613966	0.006640106241699867	0.006954102920723227	0.009900990099009901	0.011299435028248588	0	Low
E01027669	Harrogate	0.0	0.0	0.0	0.0	0.0	0.0	0.0	0.0	0.0	0.0024937655860349127	0.006218905472636816	0.010217113665389528	0.015950920245398775	0	Low
E01027670	Harrogate	0.0	0.0	0.0	0.0	0.0	0.0	0.0	0.0	0.0	0.0011273957158962795	0.0053475935828877	0.013118062563067608	0.0195712954333644	0	Low
E01027671	Harrogate	0.0	0.0	0.0	0.002183406113537118	0.0011013215859030838	0.001098901098901099	0.005537098560354375	0.0022471910112359553	0.005605381165919282	0.00776914539400666	0.01124859392575928	0.02040816326530612	0.029411764705882353	0	Low
E01027672	Harrogate	0.0	0.0	0.0	0.001002004008016032	0.0010111223458038423	0.0010121457489878543	0.002036659877800407	0.0020876826722338203	0.007360672975814932	0.008368200836820083	0.01381509032943677	0.0192102454642476	0.024043715846994537	0	Low
E01027673	Harrogate	0.0	0.0	0.0	0.0	0.0011614401858304297	0.0011235955056179776	0.0011025358324145535	0.0022701475595913734	0.0022371364653243847	0.006928406466512702	0.01726121979286536	0.027090694935217905	0.024154589371980676	1	Medium
E01027674	Harrogate	0.0	0.0	0.0	0.0012224938875305623	0.0024271844660194173	0.0037174721189591076	0.004968944099378882	0.006180469715698393	0.007380073800738007	0.0136986301369863	0.01987577639751553	0.02692778457772338	0.027912621359223302	1	Medium
E01027675	Harrogate	0.0007598784194528875	0.0	0.0	0.0	0.0	0.0	0.0014503263234227702	0.0020352781546811396	0.003278688524590164	0.00643915003219575	0.016046213093709884	0.022871664548919948	0.031736154324828875	1	Medium
E01027676	Harrogate	0.0	0.0	0.0	0.0	0.0	0.0014792899408284023	0.0029498525073746312	0.004297994269340974	0.00554016620498615	0.007022471910112359	0.011004126547455296	0.008021390374331552	0.01544943820224719	0	Low
E01027677	Harrogate	0.0	0.0	0.0	0.0	0.0	0.0015337423312883436	0.004672897196261682	0.005970149253731343	0.008733624454148471	0.013953488372093023	0.011940298507462687	0.01608187134502924	0.02074074074074074	0	Low
E01027678	Harrogate	0.0	0.0	0.0	0.0	0.0	0.003134796238244514	0.0048	0.0032626427406199023	0.00641025641025641	0.011075949367088608	0.01386748844375963	0.019637462235649546	0.018957345971563982	1	Medium
E01027679	Harrogate	0.0	0.0	0.0	0.0	0.0	0.001303780964797914	0.0038461538461538464	0.006435006435006435	0.007978723404255319	0.01637107776261937	0.02130492676431425	0.023715415019762844	0.032	1	Medium
E01027680	Harrogate	0.0	0.0	0.0	0.0	0.0	0.0	0.0	0.0	0.00211864406779661	0.006	0.007889546351084813	0.011787819253438114	0.02012072434607646	0	Low
E01027681	Harrogate	0.0	0.0	0.0	0.0	0.0	0.0010070493454179255	0.0009881422924901185	0.0019157088122605363	0.002770083102493075	0.007575757575757576	0.02432179607109448	0.03461178671655753	0.036036036036036036	1	Medium
E01027682	Harrogate	0.0	0.0	0.0	0.0	0.0	0.0	0.000723589001447178	0.0014035087719298245	0.004135079255685734	0.009052924791086351	0.02028397565922921	0.029172320217096336	0.045609257998638526	1	Medium
E01027683	Harrogate	0.0	0.0	0.0	0.0	0.0	0.0	0.0011312217194570137	0.0010718113612004287	0.002014098690835851	0.001890359168241966	0.009830205540661306	0.018315018315018316	0.02962962962962963	0	Low
E01027684	Harrogate	0.001141552511415525	0.0022727272727272726	0.0022727272727272726	0.0033003300330033004	0.0033222591362126247	0.004405286343612335	0.004484304932735426	0.005636978579481398	0.0066815144766146995	0.0121012101210121	0.028477546549835708	0.037444933920704845	0.053631284916201116	1	Medium
E01027685	Harrogate	0.0	0.0	0.0	0.0	0.0	0.0	0.0	0.0	0.0015923566878980893	0.0033222591362126247	0.009554140127388535	0.012698412698412698	0.019138755980861243	0	Low
E01027686	Harrogate	0.0	0.0	0.0	0.0	0.001447178002894356	0.002861230329041488	0.004347826086956522	0.005934718100890208	0.007462686567164179	0.007288629737609329	0.020348837209302327	0.026470588235294117	0.03741007194244604	1	Medium
E01027687	Harrogate	0.0	0.0	0.0	0.0	0.0011013215859030838	0.0010905125408942203	0.0010638297872340426	0.0020325203252032522	0.005698005698005698	0.005357142857142857	0.01195219123505976	0.026470588235294117	0.03614457831325301	1	Medium
E01027688	Harrogate	0.0	0.0	0.0	0.0	0.0009891196834817012	0.0018867924528301887	0.0028142589118198874	0.005628517823639775	0.008379888268156424	0.012206572769953052	0.019830028328611898	0.026490066225165563	0.03548680618744313	1	Medium
E01027689	Harrogate	0.0	0.0	0.0	0.0	0.0	0.0	0.0	0.0	0.0	0.0	0.003436426116838488	0.006600660066006601	0.008347245409015025	0	Low
E01027690	Harrogate	0.0	0.0	0.0	0.0	0.0	0.0	0.0013966480446927375	0.0014005602240896359	0.0027816411682892906	0.0027816411682892906	0.009943181818181818	0.008403361344537815	0.009859154929577466	0	Low
E01027691	Harrogate	0.0	0.0	0.0	0.0	0.0	0.0	0.0025157232704402514	0.006134969325153374	0.007380073800738007	0.007585335018963337	0.00904392764857881	0.0103359173126615	0.014193548387096775	0	Low
E01027692	Harrogate	0.0	0.0	0.0	0.0	0.0	0.0	0.0	0.0	0.00211864406779661	0.0022271714922048997	0.0044742729306487695	0.00909090909090909	0.013544018058690745	0	Low
E01027693	Harrogate	0.0	0.0	0.000945179584120983	0.0009149130832570906	0.0009345794392523365	0.0019065776930409914	0.0028517110266159697	0.005633802816901409	0.00945179584120983	0.01680672268907563	0.026411657559198543	0.03666361136571952	0.04055299539170507	1	Medium
E01027694	Harrogate	0.0	0.0	0.0	0.0	0.0	0.0	0.00303951367781155	0.002857142857142857	0.0028776978417266188	0.004219409282700422	0.009296148738379814	0.011857707509881422	0.02577319587628866	0	Low
E01027695	Harrogate	0.0	0.0	0.0	0.0	0.0009891196834817012	0.003898635477582846	0.005687203791469194	0.008547008547008548	0.011926605504587157	0.014953271028037384	0.02270577105014191	0.03086997193638915	0.044954128440366975	1	Medium
E01027696	Harrogate	0.0	0.0	0.0	0.0	0.001081081081081081	0.0021668472372697724	0.0031847133757961785	0.0041279669762641896	0.006030150753768844	0.008105369807497468	0.015503875968992248	0.02411873840445269	0.03035878564857406	1	Medium
E01027697	Harrogate	0.0	0.0	0.0	0.0	0.0	0.0	0.0	0.001321003963011889	0.004098360655737705	0.008275862068965517	0.010973936899862825	0.014204545454545454	0.02556818181818182	0	Low
E01027698	Harrogate	0.0	0.0	0.0	0.0	0.0	0.0022026431718061676	0.003409090909090909	0.00684931506849315	0.00881057268722467	0.01126126126126126	0.019101123595505618	0.023622047244094488	0.04691075514874142	1	Medium
E01027699	Harrogate	0.0	0.0	0.0	0.0	0.0	0.0	0.0	0.0012300123001230013	0.008464328899637243	0.010895883777239709	0.02481389578163772	0.043586550435865505	0.04737516005121639	1	Medium
E01027700	Harrogate	0.0	0.0	0.0	0.0012300123001230013	0.002506265664160401	0.004895960832313341	0.0035335689045936395	0.006024096385542169	0.00842358604091456	0.010501750291715286	0.01733477789815818	0.03556485355648536	0.0482897384305835	1	Medium
E01027701	Harrogate	0.0011074197120708748	0.0	0.0	0.0	0.0021253985122210413	0.0040858018386108275	0.006018054162487462	0.008130081300813009	0.008171603677221655	0.007329842931937173	0.01251303441084463	0.017616580310880828	0.02494802494802495	0	Low
E01027702	Harrogate	0.0	0.0	0.0	0.0	0.0	0.0	0.0	0.0	0.0	0.005291005291005291	0.010830324909747292	0.012658227848101266	0.017208413001912046	0	Low
E01027703	Harrogate	0.0	0.0	0.0	0.0	0.0	0.0	0.002527379949452401	0.004142502071251036	0.00564516129032258	0.008084074373484237	0.017828200972447326	0.028618152085036794	0.04032258064516129	1	Medium
E01027704	Harrogate	0.0	0.0	0.0	0.0	0.0	0.0	0.001177856301531213	0.0059031877213695395	0.00591016548463357	0.01527614571092832	0.025119617224880382	0.03681710213776722	0.04938271604938271	1	Medium
E01027705	Harrogate	0.0	0.0	0.0	0.0	0.0	0.0	0.0	0.0	0.0	0.0011933174224343676	0.0023752969121140144	0.0035671819262782403	0.0047789725209080045	0	Low
E01027706	Harrogate	0.0	0.0	0.0	0.0	0.0	0.0	0.0	0.0	0.001287001287001287	0.00261437908496732	0.009510869565217392	0.01532033426183844	0.016194331983805668	0	Low
E01027707	Harrogate	0.0	0.0	0.0012594458438287153	0.0012391573729863693	0.0012004801920768306	0.001201923076923077	0.0	0.0011655011655011655	0.0011560693641618498	0.005747126436781609	0.008948545861297539	0.02753303964757709	0.024886877828054297	1	Medium
E01027708	Harrogate	0.0	0.0	0.0	0.0	0.0	0.0	0.0	0.0	0.0028169014084507044	0.006983240223463687	0.011142061281337047	0.010884353741496598	0.015463917525773196	0	Low
E01027709	Harrogate	0.0	0.0	0.0	0.0	0.0	0.0	0.0	0.0015267175572519084	0.0029806259314456036	0.006015037593984963	0.009446693657219974	0.011889035667107	0.0196078431372549	0	Low
E01027711	Harrogate	0.0	0.0	0.0	0.0	0.0	0.0	0.0	0.0	0.0	0.0074211502782931356	0.013011152416356878	0.01364522417153996	0.01694915254237288	0	Low
E01027712	Harrogate	0.0	0.0	0.0	0.0	0.0	0.0	0.0	0.0013736263736263737	0.002628120893561104	0.0037546933667083854	0.009523809523809525	0.016930022573363433	0.0183982683982684	0	Low
E01027713	Harrogate	0.0	0.0	0.0	0.0	0.0012391573729863693	0.0024752475247524753	0.003703703703703704	0.0049504950495049506	0.007272727272727273	0.009685230024213076	0.013333333333333334	0.01835985312117503	0.021170610211706103	0	Low
E01027714	Harrogate	0.0	0.0	0.0	0.0	0.0	0.0	0.0012515644555694619	0.0025412960609911056	0.0048484848484848485	0.007001166861143524	0.015240328253223915	0.0199764982373678	0.02525832376578645	0	Low
E01027715	Harrogate	0.0	0.0	0.0	0.0	0.0	0.0	0.0	0.0	0.002061855670103093	0.004024144869215292	0.006024096385542169	0.0078125	0.009784735812133072	0	Low
E01027716	Harrogate	0.0	0.0	0.0	0.0	0.0	0.0	0.0022988505747126436	0.0045351473922902496	0.010380622837370242	0.017162471395881007	0.031938325991189426	0.04234527687296417	0.04972972972972973	1	Medium
E01027717	Harrogate	0.0	0.0	0.0	0.0	0.001394700139470014	0.004076086956521739	0.006493506493506494	0.0026560424966799467	0.0037926675094816687	0.007692307692307693	0.011688311688311689	0.014193548387096775	0.01694915254237288	0	Low
E01027718	Harrogate	0.0	0.0	0.0	0.0	0.0010111223458038423	0.002036659877800407	0.0030425963488843813	0.004119464469618949	0.008273009307135471	0.011156186612576065	0.016815034619188922	0.029556650246305417	0.037	1	Medium
E01027719	Harrogate	0.0	0.0	0.0	0.0	0.0	0.0	0.0	0.002890173410404624	0.0042796005706134095	0.0058823529411764705	0.009762900976290097	0.011157601115760111	0.019310344827586208	0	Low
E01027720	Harrogate	0.0	0.0	0.0	0.0	0.0	0.0	0.0	0.0	0.0012578616352201257	0.002403846153846154	0.004920049200492005	0.007361963190184049	0.009791921664626682	0	Low
E01027721	Harrogate	0.0	0.0	0.0	0.0	0.0	0.0012738853503184713	0.0025031289111389237	0.0049813200498132005	0.006666666666666667	0.007926023778071334	0.00903225806451613	0.014138817480719794	0.020671834625323	0	Low
E01027722	Harrogate	0.0	0.0	0.0	0.001402524544179523	0.0026702269692923898	0.005509641873278237	0.006925207756232687	0.006906077348066298	0.006693440428380187	0.008771929824561403	0.009389671361502348	0.017957351290684626	0.02872340425531915	0	Low
E01027723	Harrogate	0.0	0.0	0.0	0.0	0.0	0.0	0.001652892561983471	0.0016181229773462784	0.0016286644951140066	0.003355704697986577	0.00847457627118644	0.010362694300518135	0.012411347517730497	0	Low
E01027724	Harrogate	0.0	0.0	0.0	0.0	0.0	0.0018867924528301887	0.003663003663003663	0.006306306306306306	0.00794351279788173	0.0125	0.02112676056338028	0.023636363636363636	0.04159132007233273	1	Medium
E01027725	Harrogate	0.0	0.0	0.0	0.0	0.0	0.0	0.0021810250817884407	0.0022026431718061676	0.005555555555555556	0.011086474501108648	0.020879120879120878	0.03369565217391304	0.038002171552660155	1	Medium
E01027726	Harrogate	0.0	0.0	0.0	0.0	0.0	0.0	0.0	0.0	0.0013386880856760374	0.0028011204481792717	0.005517241379310344	0.009681881051175657	0.015957446808510637	0	Low
E01027727	Harrogate	0.0	0.0	0.0	0.0	0.0	0.0	0.0	0.0	0.0	0.002751031636863824	0.009138381201044387	0.0063371356147021544	0.008917197452229299	0	Low
E01027728	Harrogate	0.0	0.0	0.0	0.0	0.0	0.0	0.0	0.0	0.001488095238095238	0.003003003003003003	0.0045045045045045045	0.007716049382716049	0.0182648401826484	0	Low
E01027729	Harrogate	0.0	0.0	0.0	0.0	0.0	0.0	0.0	0.0	0.0	0.0	0.0	0.0	0.0	0	Low
E01027730	Harrogate	0.0	0.0	0.0	0.0	0.0	0.0	0.002472187886279357	0.005037783375314861	0.008620689655172414	0.015228426395939087	0.02375	0.02759526938239159	0.03866666666666667	1	Medium
E01027731	Harrogate	0.0	0.0	0.0	0.0	0.0	0.001455604075691412	0.0015128593040847202	0.0029895366218236174	0.0029850746268656717	0.0029940119760479044	0.013595166163141994	0.018072289156626505	0.0273972602739726	0	Low
E01027732	Harrogate	0.0015037593984962407	0.0015015015015015015	0.0030816640986132513	0.003125	0.004451038575667656	0.004477611940298508	0.005988023952095809	0.005633802816901409	0.007072135785007072	0.008797653958944282	0.014858841010401188	0.03283582089552239	0.045925925925925926	1	Medium
E01027733	Harrogate	0.0	0.0	0.0	0.0	0.0	0.002793296089385475	0.004195804195804196	0.006858710562414266	0.009681881051175657	0.016666666666666666	0.025780189959294438	0.03616133518776078	0.04632152588555858	1	Medium
E01027734	Harrogate	0.0	0.0	0.0019193857965451055	0.003693444136657433	0.005555555555555556	0.0054694621695533276	0.006363636363636364	0.006445672191528545	0.01048951048951049	0.018469656992084433	0.025811823480432972	0.03865546218487395	0.052805280528052806	1	Medium
E01027735	Harrogate	0.0	0.0	0.0	0.0	0.0	0.0009689922480620155	0.004730368968779565	0.006750241080038573	0.010506208213944603	0.017126546146527116	0.022620169651272386	0.03326996197718631	0.04739336492890995	1	Medium
E01027736	Harrogate	0.0	0.0	0.0	0.0	0.0011049723756906078	0.002205071664829107	0.0032397408207343412	0.003194888178913738	0.005291005291005291	0.011235955056179775	0.016798418972332016	0.022155085599194362	0.031777557100297914	1	Medium
E01027737	Harrogate	0.0	0.0	0.0	0.0	0.0	0.0	0.0	0.0	0.0	0.002254791431792559	0.002955665024630542	0.012172284644194757	0.017543859649122806	0	Low
E01027738	Harrogate	0.0	0.0	0.0	0.0	0.0	0.0	0.0017035775127768314	0.003418803418803419	0.0034071550255536627	0.005128205128205128	0.007220216606498195	0.009174311926605505	0.008849557522123894	0	Low
E01027739	Harrogate	0.0	0.0	0.0	0.0	0.0	0.0	0.0	0.0	0.0	0.004282655246252677	0.008948545861297539	0.011363636363636364	0.015283842794759825	0	Low
E01027740	Harrogate	0.0	0.0	0.0	0.0	0.0	0.0	0.0	0.0	0.0019230769230769232	0.001937984496124031	0.0039447731755424065	0.004056795131845842	0.012	0	Low
E01027741	Harrogate	0.0	0.0	0.0	0.0	0.0	0.0	0.0	0.0	0.0	0.002902757619738752	0.005891016200294551	0.007407407407407408	0.007633587786259542	0	Low
E01014861	South Gloucestershire	0.0008680555555555555	0.0017241379310344827	0.0016090104585679806	0.0031923383878691143	0.003933910306845004	0.004827031375703942	0.004	0.004796163069544364	0.007587253414264037	0.010494752623688156	0.016522988505747127	0.025334271639690358	0.03389830508474576	1	Medium
E01014862	South Gloucestershire	0.0005608524957936063	0.0011198208286674132	0.0016816143497757848	0.0021941854086670325	0.0027731558513588465	0.0032967032967032967	0.003767491926803014	0.006963042313872523	0.008863399374348279	0.010509721492380452	0.01924076963078523	0.030801911842804036	0.04115446285408872	1	Medium
E01014863	South Gloucestershire	0.0	0.0	0.0	0.0	0.0	0.0021482277121374865	0.004259850905218318	0.008403361344537815	0.008273009307135471	0.014752370916754479	0.024364406779661018	0.03225806451612903	0.048625792811839326	1	Medium
E01014864	South Gloucestershire	0.0	0.0	0.0	0.0	0.0010256410256410256	0.002036659877800407	0.0019646365422396855	0.008064516129032258	0.009054325955734407	0.014866204162537165	0.02056807051909892	0.026264591439688716	0.033797216699801194	1	Medium
E01014865	South Gloucestershire	0.0	0.0	0.0	0.0	0.0009090909090909091	0.00354295837023915	0.0017809439002671415	0.007079646017699115	0.006552006552006552	0.00889248181083266	0.012668250197941409	0.017350157728706624	0.025396825396825397	0	Low
E01014866	South Gloucestershire	0.0	0.0	0.0	0.0010427528675703858	0.00211864406779661	0.0031545741324921135	0.0031282586027111575	0.0040609137055837565	0.005192107995846314	0.0053533190578158455	0.00972972972972973	0.01511879049676026	0.022340425531914895	0	Low
E01014867	South Gloucestershire	0.0	0.0	0.0	0.0	0.002663115845539281	0.00261437908496732	0.005115089514066497	0.005082592121982211	0.00878293601003764	0.011221945137157107	0.0163727959697733	0.020227560050568902	0.02743142144638404	1	Medium
E01014868	South Gloucestershire	0.0	0.0	0.0	0.0	0.0	0.0008539709649871904	0.000744047619047619	0.003117206982543641	0.0027578599007170436	0.007560483870967742	0.013562386980108499	0.02035729123390112	0.02686341278849792	0	Low
E01014869	South Gloucestershire	0.0	0.0	0.0	0.0	0.0	0.0	0.000968054211035818	0.0019588638589618022	0.009765625	0.012782694198623401	0.02073050345508391	0.03931451612903226	0.04703476482617587	1	Medium
E01014870	South Gloucestershire	0.0009025270758122744	0.0	0.0	0.0	0.0	0.001813236627379873	0.004393673110720563	0.00529567519858782	0.012237762237762238	0.019625334522747548	0.027852650494159928	0.026881720430107527	0.04137323943661972	1	Medium
E01014871	South Gloucestershire	0.0	0.0	0.0	0.0	0.0	0.0	0.001303780964797914	0.001282051282051282	0.002628120893561104	0.007978723404255319	0.010914051841746248	0.016042780748663103	0.022818791946308724	0	Low
E01014872	South Gloucestershire	0.0	0.0	0.0	0.0	0.0012987012987012987	0.002506265664160401	0.002442002442002442	0.003703703703703704	0.0049079754601227	0.007272727272727273	0.013205282112845138	0.019393939393939394	0.03170731707317073	0	Low
E01014873	South Gloucestershire	0.0	0.0	0.0	0.0	0.0	0.002183406113537118	0.004415011037527594	0.002244668911335578	0.0066815144766146995	0.00580046403712297	0.01680672268907563	0.025943396226415096	0.0378698224852071	1	Medium
E01014874	South Gloucestershire	0.0	0.0	0.0	0.0	0.0012690355329949238	0.0012626262626262627	0.002386634844868735	0.00245398773006135	0.0024600246002460025	0.0024449877750611247	0.01375	0.02236024844720497	0.02875	0	Low
E01014875	South Gloucestershire	0.0	0.0	0.0	0.0	0.0	0.0	0.0	0.001122334455667789	0.002244668911335578	0.004667444574095682	0.0057405281285878304	0.002380952380952381	0.013142174432497013	0	Low
E01014876	South Gloucestershire	0.0	0.0	0.0	0.0	0.0	0.0	0.001152073732718894	0.0023094688221709007	0.003416856492027335	0.0045045045045045045	0.005820721769499418	0.011467889908256881	0.018411967779056387	0	Low
E01014877	South Gloucestershire	0.0	0.0	0.0	0.0012453300124533001	0.002386634844868735	0.0023584905660377358	0.0035335689045936395	0.004761904761904762	0.004530011325028313	0.005820721769499418	0.011655011655011656	0.013872832369942197	0.022779043280182234	0	Low
E01014878	South Gloucestershire	0.0	0.0	0.0	0.0	0.0	0.0009049773755656109	0.001784121320249777	0.0017467248908296944	0.005115089514066497	0.006980802792321117	0.010221465076660987	0.01296456352636128	0.020335985853227233	0	Low
E01014879	South Gloucestershire	0.0	0.0	0.0	0.0	0.0	0.001075268817204301	0.0031914893617021275	0.0020325203252032522	0.005040322580645161	0.003061224489795918	0.008333333333333333	0.01251303441084463	0.02127659574468085	0	Low
E01014880	South Gloucestershire	0.001088139281828074	0.0	0.0	0.0	0.0	0.0009794319294809011	0.0009689922480620155	0.0019743336623889436	0.0020100502512562816	0.002074688796680498	0.009081735620585268	0.01962809917355372	0.026970954356846474	0	Low
E01014881	South Gloucestershire	0.0	0.0	0.0	0.0	0.0009615384615384616	0.0018674136321195146	0.0018674136321195146	0.0028708133971291866	0.0038535645472061657	0.004975124378109453	0.013725490196078431	0.01953125	0.02838221381267739	0	Low
E01014882	South Gloucestershire	0.0	0.0	0.0	0.0	0.0	0.0020181634712411706	0.003083247687564234	0.005055611729019211	0.005112474437627812	0.005128205128205128	0.0062827225130890054	0.008307372793354102	0.01529051987767584	0	Low
E01014883	South Gloucestershire	0.0	0.0	0.0	0.0	0.001466275659824047	0.0028530670470756064	0.0028129395218002813	0.004322766570605188	0.005649717514124294	0.007132667617689016	0.011577424023154847	0.016152716593245228	0.02902757619738752	0	Low
E01014884	South Gloucestershire	0.0011001100110011	0.0	0.0010438413361169101	0.0010193679918450561	0.0020429009193054137	0.004945598417408506	0.00496031746031746	0.007797270955165692	0.008595988538681949	0.013565891472868217	0.019029495718363463	0.024880382775119617	0.03076923076923077	1	Medium
E01014885	South Gloucestershire	0.0	0.0	0.0	0.0	0.0	0.0016366612111292963	0.003110419906687403	0.004347826086956522	0.009472259810554804	0.008736559139784945	0.018957345971563982	0.022727272727272728	0.0367504835589942	1	Medium
E01014886	South Gloucestershire	0.0	0.0	0.0	0.0	0.0	0.0	0.0	0.0010070493454179255	0.005060728744939271	0.0030737704918032786	0.010604453870625663	0.0189873417721519	0.02335456475583864	0	Low
E01014887	South Gloucestershire	0.0	0.0	0.0	0.0	0.0	0.001088139281828074	0.004282655246252677	0.005387931034482759	0.005336179295624333	0.00847457627118644	0.018947368421052633	0.022388059701492536	0.023887079261672096	1	Medium
E01014888	South Gloucestershire	0.0	0.0	0.0	0.0	0.0	0.0	0.002053388090349076	0.0039447731755424065	0.006616257088846881	0.007597340930674264	0.015769944341372914	0.02516309412861137	0.035381750465549346	1	Medium
E01014889	South Gloucestershire	0.0	0.0	0.0	0.0	0.0	0.0	0.0	0.0	0.0	0.0012468827930174563	0.0036407766990291263	0.011180124223602485	0.017699115044247787	0	Low
E01014890	South Gloucestershire	0.0	0.0	0.0	0.000741839762611276	0.0022205773501110288	0.0036127167630057803	0.004310344827586207	0.006324666198172874	0.009628610729023384	0.011243851018973999	0.0189873417721519	0.027426160337552744	0.033426183844011144	1	Medium
E01014891	South Gloucestershire	0.0008992805755395684	0.0018281535648994515	0.0026690391459074734	0.003436426116838488	0.004240882103477523	0.005136986301369863	0.005942275042444821	0.0041841004184100415	0.0076077768385460695	0.011284722222222222	0.0195578231292517	0.023539668700959023	0.0314410480349345	1	Medium
E01014892	South Gloucestershire	0.0	0.0	0.0	0.0	0.0	0.0	0.0	0.001221001221001221	0.0024183796856106408	0.0035587188612099642	0.004889975550122249	0.007211538461538462	0.010404624277456647	0	Low
E01014893	South Gloucestershire	0.0	0.0	0.0	0.0	0.0	0.0	0.0	0.0	0.0	0.0	0.005188067444876783	0.010554089709762533	0.006613756613756613	0	Low
E01014894	South Gloucestershire	0.0	0.0	0.0	0.0	0.0	0.0	0.0	0.0	0.0	0.0	0.004580152671755725	0.009077155824508321	0.013196480938416423	0	Low
E01014895	South Gloucestershire	0.0	0.0	0.0	0.0	0.0	0.0	0.0013458950201884253	0.002577319587628866	0.003989361702127659	0.005471956224350205	0.006756756756756757	0.008253094910591471	0.009602194787379973	0	Low
E01014896	South Gloucestershire	0.0	0.0	0.0	0.0	0.0	0.0	0.0	0.0	0.0	0.0	0.002890173410404624	0.005908419497784343	0.007320644216691069	0	Low
E01014897	South Gloucestershire	0.0	0.0	0.0	0.0	0.0	0.0	0.0	0.0	0.002178649237472767	0.007847533632286996	0.01646542261251372	0.0231023102310231	0.0350109409190372	1	Medium
E01014898	South Gloucestershire	0.0	0.0	0.0	0.0	0.0	0.0	0.001141552511415525	0.005656108597285068	0.006521739130434782	0.007583965330444204	0.015401540154015401	0.021929824561403508	0.029411764705882353	1	Medium
E01014899	South Gloucestershire	0.0	0.0	0.0	0.0	0.0	0.0	0.0	0.0025188916876574307	0.006211180124223602	0.011002444987775062	0.0125	0.016774193548387096	0.01256281407035176	0	Low
E01014900	South Gloucestershire	0.0	0.0	0.0	0.0	0.0	0.001303780964797914	0.001288659793814433	0.002699055330634278	0.0025940337224383916	0.002600780234070221	0.009271523178807948	0.012396694214876033	0.01780821917808219	0	Low
E01014901	South Gloucestershire	0.0	0.0	0.0	0.0	0.0	0.0	0.0	0.0	0.001932367149758454	0.0047169811320754715	0.010597302504816955	0.014423076923076924	0.022835394862036156	0	Low
E01014902	South Gloucestershire	0.0	0.0	0.0	0.0	0.0	0.0	0.0	0.0012804097311139564	0.003861003861003861	0.006345177664974619	0.007741935483870968	0.02040816326530612	0.025	0	Low
E01014903	South Gloucestershire	0.0	0.0	0.0	0.0	0.0	0.0	0.002320185614849188	0.005720823798627002	0.006802721088435374	0.012373453318335208	0.015855039637599093	0.020833333333333332	0.02869757174392936	1	Medium
E01014904	South Gloucestershire	0.0	0.0	0.0	0.0	0.0	0.0	0.0	0.0	0.0	0.0	0.0	0.0016722408026755853	0.00847457627118644	0	Low
E01014905	South Gloucestershire	0.0013333333333333333	0.0027359781121751026	0.002751031636863824	0.004005340453938585	0.003947368421052632	0.005333333333333333	0.005369127516778523	0.006666666666666667	0.006839945280437756	0.009695290858725761	0.011220196353436185	0.021865889212827987	0.026277372262773723	1	Medium
E01014906	South Gloucestershire	0.0	0.0	0.0	0.0	0.0	0.001564945226917058	0.0030959752321981426	0.0031397174254317113	0.0029717682020802376	0.0073964497041420114	0.010510510510510511	0.013846153846153847	0.018209408194233688	0	Low
E01014907	South Gloucestershire	0.001597444089456869	0.0016366612111292963	0.0016339869281045752	0.0	0.0	0.0	0.0031496062992125984	0.0061633281972265025	0.007598784194528876	0.0031496062992125984	0.009448818897637795	0.009852216748768473	0.019704433497536946	0	Low
E01014908	South Gloucestershire	0.0	0.0	0.0	0.0	0.0	0.0	0.0	0.0	0.0	0.002898550724637681	0.00894187779433681	0.012012012012012012	0.020061728395061727	0	Low
E01014909	South Gloucestershire	0.0	0.0	0.0	0.0	0.0	0.0	0.0	0.0	0.0	0.0	0.003663003663003663	0.012727272727272728	0.020522388059701493	0	Low
E01014910	South Gloucestershire	0.0	0.0	0.0	0.0	0.0	0.0	0.0	0.0014814814814814814	0.0045045045045045045	0.0074850299401197605	0.006289308176100629	0.013740458015267175	0.013719512195121951	0	Low
E01014911	South Gloucestershire	0.0	0.0	0.0	0.0	0.0011441647597254005	0.004545454545454545	0.006928406466512702	0.008948545861297539	0.01282051282051282	0.014285714285714285	0.02190580503833516	0.03027027027027027	0.036026200873362446	1	Medium
E01014912	South Gloucestershire	0.0	0.0	0.0	0.0	0.0008620689655172414	0.0017006802721088435	0.002540220152413209	0.004212299915754001	0.005794701986754967	0.009235936188077247	0.012573344509639563	0.02408637873754153	0.02847571189279732	1	Medium
E01014913	South Gloucestershire	0.0	0.0	0.0	0.0009487666034155598	0.001937984496124031	0.0028116213683223993	0.003780718336483932	0.004599816007359705	0.005597014925373134	0.0076481835564053535	0.019455252918287938	0.02420135527589545	0.033797216699801194	1	Medium
E01014914	South Gloucestershire	0.0	0.0	0.0	0.0009950248756218905	0.0019474196689386564	0.002909796314258002	0.0038240917782026767	0.0046210720887245845	0.0017793594306049821	0.005366726296958855	0.010830324909747292	0.02	0.025985663082437275	0	Low
E01014915	South Gloucestershire	0.0	0.0	0.0	0.0	0.0	0.0	0.0	0.0	0.0012970168612191958	0.004005340453938585	0.006613756613756613	0.008962868117797696	0.01171875	0	Low
E01014916	South Gloucestershire	0.0	0.0	0.0	0.0	0.0	0.0	0.0	0.0025974025974025974	0.00395778364116095	0.005319148936170213	0.009150326797385621	0.010767160161507403	0.015915119363395226	0	Low
E01014917	South Gloucestershire	0.0	0.0	0.0	0.0	0.0	0.0	0.0	0.0024906600249066002	0.004819277108433735	0.007017543859649123	0.013714285714285714	0.01596351197263398	0.02161547212741752	0	Low
E01014918	South Gloucestershire	0.0	0.0	0.0	0.0	0.0	0.0	0.0	0.0024009603841536613	0.008101851851851851	0.011574074074074073	0.01201923076923077	0.015681544028950542	0.020581113801452784	0	Low
E01014919	South Gloucestershire	0.0	0.0	0.0	0.0	0.0	0.0	0.0013477088948787063	0.0013351134846461949	0.0013175230566534915	0.0027472527472527475	0.0026490066225165563	0.008	0.017615176151761516	0	Low
E01014920	South Gloucestershire	0.0	0.0	0.0	0.0	0.0012953367875647669	0.0024813895781637717	0.003826530612244898	0.0050568900126422255	0.006418485237483954	0.006578947368421052	0.010752688172043012	0.014824797843665768	0.022788203753351208	0	Low
E01014921	South Gloucestershire	0.0	0.0	0.0	0.0	0.0	0.0009871668311944718	0.0019212295869356388	0.003805899143672693	0.004757373929590866	0.005719733079122974	0.007692307692307693	0.010648596321393998	0.01775147928994083	0	Low
E01014922	South Gloucestershire	0.0	0.0	0.0	0.0	0.0	0.0	0.0	0.0	0.0	0.0026490066225165563	0.004	0.006747638326585695	0.009695290858725761	0	Low
E01014923	South Gloucestershire	0.0	0.0	0.0	0.0	0.0	0.0	0.0	0.0	0.0	0.00291970802919708	0.0056022408963585435	0.005788712011577424	0.007122507122507123	0	Low
E01014924	South Gloucestershire	0.0	0.0	0.0	0.0	0.0	0.0	0.0	0.0	0.0	0.0	0.0	0.0	0.0037831021437578815	0	Low
E01014925	South Gloucestershire	0.0	0.0	0.0	0.0	0.0	0.0	0.0	0.0012254901960784314	0.001221001221001221	0.0025188916876574307	0.008739076154806492	0.014211886304909561	0.010935601458080195	0	Low
E01014926	South Gloucestershire	0.0	0.0	0.0	0.0	0.0	0.0	0.0	0.0	0.0	0.002728512960436562	0.0054869684499314125	0.006720430107526882	0.008064516129032258	0	Low
E01014927	South Gloucestershire	0.0	0.0	0.0	0.0	0.0	0.0	0.0013315579227696406	0.0026246719160104987	0.0037926675094816687	0.005194805194805195	0.00655307994757536	0.011920529801324504	0.013140604467805518	0	Low
E01014928	South Gloucestershire	0.0	0.0	0.0	0.0	0.0	0.0	0.0	0.0	0.0029282576866764276	0.002932551319648094	0.004366812227074236	0.0029498525073746312	0.002886002886002886	0	Low
E01014929	South Gloucestershire	0.0	0.0	0.0	0.0007407407407407407	0.0014936519790888724	0.003620564808110065	0.004282655246252677	0.005649717514124294	0.009002770083102494	0.016869095816464237	0.022957461174881837	0.03154362416107383	0.04533152909336942	1	Medium
E01014930	South Gloucestershire	0.0	0.0	0.0	0.0	0.0	0.0	0.0007980845969672786	0.00156128024980484	0.004694835680751174	0.009084027252081756	0.014587892049598834	0.021617852161785217	0.033630748112560054	1	Medium
E01014931	South Gloucestershire	0.0	0.0	0.0	0.0	0.001160092807424594	0.002347417840375587	0.004705882352941176	0.005813953488372093	0.0066815144766146995	0.007717750826901874	0.011013215859030838	0.013963480128893663	0.023706896551724137	0	Low
E01014932	South Gloucestershire	0.0	0.0	0.0	0.0	0.0	0.0	0.0	0.0021119324181626186	0.0051440329218107	0.006550218340611353	0.01293103448275862	0.0183982683982684	0.02423603793466807	0	Low
E01014933	South Gloucestershire	0.0	0.0	0.0	0.0	0.0	0.0	0.0011723329425556857	0.0023894862604540022	0.0035629453681710215	0.004796163069544364	0.007228915662650603	0.007220216606498195	0.009523809523809525	0	Low
E01014934	South Gloucestershire	0.0	0.0	0.0	0.0	0.0	0.0	0.0025477707006369425	0.005	0.006188118811881188	0.01019108280254777	0.014211886304909561	0.015544041450777202	0.01859229747675963	0	Low
E01014935	South Gloucestershire	0.0	0.0	0.0	0.0	0.0	0.0	0.0	0.001287001287001287	0.002531645569620253	0.005025125628140704	0.010113780025284451	0.015483870967741935	0.021248339973439574	0	Low
E01014936	South Gloucestershire	0.0	0.0	0.0	0.0	0.0	0.0	0.0	0.0	0.001272264631043257	0.002621231979030144	0.006501950585175552	0.008962868117797696	0.01540436456996149	0	Low
E01014937	South Gloucestershire	0.0	0.0	0.0	0.0	0.0	0.0	0.0	0.001375515818431912	0.004087193460490463	0.005442176870748299	0.00945945945945946	0.014804845222072678	0.022130013831258646	0	Low
E01014938	South Gloucestershire	0.0	0.0	0.0	0.0	0.0	0.0	0.0	0.0	0.002188183807439825	0.0044943820224719105	0.010158013544018058	0.01728110599078341	0.02378255945639864	0	Low
E01014940	South Gloucestershire	0.0	0.0	0.0	0.0	0.0	0.0	0.0012091898428053204	0.00243605359317905	0.0036363636363636364	0.006016847172081829	0.009569377990430622	0.020757020757020756	0.02631578947368421	0	Low
E01014941	South Gloucestershire	0.0015267175572519084	0.0	0.0	0.0	0.0	0.0	0.0013869625520110957	0.005532503457814661	0.008287292817679558	0.008119079837618403	0.011095700416088766	0.009708737864077669	0.015130674002751032	0	Low
E01014942	South Gloucestershire	0.0	0.0	0.0	0.0	0.0	0.0	0.0	0.0	0.001488095238095238	0.0029850746268656717	0.004379562043795621	0.005763688760806916	0.008968609865470852	0	Low
E01014943	South Gloucestershire	0.0	0.0	0.001092896174863388	0.0010604453870625664	0.002079002079002079	0.003131524008350731	0.003134796238244514	0.004132231404958678	0.005122950819672131	0.006198347107438017	0.014373716632443531	0.012565445026178011	0.012461059190031152	0	Low
E01014944	South Gloucestershire	0.0010204081632653062	0.0010070493454179255	0.00202020202020202	0.002002002002002002	0.002973240832507433	0.002944062806673209	0.003898635477582846	0.003861003861003861	0.004784688995215311	0.0050150451354062184	0.008823529411764706	0.016299137104506232	0.02346041055718475	0	Low
E01014945	South Gloucestershire	0.0	0.0	0.0	0.0	0.0	0.0	0.001081081081081081	0.002188183807439825	0.004343105320304018	0.005417118093174431	0.007667031763417305	0.011111111111111112	0.017448200654307525	0	Low
E01014946	South Gloucestershire	0.001466275659824047	0.0014265335235378032	0.0014184397163120568	0.0014641288433382138	0.0013812154696132596	0.0013297872340425532	0.0026246719160104987	0.00267379679144385	0.002631578947368421	0.0025974025974025974	0.002564102564102564	0.002577319587628866	0.011857707509881422	0	Low
E01014947	South Gloucestershire	0.0	0.0	0.0	0.0	0.0	0.0	0.0	0.0	0.0012033694344163659	0.0023923444976076554	0.0060901339829476245	0.010650887573964497	0.023446658851113716	0	Low
E01014948	South Gloucestershire	0.0	0.0	0.0	0.0	0.0	0.0	0.0	0.0	0.0	0.004392386530014641	0.005847953216374269	0.011661807580174927	0.012102874432677761	0	Low
E01014949	South Gloucestershire	0.0	0.0	0.0	0.0	0.0	0.00205620287868403	0.0023094688221709007	0.00463678516228748	0.004225352112676056	0.006309148264984227	0.01161790017211704	0.01737691352916839	0.025754527162977867	0	Low
E01014950	South Gloucestershire	0.0	0.0	0.0	0.0	0.0	0.001326259946949602	0.001336898395721925	0.001326259946949602	0.0025673940949935813	0.0025806451612903226	0.009067357512953367	0.011842105263157895	0.013717421124828532	0	Low
E01014951	South Gloucestershire	0.0	0.0	0.0	0.0	0.0	0.0	0.0015625	0.003179650238473768	0.006259780907668232	0.007874015748031496	0.009852216748768473	0.013223140495867768	0.015126050420168067	0	Low
E01014952	South Gloucestershire	0.0	0.0	0.0	0.0	0.0	0.0006816632583503749	0.001352265043948614	0.004048582995951417	0.0026195153896529143	0.008032128514056224	0.007858546168958742	0.01734489659773182	0.025177533892834086	0	Low
E01014953	South Gloucestershire	0.0007892659826361484	0.0008077544426494346	0.001597444089456869	0.0015710919088766694	0.001519756838905775	0.0037313432835820895	0.005818181818181818	0.005116959064327485	0.00437636761487965	0.005801305293691081	0.013828238719068414	0.022539444027047332	0.02569750367107195	1	Medium
E01014954	South Gloucestershire	0.0	0.0	0.0	0.0	0.0	0.0011655011655011655	0.003389830508474576	0.004509582863585118	0.0055309734513274336	0.006711409395973154	0.006802721088435374	0.006734006734006734	0.012304250559284116	0	Low
E01014955	South Gloucestershire	0.0	0.0	0.0	0.0	0.0	0.0	0.002347417840375587	0.004842615012106538	0.007177033492822967	0.008443908323281062	0.015931372549019607	0.02109181141439206	0.029556650246305417	1	Medium
E01014956	South Gloucestershire	0.0	0.0	0.0	0.0	0.0	0.0	0.0010893246187363835	0.004464285714285714	0.009411764705882352	0.010714285714285714	0.016222479721900347	0.023612750885478158	0.023952095808383235	1	Medium
E01014957	South Gloucestershire	0.0	0.0	0.0	0.0	0.0015625	0.0015360983102918587	0.0015455950540958269	0.003115264797507788	0.0030441400304414	0.003067484662576687	0.0015432098765432098	0.004651162790697674	0.010903426791277258	0	Low
E01014959	South Gloucestershire	0.0	0.0	0.0	0.0	0.0	0.0	0.0	0.0	0.0	0.005681818181818182	0.009971509971509971	0.014684287812041116	0.02556818181818182	0	Low
E01014960	South Gloucestershire	0.0	0.0	0.0	0.0	0.0	0.0	0.0	0.0	0.0	0.002466091245376079	0.004784688995215311	0.00830367734282325	0.013365735115431349	0	Low
E01014961	South Gloucestershire	0.0	0.0	0.0	0.0	0.0	0.0	0.0	0.0	0.0	0.006297229219143577	0.007416563658838072	0.007471980074719801	0.015132408575031526	0	Low
E01014962	South Gloucestershire	0.0	0.0	0.001594896331738437	0.003088803088803089	0.0038197097020626434	0.0045351473922902496	0.006656804733727811	0.00819672131147541	0.009572901325478646	0.012658227848101266	0.01977186311787072	0.03476946334089191	0.04962962962962963	1	Medium
E01014963	South Gloucestershire	0.0	0.0	0.0007898894154818325	0.002365930599369085	0.0038255547054322878	0.0045662100456621	0.0045662100456621	0.006069802731411229	0.00452147701582517	0.013198757763975156	0.02047244094488189	0.027799227799227798	0.04463586530931871	1	Medium
E01014964	South Gloucestershire	0.0	0.0	0.0	0.0	0.002044989775051125	0.0030120481927710845	0.005122950819672131	0.005149330587023687	0.008350730688935281	0.010416666666666666	0.016563146997929608	0.02494802494802495	0.037987679671457907	1	Medium
E01014965	South Gloucestershire	0.0	0.0	0.0	0.0	0.0	0.0012531328320802004	0.002466091245376079	0.004700352526439483	0.0047169811320754715	0.005787037037037037	0.009259259259259259	0.01282051282051282	0.017543859649122806	0	Low
E01014966	South Gloucestershire	0.0	0.0	0.0	0.0	0.0008795074758135445	0.0022624434389140274	0.0033003300330033004	0.0030120481927710845	0.005733944954128441	0.009659090909090909	0.018609742747673783	0.02972972972972973	0.03125	1	Medium
E01014967	South Gloucestershire	0.0009033423667570009	0.001771479185119575	0.0017528483786152498	0.002626970227670753	0.003430531732418525	0.003389830508474576	0.004233700254022015	0.005695687550854353	0.006622516556291391	0.010256410256410256	0.01639344262295082	0.0253592561284869	0.03539094650205761	1	Medium
E01014968	South Gloucestershire	0.0	0.0	0.0	0.0	0.0	0.0	0.0	0.0	0.001303780964797914	0.0037735849056603774	0.006172839506172839	0.00984009840098401	0.014814814814814815	0	Low
E01014969	South Gloucestershire	0.0	0.0	0.0	0.0	0.0	0.0	0.0	0.0	0.0010515247108307045	0.002098635886673662	0.007625272331154684	0.016538037486218304	0.019417475728155338	0	Low
E01014972	South Gloucestershire	0.0	0.0	0.0	0.0	0.0	0.0	0.0009699321047526673	0.003887269193391642	0.0028873917228103944	0.003883495145631068	0.0136986301369863	0.021400778210116732	0.027777777777777776	0	Low
E01014973	South Gloucestershire	0.0	0.0	0.0	0.0	0.0	0.0	0.0	0.0	0.0029895366218236174	0.006134969325153374	0.008915304606240713	0.0182648401826484	0.024926686217008796	0	Low
E01014974	South Gloucestershire	0.0	0.0	0.0	0.0	0.0	0.0	0.0	0.00261437908496732	0.00390625	0.005270092226613966	0.007853403141361256	0.00804289544235925	0.010666666666666666	0	Low
E01014975	South Gloucestershire	0.0	0.0	0.0	0.0	0.0	0.0	0.0	0.0	0.0	0.0026595744680851063	0.006640106241699867	0.006570302233902759	0.010309278350515464	0	Low
E01014976	South Gloucestershire	0.0	0.0	0.0	0.0	0.0	0.0	0.0	0.0	0.0	0.0	0.002577319587628866	0.005050505050505051	0.011056511056511056	0	Low
E01014977	South Gloucestershire	0.0024691358024691358	0.002512562814070352	0.002347417840375587	0.0022371364653243847	0.00211864406779661	0.0039447731755424065	0.0038910505836575876	0.004081632653061225	0.003968253968253968	0.003937007874015748	0.010101010101010102	0.01020408163265306	0.008130081300813009	0	Low
E01014978	South Gloucestershire	0.0012453300124533001	0.00245398773006135	0.0024600246002460025	0.0036407766990291263	0.004767580452920143	0.004711425206124852	0.006002400960384154	0.008353221957040573	0.009489916963226572	0.012106537530266344	0.015258215962441314	0.028503562945368172	0.03500583430571762	1	Medium
E01014979	South Gloucestershire	0.0012658227848101266	0.0012547051442910915	0.0024906600249066002	0.0025477707006369425	0.003703703703703704	0.0036407766990291263	0.004956629491945477	0.004807692307692308	0.005917159763313609	0.006009615384615385	0.009720534629404616	0.014285714285714285	0.019417475728155338	0	Low
E01014980	South Gloucestershire	0.0	0.0	0.0	0.0	0.0	0.0	0.001049317943336831	0.004305705059203444	0.009554140127388535	0.013727560718057022	0.022975929978118162	0.024096385542168676	0.030871003307607496	1	Medium
E01014981	South Gloucestershire	0.0	0.0	0.0	0.0	0.0	0.0014054813773717498	0.0035310734463276836	0.0056657223796034	0.006237006237006237	0.008350730688935281	0.012211668928086838	0.01755485893416928	0.034544371649791544	0	Low
E01014982	South Gloucestershire	0.0	0.0	0.0	0.0	0.0	0.0	0.0	0.0013774104683195593	0.0013698630136986301	0.00273224043715847	0.0027548209366391185	0.011034482758620689	0.012605042016806723	0	Low
E01014983	South Gloucestershire	0.0	0.0	0.0	0.0	0.0	0.0	0.0	0.0014044943820224719	0.0014104372355430183	0.0013966480446927375	0.0028169014084507044	0.0027624309392265192	0.005578800557880056	0	Low
E01014984	South Gloucestershire	0.0	0.0	0.0	0.0	0.0	0.0	0.0	0.0013020833333333333	0.0026109660574412533	0.003861003861003861	0.005161290322580645	0.00938337801608579	0.014435695538057743	0	Low
E01014985	South Gloucestershire	0.0	0.0	0.0	0.0	0.0	0.0	0.0	0.0011210762331838565	0.003303964757709251	0.006726457399103139	0.011376564277588168	0.015046296296296295	0.023612750885478158	0	Low
E01014986	South Gloucestershire	0.0	0.0	0.0	0.0	0.0	0.0	0.0	0.0	0.0011261261261261261	0.0022123893805309734	0.006615214994487321	0.008968609865470852	0.011574074074074073	0	Low
E01014987	South Gloucestershire	0.0	0.0	0.0	0.0	0.0	0.0	0.0	0.002098635886673662	0.005454545454545455	0.005902192242833052	0.014626635873749037	0.020579268292682928	0.03468634686346864	0	Low
E01014988	South Gloucestershire	0.0	0.0	0.0	0.0	0.0	0.0	0.0025673940949935813	0.005050505050505051	0.007001166861143524	0.011286681715575621	0.009966777408637873	0.013303769401330377	0.016163793103448277	0	Low
E01014989	South Gloucestershire	0.0	0.0	0.0	0.0	0.001176470588235294	0.002152852529601722	0.003972194637537239	0.00441696113074205	0.006639004149377593	0.012841091492776886	0.016566265060240965	0.021739130434782608	0.03429724277067922	1	Medium
E01014990	South Gloucestershire	0.0011723329425556857	0.0022471910112359553	0.002277904328018223	0.0033632286995515697	0.004608294930875576	0.004602991944764097	0.0057405281285878304	0.0056947608200455585	0.005580357142857143	0.006795016987542469	0.010273972602739725	0.014251781472684086	0.022592152199762187	0	Low
E01014991	South Gloucestershire	0.0	0.0	0.0	0.0	0.0	0.0	0.0	0.0	0.0	0.003048780487804878	0.004940711462450593	0.0058997050147492625	0.012670565302144249	0	Low
E01014992	South Gloucestershire	0.0	0.0	0.0	0.0011933174224343676	0.0022396416573348264	0.003389830508474576	0.004571428571428572	0.005636978579481398	0.006880733944954129	0.008111239860950173	0.010588235294117647	0.014035087719298246	0.018823529411764704	0	Low
E01014993	South Gloucestershire	0.0	0.0	0.0	0.0	0.0	0.000970873786407767	0.002777777777777778	0.005474452554744526	0.006363636363636364	0.008841732979664015	0.018260869565217393	0.03147482014388489	0.04792043399638336	1	Medium
E01014994	South Gloucestershire	0.0	0.0	0.0	0.0008741258741258741	0.0	0.0017761989342806395	0.003484320557491289	0.008539709649871904	0.010726072607260726	0.010815307820299502	0.02586206896551724	0.02798789712556732	0.03433162892622352	1	Medium
E01014995	South Gloucestershire	0.0	0.0	0.0	0.0	0.0	0.0	0.0	0.0	0.0019083969465648854	0.007677543186180422	0.009699321047526674	0.013861386138613862	0.015968063872255488	0	Low
E01014996	South Gloucestershire	0.0	0.0	0.0	0.0	0.002081165452653486	0.0030991735537190084	0.005	0.006006006006006006	0.0049504950495049506	0.006910167818361303	0.016488845780795344	0.021052631578947368	0.02681992337164751	1	Medium
E01014998	South Gloucestershire	0.0	0.0	0.001215066828675577	0.0012195121951219512	0.002442002442002442	0.0024125452352231603	0.0036188178528347406	0.0048543689320388345	0.004796163069544364	0.006067961165048544	0.007389162561576354	0.007425742574257425	0.020481927710843374	0	Low
E01014999	South Gloucestershire	0.0	0.0	0.0	0.0	0.0	0.0009900990099009901	0.002	0.0029940119760479044	0.003988035892323031	0.004868549172346641	0.007920792079207921	0.0121580547112462	0.030303030303030304	0	Low
E01015000	South Gloucestershire	0.0	0.0	0.0	0.0	0.0010845986984815619	0.0011025358324145535	0.0021231422505307855	0.0062827225130890054	0.008394543546694649	0.014613778705636743	0.019916142557651992	0.027168234064785787	0.03407880724174654	1	Medium
E01015001	South Gloucestershire	0.0	0.0	0.0	0.0	0.0	0.0010460251046025104	0.0010193679918450561	0.002026342451874367	0.0020470829068577278	0.006335797254487857	0.010615711252653927	0.024572649572649572	0.036610878661087864	0	Low
E01015002	South Gloucestershire	0.0	0.0	0.0	0.0	0.0	0.0	0.0	0.0	0.001184834123222749	0.0036231884057971015	0.006242197253433208	0.008760951188986232	0.014925373134328358	0	Low
E01015003	South Gloucestershire	0.0011614401858304297	0.0	0.0	0.0	0.0	0.0	0.0	0.0	0.0	0.003393665158371041	0.008978675645342313	0.0136986301369863	0.017977528089887642	0	Low
E01015004	South Gloucestershire	0.0	0.0	0.0	0.0	0.0	0.0	0.0	0.0	0.001081081081081081	0.003243243243243243	0.0053590568060021436	0.009564293304994687	0.013086150490730643	0	Low
E01015005	South Gloucestershire	0.0	0.0	0.0	0.0	0.0	0.0	0.0	0.0020920502092050207	0.003083247687564234	0.004020100502512563	0.002944062806673209	0.004901960784313725	0.010826771653543307	0	Low
E01015006	South Gloucestershire	0.0	0.0	0.0	0.0	0.0	0.00125	0.0024449877750611247	0.002466091245376079	0.003667481662591687	0.004944375772558714	0.006321112515802781	0.009234828496042216	0.012658227848101266	0	Low
E01015007	South Gloucestershire	0.0	0.0	0.0	0.0	0.0	0.0	0.0011668611435239206	0.002333722287047841	0.003432494279176201	0.004439511653718091	0.005549389567147614	0.0077777777777777776	0.0121012101210121	0	Low
E01015008	South Gloucestershire	0.0	0.0	0.0	0.0	0.0	0.0012106537530266344	0.0012004801920768306	0.001215066828675577	0.0012106537530266344	0.0024096385542168677	0.0024154589371980675	0.005889281507656066	0.00865265760197775	0	Low
E01015009	South Gloucestershire	0.0	0.0	0.0	0.0	0.0	0.0	0.0	0.0	0.0	0.0	0.0013986013986013986	0.002849002849002849	0.0071633237822349575	0	Low
E01015010	South Gloucestershire	0.0	0.0	0.0	0.0	0.0	0.0	0.0	0.0	0.0	0.0014705882352941176	0.0029806259314456036	0.005997001499250375	0.00927357032457496	0	Low
E01015011	South Gloucestershire	0.0	0.0	0.0	0.0	0.0	0.0	0.0	0.0	0.0011402508551881414	0.0057273768613974796	0.01152073732718894	0.016091954022988506	0.014959723820483314	0	Low
E01015012	South Gloucestershire	0.0	0.0	0.0	0.0	0.0	0.0	0.0	0.0	0.0	0.002207505518763797	0.0066298342541436465	0.017112299465240642	0.017241379310344827	0	Low
E01015013	South Gloucestershire	0.0	0.0	0.0	0.0	0.0	0.0	0.0	0.0	0.0	0.0	0.0028169014084507044	0.00558659217877095	0.0070921985815602835	0	Low
E01015014	South Gloucestershire	0.0	0.0	0.0	0.0	0.0021141649048625794	0.0037105751391465678	0.004163197335553705	0.0016246953696181965	0.0043859649122807015	0.008626410086264101	0.01407624633431085	0.02197802197802198	0.033365570599613155	1	Medium
E01015015	South Gloucestershire	0.0	0.0	0.0	0.0	0.0	0.0	0.0	0.0	0.004624277456647399	0.002372479240806643	0.0024009603841536613	0.01288056206088993	0.013969732246798603	0	Low
E01015016	South Gloucestershire	0.0	0.0	0.0	0.0	0.0	0.0	0.0013513513513513514	0.004037685060565276	0.006747638326585695	0.007042253521126761	0.00995732574679943	0.018571428571428572	0.02390998593530239	0	Low
E01015017	South Gloucestershire	0.0	0.0	0.0	0.0	0.0	0.0	0.0	0.0	0.0	0.007022471910112359	0.006954102920723227	0.012534818941504178	0.017955801104972375	0	Low
E01015018	South Gloucestershire	0.0	0.0	0.0	0.0	0.0	0.0	0.0	0.0	0.002364066193853428	0.004796163069544364	0.007058823529411765	0.00830367734282325	0.014510278113663845	0	Low
E01015019	South Gloucestershire	0.0012165450121654502	0.0	0.0	0.0	0.0	0.0	0.0011668611435239206	0.0011494252873563218	0.0022935779816513763	0.0023121387283236996	0.0059382422802850355	0.010935601458080195	0.00834326579261025	0	Low
E01015020	South Gloucestershire	0.0	0.0	0.0	0.0	0.0015360983102918587	0.0029940119760479044	0.0029498525073746312	0.004341534008683068	0.0057306590257879654	0.007062146892655367	0.008391608391608392	0.010309278350515464	0.013493253373313344	0	Low
E01015021	South Gloucestershire	0.0	0.0	0.0	0.0	0.0	0.0	0.0	0.0011135857461024498	0.003409090909090909	0.005649717514124294	0.007927519818799546	0.006756756756756757	0.007927519818799546	0	Low
E01015022	South Gloucestershire	0.0	0.0	0.0	0.0	0.0	0.0	0.001184834123222749	0.0011862396204033216	0.0012048192771084338	0.002372479240806643	0.0035629453681710215	0.007272727272727273	0.01066350710900474	0	Low
E01033331	South Gloucestershire	0.0015455950540958269	0.0	0.0	0.0	0.0019821605550049554	0.0037418147801683817	0.006244424620874219	0.00959023539668701	0.00974025974025974	0.018914473684210526	0.02559867877786953	0.03725656223539373	0.05258693808312129	1	Medium
E01033333	South Gloucestershire	0.0	0.0	0.0	0.0024875621890547263	0.003601440576230492	0.0056625141562853904	0.004291845493562232	0.004789272030651341	0.00734094616639478	0.01762114537444934	0.0245520902455209	0.031108230719377836	0.041035353535353536	1	Medium
E01033334	South Gloucestershire	0.0	0.0	0.0	0.0	0.0	0.0	0.0	0.0	0.0027397260273972603	0.005594405594405594	0.00697350069735007	0.01646090534979424	0.025780189959294438	0	Low
E01033336	South Gloucestershire	0.0	0.0	0.0	0.0	0.0011148272017837235	0.0043907793633369925	0.006458557588805167	0.007575757575757576	0.005405405405405406	0.006615214994487321	0.020134228187919462	0.028634361233480177	0.040268456375838924	1	Medium
E01033338	South Gloucestershire	0.0	0.0	0.0	0.0	0.0	0.0	0.0010121457489878543	0.0030425963488843813	0.006993006993006993	0.009689922480620155	0.017424975798644726	0.021442495126705652	0.03468780971258672	1	Medium
E01033339	South Gloucestershire	0.0	0.0	0.0	0.0	0.001564945226917058	0.003048780487804878	0.004511278195488722	0.005908419497784343	0.0072992700729927005	0.007132667617689016	0.0068775790921595595	0.00684931506849315	0.012	0	Low
E01025670	Charnwood	0.0	0.0	0.0	0.0	0.0	0.0	0.0	0.0016	0.0016025641025641025	0.003289473684210526	0.00819672131147541	0.009836065573770493	0.01910828025477707	0	Low
E01025671	Charnwood	0.0	0.0	0.0	0.0	0.0	0.0	0.0010193679918450561	0.001953125	0.0026857654431512983	0.0050933786078098476	0.004	0.011904761904761904	0.017557861133280128	0	Low
E01025672	Charnwood	0.0	0.0	0.0	0.0009881422924901185	0.0027624309392265192	0.004258943781942078	0.004074979625101874	0.00645682001614205	0.007171314741035857	0.008764940239043825	0.010699588477366255	0.016570008285004142	0.026655202063628546	0	Low
E01025673	Charnwood	0.0	0.0	0.0	0.0	0.0	0.0	0.0	0.0	0.0	0.005537098560354375	0.00995575221238938	0.016816143497757848	0.022002200220022004	0	Low
E01025674	Charnwood	0.0	0.0	0.0	0.0	0.0	0.0	0.0011261261261261261	0.0010559662090813093	0.002068252326783868	0.006024096385542169	0.004945598417408506	0.003798670465337132	0.006369426751592357	0	Low
E01025675	Charnwood	0.0	0.0	0.0	0.0	0.0011547344110854503	0.0023228803716608595	0.003416856492027335	0.0034285714285714284	0.004514672686230248	0.005861664712778429	0.0070921985815602835	0.011961722488038277	0.018050541516245487	0	Low
E01025676	Charnwood	0.0	0.0	0.0	0.0	0.0	0.0007272727272727272	0.0014044943820224719	0.005544005544005544	0.008891928864569083	0.010101010101010102	0.019297036526533425	0.023351648351648352	0.0371900826446281	1	Medium
E01025677	Charnwood	0.0	0.0	0.0	0.0	0.0	0.0	0.0	0.0	0.0	0.0	0.004026845637583893	0.013368983957219251	0.018867924528301886	0	Low
E01025678	Charnwood	0.0	0.0	0.0	0.0	0.0	0.0020491803278688526	0.003976143141153081	0.005	0.005994005994005994	0.006024096385542169	0.00932642487046632	0.00819672131147541	0.009259259259259259	0	Low
E01025679	Charnwood	0.0	0.0	0.0	0.0	0.0	0.0011086474501108647	0.001601708489054992	0.0015353121801432957	0.0024378352023403218	0.004847309743092583	0.0068694798822374874	0.013759213759213759	0.020975609756097562	0	Low
E01025680	Charnwood	0.0	0.0	0.0	0.0	0.0	0.0	0.0	0.0	0.002176278563656148	0.004439511653718091	0.006756756756756757	0.007900677200902935	0.013559322033898305	0	Low
E01025681	Charnwood	0.0	0.0	0.0	0.0	0.0	0.0022497187851518562	0.004429678848283499	0.006521739130434782	0.005324813631522897	0.006622516556291391	0.013230429988974642	0.017391304347826087	0.0262582056892779	0	Low
E01025682	Charnwood	0.0	0.0	0.0	0.0	0.0	0.001364256480218281	0.00398406374501992	0.002699055330634278	0.002652519893899204	0.004032258064516129	0.009259259259259259	0.007978723404255319	0.00816326530612245	0	Low
E01025683	Charnwood	0.0	0.0	0.0	0.0	0.0	0.0	0.0	0.0	0.0	0.002531645569620253	0.006297229219143577	0.008827238335435058	0.0072992700729927005	0	Low
E01025684	Charnwood	0.0	0.0	0.0	0.0	0.0	0.0	0.0	0.0011160714285714285	0.004333694474539545	0.00546448087431694	0.014145810663764961	0.012048192771084338	0.019801980198019802	0	Low
E01025685	Charnwood	0.0	0.0	0.0	0.0	0.0	0.0	0.0013386880856760374	0.0013315579227696406	0.002635046113306983	0.002663115845539281	0.004070556309362279	0.004098360655737705	0.008152173913043478	0	Low
E01025686	Charnwood	0.0	0.0	0.0	0.0	0.0	0.0	0.0010683760683760685	0.004291845493562232	0.005279831045406547	0.005434782608695652	0.011185682326621925	0.010262257696693273	0.012658227848101266	0	Low
E01025687	Charnwood	0.0009737098344693282	0.0	0.0	0.0009199632014719411	0.0009099181073703367	0.0018264840182648401	0.005342831700801425	0.007957559681697613	0.017316017316017316	0.02422145328719723	0.03169014084507042	0.045060658578856154	0.04896907216494845	1	Medium
E01025688	Charnwood	0.0	0.0	0.0	0.0	0.0	0.0	0.002205071664829107	0.003260869565217391	0.005330490405117271	0.011982570806100218	0.020066889632107024	0.022975929978118162	0.03917301414581066	1	Medium
E01025689	Charnwood	0.0	0.0	0.0	0.0	0.0	0.0	0.0016750418760469012	0.0016051364365971107	0.0015527950310559005	0.0032	0.0031545741324921135	0.007849293563579277	0.004846526655896607	0	Low
E01025690	Charnwood	0.0	0.0	0.0	0.0	0.0	0.0022624434389140274	0.002145922746781116	0.002173913043478261	0.004415011037527594	0.0045871559633027525	0.006507592190889371	0.011185682326621925	0.01284796573875803	0	Low
E01025692	Charnwood	0.0	0.0	0.0	0.000992063492063492	0.000980392156862745	0.001943634596695821	0.002890173410404624	0.0038022813688212928	0.004761904761904762	0.006666666666666667	0.008530805687203791	0.012275731822474031	0.016917293233082706	0	Low
E01025693	Charnwood	0.0009208103130755065	0.0	0.0	0.0	0.0	0.0	0.001448225923244026	0.002152080344332855	0.0035460992907801418	0.006488824801730353	0.011825572801182557	0.016046681254558718	0.018799710773680405	0	Low
E01025695	Charnwood	0.0	0.0	0.0	0.0	0.0011976047904191617	0.0024125452352231603	0.0036363636363636364	0.004956629491945477	0.006157635467980296	0.009791921664626682	0.013317191283292978	0.0225	0.029525032092426188	1	Medium
E01025696	Charnwood	0.0	0.0	0.0	0.0	0.0	0.0	0.0012239902080783353	0.0025188916876574307	0.0037831021437578815	0.005044136191677175	0.00639386189258312	0.006493506493506494	0.010596026490066225	0	Low
E01025698	Charnwood	0.0	0.0	0.0	0.0	0.0	0.0	0.0	0.0012484394506866417	0.002564102564102564	0.005069708491761723	0.00639386189258312	0.009247027741083224	0.013477088948787063	0	Low
E01025700	Charnwood	0.0	0.0	0.0	0.0	0.0	0.0	0.0	0.0	0.0	0.0014064697609001407	0.0028089887640449437	0.004195804195804196	0.006747638326585695	0	Low
E01025701	Charnwood	0.0	0.0	0.0	0.0	0.0	0.0	0.0	0.0	0.0	0.0	0.0	0.005263157894736842	0.008517887563884156	0	Low
E01025702	Charnwood	0.0	0.0	0.0	0.0	0.0	0.0	0.0	0.0	0.0	0.0	0.003257328990228013	0.006514657980456026	0.008305647840531562	0	Low
E01025703	Charnwood	0.0	0.0	0.0	0.0	0.0	0.0015479876160990713	0.0015503875968992248	0.0016501650165016502	0.0031201248049922	0.0030721966205837174	0.003110419906687403	0.0028169014084507044	0.004629629629629629	0	Low
E01025704	Charnwood	0.002028397565922921	0.0020242914979757085	0.004024144869215292	0.006024096385542169	0.004048582995951417	0.002012072434607646	0.0	0.0	0.001763668430335097	0.0	0.0	0.0	0.0038314176245210726	0	Low
E01025705	Charnwood	0.0	0.0	0.0	0.0	0.0	0.0	0.0	0.0	0.0	0.0	0.0019011406844106464	0.0018796992481203006	0.0036231884057971015	0	Low
E01025706	Charnwood	0.0	0.0	0.0	0.0	0.005042016806722689	0.0	0.0	0.0	0.0	0.0	0.0031007751937984496	0.0015290519877675841	0.009230769230769232	0	Low
E01025707	Charnwood	0.0	0.0	0.0	0.0	0.0016129032258064516	0.003316749585406302	0.004942339373970346	0.0066555740432612314	0.008460236886632826	0.010398613518197574	0.011804384485666104	0.025817555938037865	0.03146853146853147	1	Medium
E01025708	Charnwood	0.0	0.0	0.0	0.0	0.0	0.0	0.0	0.001336898395721925	0.0013440860215053765	0.002717391304347826	0.0110803324099723	0.015151515151515152	0.018361581920903956	0	Low
E01025709	Charnwood	0.0	0.0	0.0	0.001652892561983471	0.001557632398753894	0.0031746031746031746	0.001557632398753894	0.001579778830963665	0.004739336492890996	0.0091324200913242	0.00916030534351145	0.01238390092879257	0.02050473186119874	0	Low
E01025710	Charnwood	0.0	0.0	0.0	0.0	0.0	0.0	0.0	0.002881844380403458	0.005633802816901409	0.014534883720930232	0.01764705882352941	0.03571428571428571	0.044274809160305344	1	Medium
E01025711	Charnwood	0.0	0.0	0.0	0.0	0.0	0.0	0.0	0.0	0.005820721769499418	0.01060070671378092	0.01756440281030445	0.02140309155766944	0.03272727272727273	1	Medium
E01025712	Charnwood	0.0	0.0	0.0	0.0	0.0012077294685990338	0.002369668246445498	0.0035502958579881655	0.004700352526439483	0.005841121495327103	0.00819672131147541	0.009467455621301775	0.017964071856287425	0.02158273381294964	0	Low
E01025713	Charnwood	0.0	0.0	0.0	0.0	0.0	0.0	0.001607717041800643	0.004746835443037975	0.006042296072507553	0.007776049766718507	0.010769230769230769	0.015384615384615385	0.0249609984399376	0	Low
E01025714	Charnwood	0.0	0.0008517887563884157	0.0016168148746968471	0.0030581039755351682	0.00357653791130186	0.0039447731755424065	0.003109452736318408	0.004898958971218616	0.004708652148322542	0.007611241217798595	0.012252042007001166	0.017908723281340265	0.029876977152899824	0	Low
E01025715	Charnwood	0.0	0.0	0.0	0.0	0.0017152658662092624	0.0035971223021582736	0.005415162454873646	0.006578947368421052	0.007633587786259542	0.008902077151335312	0.01098901098901099	0.012213740458015267	0.009174311926605505	0	Low
E01025716	Charnwood	0.0	0.0	0.0	0.0	0.0	0.0	0.0	0.0	0.0	0.001483679525222552	0.004329004329004329	0.007173601147776184	0.010043041606886656	0	Low
E01025717	Charnwood	0.0	0.0	0.0	0.0	0.0010582010582010583	0.0009950248756218905	0.0018399264029438822	0.0071146245059288534	0.005681818181818182	0.007503410641200546	0.013395847287340924	0.016053511705685617	0.025049439683586024	0	Low
E01025718	Charnwood	0.0	0.0	0.0	0.0	0.0	0.0	0.0	0.0	0.0025380710659898475	0.0028735632183908046	0.0058309037900874635	0.008426966292134831	0.010899182561307902	0	Low
E01025719	Charnwood	0.0	0.0	0.0	0.001597444089456869	0.003257328990228013	0.0048543689320388345	0.004724409448818898	0.006309148264984227	0.007598784194528876	0.007886435331230283	0.011164274322169059	0.014492753623188406	0.014285714285714285	0	Low
E01025720	Charnwood	0.0	0.0	0.0	0.0	0.0	0.0	0.0029850746268656717	0.005747126436781609	0.005698005698005698	0.009259259259259259	0.005988023952095809	0.02694610778443114	0.029411764705882353	1	Medium
E01025721	Charnwood	0.0	0.0	0.0	0.0	0.0	0.0030211480362537764	0.002976190476190476	0.0057306590257879654	0.005865102639296188	0.0061162079510703364	0.012195121951219513	0.017964071856287425	0.02735562310030395	0	Low
E01025722	Charnwood	0.0	0.0	0.0	0.0	0.0	0.0	0.0	0.0	0.0	0.0	0.0	0.0	0.0087527352297593	0	Low
E01025726	Charnwood	0.0	0.0	0.0	0.0	0.0	0.0	0.0009569377990430622	0.001899335232668566	0.002843601895734597	0.003780718336483932	0.0056925996204933585	0.01125703564727955	0.015873015873015872	0	Low
E01025727	Charnwood	0.0	0.0	0.0	0.0	0.0	0.0	0.0	0.0	0.0	0.0	0.004076086956521739	0.013297872340425532	0.014627659574468085	0	Low
E01025728	Charnwood	0.0	0.0	0.0	0.0	0.0	0.0	0.0	0.0010121457489878543	0.0009746588693957114	0.001899335232668566	0.005504587155963303	0.008294930875576038	0.017132551848512173	0	Low
E01025729	Charnwood	0.0010277492291880781	0.00102880658436214	0.0010121457489878543	0.0009970089730807576	0.002	0.0020429009193054137	0.002034587995930824	0.0020512820512820513	0.005219206680584551	0.007135575942915392	0.013471502590673576	0.017894736842105262	0.0326530612244898	0	Low
E01025730	Charnwood	0.0	0.0	0.0	0.0	0.0	0.0	0.0016849199663016006	0.004518072289156626	0.006925207756232687	0.008458035133376708	0.01910828025477707	0.025657071339173967	0.03283767038413878	1	Medium
E01025731	Charnwood	0.0	0.0	0.0	0.0	0.0	0.0010460251046025104	0.0009560229445506692	0.0009302325581395349	0.001841620626151013	0.0018198362147406734	0.00831792975970425	0.014018691588785047	0.01971830985915493	0	Low
E01025732	Charnwood	0.0	0.0	0.0	0.0	0.0019880715705765406	0.0028957528957528956	0.003883495145631068	0.0018867924528301887	0.0019157088122605363	0.0038314176245210726	0.013023255813953489	0.017608897126969416	0.025711662075298437	0	Low
E01025733	Charnwood	0.0	0.0	0.0	0.0	0.0	0.001059322033898305	0.004206098843322818	0.005005005005005005	0.004911591355599214	0.01015228426395939	0.019689119170984457	0.028877005347593583	0.03962460896767466	1	Medium
E01025734	Charnwood	0.0	0.0	0.0	0.0	0.0019723865877712033	0.004812319538017324	0.0056925996204933585	0.007611798287345386	0.00942507068803016	0.015037593984962405	0.03182256509161042	0.04610951008645533	0.05581395348837209	1	Medium
E01025735	Charnwood	0.0	0.0	0.0	0.0	0.0	0.0010193679918450561	0.0020100502512562816	0.003925417075564278	0.0028873917228103944	0.002909796314258002	0.00682261208576998	0.019138755980861243	0.027726432532347505	0	Low
E01025736	Charnwood	0.001072961373390558	0.0	0.0	0.0	0.0	0.0	0.003015075376884422	0.005917159763313609	0.008	0.010427528675703858	0.015772870662460567	0.022198731501057084	0.03257328990228013	1	Medium
E01025737	Charnwood	0.0	0.0	0.0	0.0	0.0	0.0	0.001639344262295082	0.003108003108003108	0.004325883201153569	0.0076282940360610264	0.01614987080103359	0.01987179487179487	0.030031948881789138	1	Medium
E01025738	Charnwood	0.0010131712259371835	0.0020408163265306124	0.0029498525073746312	0.0030120481927710845	0.003988035892323031	0.004887585532746823	0.0057251908396946565	0.00904977375565611	0.010752688172043012	0.01757631822386679	0.026268115942028984	0.03723887375113533	0.05393053016453382	1	Medium
E01025739	Charnwood	0.0	0.0	0.0	0.0	0.0010070493454179255	0.0018726591760299626	0.0025951557093425604	0.0031847133757961785	0.0038197097020626434	0.0046875	0.009111617312072893	0.019696969696969695	0.030604437643458302	0	Low
E01025740	Charnwood	0.0	0.0	0.0	0.0	0.0024479804161566705	0.001183431952662722	0.003663003663003663	0.005861664712778429	0.008284023668639054	0.009334889148191364	0.012865497076023392	0.01405152224824356	0.023255813953488372	0	Low
E01025741	Charnwood	0.0	0.0	0.0	0.0	0.0	0.0	0.0011001100110011	0.0022172949002217295	0.004454342984409799	0.0054585152838427945	0.005599104143337066	0.00903954802259887	0.020385050962627407	0	Low
E01025742	Charnwood	0.0	0.0	0.0	0.0	0.001466275659824047	0.002902757619738752	0.004322766570605188	0.005641748942172073	0.00684931506849315	0.00823045267489712	0.008415147265077139	0.014064697609001406	0.018105849582172703	0	Low
E01025743	Charnwood	0.0	0.0	0.0	0.0	0.0	0.0	0.002109704641350211	0.0020242914979757085	0.004730368968779565	0.004405286343612335	0.010682004930156122	0.01650943396226415	0.02248062015503876	0	Low
E01025744	Charnwood	0.0	0.0	0.0	0.0	0.0	0.0	0.0030165912518853697	0.0021321961620469083	0.0020093770931011385	0.003924133420536298	0.008290816326530613	0.014206300185299567	0.021778584392014518	0	Low
E01025745	Charnwood	0.0	0.0	0.0	0.0	0.0	0.0	0.0	0.0	0.0	0.0012626262626262627	0.003708281829419036	0.0075	0.01373283395755306	0	Low
E01025746	Charnwood	0.0012315270935960591	0.002484472049689441	0.0037313432835820895	0.004634994206257242	0.005656108597285068	0.006535947712418301	0.006543075245365322	0.005574136008918618	0.0054288816503800215	0.00625	0.006903353057199211	0.009727626459143969	0.01671583087512291	0	Low
E01025747	Charnwood	0.0	0.0	0.0	0.0	0.0	0.0	0.0	0.0	0.0	0.0	0.0036144578313253013	0.0059665871121718375	0.008168028004667444	0	Low
E01025748	Charnwood	0.0	0.0	0.0	0.0	0.0008936550491510277	0.0017699115044247787	0.0026223776223776225	0.004432624113475178	0.004424778761061947	0.0043975373790677225	0.006974716652136007	0.007758620689655172	0.010452961672473868	0	Low
E01025749	Charnwood	0.0	0.0	0.0	0.0	0.0	0.0010427528675703858	0.0020222446916076846	0.002890173410404624	0.0038535645472061657	0.0076481835564053535	0.008387698042870456	0.014505893019038985	0.02079722703639515	0	Low
E01025750	Charnwood	0.0	0.0	0.0	0.0	0.0	0.001092896174863388	0.005149330587023687	0.004897159647404506	0.006782945736434108	0.007714561234329798	0.0126953125	0.016815034619188922	0.02180376610505451	0	Low
E01025751	Charnwood	0.0	0.0	0.0	0.0	0.0	0.0009765625	0.0019267822736030828	0.0028462998102466793	0.0038498556304138597	0.004873294346978557	0.0067243035542747355	0.015209125475285171	0.01574074074074074	0	Low
E01025752	Charnwood	0.0	0.0	0.0	0.0	0.0	0.0	0.0014947683109118087	0.0035561877667140826	0.0034036759700476512	0.005598320503848845	0.007746478873239437	0.011896431070678797	0.01875	0	Low
E01025753	Charnwood	0.0	0.0	0.0	0.0	0.0	0.0	0.0	0.0	0.0013966480446927375	0.004213483146067416	0.007062146892655367	0.012569832402234637	0.01394700139470014	0	Low
E01025754	Charnwood	0.0	0.0	0.0	0.0	0.0	0.0	0.0	0.0	0.0	0.0	0.0029498525073746312	0.007692307692307693	0.009316770186335404	0	Low
E01025755	Charnwood	0.0	0.0	0.0	0.0	0.0	0.0	0.0	0.0	0.0	0.00130718954248366	0.004021447721179625	0.005215123859191656	0.00651890482398957	0	Low
E01025756	Charnwood	0.0	0.0	0.0	0.0	0.0	0.0	0.0	0.0	0.002098635886673662	0.0031914893617021275	0.006507592190889371	0.006263048016701462	0.008447729672650475	0	Low
E01025757	Charnwood	0.0	0.0	0.0	0.0	0.0	0.0	0.0	0.0013717421124828531	0.0040595399188092015	0.00535475234270415	0.008207934336525308	0.008152173913043478	0.009395973154362415	0	Low
E01025758	Charnwood	0.0	0.0	0.0	0.0	0.0	0.0	0.0	0.0010245901639344263	0.0020060180541624875	0.003048780487804878	0.010183299389002037	0.011554621848739496	0.012578616352201259	0	Low
E01025759	Charnwood	0.0	0.0	0.0	0.0	0.0	0.0014326647564469914	0.00291970802919708	0.004424778761061947	0.005797101449275362	0.005797101449275362	0.010385756676557863	0.00995732574679943	0.011661807580174927	0	Low
E01025760	Charnwood	0.0	0.0	0.0	0.0	0.0	0.0	0.001092896174863388	0.0010706638115631692	0.002098635886673662	0.00967741935483871	0.019271948608137045	0.034782608695652174	0.039403620873269436	1	Medium
E01025761	Charnwood	0.0	0.0	0.0	0.0	0.0018083182640144665	0.0026642984014209592	0.004432624113475178	0.00859106529209622	0.010067114093959731	0.014131338320864505	0.02457002457002457	0.03833605220228385	0.05267489711934156	1	Medium
E01025762	Charnwood	0.0	0.0	0.0	0.0	0.0	0.0	0.0	0.0012755102040816326	0.0012594458438287153	0.0025412960609911056	0.0025220680958385876	0.01038961038961039	0.011826544021024968	0	Low
E01025763	Charnwood	0.0	0.0	0.0	0.0	0.0013089005235602095	0.0012468827930174563	0.0012330456226880395	0.002466091245376079	0.0024479804161566705	0.006165228113440197	0.006242197253433208	0.007462686567164179	0.01	0	Low
E01025764	Charnwood	0.0	0.0	0.0	0.0	0.0	0.0	0.0	0.0	0.0	0.0	0.00145985401459854	0.007342143906020558	0.008797653958944282	0	Low
E01025765	Charnwood	0.0	0.0	0.0	0.0	0.001326259946949602	0.002564102564102564	0.0025380710659898475	0.0037688442211055275	0.0049504950495049506	0.007398273736128237	0.010416666666666666	0.013003901170351105	0.01564537157757497	0	Low
E01025766	Charnwood	0.0	0.0	0.0	0.0	0.0	0.0	0.0	0.0012165450121654502	0.0047562425683709865	0.004722550177095631	0.007009345794392523	0.00954653937947494	0.01070154577883472	0	Low
E01025767	Charnwood	0.0	0.0	0.0	0.0	0.0	0.0	0.0	0.0012077294685990338	0.0036275695284159614	0.004722550177095631	0.009685230024213076	0.009720534629404616	0.014598540145985401	0	Low
E01025768	Charnwood	0.0	0.0	0.0	0.0011025358324145535	0.002183406113537118	0.003260869565217391	0.004319654427645789	0.005422993492407809	0.008447729672650475	0.010718113612004287	0.014332965821389196	0.015783540022547914	0.026785714285714284	0	Low
E01025769	Charnwood	0.0	0.0	0.0	0.001026694045174538	0.001017293997965412	0.0019665683382497543	0.0030120481927710845	0.006944444444444444	0.010679611650485437	0.0182370820668693	0.023255813953488372	0.025303643724696356	0.027300303336703743	1	Medium
E01033386	Charnwood	0.0	0.0	0.0	0.0009784735812133072	0.0009784735812133072	0.0009718172983479105	0.000980392156862745	0.0019782393669634025	0.0019569471624266144	0.001953125	0.004930966469428008	0.005940594059405941	0.013712047012732615	0	Low
E01031546	Crawley	0.0	0.0	0.0	0.0	0.0	0.0	0.0	0.0	0.0	0.0	0.0017605633802816902	0.0052173913043478265	0.00859106529209622	0	Low
E01031549	Crawley	0.0	0.0	0.0	0.0	0.0	0.0	0.0	0.001392757660167131	0.002824858757062147	0.0056657223796034	0.0072254335260115606	0.007062146892655367	0.00980392156862745	0	Low
E01031550	Crawley	0.0	0.0	0.0	0.0	0.0	0.0	0.0	0.0	0.0014903129657228018	0.0015384615384615385	0.0031397174254317113	0.003125	0.004724409448818898	0	Low
E01031551	Crawley	0.0	0.0	0.0	0.0	0.0	0.0	0.0	0.0016207455429497568	0.0031446540880503146	0.004665629860031105	0.007704160246533128	0.009202453987730062	0.008982035928143712	0	Low
E01031552	Crawley	0.0	0.0	0.0	0.0	0.0	0.0	0.001402524544179523	0.0014104372355430183	0.0014326647564469914	0.002793296089385475	0.002902757619738752	0.004316546762589928	0.01278409090909091	0	Low
E01031553	Crawley	0.0	0.0	0.0	0.0	0.0	0.0	0.0	0.0	0.0	0.0	0.0031496062992125984	0.008143322475570033	0.009966777408637873	0	Low
E01031554	Crawley	0.0	0.0	0.0	0.0	0.0	0.0	0.0	0.0	0.0	0.007361963190184049	0.010075566750629723	0.015247776365946633	0.01707317073170732	0	Low
E01031555	Crawley	0.0	0.0	0.0	0.0	0.0	0.0	0.0	0.0	0.0	0.0	0.0033222591362126247	0.0031007751937984496	0.009569377990430622	0	Low
E01031556	Crawley	0.0	0.0	0.0	0.0	0.0	0.0013351134846461949	0.0012987012987012987	0.001321003963011889	0.0025906735751295338	0.002617801047120419	0.009283819628647215	0.022397891963109356	0.02699055330634278	0	Low
E01031557	Crawley	0.0	0.0	0.0	0.0	0.0	0.0	0.0022148394241417496	0.003271537622682661	0.004366812227074236	0.006622516556291391	0.005543237250554324	0.007856341189674524	0.010834236186348862	0	Low
E01031559	Crawley	0.0	0.0	0.0	0.0	0.0017482517482517483	0.0016366612111292963	0.0033277870216306157	0.0034129692832764505	0.0050933786078098476	0.005110732538330494	0.00686106346483705	0.008532423208191127	0.010135135135135136	0	Low
E01031560	Crawley	0.0	0.0	0.0	0.0	0.0	0.0	0.0	0.0024479804161566705	0.0049504950495049506	0.006289308176100629	0.008838383838383838	0.0025477707006369425	0.013819095477386936	0	Low
E01031561	Crawley	0.0	0.0	0.0	0.0	0.0	0.0013333333333333333	0.00261437908496732	0.005115089514066497	0.006188118811881188	0.002506265664160401	0.008974358974358974	0.012674271229404309	0.020434227330779056	0	Low
E01031562	Crawley	0.0	0.0	0.0	0.0	0.0	0.0	0.0018832391713747645	0.0019230769230769232	0.0018484288354898336	0.001838235294117647	0.0036231884057971015	0.0035778175313059034	0.0035650623885918	0	Low
E01031563	Crawley	0.0	0.0	0.0	0.0	0.0	0.0	0.0	0.0	0.003676470588235294	0.0075	0.010126582278481013	0.016666666666666666	0.033419023136246784	0	Low
E01031564	Crawley	0.0	0.0	0.0	0.0	0.0	0.0	0.0	0.0	0.0013513513513513514	0.002789400278940028	0.0027247956403269754	0.008571428571428572	0.011299435028248588	0	Low
E01031565	Crawley	0.0	0.0	0.0	0.0	0.0	0.0	0.0	0.0	0.0	0.0	0.0021119324181626186	0.005186721991701245	0.010309278350515464	0	Low
E01031566	Crawley	0.0	0.0	0.0	0.0	0.0	0.0	0.0011547344110854503	0.001160092807424594	0.0011682242990654205	0.0023837902264600714	0.0023501762632197414	0.013431013431013432	0.017605633802816902	0	Low
E01031567	Crawley	0.0	0.0	0.0	0.0	0.0	0.0	0.0014388489208633094	0.002902757619738752	0.004310344827586207	0.010014306151645207	0.019174041297935103	0.02342606149341142	0.025110782865583457	1	Medium
E01031568	Crawley	0.0	0.0	0.0	0.0	0.0	0.0	0.0	0.0013386880856760374	0.0026702269692923898	0.003973509933774834	0.005291005291005291	0.009102730819245773	0.008928571428571428	0	Low
E01031569	Crawley	0.0	0.0	0.0	0.0	0.0	0.0	0.0	0.0	0.0014367816091954023	0.004347826086956522	0.007363770250368188	0.008645533141210375	0.00860832137733142	0	Low
E01031570	Crawley	0.0	0.0	0.0	0.0	0.0	0.0	0.0	0.0	0.0015360983102918587	0.0029850746268656717	0.006069802731411229	0.0109717868338558	0.013677811550151976	0	Low
E01031571	Crawley	0.0	0.0	0.0	0.0	0.0	0.0	0.0	0.0	0.0	0.0013568521031207597	0.0026041666666666665	0.005298013245033113	0.006570302233902759	0	Low
E01031572	Crawley	0.0	0.0	0.0	0.0	0.0	0.0	0.0	0.0027210884353741495	0.007585335018963337	0.00850546780072904	0.0097442143727162	0.012790697674418604	0.013921113689095127	0	Low
E01031573	Crawley	0.0	0.0	0.0	0.0	0.0	0.0	0.0	0.0	0.0015128593040847202	0.004629629629629629	0.0073964497041420114	0.007692307692307693	0.012461059190031152	0	Low
E01031574	Crawley	0.0	0.0	0.0	0.0	0.0	0.0	0.0	0.0011160714285714285	0.002171552660152009	0.004524886877828055	0.0057670126874279125	0.01905829596412556	0.01958650707290533	0	Low
E01031575	Crawley	0.003236245954692557	0.004901960784313725	0.0016611295681063123	0.0016025641025641025	0.0	0.0	0.001557632398753894	0.0015313935681470138	0.0015174506828528073	0.0045871559633027525	0.009036144578313253	0.012345679012345678	0.0167427701674277	0	Low
E01031576	Crawley	0.0	0.0	0.0	0.0	0.0	0.0	0.0	0.0	0.0	0.0030257186081694403	0.006191950464396285	0.009009009009009009	0.011904761904761904	0	Low
E01031577	Crawley	0.0	0.0	0.0	0.0	0.0	0.0	0.0	0.0017889087656529517	0.003527336860670194	0.007246376811594203	0.009074410163339383	0.008928571428571428	0.01757469244288225	0	Low
E01031578	Crawley	0.0	0.0	0.0	0.0	0.0	0.0	0.0010416666666666667	0.0020408163265306124	0.0040941658137154556	0.005230125523012552	0.012295081967213115	0.017653167185877467	0.023858921161825725	0	Low
E01031579	Crawley	0.0	0.0	0.0	0.0	0.0	0.0	0.0	0.0024875621890547263	0.004956629491945477	0.006150061500615006	0.00646830530401035	0.014084507042253521	0.018891687657430732	0	Low
E01031580	Crawley	0.0	0.0	0.0	0.0	0.0	0.0007980845969672786	0.0015885623510722795	0.0032	0.003961965134706815	0.007855459544383346	0.017699115044247787	0.022979397781299524	0.03210649960845732	1	Medium
E01031581	Crawley	0.0	0.0	0.0	0.0	0.001040582726326743	0.0020325203252032522	0.004069175991861648	0.00496031746031746	0.005946481665014866	0.007063572149344097	0.008105369807497468	0.015274949083503055	0.02079002079002079	0	Low
E01031582	Crawley	0.0	0.0	0.0	0.0	0.0	0.0	0.0	0.0010298661174047373	0.003080082135523614	0.005274261603375527	0.00851063829787234	0.014909478168264111	0.01892744479495268	0	Low
E01031583	Crawley	0.0	0.0	0.0	0.0	0.0	0.0	0.0	0.0011376564277588168	0.003389830508474576	0.006802721088435374	0.013100436681222707	0.01520086862106406	0.016736401673640166	0	Low
E01031584	Crawley	0.0	0.0	0.0	0.0	0.0	0.0	0.0	0.0	0.0	0.0	0.002680965147453083	0.00258732212160414	0.007643312101910828	0	Low
E01031585	Crawley	0.0	0.0	0.0	0.0	0.0	0.0	0.002621231979030144	0.002551020408163265	0.0025220680958385876	0.0036319612590799033	0.002304147465437788	0.013251783893985729	0.025460930640913083	0	Low
E01031586	Crawley	0.0	0.0	0.0	0.0	0.0	0.0	0.0	0.0011918951132300357	0.002398081534772182	0.0024271844660194173	0.002457002457002457	0.006097560975609756	0.01221001221001221	0	Low
E01031587	Crawley	0.0	0.0	0.000970873786407767	0.002857142857142857	0.0035842293906810036	0.00390625	0.0035460992907801418	0.003790271636133923	0.004381161007667032	0.005486284289276808	0.01504102096627165	0.01929824561403509	0.031569965870307165	0	Low
E01031588	Crawley	0.0	0.0	0.0	0.0	0.0	0.0	0.0012121212121212121	0.002398081534772182	0.007125890736342043	0.0072992700729927005	0.012910798122065728	0.01522248243559719	0.021608643457382955	0	Low
E01031589	Crawley	0.0	0.0	0.0	0.0	0.0	0.0	0.0	0.0011299435028248588	0.002229654403567447	0.0056753688989784334	0.007847533632286996	0.01220865704772475	0.0223463687150838	0	Low
E01031590	Crawley	0.0	0.0	0.0	0.0	0.0	0.0	0.0	0.0	0.0010526315789473684	0.004415011037527594	0.006586169045005488	0.012514220705346985	0.02107728337236534	0	Low
E01031591	Crawley	0.0	0.0	0.0	0.0	0.0	0.0	0.0	0.0013623978201634877	0.0013192612137203166	0.0026666666666666666	0.010638297872340425	0.013003901170351105	0.02225130890052356	0	Low
E01031592	Crawley	0.0	0.0	0.0	0.0	0.0008257638315441783	0.0016366612111292963	0.004882017900732303	0.005714285714285714	0.0056406124093473006	0.005785123966942148	0.008143322475570033	0.014766201804757998	0.02835696413678065	0	Low
E01031593	Crawley	0.0	0.0	0.0	0.0	0.0	0.0	0.0011792452830188679	0.0047562425683709865	0.007042253521126761	0.010625737898465172	0.016587677725118485	0.020166073546856466	0.028469750889679714	1	Medium
E01031594	Crawley	0.0	0.0	0.0	0.0	0.0	0.001430615164520744	0.002886002886002886	0.0029542097488921715	0.00430416068866571	0.005772005772005772	0.007320644216691069	0.010279001468428781	0.019886363636363636	0	Low
E01031595	Crawley	0.0	0.0	0.0	0.0	0.0	0.0	0.0	0.0015479876160990713	0.001567398119122257	0.0015503875968992248	0.0015600624024961	0.003134796238244514	0.0030581039755351682	0	Low
E01031596	Crawley	0.0	0.0	0.0	0.0	0.0	0.0	0.0	0.0	0.0	0.0	0.0	0.0027063599458728013	0.007978723404255319	0	Low
E01031597	Crawley	0.0	0.0	0.0	0.0	0.0	0.0	0.0	0.0	0.001152073732718894	0.0047789725209080045	0.0060901339829476245	0.012004801920768308	0.023781212841854936	0	Low
E01031598	Crawley	0.0	0.0	0.0	0.0	0.0014641288433382138	0.004132231404958678	0.006887052341597796	0.008356545961002786	0.009536784741144414	0.013717421124828532	0.01859229747675963	0.021248339973439574	0.02857142857142857	1	Medium
E01031599	Crawley	0.0	0.0	0.0	0.0	0.0013850415512465374	0.0025477707006369425	0.002484472049689441	0.0024691358024691358	0.0025031289111389237	0.0024330900243309003	0.0060901339829476245	0.01060070671378092	0.017543859649122806	0	Low
E01031600	Crawley	0.0	0.0	0.0	0.0	0.0	0.0	0.001658374792703151	0.003076923076923077	0.0030257186081694403	0.0075075075075075074	0.012030075187969926	0.012326656394453005	0.022935779816513763	0	Low
E01031601	Crawley	0.0	0.0	0.0	0.001838235294117647	0.003683241252302026	0.005434782608695652	0.006791171477079796	0.008896797153024912	0.010526315789473684	0.008389261744966443	0.003316749585406302	0.013201320132013201	0.0196078431372549	0	Low
E01031603	Crawley	0.0	0.0	0.0	0.0	0.0	0.0	0.006180469715698393	0.009009009009009009	0.008905852417302799	0.007832898172323759	0.013531799729364006	0.021080368906455864	0.02625	1	Medium
E01031604	Crawley	0.0	0.0	0.0	0.0	0.0	0.0	0.0	0.002911208151382824	0.005763688760806916	0.007122507122507123	0.0072254335260115606	0.011560693641618497	0.017391304347826087	0	Low
E01031605	Crawley	0.0	0.0	0.0	0.0	0.0	0.0	0.0	0.0	0.0	0.0015600624024961	0.006211180124223602	0.010802469135802469	0.013677811550151976	0	Low
E01031606	Crawley	0.0	0.0	0.0	0.0	0.0	0.0	0.0013869625520110957	0.0028129395218002813	0.004231311706629055	0.005563282336578581	0.006858710562414266	0.009536784741144414	0.014686248331108143	0	Low
E01031607	Crawley	0.0	0.0	0.0	0.0	0.0	0.0	0.0	0.0	0.0015822784810126582	0.001584786053882726	0.003189792663476874	0.003169572107765452	0.009569377990430622	0	Low
E01031608	Crawley	0.0	0.0	0.0	0.0	0.0	0.0	0.0	0.0	0.0012048192771084338	0.004830917874396135	0.006818181818181818	0.008762322015334063	0.013303769401330377	0	Low
E01031610	Crawley	0.0	0.0	0.0	0.0	0.0	0.0	0.0	0.0013869625520110957	0.002844950213371266	0.004207573632538569	0.006738544474393531	0.014986376021798364	0.018105849582172703	0	Low
E01032835	Crawley	0.0	0.0	0.0	0.0	0.0	0.0	0.0	0.0016863406408094434	0.003401360544217687	0.006666666666666667	0.00980392156862745	0.009933774834437087	0.0078125	0	Low
E01032836	Crawley	0.0	0.0	0.0	0.001388888888888889	0.00261437908496732	0.004037685060565276	0.005256241787122208	0.004005340453938585	0.0025906735751295338	0.00510204081632653	0.012254901960784314	0.016908212560386472	0.027710843373493974	0	Low
E01009719	Dudley	0.0	0.0	0.0	0.0	0.0	0.0014044943820224719	0.0013831258644536654	0.001394700139470014	0.0013831258644536654	0.0026917900403768506	0.002751031636863824	0.004155124653739612	0.008583690987124463	0	Low
E01009720	Dudley	0.0	0.0	0.0	0.0	0.0	0.0	0.0	0.0	0.0	0.0	0.0060901339829476245	0.013268998793727383	0.01838235294117647	0	Low
E01009721	Dudley	0.0	0.0	0.0	0.0	0.0	0.0	0.0	0.0017035775127768314	0.003389830508474576	0.004306632213608958	0.0059271803556308214	0.009425878320479864	0.01353637901861252	0	Low
E01009722	Dudley	0.0	0.0	0.0013227513227513227	0.001314060446780552	0.002570694087403599	0.003942181340341655	0.003952569169960474	0.0053404539385847796	0.006596306068601583	0.006544502617801047	0.006570302233902759	0.006578947368421052	0.009472259810554804	0	Low
E01009723	Dudley	0.0	0.0	0.0	0.0	0.0	0.0	0.0	0.0013458950201884253	0.0026954177897574125	0.005284015852047556	0.008298755186721992	0.012345679012345678	0.02040816326530612	0	Low
E01009724	Dudley	0.0	0.0	0.0	0.0	0.0	0.0011441647597254005	0.0011160714285714285	0.0011389521640091116	0.001142857142857143	0.001148105625717566	0.0023228803716608595	0.002336448598130841	0.0070921985815602835	0	Low
E01009725	Dudley	0.0	0.0	0.0	0.0	0.0	0.0	0.0	0.0018796992481203006	0.001869158878504673	0.0019569471624266144	0.003937007874015748	0.0038535645472061657	0.007339449541284404	0	Low
E01009726	Dudley	0.0	0.0	0.0	0.001440922190201729	0.0014005602240896359	0.002793296089385475	0.004195804195804196	0.00430416068866571	0.005738880918220947	0.005822416302765648	0.007518796992481203	0.0075075075075075074	0.010558069381598794	0	Low
E01009727	Dudley	0.0	0.0	0.0	0.0	0.0	0.0	0.0	0.0013717421124828531	0.002728512960436562	0.0056179775280898875	0.011444921316165951	0.015647226173541962	0.016973125884016973	0	Low
E01009728	Dudley	0.0	0.0	0.0	0.0	0.0	0.0	0.0	0.0	0.0014064697609001407	0.004231311706629055	0.007183908045977011	0.0070921985815602835	0.007122507122507123	0	Low
E01009729	Dudley	0.0	0.0	0.0	0.0	0.0	0.0	0.0	0.0	0.0	0.0	0.0014005602240896359	0.0027662517289073307	0.01267605633802817	0	Low
E01009730	Dudley	0.0	0.0	0.0	0.0	0.0	0.0	0.0	0.0023952095808383233	0.0035545023696682463	0.004645760743321719	0.005787037037037037	0.01126126126126126	0.013422818791946308	0	Low
E01009731	Dudley	0.0	0.0	0.0	0.0	0.0	0.0	0.0	0.0	0.0024183796856106408	0.0036275695284159614	0.007352941176470588	0.012180267965895249	0.011002444987775062	0	Low
E01009732	Dudley	0.0	0.0	0.0	0.0	0.0	0.0	0.0	0.0	0.002347417840375587	0.004608294930875576	0.005780346820809248	0.011312217194570135	0.012514220705346985	0	Low
E01009733	Dudley	0.0	0.0	0.0	0.0	0.0	0.0	0.002352941176470588	0.002386634844868735	0.004357298474945534	0.008368200836820083	0.008492569002123142	0.009823182711198428	0.017475728155339806	0	Low
E01009734	Dudley	0.0016778523489932886	0.0016129032258064516	0.0	0.0	0.0015290519877675841	0.0	0.0	0.0014749262536873156	0.0014771048744460858	0.0	0.007122507122507123	0.008344923504867872	0.012430939226519336	0	Low
E01009735	Dudley	0.0	0.0	0.0	0.0	0.0	0.0	0.0	0.0020876826722338203	0.0020222446916076846	0.004032258064516129	0.010309278350515464	0.015772870662460567	0.017167381974248927	0	Low
E01009736	Dudley	0.0	0.0	0.0	0.0	0.0	0.0	0.0	0.0027548209366391185	0.0027397260273972603	0.0041841004184100415	0.0056179775280898875	0.00847457627118644	0.01906158357771261	0	Low
E01009737	Dudley	0.0	0.0	0.0	0.0	0.0	0.0013513513513513514	0.002631578947368421	0.003978779840848806	0.005154639175257732	0.006321112515802781	0.00997506234413965	0.015170670037926675	0.015306122448979591	0	Low
E01009738	Dudley	0.0	0.0	0.0	0.0	0.0	0.0013623978201634877	0.0026666666666666666	0.00390625	0.005194805194805195	0.00655307994757536	0.0064516129032258064	0.0063532401524777635	0.00784313725490196	0	Low
E01009739	Dudley	0.0	0.0	0.0	0.0	0.0	0.001519756838905775	0.0015105740181268882	0.0030075187969924814	0.004608294930875576	0.0046801872074883	0.006060606060606061	0.00744047619047619	0.011851851851851851	0	Low
E01009740	Dudley	0.0	0.0	0.0	0.0	0.0031201248049922	0.005242463958060288	0.0023894862604540022	0.002304147465437788	0.0	0.0023148148148148147	0.0048134777376654635	0.010638297872340425	0.017793594306049824	0	Low
E01009741	Dudley	0.0	0.0	0.0	0.0	0.0	0.0	0.0	0.0	0.0	0.001652892561983471	0.008183306055646482	0.008264462809917356	0.009389671361502348	0	Low
E01009742	Dudley	0.0	0.0	0.0	0.0	0.0	0.0	0.0	0.0	0.0	0.0	0.004665629860031105	0.0048	0.00505902192242833	0	Low
E01009743	Dudley	0.0	0.0	0.0	0.0	0.0	0.0	0.0	0.0	0.0	0.0015015015015015015	0.0030120481927710845	0.0061068702290076335	0.007451564828614009	0	Low
E01009744	Dudley	0.0	0.0	0.0	0.0	0.0	0.0	0.0012077294685990338	0.0011933174224343676	0.0023584905660377358	0.0024009603841536613	0.003575685339690107	0.0059031877213695395	0.006936416184971098	0	Low
E01009745	Dudley	0.0	0.0	0.0	0.0	0.0	0.0	0.0	0.0	0.002333722287047841	0.004640371229698376	0.008215962441314555	0.012895662368112544	0.014806378132118452	0	Low
E01009746	Dudley	0.0	0.0	0.0	0.0	0.0	0.0	0.0	0.0	0.0	0.0	0.001610305958132045	0.004830917874396135	0.007374631268436578	0	Low
E01009748	Dudley	0.0	0.0	0.0	0.0	0.0	0.0	0.0	0.0	0.0	0.0017152658662092624	0.003316749585406302	0.0032258064516129032	0.009819967266775777	0	Low
E01009749	Dudley	0.0	0.0	0.0	0.0	0.0	0.0009775171065493646	0.0018148820326678765	0.002527379949452401	0.0031720856463124504	0.00395882818685669	0.010861132660977503	0.012957317073170731	0.02609992542878449	0	Low
E01009750	Dudley	0.0	0.0	0.0	0.0	0.0	0.0	0.0	0.0	0.0	0.0029717682020802376	0.004437869822485207	0.00727802037845706	0.011661807580174927	0	Low
E01009751	Dudley	0.0	0.0	0.0	0.0	0.0	0.0	0.0	0.0	0.0	0.0	0.0017211703958691911	0.005128205128205128	0.00967741935483871	0	Low
E01009752	Dudley	0.0	0.0	0.0	0.0	0.0	0.0	0.0	0.0	0.0	0.0	0.0017793594306049821	0.0034782608695652175	0.006944444444444444	0	Low
E01009753	Dudley	0.0	0.0	0.0	0.0	0.0	0.0	0.0	0.0	0.0	0.0	0.0017605633802816902	0.0035650623885918	0.005272407732864675	0	Low
E01009754	Dudley	0.0	0.0	0.0	0.0	0.0	0.0	0.0	0.0	0.0	0.0	0.0015455950540958269	0.0030534351145038168	0.007530120481927711	0	Low
E01009757	Dudley	0.0	0.0	0.0	0.0	0.0	0.0	0.0	0.0011025358324145535	0.003061224489795918	0.003048780487804878	0.010183299389002037	0.01131687242798354	0.015	0	Low
E01009758	Dudley	0.0	0.0	0.0	0.0	0.0	0.0	0.0	0.0	0.0	0.0	0.00725689404934688	0.00860832137733142	0.019310344827586208	0	Low
E01009759	Dudley	0.0	0.0	0.0	0.0	0.0	0.0	0.0	0.0	0.0	0.0	0.005633802816901409	0.007062146892655367	0.011347517730496455	0	Low
E01009760	Dudley	0.0	0.0	0.0	0.0	0.0	0.0	0.0	0.0018867924528301887	0.0018867924528301887	0.003816793893129771	0.003703703703703704	0.0055658627087198514	0.003629764065335753	0	Low
E01009763	Dudley	0.0	0.0	0.0	0.0	0.0	0.0	0.0	0.0	0.0	0.0	0.002577319587628866	0.00628140703517588	0.007177033492822967	0	Low
E01009764	Dudley	0.0	0.0	0.0	0.0	0.001451378809869376	0.002857142857142857	0.00291970802919708	0.004366812227074236	0.005681818181818182	0.005738880918220947	0.0072992700729927005	0.010385756676557863	0.010071942446043165	0	Low
E01009765	Dudley	0.0	0.0	0.0	0.0	0.0	0.0	0.0	0.0	0.0012376237623762376	0.0012453300124533001	0.0012706480304955528	0.002509410288582183	0.002506265664160401	0	Low
E01009766	Dudley	0.0	0.0	0.0	0.0	0.0	0.0	0.0014619883040935672	0.0028368794326241137	0.0028530670470756064	0.004291845493562232	0.005763688760806916	0.00744047619047619	0.008695652173913044	0	Low
E01009767	Dudley	0.0	0.0	0.0	0.0	0.0	0.0	0.0	0.0	0.0016260162601626016	0.0015772870662460567	0.003115264797507788	0.009077155824508321	0.013846153846153847	0	Low
E01009768	Dudley	0.0	0.0	0.0	0.0	0.0	0.0	0.0	0.0	0.0	0.0	0.0	0.001519756838905775	0.004559270516717325	0	Low
E01009769	Dudley	0.0	0.0	0.0	0.0	0.0	0.0	0.0018656716417910447	0.0017761989342806395	0.001736111111111111	0.00333889816360601	0.0032	0.011513157894736841	0.0065252854812398045	0	Low
E01009770	Dudley	0.0	0.0	0.0	0.0	0.0	0.0	0.0	0.0	0.0	0.0015748031496062992	0.0015698587127158557	0.003076923076923077	0.0030257186081694403	0	Low
E01009771	Dudley	0.0	0.0	0.0	0.0	0.0	0.0	0.0	0.0	0.0	0.002642007926023778	0.005449591280653951	0.006868131868131868	0.015027322404371584	0	Low
E01009772	Dudley	0.0	0.0	0.0	0.0	0.0	0.0	0.0018281535648994515	0.0035460992907801418	0.001763668430335097	0.0034965034965034965	0.0035087719298245615	0.0034542314335060447	0.003484320557491289	0	Low
E01009773	Dudley	0.0	0.0	0.0	0.0	0.0	0.0	0.0	0.003169572107765452	0.0062402496099844	0.007886435331230283	0.010802469135802469	0.009708737864077669	0.01631321370309951	0	Low
E01009774	Dudley	0.0012970168612191958	0.0	0.0	0.0	0.0	0.0012106537530266344	0.002472187886279357	0.0036900369003690036	0.006045949214026602	0.006060606060606061	0.009389671361502348	0.01221001221001221	0.021660649819494584	0	Low
E01009775	Dudley	0.0	0.0	0.0	0.0	0.0	0.0	0.0	0.0	0.0	0.0	0.0	0.001607717041800643	0.004761904761904762	0	Low
E01009776	Dudley	0.0	0.0	0.0	0.0	0.0	0.001272264631043257	0.0025974025974025974	0.0025477707006369425	0.0038071065989847717	0.00517464424320828	0.005063291139240506	0.006361323155216285	0.007692307692307693	0	Low
E01009777	Dudley	0.0	0.0	0.0	0.0	0.0	0.0	0.0	0.0	0.0014792899408284023	0.0029455081001472753	0.002911208151382824	0.00723589001447178	0.008928571428571428	0	Low
E01009778	Dudley	0.0	0.0	0.0	0.0	0.0	0.0	0.0	0.0	0.0	0.0	0.002544529262086514	0.006345177664974619	0.012626262626262626	0	Low
E01009779	Dudley	0.0	0.0	0.0	0.0	0.0	0.0	0.0	0.0	0.0	0.0	0.004316546762589928	0.008438818565400843	0.01566951566951567	0	Low
E01009780	Dudley	0.0	0.0	0.0	0.0	0.0	0.0	0.0	0.0	0.0016906170752324597	0.0016764459346186086	0.003436426116838488	0.006938421509106678	0.011363636363636364	0	Low
E01009781	Dudley	0.0	0.0	0.0	0.0	0.0	0.0	0.0	0.0	0.002288329519450801	0.004629629629629629	0.006888633754305396	0.010440835266821345	0.01611047180667434	0	Low
E01009782	Dudley	0.0	0.0	0.0	0.0	0.0	0.0	0.0	0.0	0.0013477088948787063	0.0038314176245210726	0.005235602094240838	0.008097165991902834	0.014267185473411154	0	Low
E01009783	Dudley	0.0	0.0	0.0	0.0	0.0	0.0	0.0	0.0	0.0	0.0	0.0016339869281045752	0.003367003367003367	0.006791171477079796	0	Low
E01009784	Dudley	0.0010741138560687433	0.0	0.0	0.0	0.0	0.0	0.001081081081081081	0.0021119324181626186	0.0032679738562091504	0.00437636761487965	0.005549389567147614	0.00778642936596218	0.01762114537444934	0	Low
E01009785	Dudley	0.0	0.0	0.0	0.0	0.0012062726176115801	0.0024067388688327317	0.0035545023696682463	0.004767580452920143	0.003468208092485549	0.007058823529411765	0.010550996483001172	0.0166073546856465	0.02063106796116505	0	Low
E01009787	Dudley	0.0	0.0	0.0	0.0	0.0	0.0010660980810234541	0.002176278563656148	0.004338394793926247	0.005324813631522897	0.006557377049180328	0.009966777408637873	0.017699115044247787	0.018763796909492272	0	Low
E01009788	Dudley	0.0	0.0	0.0	0.0	0.0	0.0	0.0	0.0	0.0	0.0015923566878980893	0.004885993485342019	0.007961783439490446	0.01238390092879257	0	Low
E01009789	Dudley	0.0	0.0	0.0	0.0	0.0	0.0	0.0	0.0	0.0013422818791946308	0.005312084993359893	0.01078167115902965	0.015873015873015872	0.0158311345646438	0	Low
E01009790	Dudley	0.0	0.0	0.0	0.0	0.0	0.0	0.0	0.0	0.0015037593984962407	0.004398826979472141	0.0071633237822349575	0.007122507122507123	0.008708272859216255	0	Low
E01009791	Dudley	0.0	0.0	0.0	0.0	0.0	0.0	0.0014204545454545455	0.001379310344827586	0.0027397260273972603	0.00273224043715847	0.002728512960436562	0.008403361344537815	0.012	0	Low
E01009792	Dudley	0.0	0.0	0.0	0.0	0.0	0.0	0.0	0.0	0.0	0.002894356005788712	0.0028653295128939827	0.004335260115606936	0.009859154929577466	0	Low
E01009793	Dudley	0.0	0.0	0.0	0.0	0.0	0.0025284450063211127	0.005082592121982211	0.006067961165048544	0.009864364981504316	0.01371571072319202	0.0173053152039555	0.020075282308657464	0.019404915912031046	1	Medium
E01009794	Dudley	0.0	0.0	0.0	0.0	0.0	0.0	0.0	0.0	0.001218026796589525	0.003694581280788177	0.00620347394540943	0.007453416149068323	0.013681592039800995	0	Low
E01009795	Dudley	0.0	0.0	0.0	0.0	0.0	0.001610305958132045	0.0015479876160990713	0.00315955766192733	0.0029985007496251873	0.004524886877828055	0.0075528700906344415	0.011940298507462687	0.01732283464566929	0	Low
E01009796	Dudley	0.0	0.0	0.0	0.0	0.0	0.001221001221001221	0.0025252525252525255	0.0036231884057971015	0.003537735849056604	0.004672897196261682	0.010752688172043012	0.015776699029126214	0.017985611510791366	0	Low
E01009797	Dudley	0.0	0.0	0.0	0.0	0.0	0.0	0.0014771048744460858	0.0	0.0014534883720930232	0.0030349013657056147	0.0029455081001472753	0.009009009009009009	0.011527377521613832	0	Low
E01009798	Dudley	0.0	0.0	0.0013422818791946308	0.001326259946949602	0.0026041666666666665	0.0025806451612903226	0.0038809831824062097	0.004968944099378882	0.0045351473922902496	0.005070993914807302	0.007729468599033816	0.013207547169811321	0.01839926402943882	0	Low
E01009799	Dudley	0.0	0.0	0.0	0.0	0.0	0.0	0.0	0.0	0.0012547051442910915	0.0037926675094816687	0.006561679790026247	0.006596306068601583	0.012129380053908356	0	Low
E01009800	Dudley	0.001272264631043257	0.0012755102040816326	0.0012853470437017994	0.0012626262626262627	0.0012406947890818859	0.0024390243902439024	0.0024813895781637717	0.0024096385542168677	0.002372479240806643	0.006009615384615385	0.009696969696969697	0.019300361881785282	0.026378896882494004	0	Low
E01009801	Dudley	0.0	0.0	0.0010845986984815619	0.0010775862068965517	0.002185792349726776	0.00322234156820623	0.0032119914346895075	0.004324324324324324	0.005411255411255411	0.008695652173913044	0.012168141592920354	0.014623172103487065	0.02288329519450801	0	Low
E01009802	Dudley	0.0	0.0	0.0	0.0	0.0	0.0	0.0	0.0011862396204033216	0.002306805074971165	0.0035419126328217238	0.004705882352941176	0.005787037037037037	0.008101851851851851	0	Low
E01009803	Dudley	0.0	0.0	0.0	0.0	0.0010309278350515464	0.002044989775051125	0.003045685279187817	0.004081632653061225	0.005175983436853002	0.006172839506172839	0.012552301255230125	0.015723270440251572	0.019689119170984457	0	Low
E01009804	Dudley	0.0	0.0	0.0	0.0011389521640091116	0.0023391812865497076	0.0035252643948296123	0.004662004662004662	0.005973715651135006	0.009569377990430622	0.012254901960784314	0.017587939698492462	0.021491782553729456	0.027166882276843468	1	Medium
E01009805	Dudley	0.0	0.0	0.0	0.0012468827930174563	0.0025477707006369425	0.0024937655860349127	0.0037641154328732747	0.006016847172081829	0.007416563658838072	0.006180469715698393	0.010050251256281407	0.010062893081761006	0.015018773466833541	0	Low
E01009806	Dudley	0.0	0.0	0.0	0.0	0.002652519893899204	0.0038461538461538464	0.005115089514066497	0.006493506493506494	0.0064516129032258064	0.006459948320413436	0.01038961038961039	0.013801756587202008	0.014157014157014158	0	Low
E01009807	Dudley	0.0	0.0	0.0	0.0	0.0	0.0009541984732824427	0.005681818181818182	0.008555133079847909	0.008555133079847909	0.009478672985781991	0.008579599618684462	0.01125703564727955	0.013723696248856358	0	Low
E01009808	Dudley	0.0	0.0	0.0	0.0	0.0	0.0	0.0	0.0011507479861910242	0.004656577415599534	0.007050528789659225	0.010830324909747292	0.013447432762836185	0.014634146341463415	0	Low
E01009809	Dudley	0.001869158878504673	0.0	0.0	0.0	0.0	0.0	0.0	0.0016501650165016502	0.0015479876160990713	0.0015220700152207	0.003067484662576687	0.0030303030303030303	0.016591251885369532	0	Low
E01009810	Dudley	0.0	0.0	0.0	0.0	0.0010857763300760044	0.003257328990228013	0.005387931034482759	0.0054585152838427945	0.00644468313641246	0.007383966244725738	0.012087912087912088	0.014054054054054054	0.017185821697099892	0	Low
E01009811	Dudley	0.0	0.0	0.0	0.0	0.0	0.0	0.0	0.0	0.002457002457002457	0.0048543689320388345	0.007308160779537149	0.010804321728691477	0.015312131919905771	0	Low
E01009812	Dudley	0.0	0.0	0.0	0.0011148272017837235	0.0022197558268590455	0.0033003300330033004	0.0032858707557502738	0.004484304932735426	0.006734006734006734	0.0077951002227171495	0.015283842794759825	0.01950162513542795	0.02564102564102564	1	Medium
E01009813	Dudley	0.0	0.0	0.0	0.0	0.0	0.0	0.0014184397163120568	0.0027247956403269754	0.004137931034482759	0.005641748942172073	0.0084985835694051	0.008344923504867872	0.009722222222222222	0	Low
E01009814	Dudley	0.0	0.0	0.0	0.0	0.0	0.0	0.0	0.0	0.0	0.004155124653739612	0.010752688172043012	0.009655172413793104	0.012569832402234637	0	Low
E01009815	Dudley	0.0	0.0	0.0	0.0	0.0	0.0012048192771084338	0.00243605359317905	0.003708281829419036	0.0048367593712212815	0.006119951040391677	0.00878293601003764	0.015018773466833541	0.02518891687657431	0	Low
E01009816	Dudley	0.0	0.0	0.0	0.0	0.0	0.0	0.0	0.0	0.0024330900243309003	0.0033594624860022394	0.010131712259371834	0.011461318051575931	0.020389249304911955	0	Low
E01009817	Dudley	0.0	0.0	0.0	0.0	0.0	0.0	0.0	0.0013333333333333333	0.0013679890560875513	0.0027624309392265192	0.017379679144385027	0.019471488178025034	0.019444444444444445	0	Low
E01009818	Dudley	0.0	0.0	0.0	0.0	0.0	0.0	0.0	0.0	0.0	0.001890359168241966	0.0038314176245210726	0.005555555555555556	0.007207207207207207	0	Low
E01009819	Dudley	0.0	0.0	0.0	0.0	0.0	0.0	0.0	0.0	0.0	0.0	0.003432494279176201	0.0057273768613974796	0.008383233532934131	0	Low
E01009820	Dudley	0.001282051282051282	0.0	0.0	0.0	0.0	0.0	0.0	0.0	0.0	0.003875968992248062	0.007594936708860759	0.007623888182973317	0.01272264631043257	0	Low
E01009821	Dudley	0.0	0.0	0.0	0.0	0.0	0.0	0.0	0.0012515644555694619	0.0024691358024691358	0.005025125628140704	0.0076726342710997444	0.01019108280254777	0.016602809706257982	0	Low
E01009822	Dudley	0.0	0.0	0.0	0.0	0.0	0.0	0.0	0.0012165450121654502	0.0024096385542168677	0.004790419161676647	0.009569377990430622	0.01800720288115246	0.01820388349514563	0	Low
E01009823	Dudley	0.0	0.0	0.0	0.0	0.0	0.001218026796589525	0.007416563658838072	0.007380073800738007	0.0024154589371980675	0.008641975308641974	0.00875	0.015132408575031526	0.01893939393939394	0	Low
E01009824	Dudley	0.0	0.0	0.0	0.0	0.0	0.0	0.0	0.0	0.0	0.0	0.0025806451612903226	0.009247027741083224	0.011658031088082901	0	Low
E01009825	Dudley	0.0	0.0	0.0	0.0	0.0	0.0	0.0	0.0	0.0	0.001303780964797914	0.002551020408163265	0.007585335018963337	0.008816120906801008	0	Low
E01009826	Dudley	0.0	0.0	0.0	0.0	0.0	0.0	0.0010940919037199124	0.0033333333333333335	0.004509582863585118	0.006718924972004479	0.010262257696693273	0.016574585635359115	0.0192090395480226	0	Low
E01009827	Dudley	0.0	0.0	0.0	0.0	0.0010416666666666667	0.0010362694300518134	0.0010193679918450561	0.001026694045174538	0.0020429009193054137	0.0020470829068577278	0.002068252326783868	0.016684045881126174	0.02081165452653486	0	Low
E01009828	Dudley	0.0	0.0	0.0	0.0	0.0	0.0	0.0014104372355430183	0.0028208744710860366	0.00423728813559322	0.005856515373352855	0.005997001499250375	0.007473841554559043	0.009174311926605505	0	Low
E01009829	Dudley	0.0	0.0	0.0	0.0	0.0	0.001182033096926714	0.0034482758620689655	0.004524886877828055	0.0055617352614015575	0.006741573033707865	0.008869179600886918	0.009966777408637873	0.01122334455667789	0	Low
E01009830	Dudley	0.0	0.0	0.0	0.0	0.0	0.0	0.0	0.0011467889908256881	0.0022650056625141564	0.00340522133938706	0.00580046403712297	0.008009153318077803	0.016203703703703703	0	Low
E01009831	Dudley	0.0	0.0	0.0	0.0	0.0	0.0	0.0	0.0	0.0	0.0	0.001589825119236884	0.0046875	0.004651162790697674	0	Low
E01009832	Dudley	0.0	0.0	0.0	0.0	0.0	0.0	0.0	0.0	0.0	0.0015105740181268882	0.0015337423312883436	0.003067484662576687	0.005961251862891207	0	Low
E01009833	Dudley	0.0	0.0	0.0	0.0	0.0	0.00202020202020202	0.003937007874015748	0.0020161290322580645	0.0019011406844106464	0.0037105751391465678	0.003795066413662239	0.007380073800738007	0.005145797598627788	0	Low
E01009834	Dudley	0.0	0.0	0.0	0.0	0.0	0.0	0.0	0.0014388489208633094	0.0027137042062415195	0.004092769440654843	0.0027063599458728013	0.004137931034482759	0.005383580080753701	0	Low
E01009835	Dudley	0.0	0.0	0.0	0.0	0.0	0.0	0.0	0.0	0.0	0.0	0.0038860103626943004	0.007741935483870968	0.012755102040816327	0	Low
E01009836	Dudley	0.0	0.0	0.0	0.0	0.0	0.0	0.0	0.0	0.001718213058419244	0.003215434083601286	0.00684931506849315	0.006220839813374806	0.0061162079510703364	0	Low
E01009837	Dudley	0.0	0.0	0.0	0.0	0.0	0.0	0.0	0.0	0.0015015015015015015	0.0014903129657228018	0.0030581039755351682	0.005847953216374269	0.00723589001447178	0	Low
E01009838	Dudley	0.0	0.0	0.0	0.0	0.0	0.0	0.0	0.0	0.0	0.0	0.0	0.0027063599458728013	0.009296148738379814	0	Low
E01009839	Dudley	0.0	0.0	0.0	0.0	0.0	0.0	0.0	0.0	0.0	0.0	0.0	0.00141643059490085	0.004219409282700422	0	Low
E01009840	Dudley	0.0022522522522522522	0.0	0.0022522522522522522	0.002150537634408602	0.002036659877800407	0.0	0.0	0.003838771593090211	0.0036900369003690036	0.008944543828264758	0.008849557522123894	0.007434944237918215	0.008928571428571428	0	Low
E01009841	Dudley	0.0	0.0	0.0	0.0	0.0	0.001968503937007874	0.004	0.003745318352059925	0.003629764065335753	0.005434782608695652	0.0054249547920434	0.0049833887043189366	0.006220839813374806	0	Low
E01009843	Dudley	0.0	0.0	0.0	0.0	0.0	0.0	0.0	0.002574002574002574	0.002512562814070352	0.0038510911424903724	0.003821656050955414	0.00646830530401035	0.009079118028534372	0	Low
E01009844	Dudley	0.0	0.0	0.0	0.0	0.0	0.0	0.0020491803278688526	0.002	0.0018552875695732839	0.0036231884057971015	0.005376344086021506	0.008741258741258742	0.011764705882352941	0	Low
E01009845	Dudley	0.0	0.0	0.0	0.0	0.0	0.001949317738791423	0.0039100684261974585	0.006889763779527559	0.011111111111111112	0.015337423312883436	0.01998001998001998	0.030333670374115267	0.046442687747035576	1	Medium
E01009846	Dudley	0.0	0.0	0.0	0.0	0.00117096018735363	0.0022935779816513763	0.005688282138794084	0.005707762557077625	0.005668934240362812	0.01048951048951049	0.022300469483568074	0.02491103202846975	0.02751196172248804	1	Medium
E01009847	Dudley	0.0	0.0	0.0	0.0	0.0	0.0	0.0	0.0013245033112582781	0.002638522427440633	0.0038461538461538464	0.00516795865633075	0.005134788189987163	0.006544502617801047	0	Low
E01009848	Dudley	0.0	0.0	0.0	0.0	0.0	0.0	0.0	0.0	0.0	0.0	0.0015337423312883436	0.0030120481927710845	0.00463678516228748	0	Low
E01009849	Dudley	0.0	0.0	0.0	0.0	0.0013123359580052493	0.0025284450063211127	0.002506265664160401	0.00375	0.005025125628140704	0.0062266500622665	0.006211180124223602	0.0075	0.01019108280254777	0	Low
E01009850	Dudley	0.0	0.0012610340479192938	0.002442002442002442	0.003605769230769231	0.006119951040391677	0.005945303210463734	0.007042253521126761	0.007100591715976331	0.007050528789659225	0.003605769230769231	0.008443908323281062	0.013431013431013432	0.018292682926829267	0	Low
E01009851	Dudley	0.0	0.0	0.0	0.0	0.0	0.0012048192771084338	0.002421307506053269	0.004662004662004662	0.005649717514124294	0.0069767441860465115	0.011862396204033215	0.01652892561983471	0.02028639618138425	0	Low
E01009852	Dudley	0.0	0.0	0.0	0.0	0.0	0.0	0.0	0.0031982942430703624	0.0064516129032258064	0.008820286659316428	0.01434878587196468	0.026460859977949284	0.037486218302094816	1	Medium
E01009853	Dudley	0.0	0.0	0.0	0.0	0.0	0.0	0.0	0.0012165450121654502	0.0036101083032490976	0.006150061500615006	0.010126582278481013	0.01597051597051597	0.02877697841726619	0	Low
E01009854	Dudley	0.0	0.0	0.0	0.0	0.0	0.0	0.0	0.0	0.0	0.005341880341880342	0.002173913043478261	0.013348164627363738	0.0242024202420242	0	Low
E01009855	Dudley	0.0	0.0	0.0	0.0	0.0017761989342806395	0.0027649769585253456	0.004492362982929021	0.004448398576512456	0.0044964028776978415	0.008333333333333333	0.01948051948051948	0.026046511627906978	0.04003724394785847	1	Medium
E01009856	Dudley	0.0	0.0	0.0	0.0	0.0	0.0	0.0011682242990654205	0.002280501710376283	0.003386004514672686	0.00562429696287964	0.011049723756906077	0.01406926406926407	0.01607717041800643	0	Low
E01009857	Dudley	0.0	0.0	0.0	0.0	0.0	0.0	0.0	0.0	0.0	0.0014347202295552368	0.001447178002894356	0.00291970802919708	0.005649717514124294	0	Low
E01009858	Dudley	0.0	0.0	0.0	0.0	0.0	0.0	0.0	0.0	0.0	0.0	0.013937282229965157	0.02617801047120419	0.03411131059245961	0	Low
E01009859	Dudley	0.0	0.0	0.0	0.0020898641588296763	0.004158004158004158	0.005202913631633715	0.005230125523012552	0.006230529595015576	0.005208333333333333	0.011714589989350373	0.018518518518518517	0.01818181818181818	0.03314285714285714	1	Medium
E01009860	Dudley	0.0	0.0	0.0	0.0	0.0	0.0010471204188481676	0.0010718113612004287	0.001049317943336831	0.0021208907741251328	0.0021164021164021165	0.00536480686695279	0.00995575221238938	0.01312910284463895	0	Low
E01009861	Dudley	0.0	0.0	0.0	0.0	0.0014947683109118087	0.0029585798816568047	0.0029717682020802376	0.0044444444444444444	0.0057306590257879654	0.005943536404160475	0.0071633237822349575	0.00715307582260372	0.010130246020260492	0	Low
E01009862	Dudley	0.0	0.0	0.0	0.0	0.0	0.0013966480446927375	0.0014367816091954023	0.0028368794326241137	0.0028169014084507044	0.00273224043715847	0.006802721088435374	0.008064516129032258	0.009485094850948509	0	Low
E01009863	Dudley	0.0013477088948787063	0.0	0.0	0.0	0.0	0.0	0.0	0.0	0.0011061946902654867	0.0010504201680672268	0.0021668472372697724	0.004291845493562232	0.012725344644750796	0	Low
E01009864	Dudley	0.0	0.0	0.0	0.0014771048744460858	0.0029411764705882353	0.0029411764705882353	0.004398826979472141	0.004143646408839779	0.005641748942172073	0.005625879043600563	0.00723589001447178	0.011764705882352941	0.011730205278592375	0	Low
E01009866	Dudley	0.0	0.0	0.0	0.0	0.0025	0.0035971223021582736	0.004968944099378882	0.006105006105006105	0.006031363088057901	0.006127450980392157	0.008526187576126675	0.009489916963226572	0.018890200708382526	0	Low
E01009867	Dudley	0.0	0.0	0.0	0.0	0.0	0.0	0.0	0.0012836970474967907	0.0025673940949935813	0.002607561929595828	0.00641025641025641	0.007782101167315175	0.010269576379974325	0	Low
E01009868	Dudley	0.0	0.0	0.0	0.0	0.0	0.0	0.0	0.0	0.0	0.0	0.0014684287812041115	0.0030816640986132513	0.007621951219512195	0	Low
E01009869	Dudley	0.0	0.0	0.0	0.0	0.0	0.0	0.0	0.0012422360248447205	0.0024509803921568627	0.0036540803897685747	0.00849514563106796	0.009913258983890954	0.01297016861219196	0	Low
E01009870	Dudley	0.0	0.0	0.0	0.0	0.0	0.0012422360248447205	0.0024813895781637717	0.0036719706242350062	0.0037313432835820895	0.00620347394540943	0.004944375772558714	0.00620347394540943	0.00980392156862745	0	Low
E01009871	Dudley	0.0	0.0	0.0	0.0	0.0	0.0	0.0	0.0	0.0011441647597254005	0.003444316877152698	0.005567928730512249	0.006880733944954129	0.009019165727170236	0	Low
E01009872	Dudley	0.0	0.0	0.0	0.0	0.0	0.0	0.0	0.0	0.0	0.0	0.001876172607879925	0.003669724770642202	0.0056179775280898875	0	Low
E01009873	Dudley	0.0	0.0	0.0	0.0	0.0	0.0	0.0	0.0013869625520110957	0.002699055330634278	0.0041265474552957355	0.006954102920723227	0.008583690987124463	0.007062146892655367	0	Low
E01009874	Dudley	0.0	0.0	0.0	0.0	0.0	0.0	0.0031201248049922	0.0029895366218236174	0.0029239766081871343	0.0029940119760479044	0.005813953488372093	0.01167883211678832	0.012430939226519336	0	Low
E01009875	Dudley	0.0	0.0	0.0	0.0017452006980802793	0.0017391304347826088	0.001692047377326565	0.00333889816360601	0.00322061191626409	0.0032258064516129032	0.0031645569620253164	0.004878048780487805	0.004739336492890996	0.004724409448818898	0	Low
E01009876	Dudley	0.0	0.0	0.0	0.0	0.0	0.0	0.0	0.0	0.0	0.0	0.0014367816091954023	0.004243281471004243	0.00697350069735007	0	Low
E01009877	Dudley	0.0	0.0	0.0	0.0	0.0	0.0	0.0	0.0	0.0	0.0	0.005474452554744526	0.0035211267605633804	0.005128205128205128	0	Low
E01009878	Dudley	0.0	0.0	0.0	0.0	0.0	0.0	0.0	0.0	0.0	0.0018231540565177757	0.0036529680365296802	0.010073260073260074	0.018281535648994516	0	Low
E01009879	Dudley	0.0	0.0	0.0	0.0	0.0	0.0	0.0	0.0	0.001951219512195122	0.003972194637537239	0.009127789046653144	0.011940298507462687	0.01417004048582996	0	Low
E01009880	Dudley	0.0	0.0	0.0	0.0	0.0013280212483399733	0.003963011889035667	0.006544502617801047	0.006385696040868455	0.006180469715698393	0.007398273736128237	0.012437810945273632	0.015189873417721518	0.019280205655526992	0	Low
E01009881	Dudley	0.0	0.0	0.0	0.0	0.0	0.0	0.0	0.0015015015015015015	0.0013404825737265416	0.002797202797202797	0.004155124653739612	0.00788436268068331	0.00628140703517588	0	Low
E01009882	Dudley	0.0	0.0	0.0	0.0	0.0	0.0	0.0	0.0	0.0	0.0	0.001466275659824047	0.002902757619738752	0.010510510510510511	0	Low
E01009883	Dudley	0.0020242914979757085	0.0	0.0	0.0	0.0	0.0	0.0	0.001838235294117647	0.004739336492890996	0.0075528700906344415	0.009188361408882083	0.00911854103343465	0.014771048744460856	0	Low
E01009884	Dudley	0.0	0.0	0.0	0.0	0.0	0.0	0.0	0.0	0.0	0.001692047377326565	0.003289473684210526	0.00825082508250825	0.0032	0	Low
E01009885	Dudley	0.0	0.0	0.0	0.0	0.0	0.0	0.0	0.0	0.003179650238473768	0.0064516129032258064	0.004975124378109453	0.006578947368421052	0.00964630225080386	0	Low
E01009886	Dudley	0.0	0.0	0.0	0.0	0.0	0.0	0.0	0.0	0.0	0.0015128593040847202	0.0029895366218236174	0.003067484662576687	0.010432190760059613	0	Low
E01009887	Dudley	0.0	0.0	0.0	0.0	0.0	0.0	0.0	0.0	0.0	0.0	0.005312084993359893	0.006443298969072165	0.01	0	Low
E01009888	Dudley	0.0	0.0	0.0	0.0	0.0	0.0	0.0	0.0	0.0012836970474967907	0.0037128712871287127	0.006024096385542169	0.010688836104513063	0.011737089201877934	0	Low
E01009889	Dudley	0.0	0.0	0.0	0.0	0.0	0.0030534351145038168	0.002962962962962963	0.002797202797202797	0.003861003861003861	0.00375	0.004878048780487805	0.005827505827505828	0.007874015748031496	0	Low
E01009890	Dudley	0.0	0.0	0.0	0.0	0.0	0.0	0.0	0.0	0.0	0.0	0.002902757619738752	0.005689900426742532	0.006983240223463687	0	Low
E01009891	Dudley	0.0	0.0	0.0	0.0	0.0	0.0	0.0	0.0	0.0	0.0	0.0	0.0031397174254317113	0.0075528700906344415	0	Low
E01009892	Dudley	0.0	0.0	0.0	0.0	0.0	0.0	0.0	0.0	0.0	0.002145922746781116	0.0040650406504065045	0.0038910505836575876	0.012727272727272728	0	Low
E01009894	Dudley	0.0	0.0	0.0	0.0	0.0	0.0	0.0	0.0	0.001310615989515072	0.0013245033112582781	0.002688172043010753	0.002652519893899204	0.00655307994757536	0	Low
E01009895	Dudley	0.0	0.0	0.0	0.0	0.0030581039755351682	0.004431314623338257	0.007407407407407408	0.007374631268436578	0.0070126227208976155	0.007082152974504249	0.007194244604316547	0.008595988538681949	0.011577424023154847	0	Low
E01009896	Dudley	0.0	0.0	0.0	0.0012224938875305623	0.0011976047904191617	0.002372479240806643	0.0035629453681710215	0.0035211267605633804	0.004750593824228029	0.005995203836930456	0.006075334143377886	0.00849514563106796	0.013317191283292978	0	Low
E01009897	Dudley	0.0	0.0	0.0	0.0	0.0	0.0	0.0	0.0	0.0011876484560570072	0.0024125452352231603	0.0049079754601227	0.007425742574257425	0.016786570743405275	0	Low
E01009898	Dudley	0.0	0.0	0.0	0.0	0.0	0.0	0.0	0.0	0.0	0.0024449877750611247	0.004968944099378882	0.00878293601003764	0.015776699029126214	0	Low
E01009899	Dudley	0.0	0.0	0.0	0.0012315270935960591	0.0012048192771084338	0.0024242424242424242	0.002457002457002457	0.0036452004860267314	0.004866180048661801	0.004932182490752158	0.00620347394540943	0.006031363088057901	0.01375	0	Low
E01009900	Dudley	0.0	0.0	0.0	0.0	0.0012091898428053204	0.001201923076923077	0.002430133657351154	0.0035885167464114833	0.003579952267303103	0.004739336492890996	0.006024096385542169	0.008663366336633664	0.012315270935960592	0	Low
E01009901	Dudley	0.0	0.0	0.0	0.0	0.0	0.001176470588235294	0.0023612750885478157	0.0035294117647058825	0.005773672055427252	0.007009345794392523	0.010778443113772455	0.013447432762836185	0.022113022113022112	0	Low
E01009902	Dudley	0.0	0.0	0.0	0.0	0.0	0.0	0.0	0.0	0.0	0.0	0.001392757660167131	0.006915629322268326	0.006896551724137931	0	Low
E01009903	Dudley	0.0	0.0	0.0	0.0	0.0	0.0	0.0	0.0011049723756906078	0.003436426116838488	0.0057405281285878304	0.009195402298850575	0.012629161882893225	0.01880141010575793	0	Low
E01009904	Dudley	0.0	0.0	0.0	0.0	0.0	0.0	0.0	0.0	0.0013020833333333333	0.0012987012987012987	0.0026845637583892616	0.008119079837618403	0.013386880856760375	0	Low
E01009905	Dudley	0.0	0.0	0.0	0.0	0.0	0.0	0.0	0.0	0.0	0.0023446658851113715	0.01079136690647482	0.009569377990430622	0.012254901960784314	0	Low
E01009906	Dudley	0.0019011406844106464	0.0	0.0	0.0	0.0	0.0	0.0	0.0	0.001584786053882726	0.004846526655896607	0.006359300476947536	0.004552352048558422	0.0046439628482972135	0	Low
E01009908	Dudley	0.0	0.0	0.0	0.0	0.0	0.0	0.0	0.0	0.0	0.003740648379052369	0.011450381679389313	0.012987012987012988	0.017743979721166033	0	Low
E01009909	Dudley	0.0	0.0	0.0	0.0	0.0	0.0	0.0	0.0013404825737265416	0.001310615989515072	0.002638522427440633	0.002607561929595828	0.0039164490861618795	0.005312084993359893	0	Low
E01009910	Dudley	0.0	0.0	0.0	0.0	0.0	0.0	0.0	0.0	0.0	0.001519756838905775	0.007668711656441718	0.00741839762611276	0.008823529411764706	0	Low
E01009911	Dudley	0.0013297872340425532	0.0013736263736263737	0.0013513513513513514	0.0	0.0	0.0	0.0	0.0	0.0	0.002728512960436562	0.005641748942172073	0.009859154929577466	0.014388489208633094	0	Low
E01009912	Dudley	0.0	0.0	0.0	0.0	0.0	0.0008532423208191126	0.0016992353440951572	0.003469210754553339	0.005050505050505051	0.004201680672268907	0.006791171477079796	0.012552301255230125	0.018440905280804692	0	Low
E01009913	Dudley	0.0	0.0	0.0	0.0	0.0	0.0	0.0	0.0	0.0	0.0	0.001314060446780552	0.005161290322580645	0.002577319587628866	0	Low
E01009914	Dudley	0.0	0.0	0.0	0.0	0.0	0.0	0.0	0.0	0.002380952380952381	0.0036275695284159614	0.006134969325153374	0.010012515644555695	0.01486988847583643	0	Low
E01009915	Dudley	0.0	0.0	0.0	0.0	0.0	0.0	0.0	0.0	0.001148105625717566	0.0022002200220022	0.006734006734006734	0.008583690987124463	0.011615628299894404	0	Low
E01009916	Dudley	0.0	0.0	0.0	0.0	0.0	0.0	0.0	0.0013404825737265416	0.001314060446780552	0.0026455026455026454	0.008174386920980926	0.003978779840848806	0.0051813471502590676	0	Low
E01009917	Dudley	0.0	0.0	0.0	0.0	0.0	0.0	0.0	0.0	0.0014749262536873156	0.0014814814814814814	0.0029455081001472753	0.004559270516717325	0.009230769230769232	0	Low
E01009918	Dudley	0.0	0.0	0.0	0.0	0.0	0.0	0.0	0.0	0.0015552099533437014	0.0015479876160990713	0.003076923076923077	0.0030441400304414	0.007849293563579277	0	Low
E01009919	Dudley	0.0014992503748125937	0.0014903129657228018	0.0015037593984962407	0.0	0.0	0.0	0.0	0.0	0.001524390243902439	0.0030627871362940277	0.007751937984496124	0.0091324200913242	0.009174311926605505	0	Low
E01009920	Dudley	0.0	0.0	0.0	0.0	0.0	0.0	0.0	0.0012315270935960591	0.002369668246445498	0.006031363088057901	0.009512485136741973	0.013095238095238096	0.014457831325301205	0	Low
E01033187	Dudley	0.0	0.0	0.0	0.0	0.0	0.0	0.0	0.0010204081632653062	0.002912621359223301	0.004892367906066536	0.00684931506849315	0.014691478942213516	0.017475728155339806	0	Low
W01001437	Blaenau Gwent	0.0	0.0	0.0	0.0	0.0	0.0	0.0	0.0	0.0	0.0012853470437017994	0.00130718954248366	0.0026490066225165563	0.00922266139657444	0	Low
W01001439	Blaenau Gwent	0.0	0.0	0.0	0.0	0.0	0.0	0.0	0.0	0.0	0.002207505518763797	0.004343105320304018	0.008676789587852495	0.013437849944008958	0	Low
W01001440	Blaenau Gwent	0.0	0.0	0.0	0.0	0.0	0.0	0.0	0.0014947683109118087	0.002932551319648094	0.00291970802919708	0.004470938897168405	0.0058997050147492625	0.005997001499250375	0	Low
W01001443	Blaenau Gwent	0.0	0.0	0.0	0.0	0.0	0.0	0.0	0.0	0.0	0.0	0.0	0.0	0.00338409475465313	0	Low
W01001444	Blaenau Gwent	0.0	0.0	0.0	0.0	0.0	0.0	0.0	0.0009813542688910696	0.002938295788442703	0.004878048780487805	0.006591337099811676	0.006862745098039216	0.010628019323671498	0	Low
W01001445	Blaenau Gwent	0.0	0.0	0.0	0.0	0.0	0.0	0.0	0.0	0.0	0.0013531799729364006	0.0027739251040221915	0.004273504273504274	0.005714285714285714	0	Low
W01001446	Blaenau Gwent	0.0	0.0	0.0	0.0	0.0	0.0	0.0	0.0	0.0	0.0028694404591104736	0.005681818181818182	0.007022471910112359	0.009985734664764621	0	Low
W01001449	Blaenau Gwent	0.0	0.0	0.0	0.0	0.0	0.0	0.0	0.0	0.0	0.0	0.0	0.0015503875968992248	0.003067484662576687	0	Low
W01001452	Blaenau Gwent	0.0	0.0	0.0	0.0	0.0	0.0	0.0	0.001226993865030675	0.0012165450121654502	0.0024154589371980675	0.007272727272727273	0.008706467661691543	0.010037641154328732	0	Low
W01001453	Blaenau Gwent	0.0	0.0	0.0	0.0	0.0	0.0	0.0	0.0	0.0	0.0	0.0014970059880239522	0.0029585798816568047	0.0030349013657056147	0	Low
W01001454	Blaenau Gwent	0.0	0.0	0.0	0.0	0.0	0.0	0.0	0.0	0.0015698587127158557	0.0015822784810126582	0.0015822784810126582	0.0031446540880503146	0.004746835443037975	0	Low
W01001456	Blaenau Gwent	0.0	0.0	0.0	0.0	0.0	0.0	0.0	0.0	0.0033613445378151263	0.0049833887043189366	0.006802721088435374	0.010380622837370242	0.01206896551724138	0	Low
W01001457	Blaenau Gwent	0.0	0.0	0.0	0.0	0.0	0.0	0.0	0.0	0.0	0.0	0.001422475106685633	0.0029154518950437317	0.004347826086956522	0	Low
W01001458	Blaenau Gwent	0.0	0.0	0.0	0.0	0.0	0.0	0.0	0.0013227513227513227	0.0025806451612903226	0.005	0.00234192037470726	0.005605381165919282	0.007760532150776054	0	Low
W01001460	Blaenau Gwent	0.0	0.0	0.0	0.0	0.0	0.0	0.0	0.001221001221001221	0.002369668246445498	0.003575685339690107	0.0034802784222737818	0.003575685339690107	0.009501187648456057	0	Low
W01001462	Blaenau Gwent	0.0	0.0	0.0	0.0	0.0	0.0	0.0012422360248447205	0.0011806375442739079	0.0022935779816513763	0.002242152466367713	0.006795016987542469	0.006666666666666667	0.011210762331838564	0	Low
W01001463	Blaenau Gwent	0.0	0.0	0.0	0.0	0.0	0.0	0.0	0.001026694045174538	0.002014098690835851	0.0030181086519114686	0.003976143141153081	0.00496031746031746	0.001953125	0	Low
W01001464	Blaenau Gwent	0.0	0.0	0.0	0.0	0.0	0.0	0.0	0.0017331022530329288	0.0017035775127768314	0.0033112582781456954	0.003401360544217687	0.004909983633387889	0.006430868167202572	0	Low
W01001465	Blaenau Gwent	0.0	0.0	0.0	0.0	0.0	0.0	0.0	0.0	0.0	0.0	0.0013531799729364006	0.006666666666666667	0.00788436268068331	0	Low
W01001466	Blaenau Gwent	0.0	0.0	0.0	0.0	0.0	0.0	0.0	0.0	0.0	0.0014705882352941176	0.0014492753623188406	0.002857142857142857	0.004297994269340974	0	Low
W01001467	Blaenau Gwent	0.0	0.0	0.0	0.0	0.0	0.0	0.0	0.0011074197120708748	0.0010834236186348862	0.0022271714922048997	0.0022522522522522522	0.001142857142857143	0.0011695906432748538	0	Low
W01001469	Blaenau Gwent	0.0	0.0	0.0	0.0	0.0	0.0	0.0	0.0	0.0	0.0	0.0	0.0016891891891891893	0.010169491525423728	0	Low
W01001470	Blaenau Gwent	0.0	0.0	0.0	0.0	0.0	0.0	0.0012626262626262627	0.0012642225031605564	0.002430133657351154	0.002457002457002457	0.006119951040391677	0.009876543209876543	0.014669926650366748	0	Low
W01001472	Blaenau Gwent	0.0	0.0	0.0	0.0	0.0	0.0	0.0	0.0012578616352201257	0.0012224938875305623	0.00243605359317905	0.0049504950495049506	0.006188118811881188	0.011180124223602485	0	Low
W01001474	Blaenau Gwent	0.0	0.0	0.0	0.0	0.001430615164520744	0.002751031636863824	0.005319148936170213	0.006613756613756613	0.005134788189987163	0.002551020408163265	0.006570302233902759	0.005263157894736842	0.01403061224489796	0	Low
W01001475	Blaenau Gwent	0.0	0.0	0.0	0.0	0.0	0.0	0.0016722408026755853	0.0016051364365971107	0.0015552099533437014	0.0016339869281045752	0.0030911901081916537	0.0030441400304414	0.007518796992481203	0	Low
W01001476	Blaenau Gwent	0.0	0.0	0.0	0.0	0.0	0.0	0.0	0.0	0.0	0.0	0.0	0.0021645021645021645	0.004424778761061947	0	Low
W01001477	Blaenau Gwent	0.0	0.0	0.0	0.0	0.0	0.0	0.0	0.0	0.0	0.0	0.0013175230566534915	0.0025806451612903226	0.006459948320413436	0	Low
W01001479	Blaenau Gwent	0.0	0.0	0.0	0.0	0.0	0.0	0.0	0.0	0.0	0.0	0.0	0.0	0.009689922480620155	0	Low
W01001480	Blaenau Gwent	0.0	0.0	0.0	0.0	0.0	0.0	0.0	0.0	0.0	0.0	0.0	0.001524390243902439	0.003115264797507788	0	Low
W01001481	Blaenau Gwent	0.0	0.0	0.0	0.0	0.0	0.0	0.0	0.0	0.0	0.0	0.0	0.004189944134078212	0.006631299734748011	0	Low
