# Supplementary material for: A probabilistic forecasting framework for neighbourhood-level disaggregation of electric vehicle adoption scenarios
Source: Nat Commun. 2026 Jun 13;17:7510. doi: 10.1038/s41467-026-74155-0 (PMC13408907; doi:10.1038/s41467-026-74155-0)
Supplement: Supplementary file 3 — Source Data [file 41467_2026_74155_MOESM3_ESM.zip › SourceData/figure5/normalised_mae_baseline_comparison.csv]

	Horizon	Model	nMAE	Lower CI	Upper CI	Bootstrap	yerr_lower	yerr_upper
0	1	GP	0.2532860918713782	0.2467172442478172	0.2603906137280899	[0.24552011 0.2475637 0.25671266 0.25236146 0.25377222 0.25557965 0.25798916 0.24891524 0.25287039 0.25667084 0.25609116 0.25257391 0.24982003 0.24715333 0.25007236 0.25221553 0.25477561 0.25336466 0.25195025 0.25393354 0.25159712 0.25104045 0.25206457 0.25909473 0.25060006 0.25468225 0.25153577 0.25334951 0.25361922 0.25224082 0.2553468 0.25525932 0.24962445 0.25608096 0.25185113 0.25284259 0.25…	0.006568847623560969	0.007104521856711732
1	2	GP	0.3532103936804891	0.34331434882586953	0.3635317880407107	[0.35228093 0.34446431 0.34845548 0.34752299 0.35040211 0.35181631 0.34554042 0.35182909 0.35678169 0.35440929 0.35194195 0.35506821 0.34277687 0.35195099 0.35842134 0.34829099 0.36207729 0.35655948 0.35087932 0.34956338 0.34108898 0.36080858 0.35739363 0.3519871 0.35705654 0.35312816 0.35812938 0.35815318 0.35007612 0.35033344 0.3620838 0.34623124 0.35126632 0.34612123 0.34831329 0.3513331 0.354…	0.00989604485461959	0.010321394360221559
2	3	GP	0.42527411555919875	0.4130081525249202	0.4381943433599213	[0.43529588 0.42427469 0.41895885 0.42648066 0.41857399 0.42498546 0.42208488 0.43124707 0.43740225 0.42521417 0.42092834 0.42435722 0.4186714 0.42351678 0.42053655 0.42954629 0.4217637 0.43174716 0.42288587 0.42162423 0.43287766 0.42588044 0.42427183 0.42772735 0.44224971 0.42294236 0.43019444 0.42485732 0.4241132 0.42703346 0.42669333 0.42724533 0.42689632 0.41978947 0.41997024 0.42328931 0.426…	0.01226596303427857	0.01292022780072255
3	4	GP	0.4741406480579	0.4564526010322864	0.493486435588364	[0.47145307 0.47463291 0.49710617 0.47965596 0.46688584 0.48660193 0.48606739 0.48707404 0.46389412 0.47360189 0.46968964 0.46754462 0.47901219 0.47565169 0.50267291 0.46173408 0.47534957 0.46188143 0.46635088 0.46790104 0.47302335 0.48260244 0.47759125 0.45724964 0.4625906 0.4868342 0.45645342 0.47229541 0.48856903 0.4703193 0.47340854 0.46485541 0.48870168 0.47237993 0.48330602 0.47772645 0.481…	0.017688047025613607	0.01934578753046401
4	5	GP	0.49191072873352387	0.4658609926802665	0.5184228800727879	[0.48819176 0.48359898 0.49661534 0.51399288 0.47366402 0.5066951 0.48860942 0.50117402 0.50213066 0.48398852 0.46322409 0.48205469 0.50240724 0.47651707 0.46811419 0.47875216 0.51099236 0.49845114 0.49432478 0.484885 0.46585055 0.46559477 0.49475997 0.4679291 0.49173875 0.48341782 0.49602432 0.48920696 0.48419097 0.50081128 0.50325462 0.49846329 0.48222173 0.48601049 0.48475057 0.51082137 0.4899…	0.02604973605325739	0.026512151339264045
5	1	Scaled Scenario	0.25379576308783025	0.2472313846209867	0.2606256395089438	[0.25676014 0.26042205 0.25843344 0.25931029 0.25803668 0.24996022 0.25976728 0.25768835 0.25331037 0.25192117 0.24957367 0.24775591 0.25451188 0.25055218 0.25589862 0.25012355 0.25180113 0.25463364 0.25644279 0.25466949 0.25382565 0.25902245 0.26165807 0.25223378 0.25090186 0.24868422 0.25014909 0.25070759 0.24842034 0.25175459 0.25283636 0.25836588 0.26040918 0.24990795 0.2493391 0.25958345 0.2…	0.006564378466843546	0.006829876421113545
6	2	Scaled Scenario	0.3586496676548115	0.34785941751283567	0.368819064089047	[0.35643032 0.36660902 0.35809293 0.35755428 0.36088783 0.3511727 0.36025881 0.36174575 0.35567213 0.36054485 0.35943681 0.36092666 0.35242482 0.35777306 0.37404974 0.35807031 0.36046049 0.35545953 0.36256383 0.35499881 0.35532606 0.36151517 0.35334913 0.35744032 0.36512085 0.36007125 0.36074574 0.36259086 0.35716417 0.35691899 0.37382818 0.36116687 0.34932694 0.35797891 0.35371843 0.36040592 0.3…	0.010790250141975821	0.010169396434235534
7	3	Scaled Scenario	0.4525789995261182	0.4402550523694451	0.46563436162889016	[0.45551551 0.46349267 0.44982562 0.45753658 0.45894612 0.45621263 0.44774057 0.45162294 0.46599587 0.45604178 0.45256961 0.44431312 0.45930783 0.44492963 0.46640001 0.45754034 0.45171532 0.45862651 0.45177784 0.44925808 0.4518164 0.45155246 0.46568929 0.45321583 0.45223588 0.44108683 0.45667907 0.45072813 0.45906783 0.4615229 0.44254084 0.45069631 0.4592063 0.46182631 0.45192695 0.45521027 0.465…	0.012323947156673065	0.013055362102771972
8	4	Scaled Scenario	0.5230559868202436	0.5044624663784112	0.542181734787758	[0.52321584 0.52868624 0.51719775 0.52891462 0.51319187 0.51751499 0.53255507 0.52440341 0.53326039 0.52943435 0.52579371 0.51260362 0.5189232 0.5237483 0.53995929 0.52536479 0.51856468 0.49479368 0.50764047 0.52310345 0.53186493 0.51920869 0.51690964 0.53195398 0.53405173 0.53009494 0.52844244 0.54308602 0.52685227 0.52672991 0.5250929 0.52806408 0.52715589 0.51134164 0.52379142 0.53902968 0.535…	0.01859352044183238	0.019125747967514428
9	5	Scaled Scenario	0.5862823217980437	0.5592195200816683	0.6123406642362963	[0.60960502 0.59663555 0.58224437 0.56843279 0.58078547 0.57669355 0.60925766 0.59515714 0.6128799 0.59361039 0.59273821 0.57873408 0.56564373 0.55637385 0.57533039 0.5977712 0.58744136 0.59435846 0.6143182 0.58688652 0.55645803 0.57392824 0.58210589 0.58906693 0.59102193 0.55890257 0.59082767 0.59865988 0.56661534 0.58633114 0.59541851 0.57746173 0.57327366 0.58037552 0.57020378 0.58069773 0.574…	0.02706280171637543	0.026058342438252557
10	1	Logistic Growth	0.29126723734511084	0.28328017461377597	0.300122100236449	[0.28708212 0.30004293 0.29447291 0.28924627 0.29166064 0.28686029 0.29107652 0.28185546 0.29031796 0.28269759 0.2947922 0.29045476 0.29130541 0.29223084 0.29234236 0.29628147 0.28591278 0.29146203 0.28918102 0.29125702 0.29502895 0.29640034 0.28644795 0.28799959 0.28479336 0.2898513 0.29454532 0.29487578 0.2881938 0.29187653 0.29624379 0.29053502 0.29311747 0.29475569 0.28901109 0.28891464 0.294…	0.00798706273133487	0.008854862891338133
11	2	Logistic Growth	0.38862588899069733	0.37761561041349495	0.39925012476468397	[0.39201525 0.38635448 0.38672412 0.39068575 0.38513394 0.39353093 0.38848943 0.37650227 0.38397977 0.39101429 0.39726119 0.39207395 0.39208131 0.383203 0.38497429 0.40068822 0.3941146 0.39109992 0.3958834 0.39685207 0.39260046 0.38598332 0.39315271 0.3917828 0.38737906 0.3830987 0.38979884 0.38673217 0.38561236 0.39743758 0.38910408 0.3964286 0.37807326 0.39033958 0.37904764 0.38816595 0.3966927…	0.011010278577202381	0.010624235773986634
12	3	Logistic Growth	0.4550611856086456	0.4415129968700867	0.4691305933929222	[0.46288279 0.44144473 0.45695172 0.45863689 0.46567933 0.45115733 0.46412127 0.45932988 0.44816855 0.46282752 0.45318895 0.44720909 0.4532731 0.45538253 0.45924713 0.45826386 0.45559032 0.45595281 0.43967664 0.45609155 0.45873971 0.46037571 0.4555435 0.45087565 0.45164222 0.45876419 0.45953 0.44073315 0.45894292 0.45988719 0.4503147 0.45150369 0.45355762 0.46057609 0.44604821 0.45298232 0.448497…	0.013548188738558897	0.014069407784276566
13	4	Logistic Growth	0.5318667538157886	0.5130396408126381	0.5519331947635385	[0.536859 0.54124602 0.53418382 0.52849686 0.54117192 0.52925143 0.5401994 0.52559392 0.54916871 0.53102041 0.52511628 0.54208455 0.53067049 0.503359 0.52308553 0.51690755 0.52951764 0.53713707 0.51725138 0.52564199 0.55446845 0.51381066 0.53655154 0.52676741 0.53889734 0.52871939 0.56520093 0.53730364 0.53947518 0.53440482 0.54010354 0.53345862 0.53704491 0.52633329 0.52371483 0.54189285 0.54116…	0.018827113003150542	0.020066440947749897
14	5	Logistic Growth	0.6101101846989225	0.5811987106514745	0.6395622286122523	[0.61887362 0.60825275 0.61298197 0.61179882 0.62523099 0.61373443 0.61783246 0.60161796 0.61207155 0.60386785 0.62233725 0.59181833 0.64077889 0.59264588 0.6124923 0.62977384 0.58955669 0.60713264 0.6195544 0.59227001 0.60695386 0.62954765 0.6137682 0.58779611 0.57871751 0.6026601 0.60504879 0.61169129 0.60274963 0.61149799 0.59541703 0.61168458 0.60620195 0.59275458 0.62006344 0.57447975 0.5934…	0.028911474047447983	0.029452043913329784
15	1	Linear Extrapolation	0.2555913112799953	0.24924896294913304	0.2624377314790008	[0.25920718 0.25741273 0.25803901 0.25777845 0.25854352 0.25654365 0.25798631 0.25798618 0.25864458 0.25400913 0.25578052 0.25451671 0.25409484 0.25810869 0.25361045 0.25348647 0.2529351 0.25695164 0.24965427 0.25631973 0.25950898 0.25890717 0.25846658 0.25092461 0.25420821 0.25875922 0.26037239 0.25298087 0.25827328 0.25298216 0.25143067 0.25293883 0.25464075 0.25600875 0.25799927 0.26376917 0.2…	0.006342348330862252	0.0068464201990054985
16	2	Linear Extrapolation	0.3741832295392351	0.3646354225482863	0.3844730838516537	[0.37542535 0.37766888 0.38698924 0.36902277 0.36935673 0.36650176 0.37184657 0.3793939 0.37275618 0.37448118 0.36867319 0.37737378 0.36913891 0.3868779 0.37678821 0.37137323 0.36652304 0.36990747 0.37554227 0.37836638 0.37956639 0.36898573 0.37197686 0.37080625 0.3744875 0.37428807 0.37276723 0.37762887 0.37537535 0.37634062 0.37190494 0.37053067 0.3712334 0.37270528 0.37229836 0.37408643 0.3719…	0.009547806990948815	0.010289854312418578
17	3	Linear Extrapolation	0.48230810889394876	0.4705346595688442	0.49478799453183736	[0.47479846 0.47025024 0.48589808 0.48245066 0.47688281 0.49204043 0.47306577 0.49118944 0.49316234 0.47694875 0.48555542 0.48953288 0.4875709 0.48233359 0.48738182 0.47766519 0.47525274 0.48610297 0.48103252 0.48619497 0.47884163 0.49097284 0.48925077 0.47872578 0.48987079 0.48258678 0.4887109 0.49087434 0.48929423 0.47071727 0.48192595 0.48172361 0.46796261 0.48282239 0.48900329 0.47754902 0.48…	0.011773449325104546	0.0124798856378886
18	4	Linear Extrapolation	0.5611978796940824	0.5451400260494252	0.5772269117937314	[0.55791984 0.55621551 0.5578556 0.56209792 0.56030468 0.56725986 0.55712458 0.56050549 0.55725257 0.56773542 0.55735991 0.57679547 0.56521374 0.57065142 0.55180458 0.56139657 0.56459499 0.5507175 0.55847133 0.56229569 0.55228508 0.55988865 0.57096471 0.55605092 0.57568458 0.56204094 0.54356736 0.5490678 0.55511815 0.55259333 0.56433285 0.56237208 0.56638249 0.57061377 0.55112776 0.56048664 0.558…	0.016057853644657172	0.01602903209964901
19	5	Linear Extrapolation	0.6382882609932138	0.6165089465119294	0.6593399330880104	[0.64598735 0.63691986 0.63723324 0.64253962 0.63947915 0.62779207 0.64429017 0.65700282 0.63304983 0.62257734 0.61923556 0.62335381 0.62499097 0.66722479 0.64703126 0.64230953 0.62399981 0.64955431 0.64958138 0.64667703 0.64613256 0.63982304 0.64109641 0.62464569 0.63318905 0.64286499 0.63166121 0.62887358 0.63572928 0.64592445 0.64118716 0.63659738 0.63070139 0.63556638 0.63171925 0.65682263 0.…	0.02177931448128434	0.021051672094796636
