# Supplementary material for: A probabilistic forecasting framework for neighbourhood-level disaggregation of electric vehicle adoption scenarios
Source: Nat Commun. 2026 Jun 13;17:7510. doi: 10.1038/s41467-026-74155-0 (PMC13408907; doi:10.1038/s41467-026-74155-0)
Supplement: Supplementary file 3 — Source Data [file 41467_2026_74155_MOESM3_ESM.zip › SourceData/figure4/proportion_of_lsoa_data_missing.csv]

	Westminster	Wandsworth	Hackney	Hillingdon	Harrogate	South Gloucestershire	Charnwood	Crawley	Dudley	Blaenau Gwent
2011.75	0.007751937984496124	0.0	0.013333333333333334	0.0	0.01904761904761905	0.011428571428571429	0.049019607843137254	0.05970149253731343	0.03940886699507389	0.3404255319148936
2012.0	0.007751937984496124	0.0	0.013333333333333334	0.0	0.01904761904761905	0.011428571428571429	0.049019607843137254	0.05970149253731343	0.03940886699507389	0.3404255319148936
2012.25	0.007751937984496124	0.0	0.013333333333333334	0.0	0.01904761904761905	0.011428571428571429	0.049019607843137254	0.05970149253731343	0.03940886699507389	0.3404255319148936
2012.5	0.007751937984496124	0.0	0.013333333333333334	0.0	0.01904761904761905	0.011428571428571429	0.049019607843137254	0.05970149253731343	0.03940886699507389	0.3404255319148936
2012.75	0.007751937984496124	0.0	0.013333333333333334	0.0	0.01904761904761905	0.011428571428571429	0.049019607843137254	0.05970149253731343	0.03940886699507389	0.3404255319148936
2013.0	0.007751937984496124	0.0	0.013333333333333334	0.0	0.01904761904761905	0.011428571428571429	0.049019607843137254	0.05970149253731343	0.03940886699507389	0.3404255319148936
2013.25	0.007751937984496124	0.0	0.013333333333333334	0.0	0.01904761904761905	0.011428571428571429	0.049019607843137254	0.05970149253731343	0.03940886699507389	0.3404255319148936
2013.5	0.007751937984496124	0.0	0.013333333333333334	0.0	0.01904761904761905	0.011428571428571429	0.049019607843137254	0.05970149253731343	0.03940886699507389	0.3404255319148936
2013.75	0.007751937984496124	0.0	0.013333333333333334	0.0	0.01904761904761905	0.011428571428571429	0.049019607843137254	0.05970149253731343	0.03940886699507389	0.3404255319148936
2014.0	0.007751937984496124	0.0	0.013333333333333334	0.0	0.01904761904761905	0.011428571428571429	0.049019607843137254	0.05970149253731343	0.03940886699507389	0.3404255319148936
2014.25	0.007751937984496124	0.0	0.013333333333333334	0.0	0.01904761904761905	0.011428571428571429	0.049019607843137254	0.05970149253731343	0.03940886699507389	0.3404255319148936
2014.5	0.007751937984496124	0.0	0.013333333333333334	0.0	0.01904761904761905	0.011428571428571429	0.049019607843137254	0.05970149253731343	0.03940886699507389	0.3404255319148936
2014.75	0.007751937984496124	0.0	0.013333333333333334	0.0	0.01904761904761905	0.011428571428571429	0.049019607843137254	0.05970149253731343	0.03940886699507389	0.3404255319148936
2015.0	0.007751937984496124	0.0	0.013333333333333334	0.0	0.01904761904761905	0.011428571428571429	0.049019607843137254	0.05970149253731343	0.03940886699507389	0.3404255319148936
2015.25	0.007751937984496124	0.0	0.013333333333333334	0.0	0.01904761904761905	0.011428571428571429	0.049019607843137254	0.05970149253731343	0.03940886699507389	0.3404255319148936
2015.5	0.007751937984496124	0.0	0.013333333333333334	0.0	0.01904761904761905	0.011428571428571429	0.049019607843137254	0.05970149253731343	0.03940886699507389	0.3404255319148936
2015.75	0.007751937984496124	0.0	0.013333333333333334	0.0	0.01904761904761905	0.011428571428571429	0.049019607843137254	0.05970149253731343	0.03940886699507389	0.3404255319148936
2016.0	0.007751937984496124	0.0	0.013333333333333334	0.0	0.01904761904761905	0.011428571428571429	0.049019607843137254	0.05970149253731343	0.03940886699507389	0.3404255319148936
2016.25	0.007751937984496124	0.0	0.013333333333333334	0.0	0.01904761904761905	0.011428571428571429	0.049019607843137254	0.05970149253731343	0.03940886699507389	0.3404255319148936
2016.5	0.007751937984496124	0.0	0.013333333333333334	0.0	0.01904761904761905	0.011428571428571429	0.049019607843137254	0.05970149253731343	0.03940886699507389	0.3404255319148936
2016.75	0.007751937984496124	0.0	0.013333333333333334	0.0	0.01904761904761905	0.011428571428571429	0.049019607843137254	0.05970149253731343	0.03940886699507389	0.3404255319148936
2017.0	0.007751937984496124	0.0	0.013333333333333334	0.0	0.01904761904761905	0.011428571428571429	0.049019607843137254	0.05970149253731343	0.03940886699507389	0.3404255319148936
2017.25	0.007751937984496124	0.0	0.013333333333333334	0.0	0.01904761904761905	0.011428571428571429	0.049019607843137254	0.05970149253731343	0.03940886699507389	0.3404255319148936
2017.5	0.007751937984496124	0.0	0.013333333333333334	0.0	0.01904761904761905	0.011428571428571429	0.049019607843137254	0.05970149253731343	0.03940886699507389	0.3404255319148936
2017.75	0.007751937984496124	0.0	0.013333333333333334	0.0	0.01904761904761905	0.011428571428571429	0.049019607843137254	0.05970149253731343	0.03940886699507389	0.3404255319148936
2018.0	0.007751937984496124	0.0	0.013333333333333334	0.0	0.01904761904761905	0.011428571428571429	0.049019607843137254	0.05970149253731343	0.03940886699507389	0.3404255319148936
2018.25	0.007751937984496124	0.0	0.013333333333333334	0.0	0.01904761904761905	0.011428571428571429	0.049019607843137254	0.05970149253731343	0.03940886699507389	0.3404255319148936
2018.5	0.007751937984496124	0.0	0.013333333333333334	0.0	0.01904761904761905	0.011428571428571429	0.049019607843137254	0.05970149253731343	0.03940886699507389	0.3404255319148936
2018.75	0.007751937984496124	0.0	0.013333333333333334	0.0	0.01904761904761905	0.011428571428571429	0.049019607843137254	0.05970149253731343	0.03940886699507389	0.3404255319148936
2019.0	0.007751937984496124	0.0	0.013333333333333334	0.0	0.01904761904761905	0.011428571428571429	0.049019607843137254	0.05970149253731343	0.03940886699507389	0.3404255319148936
2019.25	0.007751937984496124	0.0	0.013333333333333334	0.0	0.01904761904761905	0.011428571428571429	0.049019607843137254	0.05970149253731343	0.03940886699507389	0.3404255319148936
2019.5	0.007751937984496124	0.0	0.013333333333333334	0.0	0.01904761904761905	0.011428571428571429	0.049019607843137254	0.05970149253731343	0.03940886699507389	0.3404255319148936
2019.75	0.007751937984496124	0.0	0.013333333333333334	0.0	0.01904761904761905	0.011428571428571429	0.049019607843137254	0.05970149253731343	0.03940886699507389	0.3404255319148936
2020.0	0.007751937984496124	0.0	0.013333333333333334	0.0	0.01904761904761905	0.011428571428571429	0.049019607843137254	0.05970149253731343	0.03940886699507389	0.3404255319148936
2020.25	0.007751937984496124	0.0	0.013333333333333334	0.0	0.01904761904761905	0.011428571428571429	0.049019607843137254	0.05970149253731343	0.03940886699507389	0.3404255319148936
2020.5	0.007751937984496124	0.0	0.013333333333333334	0.0	0.01904761904761905	0.011428571428571429	0.049019607843137254	0.05970149253731343	0.03940886699507389	0.3404255319148936
2020.75	0.007751937984496124	0.0	0.013333333333333334	0.0	0.01904761904761905	0.011428571428571429	0.049019607843137254	0.05970149253731343	0.03940886699507389	0.3404255319148936
2021.0	0.007751937984496124	0.0	0.013333333333333334	0.0	0.01904761904761905	0.011428571428571429	0.049019607843137254	0.05970149253731343	0.03940886699507389	0.3404255319148936
2021.25	0.007751937984496124	0.0	0.013333333333333334	0.0	0.01904761904761905	0.011428571428571429	0.049019607843137254	0.05970149253731343	0.03940886699507389	0.3404255319148936
2021.5	0.007751937984496124	0.0	0.013333333333333334	0.0	0.01904761904761905	0.011428571428571429	0.049019607843137254	0.05970149253731343	0.03940886699507389	0.3404255319148936
2021.75	0.007751937984496124	0.0	0.013333333333333334	0.0	0.01904761904761905	0.011428571428571429	0.049019607843137254	0.05970149253731343	0.03940886699507389	0.3404255319148936
2022.0	0.007751937984496124	0.0	0.013333333333333334	0.0	0.01904761904761905	0.011428571428571429	0.049019607843137254	0.05970149253731343	0.03940886699507389	0.3404255319148936
2022.25	0.007751937984496124	0.0	0.013333333333333334	0.0	0.01904761904761905	0.011428571428571429	0.049019607843137254	0.05970149253731343	0.03940886699507389	0.3404255319148936
2022.5	0.007751937984496124	0.0	0.013333333333333334	0.0	0.01904761904761905	0.011428571428571429	0.049019607843137254	0.05970149253731343	0.03940886699507389	0.3404255319148936
2022.75	0.007751937984496124	0.0	0.013333333333333334	0.0	0.01904761904761905	0.011428571428571429	0.049019607843137254	0.05970149253731343	0.03940886699507389	0.3404255319148936
2023.0	0.007751937984496124	0.0	0.013333333333333334	0.0	0.01904761904761905	0.011428571428571429	0.049019607843137254	0.05970149253731343	0.03940886699507389	0.3404255319148936
2023.25	0.007751937984496124	0.0	0.013333333333333334	0.0	0.01904761904761905	0.011428571428571429	0.049019607843137254	0.05970149253731343	0.03940886699507389	0.3404255319148936
2023.5	0.007751937984496124	0.0	0.013333333333333334	0.0	0.01904761904761905	0.011428571428571429	0.049019607843137254	0.05970149253731343	0.03940886699507389	0.3404255319148936
2023.75	0.007751937984496124	0.0	0.013333333333333334	0.0	0.01904761904761905	0.011428571428571429	0.049019607843137254	0.05970149253731343	0.03940886699507389	0.3404255319148936
