# Supplementary material for: A probabilistic forecasting framework for neighbourhood-level disaggregation of electric vehicle adoption scenarios
Source: Nat Commun. 2026 Jun 13;17:7510. doi: 10.1038/s41467-026-74155-0 (PMC13408907; doi:10.1038/s41467-026-74155-0)
Supplement: Supplementary file 3 — Source Data [file 41467_2026_74155_MOESM3_ESM.zip › SourceData/figure4/proportion_of_lsoa_data_valid.csv]

	Westminster	Wandsworth	Hackney	Hillingdon	Harrogate	South Gloucestershire	Charnwood	Crawley	Dudley	Blaenau Gwent
2011.75	0.05426356589147287	0.005376344086021506	0.0	0.0	0.0	0.0	0.0	0.0	0.0	0.0
2012.0	0.03875968992248062	0.005376344086021506	0.0	0.0	0.0	0.0	0.0	0.0	0.0	0.0
2012.25	0.031007751937984496	0.005376344086021506	0.0	0.0	0.0	0.0	0.0	0.0	0.0	0.0
2012.5	0.031007751937984496	0.005376344086021506	0.0	0.0	0.0	0.0	0.0	0.0	0.0	0.0
2012.75	0.03875968992248062	0.005376344086021506	0.0	0.0	0.0	0.0	0.0	0.0	0.0	0.0
2013.0	0.03875968992248062	0.0	0.0	0.0	0.0	0.0	0.0	0.0	0.0	0.0
2013.25	0.046511627906976744	0.0	0.0	0.0	0.0	0.0	0.0	0.0	0.0	0.0
2013.5	0.06201550387596899	0.0	0.0	0.0	0.0	0.0	0.0	0.0	0.0	0.0
2013.75	0.09302325581395349	0.0	0.0	0.0	0.0	0.0	0.0	0.0	0.0	0.0
2014.0	0.06976744186046512	0.0	0.0	0.0	0.0	0.0	0.0	0.0	0.0	0.0
2014.25	0.06201550387596899	0.0	0.0	0.0	0.0	0.0	0.0	0.0	0.0	0.0
2014.5	0.09302325581395349	0.0	0.0	0.0	0.0	0.0	0.0	0.0	0.0	0.0
2014.75	0.10077519379844961	0.005376344086021506	0.0	0.0	0.0	0.0	0.0	0.0	0.0	0.0
2015.0	0.11627906976744186	0.010752688172043012	0.0	0.0	0.0	0.0	0.0	0.0	0.0	0.0
2015.25	0.10077519379844961	0.016129032258064516	0.0	0.0	0.0	0.005714285714285714	0.00980392156862745	0.0	0.0	0.0
2015.5	0.12403100775193798	0.016129032258064516	0.0	0.011764705882352941	0.0	0.011428571428571429	0.00980392156862745	0.0	0.0	0.0
2015.75	0.13953488372093023	0.026881720430107527	0.0	0.01764705882352941	0.0	0.011428571428571429	0.00980392156862745	0.0	0.0	0.0
2016.0	0.1937984496124031	0.03225806451612903	0.0	0.01764705882352941	0.009523809523809525	0.02857142857142857	0.00980392156862745	0.0	0.0049261083743842365	0.0
2016.25	0.23255813953488372	0.043010752688172046	0.0	0.01764705882352941	0.009523809523809525	0.03428571428571429	0.00980392156862745	0.029850746268656716	0.009852216748768473	0.0
2016.5	0.26356589147286824	0.04838709677419355	0.0	0.011764705882352941	0.009523809523809525	0.04	0.0196078431372549	0.029850746268656716	0.009852216748768473	0.0
2016.75	0.31007751937984496	0.05913978494623656	0.013333333333333334	0.01764705882352941	0.009523809523809525	0.05142857142857143	0.0196078431372549	0.029850746268656716	0.009852216748768473	0.0
2017.0	0.3023255813953488	0.08064516129032258	0.0	0.023529411764705882	0.009523809523809525	0.07428571428571429	0.0392156862745098	0.0	0.009852216748768473	0.0
2017.25	0.35658914728682173	0.10215053763440861	0.006666666666666667	0.029411764705882353	0.01904761904761905	0.08	0.0392156862745098	0.0	0.009852216748768473	0.0
2017.5	0.3953488372093023	0.15053763440860216	0.02	0.047058823529411764	0.047619047619047616	0.08	0.049019607843137254	0.04477611940298507	0.019704433497536946	0.0
2017.75	0.4263565891472868	0.17204301075268819	0.02666666666666667	0.07058823529411765	0.09523809523809523	0.09714285714285714	0.0784313725490196	0.05970149253731343	0.019704433497536946	0.0
2018.0	0.4806201550387597	0.23655913978494625	0.04	0.07647058823529412	0.10476190476190476	0.18285714285714286	0.06862745098039216	0.07462686567164178	0.029556650246305417	0.0
2018.25	0.5503875968992248	0.25806451612903225	0.06	0.15294117647058825	0.09523809523809523	0.19428571428571428	0.13725490196078433	0.07462686567164178	0.04433497536945813	0.0
2018.5	0.5581395348837209	0.3010752688172043	0.08	0.18823529411764706	0.13333333333333333	0.17714285714285713	0.17647058823529413	0.08955223880597014	0.054187192118226604	0.0
2018.75	0.5891472868217055	0.34946236559139787	0.1	0.23529411764705882	0.19047619047619047	0.24	0.18627450980392157	0.08955223880597014	0.06403940886699508	0.0
2019.0	0.6589147286821705	0.40860215053763443	0.16666666666666666	0.24705882352941178	0.22857142857142856	0.2914285714285714	0.19607843137254902	0.08955223880597014	0.06403940886699508	0.02127659574468085
2019.25	0.7054263565891473	0.5268817204301075	0.18	0.3176470588235294	0.24761904761904763	0.29714285714285715	0.19607843137254902	0.1044776119402985	0.06896551724137931	0.02127659574468085
2019.5	0.751937984496124	0.5645161290322581	0.24	0.4235294117647059	0.3333333333333333	0.3485714285714286	0.22549019607843138	0.14925373134328357	0.07389162561576355	0.02127659574468085
2019.75	0.7829457364341085	0.6182795698924731	0.29333333333333333	0.48823529411764705	0.3904761904761905	0.38857142857142857	0.3235294117647059	0.16417910447761194	0.06896551724137931	0.0
2020.0	0.813953488372093	0.6881720430107527	0.36666666666666664	0.5411764705882353	0.44761904761904764	0.45714285714285713	0.3431372549019608	0.208955223880597	0.09359605911330049	0.0
2020.25	0.8294573643410853	0.7096774193548387	0.4066666666666667	0.5764705882352941	0.49523809523809526	0.45714285714285713	0.37254901960784315	0.208955223880597	0.09852216748768473	0.0
2020.5	0.8992248062015504	0.8118279569892473	0.5266666666666666	0.6411764705882353	0.5428571428571428	0.49714285714285716	0.45098039215686275	0.2537313432835821	0.12315270935960591	0.0
2020.75	0.9069767441860465	0.8333333333333334	0.58	0.7058823529411765	0.5333333333333333	0.56	0.4803921568627451	0.2835820895522388	0.14285714285714285	0.0
2021.0	0.937984496124031	0.8494623655913979	0.64	0.7470588235294118	0.6	0.6057142857142858	0.5196078431372549	0.3283582089552239	0.2019704433497537	0.0
2021.25	0.9612403100775194	0.8924731182795699	0.6933333333333334	0.8058823529411765	0.6952380952380952	0.68	0.5980392156862745	0.417910447761194	0.2857142857142857	0.02127659574468085
2021.5	0.9767441860465116	0.9247311827956989	0.7333333333333333	0.888235294117647	0.7428571428571429	0.7142857142857143	0.6666666666666666	0.47761194029850745	0.3891625615763547	0.0851063829787234
2021.75	0.9844961240310077	0.946236559139785	0.78	0.9352941176470588	0.780952380952381	0.76	0.7156862745098039	0.5223880597014925	0.42857142857142855	0.10638297872340426
2022.0	0.9844961240310077	0.956989247311828	0.7866666666666666	0.9588235294117647	0.8571428571428571	0.8228571428571428	0.7254901960784313	0.6417910447761194	0.4876847290640394	0.1702127659574468
2022.25	0.9844961240310077	0.9731182795698925	0.8	0.9764705882352941	0.8761904761904762	0.8571428571428571	0.7549019607843137	0.6865671641791045	0.6009852216748769	0.2127659574468085
2022.5	0.9922480620155039	0.967741935483871	0.8133333333333334	0.9823529411764705	0.8666666666666667	0.8514285714285714	0.7843137254901961	0.746268656716418	0.6305418719211823	0.23404255319148937
2022.75	0.9922480620155039	0.9838709677419355	0.84	0.9882352941176471	0.8761904761904762	0.8857142857142857	0.8235294117647058	0.7611940298507462	0.6748768472906403	0.19148936170212766
2023.0	0.9922480620155039	0.9946236559139785	0.8733333333333333	0.9941176470588236	0.9333333333333333	0.8857142857142857	0.8431372549019608	0.7910447761194029	0.6945812807881774	0.2765957446808511
2023.25	0.9922480620155039	0.989247311827957	0.86	1.0	0.9714285714285714	0.9371428571428572	0.8529411764705882	0.8208955223880597	0.7192118226600985	0.2765957446808511
2023.5	0.9922480620155039	0.989247311827957	0.9133333333333333	1.0	0.9809523809523809	0.9657142857142857	0.8725490196078431	0.8507462686567164	0.7832512315270936	0.2978723404255319
2023.75	0.9922480620155039	0.989247311827957	0.9466666666666667	1.0	0.9714285714285714	0.9657142857142857	0.8921568627450981	0.8955223880597015	0.8078817733990148	0.3829787234042553
