# Supplementary material for: A probabilistic forecasting framework for neighbourhood-level disaggregation of electric vehicle adoption scenarios
Source: Nat Commun. 2026 Jun 13;17:7510. doi: 10.1038/s41467-026-74155-0 (PMC13408907; doi:10.1038/s41467-026-74155-0)
Supplement: Supplementary file 3 — Source Data [file 41467_2026_74155_MOESM3_ESM.zip › SourceData/figure4/proportion_of_lsoa_data_zero.csv]

	Westminster	Wandsworth	Hackney	Hillingdon	Harrogate	South Gloucestershire	Charnwood	Crawley	Dudley	Blaenau Gwent
2011.75	0.5891472868217055	0.7634408602150538	0.8866666666666667	0.9117647058823529	0.9238095238095239	0.8628571428571429	0.8823529411764706	0.9253731343283582	0.9014778325123153	0.6595744680851063
2012.0	0.5968992248062015	0.7741935483870968	0.8933333333333333	0.9235294117647059	0.9238095238095239	0.8514285714285714	0.8921568627450981	0.9253731343283582	0.9113300492610837	0.6595744680851063
2012.25	0.627906976744186	0.7688172043010753	0.8933333333333333	0.9235294117647059	0.9333333333333333	0.8628571428571429	0.9019607843137255	0.9253731343283582	0.896551724137931	0.6595744680851063
2012.5	0.6046511627906976	0.7741935483870968	0.8933333333333333	0.9058823529411765	0.9333333333333333	0.8685714285714285	0.8529411764705882	0.9253731343283582	0.896551724137931	0.6595744680851063
2012.75	0.5736434108527132	0.7688172043010753	0.9	0.8941176470588236	0.9238095238095239	0.8685714285714285	0.8627450980392157	0.9253731343283582	0.896551724137931	0.6595744680851063
2013.0	0.5581395348837209	0.7634408602150538	0.8933333333333333	0.8941176470588236	0.9142857142857143	0.88	0.8627450980392157	0.8805970149253731	0.9014778325123153	0.6595744680851063
2013.25	0.5426356589147286	0.7688172043010753	0.8866666666666667	0.888235294117647	0.9142857142857143	0.88	0.8529411764705882	0.8805970149253731	0.896551724137931	0.6382978723404256
2013.5	0.5348837209302325	0.7688172043010753	0.86	0.8764705882352941	0.8952380952380953	0.8571428571428571	0.8431372549019608	0.8805970149253731	0.896551724137931	0.6382978723404256
2013.75	0.5271317829457365	0.7688172043010753	0.84	0.8764705882352941	0.8857142857142857	0.8457142857142858	0.8431372549019608	0.8955223880597015	0.8866995073891626	0.6382978723404256
2014.0	0.4883720930232558	0.7526881720430108	0.82	0.8470588235294118	0.8666666666666667	0.8228571428571428	0.8333333333333334	0.8805970149253731	0.8768472906403941	0.6382978723404256
2014.25	0.4806201550387597	0.7043010752688172	0.8133333333333334	0.8176470588235294	0.8476190476190476	0.8114285714285714	0.7843137254901961	0.8805970149253731	0.8423645320197044	0.6382978723404256
2014.5	0.4573643410852713	0.6774193548387096	0.8	0.7705882352941177	0.8285714285714286	0.7942857142857143	0.7352941176470589	0.8208955223880597	0.8275862068965517	0.6382978723404256
2014.75	0.40310077519379844	0.6505376344086021	0.82	0.7235294117647059	0.7904761904761904	0.7428571428571429	0.7058823529411765	0.7910447761194029	0.7586206896551724	0.6382978723404256
2015.0	0.32558139534883723	0.6344086021505376	0.8133333333333334	0.7058823529411765	0.7619047619047619	0.6914285714285714	0.6764705882352942	0.7611940298507462	0.7093596059113301	0.5957446808510638
2015.25	0.3333333333333333	0.6075268817204301	0.7933333333333333	0.6647058823529411	0.7142857142857143	0.6571428571428571	0.6078431372549019	0.7164179104477612	0.6847290640394089	0.574468085106383
2015.5	0.3023255813953488	0.5752688172043011	0.7533333333333333	0.6235294117647059	0.6666666666666666	0.6	0.5784313725490197	0.7164179104477612	0.6305418719211823	0.574468085106383
2015.75	0.24031007751937986	0.532258064516129	0.7066666666666667	0.5941176470588235	0.6190476190476191	0.5371428571428571	0.5392156862745098	0.6716417910447762	0.5960591133004927	0.574468085106383
2016.0	0.21705426356589147	0.478494623655914	0.6533333333333333	0.5411764705882353	0.5333333333333333	0.49142857142857144	0.49019607843137253	0.6567164179104478	0.5665024630541872	0.5531914893617021
2016.25	0.18604651162790697	0.44086021505376344	0.6333333333333333	0.5235294117647059	0.5333333333333333	0.4685714285714286	0.5	0.6119402985074627	0.541871921182266	0.5319148936170213
2016.5	0.18604651162790697	0.41397849462365593	0.58	0.5	0.49523809523809526	0.4228571428571429	0.4411764705882353	0.5671641791044776	0.5073891625615764	0.5106382978723404
2016.75	0.13953488372093023	0.3763440860215054	0.56	0.4411764705882353	0.4380952380952381	0.4114285714285714	0.39215686274509803	0.5522388059701493	0.4876847290640394	0.5106382978723404
2017.0	0.11627906976744186	0.34946236559139787	0.54	0.3941176470588235	0.37142857142857144	0.37714285714285717	0.29411764705882354	0.4925373134328358	0.4630541871921182	0.46808510638297873
2017.25	0.10852713178294573	0.3064516129032258	0.5133333333333333	0.3176470588235294	0.29523809523809524	0.3314285714285714	0.2549019607843137	0.47761194029850745	0.4482758620689655	0.5106382978723404
2017.5	0.08527131782945736	0.26344086021505375	0.42	0.29411764705882354	0.2857142857142857	0.3028571428571429	0.19607843137254902	0.43283582089552236	0.4433497536945813	0.48936170212765956
2017.75	0.06201550387596899	0.23118279569892472	0.38	0.27647058823529413	0.2857142857142857	0.26285714285714284	0.20588235294117646	0.373134328358209	0.4482758620689655	0.44680851063829785
2018.0	0.05426356589147287	0.15053763440860216	0.35333333333333333	0.21176470588235294	0.2761904761904762	0.2571428571428571	0.22549019607843138	0.3582089552238806	0.41379310344827586	0.40425531914893614
2018.25	0.046511627906976744	0.10752688172043011	0.35333333333333333	0.18235294117647058	0.22857142857142856	0.2057142857142857	0.18627450980392157	0.2835820895522388	0.3793103448275862	0.3404255319148936
2018.5	0.023255813953488372	0.0913978494623656	0.2866666666666667	0.12352941176470589	0.18095238095238095	0.19428571428571428	0.1568627450980392	0.22388059701492538	0.3251231527093596	0.3404255319148936
2018.75	0.007751937984496124	0.07526881720430108	0.22666666666666666	0.09411764705882353	0.18095238095238095	0.17714285714285713	0.14705882352941177	0.22388059701492538	0.2955665024630542	0.3191489361702128
2019.0	0.0	0.06451612903225806	0.16	0.041176470588235294	0.1523809523809524	0.1657142857142857	0.11764705882352941	0.208955223880597	0.2955665024630542	0.3191489361702128
2019.25	0.007751937984496124	0.03225806451612903	0.11333333333333333	0.011764705882352941	0.11428571428571428	0.14285714285714285	0.13725490196078433	0.2537313432835821	0.270935960591133	0.2978723404255319
2019.5	0.0	0.016129032258064516	0.08	0.0058823529411764705	0.10476190476190476	0.11428571428571428	0.14705882352941177	0.1791044776119403	0.270935960591133	0.2978723404255319
2019.75	0.0	0.0	0.07333333333333333	0.0058823529411764705	0.10476190476190476	0.11428571428571428	0.12745098039215685	0.13432835820895522	0.24630541871921183	0.2765957446808511
2020.0	0.0	0.005376344086021506	0.06666666666666667	0.0058823529411764705	0.06666666666666667	0.06857142857142857	0.13725490196078433	0.1044776119402985	0.19704433497536947	0.23404255319148937
2020.25	0.0	0.0	0.04666666666666667	0.0	0.047619047619047616	0.05142857142857143	0.11764705882352941	0.08955223880597014	0.1921182266009852	0.2127659574468085
2020.5	0.0	0.0	0.04	0.0	0.01904761904761905	0.03428571428571429	0.12745098039215685	0.05970149253731343	0.1330049261083744	0.2127659574468085
2020.75	0.0	0.0	0.03333333333333333	0.0	0.009523809523809525	0.03428571428571429	0.08823529411764706	0.05970149253731343	0.12807881773399016	0.2127659574468085
2021.0	0.0	0.0	0.02	0.0	0.009523809523809525	0.017142857142857144	0.058823529411764705	0.04477611940298507	0.10344827586206896	0.2127659574468085
2021.25	0.0	0.005376344086021506	0.013333333333333334	0.0	0.0	0.005714285714285714	0.058823529411764705	0.014925373134328358	0.059113300492610835	0.14893617021276595
2021.5	0.0	0.0	0.0	0.0	0.0	0.017142857142857144	0.0392156862745098	0.014925373134328358	0.03940886699507389	0.14893617021276595
2021.75	0.0	0.0	0.0	0.0	0.0	0.011428571428571429	0.029411764705882353	0.014925373134328358	0.014778325123152709	0.1276595744680851
2022.0	0.0	0.0	0.0	0.0	0.0	0.011428571428571429	0.0196078431372549	0.014925373134328358	0.014778325123152709	0.0851063829787234
2022.25	0.0	0.0	0.0	0.0	0.0	0.0	0.00980392156862745	0.014925373134328358	0.0049261083743842365	0.06382978723404255
2022.5	0.0	0.0	0.0	0.0	0.0	0.0	0.00980392156862745	0.0	0.0049261083743842365	0.0425531914893617
2022.75	0.0	0.0	0.0	0.0	0.0	0.005714285714285714	0.0196078431372549	0.0	0.0	0.02127659574468085
2023.0	0.0	0.0	0.0	0.0	0.0	0.0	0.0	0.0	0.0	0.0
2023.25	0.0	0.0	0.0	0.0	0.0	0.0	0.0	0.0	0.0	0.0
2023.5	0.0	0.0	0.0	0.0	0.0	0.0	0.0	0.0	0.0	0.0
2023.75	0.0	0.0	0.0	0.0	0.0	0.0	0.0	0.0	0.0	0.0
