# Supplementary material for: A probabilistic forecasting framework for neighbourhood-level disaggregation of electric vehicle adoption scenarios
Source: Nat Commun. 2026 Jun 13;17:7510. doi: 10.1038/s41467-026-74155-0 (PMC13408907; doi:10.1038/s41467-026-74155-0)
Supplement: Supplementary file 3 — Source Data [file 41467_2026_74155_MOESM3_ESM.zip › SourceData/figure4/proportion_of_lsoa_data_obfuscated.csv]

	Westminster	Wandsworth	Hackney	Hillingdon	Harrogate	South Gloucestershire	Charnwood	Crawley	Dudley	Blaenau Gwent
2011.75	0.3488372093023256	0.23118279569892472	0.1	0.08823529411764706	0.05714285714285714	0.12571428571428572	0.06862745098039216	0.014925373134328358	0.059113300492610835	0.0
2012.0	0.35658914728682173	0.22043010752688172	0.09333333333333334	0.07647058823529412	0.05714285714285714	0.13714285714285715	0.058823529411764705	0.014925373134328358	0.04926108374384237	0.0
2012.25	0.3333333333333333	0.22580645161290322	0.09333333333333334	0.07647058823529412	0.047619047619047616	0.12571428571428572	0.049019607843137254	0.014925373134328358	0.06403940886699508	0.0
2012.5	0.35658914728682173	0.22043010752688172	0.09333333333333334	0.09411764705882353	0.047619047619047616	0.12	0.09803921568627451	0.014925373134328358	0.06403940886699508	0.0
2012.75	0.3798449612403101	0.22580645161290322	0.08666666666666667	0.10588235294117647	0.05714285714285714	0.12	0.08823529411764706	0.014925373134328358	0.06403940886699508	0.0
2013.0	0.3953488372093023	0.23655913978494625	0.09333333333333334	0.10588235294117647	0.06666666666666667	0.10857142857142857	0.08823529411764706	0.05970149253731343	0.059113300492610835	0.0
2013.25	0.40310077519379844	0.23118279569892472	0.1	0.11176470588235295	0.06666666666666667	0.10857142857142857	0.09803921568627451	0.05970149253731343	0.06403940886699508	0.02127659574468085
2013.5	0.3953488372093023	0.23118279569892472	0.12666666666666668	0.12352941176470589	0.08571428571428572	0.13142857142857142	0.10784313725490197	0.05970149253731343	0.06403940886699508	0.02127659574468085
2013.75	0.37209302325581395	0.23118279569892472	0.14666666666666667	0.12352941176470589	0.09523809523809523	0.14285714285714285	0.10784313725490197	0.04477611940298507	0.07389162561576355	0.02127659574468085
2014.0	0.43410852713178294	0.24731182795698925	0.16666666666666666	0.15294117647058825	0.11428571428571428	0.1657142857142857	0.11764705882352941	0.05970149253731343	0.08374384236453201	0.02127659574468085
2014.25	0.4496124031007752	0.2956989247311828	0.17333333333333334	0.18235294117647058	0.13333333333333333	0.17714285714285713	0.16666666666666666	0.05970149253731343	0.11822660098522167	0.02127659574468085
2014.5	0.4418604651162791	0.3225806451612903	0.18666666666666668	0.22941176470588234	0.1523809523809524	0.19428571428571428	0.21568627450980393	0.11940298507462686	0.1330049261083744	0.02127659574468085
2014.75	0.4883720930232558	0.34408602150537637	0.16666666666666666	0.27647058823529413	0.19047619047619047	0.24571428571428572	0.24509803921568626	0.14925373134328357	0.2019704433497537	0.02127659574468085
2015.0	0.5503875968992248	0.3548387096774194	0.17333333333333334	0.29411764705882354	0.21904761904761905	0.29714285714285715	0.27450980392156865	0.1791044776119403	0.2512315270935961	0.06382978723404255
2015.25	0.5581395348837209	0.3763440860215054	0.19333333333333333	0.3352941176470588	0.26666666666666666	0.32571428571428573	0.3333333333333333	0.22388059701492538	0.27586206896551724	0.0851063829787234
2015.5	0.5658914728682171	0.40860215053763443	0.23333333333333334	0.36470588235294116	0.3142857142857143	0.37714285714285717	0.3627450980392157	0.22388059701492538	0.33004926108374383	0.0851063829787234
2015.75	0.6124031007751938	0.44086021505376344	0.28	0.38823529411764707	0.3619047619047619	0.44	0.4019607843137255	0.26865671641791045	0.3645320197044335	0.0851063829787234
2016.0	0.5813953488372093	0.489247311827957	0.3333333333333333	0.4411764705882353	0.4380952380952381	0.4685714285714286	0.45098039215686275	0.2835820895522388	0.3891625615763547	0.10638297872340426
2016.25	0.5736434108527132	0.5161290322580645	0.35333333333333333	0.4588235294117647	0.4380952380952381	0.4857142857142857	0.4411764705882353	0.29850746268656714	0.4088669950738916	0.1276595744680851
2016.5	0.5426356589147286	0.5376344086021505	0.4066666666666667	0.48823529411764705	0.47619047619047616	0.5257142857142857	0.49019607843137253	0.34328358208955223	0.4433497536945813	0.14893617021276595
2016.75	0.5426356589147286	0.5645161290322581	0.41333333333333333	0.5411764705882353	0.5333333333333333	0.5257142857142857	0.5392156862745098	0.3582089552238806	0.4630541871921182	0.14893617021276595
2017.0	0.5736434108527132	0.5698924731182796	0.44666666666666666	0.5823529411764706	0.6	0.5371428571428571	0.6176470588235294	0.44776119402985076	0.4876847290640394	0.19148936170212766
2017.25	0.5271317829457365	0.5913978494623656	0.4666666666666667	0.6529411764705882	0.6666666666666666	0.5771428571428572	0.6568627450980392	0.4626865671641791	0.5024630541871922	0.14893617021276595
2017.5	0.5116279069767442	0.5860215053763441	0.5466666666666666	0.6588235294117647	0.6476190476190476	0.6057142857142858	0.7058823529411765	0.4626865671641791	0.4975369458128079	0.1702127659574468
2017.75	0.5038759689922481	0.5967741935483871	0.58	0.6529411764705882	0.6	0.6285714285714286	0.6666666666666666	0.5074626865671642	0.49261083743842365	0.2127659574468085
2018.0	0.4573643410852713	0.6129032258064516	0.5933333333333334	0.711764705882353	0.6	0.5485714285714286	0.6568627450980392	0.5074626865671642	0.5172413793103449	0.2553191489361702
2018.25	0.3953488372093023	0.6344086021505376	0.5733333333333334	0.6647058823529411	0.6571428571428571	0.5885714285714285	0.6274509803921569	0.582089552238806	0.5369458128078818	0.3191489361702128
2018.5	0.4108527131782946	0.6075268817204301	0.62	0.6882352941176471	0.6666666666666666	0.6171428571428571	0.6176470588235294	0.6268656716417911	0.5812807881773399	0.3191489361702128
2018.75	0.3953488372093023	0.5752688172043011	0.66	0.6705882352941176	0.6095238095238096	0.5714285714285714	0.6176470588235294	0.6268656716417911	0.6009852216748769	0.3404255319148936
2019.0	0.3333333333333333	0.5268817204301075	0.66	0.711764705882353	0.6	0.5314285714285715	0.6372549019607843	0.6417910447761194	0.6009852216748769	0.3191489361702128
2019.25	0.27906976744186046	0.44086021505376344	0.6933333333333334	0.6705882352941176	0.6190476190476191	0.5485714285714286	0.6176470588235294	0.582089552238806	0.6206896551724138	0.3404255319148936
2019.5	0.24031007751937986	0.41935483870967744	0.6666666666666666	0.5705882352941176	0.5428571428571428	0.5257142857142857	0.5784313725490197	0.6119402985074627	0.6157635467980296	0.3404255319148936
2019.75	0.20930232558139536	0.3817204301075269	0.62	0.5058823529411764	0.4857142857142857	0.4857142857142857	0.5	0.6417910447761194	0.645320197044335	0.3829787234042553
2020.0	0.17829457364341086	0.3064516129032258	0.5533333333333333	0.45294117647058824	0.4666666666666667	0.46285714285714286	0.47058823529411764	0.6268656716417911	0.6699507389162561	0.425531914893617
2020.25	0.16279069767441862	0.2903225806451613	0.5333333333333333	0.4235294117647059	0.4380952380952381	0.48	0.46078431372549017	0.6417910447761194	0.6699507389162561	0.44680851063829785
2020.5	0.09302325581395349	0.1881720430107527	0.42	0.3588235294117647	0.41904761904761906	0.45714285714285713	0.37254901960784315	0.6268656716417911	0.7044334975369458	0.44680851063829785
2020.75	0.08527131782945736	0.16666666666666666	0.37333333333333335	0.29411764705882354	0.4380952380952381	0.3942857142857143	0.38235294117647056	0.5970149253731343	0.6896551724137931	0.44680851063829785
2021.0	0.05426356589147287	0.15053763440860216	0.32666666666666666	0.2529411764705882	0.37142857142857144	0.3657142857142857	0.37254901960784315	0.5671641791044776	0.6551724137931034	0.44680851063829785
2021.25	0.031007751937984496	0.10215053763440861	0.28	0.19411764705882353	0.2857142857142857	0.3028571428571429	0.29411764705882354	0.5074626865671642	0.6157635467980296	0.48936170212765956
2021.5	0.015503875968992248	0.07526881720430108	0.25333333333333335	0.11176470588235295	0.23809523809523808	0.2571428571428571	0.24509803921568626	0.44776119402985076	0.5320197044334976	0.425531914893617
2021.75	0.007751937984496124	0.053763440860215055	0.20666666666666667	0.06470588235294118	0.2	0.21714285714285714	0.20588235294117646	0.40298507462686567	0.5172413793103449	0.425531914893617
2022.0	0.007751937984496124	0.043010752688172046	0.2	0.041176470588235294	0.12380952380952381	0.15428571428571428	0.20588235294117646	0.2835820895522388	0.458128078817734	0.40425531914893614
2022.25	0.007751937984496124	0.026881720430107527	0.18666666666666668	0.023529411764705882	0.10476190476190476	0.13142857142857142	0.18627450980392157	0.23880597014925373	0.35467980295566504	0.3829787234042553
2022.5	0.0	0.03225806451612903	0.17333333333333334	0.01764705882352941	0.11428571428571428	0.13714285714285715	0.1568627450980392	0.19402985074626866	0.3251231527093596	0.3829787234042553
2022.75	0.0	0.016129032258064516	0.14666666666666667	0.011764705882352941	0.10476190476190476	0.09714285714285714	0.10784313725490197	0.1791044776119403	0.2857142857142857	0.44680851063829785
2023.0	0.0	0.005376344086021506	0.11333333333333333	0.0058823529411764705	0.047619047619047616	0.10285714285714286	0.10784313725490197	0.14925373134328357	0.2660098522167488	0.3829787234042553
2023.25	0.0	0.010752688172043012	0.12666666666666668	0.0	0.009523809523809525	0.05142857142857143	0.09803921568627451	0.11940298507462686	0.2413793103448276	0.3829787234042553
2023.5	0.0	0.010752688172043012	0.07333333333333333	0.0	0.0	0.022857142857142857	0.0784313725490196	0.08955223880597014	0.17733990147783252	0.3617021276595745
2023.75	0.0	0.010752688172043012	0.04	0.0	0.009523809523809525	0.022857142857142857	0.058823529411764705	0.04477611940298507	0.15270935960591134	0.2765957446808511
