# Supplementary material for: A probabilistic forecasting framework for neighbourhood-level disaggregation of electric vehicle adoption scenarios
Source: Nat Commun. 2026 Jun 13;17:7510. doi: 10.1038/s41467-026-74155-0 (PMC13408907; doi:10.1038/s41467-026-74155-0)
Supplement: Supplementary file 3 — Source Data [file 41467_2026_74155_MOESM3_ESM.zip › SourceData/figure3b/lad_evms_geo_clusters_london_zoom.geojson]

{
"type": "FeatureCollection",
"name": "lad_evms_geo_clusters_london_zoom",
"crs": { "type": "name", "properties": { "name": "urn:ogc:def:crs:EPSG::27700" } },
"features": [
{ "type": "Feature", "properties": { "LAD": "City of London", "2023": 0.10666666666666667, "lad_cluster": "H" }, "geometry": { "type": "Polygon", "coordinates": [ [ [ 533333.511900000274181, 180406.662799999117851 ], [ 531312.717000000178814, 180688.298200000077486 ], [ 531155.416299999691546, 180672.950699999928474 ], [ 531129.699000000022352, 181291.695000000298023 ], [ 531554.731999999843538, 181659.307700000703335 ], [ 532946.102800000458956, 181894.902300000190735 ], [ 533404.563900000415742, 182037.030799999833107 ], [ 533333.511900000274181, 180406.662799999117851 ] ] ] } },
{ "type": "Feature", "properties": { "LAD": "Barking and Dagenham", "2023": 0.030715474209650581, "lad_cluster": "H-M" }, "geometry": { "type": "Polygon", "coordinates": [ [ [ 549991.888100000098348, 181417.593900000676513 ], [ 549894.994300000369549, 181468.579500000923872 ], [ 547660.049999999813735, 182215.800000000745058 ], [ 545681.99199999962002, 181645.736300000920892 ], [ 545680.432000000029802, 181644.569700000807643 ], [ 545263.256000000052154, 182828.967000000178814 ], [ 543874.483099999837577, 183187.452500000596046 ], [ 543522.466599999926984, 184859.925799999386072 ], [ 545263.040500000119209, 185072.733500000089407 ], [ 546985.525899999774992, 186403.529899999499321 ], [ 547817.382500000298023, 188036.494100000709295 ], [ 547409.491100000217557, 189682.747899999842048 ], [ 548880.920800000429153, 191088.302200000733137 ], [ 548875.411999999545515, 187730.201999999582767 ], [ 549951.904000000096858, 186961.801999999210238 ], [ 551552.699000000022352, 187444.004000000655651 ], [ 551944.912999999709427, 186024.392000000923872 ], [ 549991.888100000098348, 181417.593900000676513 ] ] ] } },
{ "type": "Feature", "properties": { "LAD": "Barnet", "2023": 0.055727411944869833, "lad_cluster": "H" }, "geometry": { "type": "Polygon", "coordinates": [ [ [ 525814.099999999627471, 198211.501900000497699 ], [ 525568.603199999779463, 197563.597200000658631 ], [ 527740.203999999910593, 196805.404200000688434 ], [ 529579.998800000175834, 194263.402000000700355 ], [ 528562.401600000448525, 192370.003900000825524 ], [ 528975.503899999894202, 191791.599899999797344 ], [ 528139.302099999971688, 190352.251499999314547 ], [ 527744.796799999661744, 191173.896199999377131 ], [ 527768.85149999987334, 189091.302500000223517 ], [ 526830.303899999707937, 187535.398000000044703 ], [ 523951.697200000286102, 185545.497300000861287 ], [ 522524.196999999694526, 187379.502499999478459 ], [ 521301.701700000092387, 187159.2956000007689 ], [ 521462.70299999974668, 188731.895300000905991 ], [ 520113.103099999949336, 190480.811899999156594 ], [ 517435.444899999536574, 194421.011299999430776 ], [ 520681.796799999661744, 195107.400399999693036 ], [ 521110.902800000272691, 196700.504399999976158 ], [ 523755.901899999938905, 197353.897399999201298 ], [ 524339.2977, 198344.403799999505281 ], [ 525206.002000000327826, 197672.596200000494719 ], [ 525814.099999999627471, 198211.501900000497699 ] ] ] } },
{ "type": "Feature", "properties": { "LAD": "Bexley", "2023": 0.026448311156601841, "lad_cluster": "H-M" }, "geometry": { "type": "Polygon", "coordinates": [ [ [ 550181.05420000012964, 180645.809200000017881 ], [ 550636.764200000092387, 180053.786100000143051 ], [ 550665.969700000248849, 179999.974799999967217 ], [ 551724.660000000149012, 178049.330000000074506 ], [ 554087.299599999561906, 178055.750399999320507 ], [ 554339.870500000193715, 177877.124299999326468 ], [ 553184.396599999628961, 175118.402200000360608 ], [ 551102.197100000455976, 173822.703099999576807 ], [ 550557.899400000460446, 172175.004799999296665 ], [ 549962.803899999707937, 172412.496799999848008 ], [ 549830.701500000432134, 169941.504100000485778 ], [ 549549.059299999848008, 169902.147900000214577 ], [ 546620.57050000037998, 170466.330199999734759 ], [ 544363.273400000296533, 172374.147700000554323 ], [ 545165.673100000247359, 173654.43099999986589 ], [ 544736.452100000344217, 176241.581900000572205 ], [ 545815.276100000366569, 177252.935399999842048 ], [ 547611.707100000232458, 177459.979100000113249 ], [ 547118.553899999707937, 181281.932000000029802 ], [ 547225.833399999886751, 181299.926699999719858 ], [ 550181.05420000012964, 180645.809200000017881 ] ] ] } },
{ "type": "Feature", "properties": { "LAD": "Brent", "2023": 0.046731946144430846, "lad_cluster": "H" }, "geometry": { "type": "Polygon", "coordinates": [ [ [ 523951.697200000286102, 185545.497300000861287 ], [ 525530.0, 183481.598099999129772 ], [ 525200.997100000269711, 182512.595799999311566 ], [ 524580.201999999582767, 183087.401000000536442 ], [ 523850.398299999535084, 182509.996099999174476 ], [ 522978.598899999633431, 182758.595100000500679 ], [ 521736.999800000339746, 182995.697200000286102 ], [ 519115.400100000202656, 182506.997099999338388 ], [ 519212.601099999621511, 183593.696100000292063 ], [ 517494.800300000235438, 182928.996400000527501 ], [ 517445.701000000350177, 184353.49860000051558 ], [ 515484.902800000272691, 185501.207200000062585 ], [ 516382.600999999791384, 186976.108599999919534 ], [ 516046.301500000059605, 187982.910499999299645 ], [ 517537.197999999858439, 188938.706800000742078 ], [ 519101.401700000278652, 188756.009099999442697 ], [ 518519.498200000263751, 189686.412900000810623 ], [ 520113.103099999949336, 190480.811899999156594 ], [ 521462.70299999974668, 188731.895300000905991 ], [ 521301.701700000092387, 187159.2956000007689 ], [ 522524.196999999694526, 187379.502499999478459 ], [ 523951.697200000286102, 185545.497300000861287 ] ] ] } },
{ "type": "Feature", "properties": { "LAD": "Bromley", "2023": 0.038285922684172136, "lad_cluster": "H-M" }, "geometry": { "type": "Polygon", "coordinates": [ [ [ 544363.273400000296533, 172374.147700000554323 ], [ 546620.57050000037998, 170466.330199999734759 ], [ 549549.059299999848008, 169902.147900000214577 ], [ 550541.203099999576807, 168157.404899999499321 ], [ 549521.503299999982119, 168162.003299999982119 ], [ 549897.197999999858439, 165601.296299999579787 ], [ 548928.898000000044703, 162732.897299999371171 ], [ 547640.5, 162692.499099999666214 ], [ 547648.497899999842048, 161080.800200000405312 ], [ 545401.396999999880791, 159498.503200000151992 ], [ 545520.200100000016391, 156949.203099999576807 ], [ 542503.051799999549985, 156819.250199999660254 ], [ 541795.699900000356138, 158451.203099999576807 ], [ 540596.200100000016391, 156667.203900000080466 ], [ 539596.296900000423193, 160796.301999999210238 ], [ 537419.600200000219047, 166327.651799999177456 ], [ 536721.7966, 166046.418400000780821 ], [ 536717.303000000305474, 167320.004000000655651 ], [ 534466.5, 168932.70299999974668 ], [ 533699.17200000025332, 170735.72749999910593 ], [ 533715.651800000108778, 170817.356399999931455 ], [ 534003.651499999687076, 171442.104499999433756 ], [ 537043.196999999694526, 171470.796000000089407 ], [ 538449.104000000283122, 170158.701999999582767 ], [ 540901.901999999769032, 171943.901000000536442 ], [ 541671.396999999880791, 171228.096000000834465 ], [ 541137.200000000186265, 173365.504000000655651 ], [ 543441.496000000275671, 171429.997999999672174 ], [ 544363.273400000296533, 172374.147700000554323 ] ] ] } },
{ "type": "Feature", "properties": { "LAD": "Camden", "2023": 0.092768361581920908, "lad_cluster": "H" }, "geometry": { "type": "Polygon", "coordinates": [ [ [ 528840.201999999582767, 187217.799000000581145 ], [ 530326.103000000119209, 182983.301000000908971 ], [ 531554.731999999843538, 181659.307700000703335 ], [ 531129.699000000022352, 181291.695000000298023 ], [ 529903.098000000230968, 181053.802999999374151 ], [ 528213.997899999842048, 183685.5 ], [ 525530.0, 183481.598099999129772 ], [ 523951.697200000286102, 185545.497300000861287 ], [ 526830.303899999707937, 187535.398000000044703 ], [ 528840.201999999582767, 187217.799000000581145 ] ] ] } },
{ "type": "Feature", "properties": { "LAD": "Croydon", "2023": 0.034918667699457784, "lad_cluster": "H-M" }, "geometry": { "type": "Polygon", "coordinates": [ [ [ 533699.17200000025332, 170735.72749999910593 ], [ 534466.5, 168932.70299999974668 ], [ 536717.303000000305474, 167320.004000000655651 ], [ 536721.7966, 166046.418400000780821 ], [ 537419.600200000219047, 166327.651799999177456 ], [ 539596.296900000423193, 160796.301999999210238 ], [ 536768.397499999962747, 161784.498999999836087 ], [ 535882.003999999724329, 159951.903599999845028 ], [ 533965.596199999563396, 159603.303400000557303 ], [ 533165.297500000335276, 157546.502100000157952 ], [ 530898.103600000031292, 155850.797499999403954 ], [ 529950.597699999809265, 157386.997800000011921 ], [ 528694.198800000362098, 157410.201099999248981 ], [ 528552.301199999637902, 159658.097899999469519 ], [ 529312.099999999627471, 159899.049000000581145 ], [ 529328.723000000230968, 161967.737299999222159 ], [ 531245.798000000417233, 162424.196000000461936 ], [ 529902.199000000022352, 167411.798100000247359 ], [ 530594.133899999782443, 168178.051799999549985 ], [ 530302.621500000357628, 169807.135900000110269 ], [ 531321.267500000074506, 171048.669399999082088 ], [ 533699.17200000025332, 170735.72749999910593 ] ] ] } },
{ "type": "Feature", "properties": { "LAD": "Ealing", "2023": 0.042046109510086457, "lad_cluster": "H" }, "geometry": { "type": "Polygon", "coordinates": [ [ [ 521736.999800000339746, 182995.697200000286102 ], [ 521350.496000000275671, 179497.898800000548363 ], [ 520357.403099999763072, 178643.802999999374151 ], [ 519424.202200000174344, 179613.695299999788404 ], [ 518506.799100000411272, 179448.902799999341369 ], [ 517290.800999999977648, 178353.395999999716878 ], [ 514581.103000000119209, 179085.896299999207258 ], [ 513132.899100000038743, 178092.400900000706315 ], [ 510678.5011, 179064.602700000628829 ], [ 512737.573300000280142, 182349.652200000360608 ], [ 509706.400299999862909, 183554.797199999913573 ], [ 511381.400799999944866, 183847.903300000354648 ], [ 511129.299899999983609, 184436.904699999839067 ], [ 512561.797799999825656, 185257.9068 ], [ 515484.902800000272691, 185501.207200000062585 ], [ 517445.701000000350177, 184353.49860000051558 ], [ 517494.800300000235438, 182928.996400000527501 ], [ 519212.601099999621511, 183593.696100000292063 ], [ 519115.400100000202656, 182506.997099999338388 ], [ 521736.999800000339746, 182995.697200000286102 ] ] ] } },
{ "type": "Feature", "properties": { "LAD": "Enfield", "2023": 0.029699727024567787, "lad_cluster": "H-M" }, "geometry": { "type": "Polygon", "coordinates": [ [ [ 537543.796000000089407, 199883.10329999960959 ], [ 537625.150100000202656, 196030.096200000494719 ], [ 535728.358799999579787, 191460.543999999761581 ], [ 528975.503899999894202, 191791.599899999797344 ], [ 528562.401600000448525, 192370.003900000825524 ], [ 529579.998800000175834, 194263.402000000700355 ], [ 527740.203999999910593, 196805.404200000688434 ], [ 525568.603199999779463, 197563.597200000658631 ], [ 525814.099999999627471, 198211.501900000497699 ], [ 527045.203099999576807, 200413.401699999347329 ], [ 531023.502899999730289, 200933.602800000458956 ], [ 537543.796000000089407, 199883.10329999960959 ] ] ] } },
{ "type": "Feature", "properties": { "LAD": "Greenwich", "2023": 0.034798890429958394, "lad_cluster": "H-M" }, "geometry": { "type": "MultiPolygon", "coordinates": [ [ [ [ 537791.50040000025183, 177580.465500000864267 ], [ 537625.234000000171363, 177325.759999999776483 ], [ 537437.387000000104308, 177936.227299999445677 ], [ 537791.50040000025183, 177580.465500000864267 ] ] ], [ [ [ 538368.2182, 178339.50650000013411 ], [ 538364.450000000186265, 178282.699999999254942 ], [ 538216.931900000199676, 178330.589199999347329 ], [ 538368.2182, 178339.50650000013411 ] ] ], [ [ [ 547118.553899999707937, 181281.932000000029802 ], [ 547611.707100000232458, 177459.979100000113249 ], [ 545815.276100000366569, 177252.935399999842048 ], [ 544736.452100000344217, 176241.581900000572205 ], [ 545165.673100000247359, 173654.43099999986589 ], [ 544363.273400000296533, 172374.147700000554323 ], [ 543441.496000000275671, 171429.997999999672174 ], [ 541137.200000000186265, 173365.504000000655651 ], [ 539733.464200000278652, 175295.377599999308586 ], [ 540245.031999999657273, 176915.817999999970198 ], [ 537968.902999999932945, 176208.900000000372529 ], [ 537656.5784, 177223.896500000730157 ], [ 539089.75, 178517.849999999627471 ], [ 539015.751500000245869, 180000.004599999636412 ], [ 539002.513899999670684, 180265.148199999704957 ], [ 539043.719800000078976, 180280.275100000202656 ], [ 539391.58490000013262, 180000.000900000333786 ], [ 539999.991600000299513, 179509.808900000527501 ], [ 540433.849999999627471, 179160.25 ], [ 542964.230000000447035, 179241.570000000298023 ], [ 544252.690000000409782, 179484.910000000149012 ], [ 544608.889200000092387, 179999.976500000804663 ], [ 545195.778699999675155, 180848.622800000011921 ], [ 545382.201299999840558, 180990.682000000029802 ], [ 547118.553899999707937, 181281.932000000029802 ] ] ] ] } },
{ "type": "Feature", "properties": { "LAD": "Hackney", "2023": 0.039811827956989246, "lad_cluster": "H" }, "geometry": { "type": "Polygon", "coordinates": [ [ [ 537572.900999999605119, 185494.702099999412894 ], [ 537638.700100000016391, 184578.684900000691414 ], [ 534480.207999999634922, 183626.328700000420213 ], [ 533404.563900000415742, 182037.030799999833107 ], [ 532946.102800000458956, 181894.902300000190735 ], [ 532089.803999999538064, 183279.995999999344349 ], [ 533460.800099999643862, 184979.698999999091029 ], [ 531487.498100000433624, 186802.298000000417233 ], [ 531919.196999999694526, 187797.302999999374151 ], [ 534444.098100000061095, 188327.401100000366569 ], [ 535464.201999999582767, 186662.298100000247359 ], [ 536755.196999999694526, 186529.396099999547005 ], [ 537572.900999999605119, 185494.702099999412894 ] ] ] } },
{ "type": "Feature", "properties": { "LAD": "Hammersmith and Fulham", "2023": 0.067387862796833772, "lad_cluster": "H" }, "geometry": { "type": "Polygon", "coordinates": [ [ [ 522978.598899999633431, 182758.595100000500679 ], [ 524055.600300000049174, 179493.098799999803305 ], [ 526640.716900000348687, 176972.923900000751019 ], [ 525802.598000000230968, 175475.300000000745058 ], [ 523604.803000000305474, 176320.698000000789762 ], [ 522968.696000000461936, 178058.301000000908971 ], [ 522055.597000000067055, 178014.70299999974668 ], [ 521350.496000000275671, 179497.898800000548363 ], [ 521736.999800000339746, 182995.697200000286102 ], [ 522978.598899999633431, 182758.595100000500679 ] ] ] } },
{ "type": "Feature", "properties": { "LAD": "Haringey", "2023": 0.043802816901408449, "lad_cluster": "H" }, "geometry": { "type": "Polygon", "coordinates": [ [ [ 535728.358799999579787, 191460.543999999761581 ], [ 534444.098100000061095, 188327.401100000366569 ], [ 531919.196999999694526, 187797.302999999374151 ], [ 531487.498100000433624, 186802.298000000417233 ], [ 530407.299999999813735, 187968.703999999910593 ], [ 528840.201999999582767, 187217.799000000581145 ], [ 526830.303899999707937, 187535.398000000044703 ], [ 527768.85149999987334, 189091.302500000223517 ], [ 527744.796799999661744, 191173.896199999377131 ], [ 528139.302099999971688, 190352.251499999314547 ], [ 528975.503899999894202, 191791.599899999797344 ], [ 535728.358799999579787, 191460.543999999761581 ] ] ] } },
{ "type": "Feature", "properties": { "LAD": "Harrow", "2023": 0.042788144895718992, "lad_cluster": "H" }, "geometry": { "type": "Polygon", "coordinates": [ [ [ 517435.444899999536574, 194421.011299999430776 ], [ 520113.103099999949336, 190480.811899999156594 ], [ 518519.498200000263751, 189686.412900000810623 ], [ 519101.401700000278652, 188756.009099999442697 ], [ 517537.197999999858439, 188938.706800000742078 ], [ 516046.301500000059605, 187982.910499999299645 ], [ 516382.600999999791384, 186976.108599999919534 ], [ 515484.902800000272691, 185501.207200000062585 ], [ 512561.797799999825656, 185257.9068 ], [ 510599.803100000135601, 191689.505999999120831 ], [ 513442.403300000354648, 192900.709300000220537 ], [ 516579.302899999544024, 194866.906600000336766 ], [ 517435.444899999536574, 194421.011299999430776 ] ] ] } },
{ "type": "Feature", "properties": { "LAD": "Havering", "2023": 0.026813909774436089, "lad_cluster": "H-M" }, "geometry": { "type": "MultiPolygon", "coordinates": [ [ [ [ 550333.799999999813735, 180612.0 ], [ 550636.764200000092387, 180053.786100000143051 ], [ 550181.05420000012964, 180645.809200000017881 ], [ 550333.799999999813735, 180612.0 ] ] ], [ [ [ 557304.997899999842048, 191410.398900000378489 ], [ 558841.299999999813735, 187531.998999999836087 ], [ 560412.2972999997437, 187750.496200000867248 ], [ 561956.69620000012219, 184981.898900000378489 ], [ 557223.396200000308454, 183903.297800000756979 ], [ 557157.098000000230968, 182311.803099999204278 ], [ 556473.796900000423193, 182292.4989 ], [ 556099.099999999627471, 183481.698100000619888 ], [ 555313.197100000455976, 182418.102900000289083 ], [ 555681.0011, 181163.402000000700355 ], [ 554622.900100000202656, 180976.045499999076128 ], [ 554880.60329999960959, 180182.402899999171495 ], [ 553794.597099999897182, 179779.198100000619888 ], [ 553651.631000000052154, 179075.199899999424815 ], [ 553565.498100000433624, 179127.662799999117851 ], [ 551982.5, 178817.199999999254942 ], [ 551555.326700000092387, 179999.9847999997437 ], [ 551290.049999999813735, 180734.5 ], [ 549991.888100000098348, 181417.593900000676513 ], [ 551944.912999999709427, 186024.392000000923872 ], [ 551552.699000000022352, 187444.004000000655651 ], [ 549951.904000000096858, 186961.801999999210238 ], [ 548875.411999999545515, 187730.201999999582767 ], [ 548880.920800000429153, 191088.302200000733137 ], [ 548106.898199999704957, 193800.90430000051856 ], [ 552402.401999999769032, 194083.103700000792742 ], [ 554024.997100000269711, 194889.302899999544024 ], [ 556018.001299999654293, 193395.700200000777841 ], [ 556906.70380000025034, 192371.503799999132752 ], [ 556199.095999999903142, 191601.403999999165535 ], [ 557304.997899999842048, 191410.398900000378489 ] ] ] ] } },
{ "type": "Feature", "properties": { "LAD": "Hillingdon", "2023": 0.034659284497444633, "lad_cluster": "H-M" }, "geometry": { "type": "Polygon", "coordinates": [ [ [ 510599.803100000135601, 191689.505999999120831 ], [ 512561.797799999825656, 185257.9068 ], [ 511129.299899999983609, 184436.904699999839067 ], [ 511381.400799999944866, 183847.903300000354648 ], [ 509706.400299999862909, 183554.797199999913573 ], [ 512737.573300000280142, 182349.652200000360608 ], [ 510678.5011, 179064.602700000628829 ], [ 510028.501899999566376, 177132.29590000025928 ], [ 510455.497000000439584, 175742.903100000694394 ], [ 508213.203099999576807, 173846.19620000012219 ], [ 507187.423700000159442, 174163.096599999815226 ], [ 503611.197599999606609, 175520.397099999710917 ], [ 504919.2023, 178392.095000000670552 ], [ 505366.999800000339746, 179778.698200000450015 ], [ 504439.801500000059605, 183254.903200000524521 ], [ 505700.397099999710917, 185577.698300000280142 ], [ 503946.103699999861419, 190047.398800000548363 ], [ 504132.499800000339746, 193616.197300000116229 ], [ 506926.800499999895692, 191511.699699999764562 ], [ 508054.60120000038296, 192401.095100000500679 ], [ 510599.803100000135601, 191689.505999999120831 ] ] ] } },
{ "type": "Feature", "properties": { "LAD": "Kensington and Chelsea", "2023": 0.10039325842696629, "lad_cluster": "H" }, "geometry": { "type": "Polygon", "coordinates": [ [ [ 523850.398299999535084, 182509.996099999174476 ], [ 526462.697800000198185, 179219.498199999332428 ], [ 527914.599499999545515, 179753.294999999925494 ], [ 528563.499900000169873, 177801.343499999493361 ], [ 526640.716900000348687, 176972.923900000751019 ], [ 524055.600300000049174, 179493.098799999803305 ], [ 522978.598899999633431, 182758.595100000500679 ], [ 523850.398299999535084, 182509.996099999174476 ] ] ] } },
{ "type": "Feature", "properties": { "LAD": "Hounslow", "2023": 0.038518099547511314, "lad_cluster": "H-M" }, "geometry": { "type": "Polygon", "coordinates": [ [ [ 521350.496000000275671, 179497.898800000548363 ], [ 522055.597000000067055, 178014.70299999974668 ], [ 521100.497000000439584, 176124.903999999165535 ], [ 518702.199000000022352, 177871.803999999538064 ], [ 516339.196999999694526, 174445.404999999329448 ], [ 513132.997999999672174, 174421.101999999955297 ], [ 512127.800999999977648, 173504.403999999165535 ], [ 513602.604000000283122, 172670.302999999374151 ], [ 511946.203999999910593, 170484.398900000378489 ], [ 507381.301099999807775, 172142.004100000485778 ], [ 507187.423700000159442, 174163.096599999815226 ], [ 508213.203099999576807, 173846.19620000012219 ], [ 510455.497000000439584, 175742.903100000694394 ], [ 510028.501899999566376, 177132.29590000025928 ], [ 510678.5011, 179064.602700000628829 ], [ 513132.899100000038743, 178092.400900000706315 ], [ 514581.103000000119209, 179085.896299999207258 ], [ 517290.800999999977648, 178353.395999999716878 ], [ 518506.799100000411272, 179448.902799999341369 ], [ 519424.202200000174344, 179613.695299999788404 ], [ 520357.403099999763072, 178643.802999999374151 ], [ 521350.496000000275671, 179497.898800000548363 ] ] ] } },
{ "type": "Feature", "properties": { "LAD": "Islington", "2023": 0.061019736842105265, "lad_cluster": "H" }, "geometry": { "type": "Polygon", "coordinates": [ [ [ 531487.498100000433624, 186802.298000000417233 ], [ 533460.800099999643862, 184979.698999999091029 ], [ 532089.803999999538064, 183279.995999999344349 ], [ 532946.102800000458956, 181894.902300000190735 ], [ 531554.731999999843538, 181659.307700000703335 ], [ 530326.103000000119209, 182983.301000000908971 ], [ 528840.201999999582767, 187217.799000000581145 ], [ 530407.299999999813735, 187968.703999999910593 ], [ 531487.498100000433624, 186802.298000000417233 ] ] ] } },
{ "type": "Feature", "properties": { "LAD": "Kingston upon Thames", "2023": 0.046666666666666669, "lad_cluster": "H" }, "geometry": { "type": "Polygon", "coordinates": [ [ [ 521672.103000000119209, 171846.598999999463558 ], [ 522578.940999999642372, 167053.68099999986589 ], [ 522231.10120000038296, 166014.997999999672174 ], [ 521110.597900000400841, 165939.999299999326468 ], [ 519460.200199999846518, 164193.199300000444055 ], [ 518090.299899999983609, 160916.397299999371171 ], [ 516401.595999999903142, 160201.801999999210238 ], [ 516362.596900000236928, 162360.504100000485778 ], [ 517897.497100000269711, 165729.499900000169873 ], [ 517139.496000000275671, 167412.497999999672174 ], [ 517739.002999999560416, 168375.902000000700355 ], [ 517530.599999999627471, 171709.898000000044703 ], [ 518931.898000000044703, 171384.100999999791384 ], [ 519234.302000000141561, 170410.0 ], [ 521450.599000000394881, 172367.0 ], [ 521672.103000000119209, 171846.598999999463558 ] ] ] } },
{ "type": "Feature", "properties": { "LAD": "Lambeth", "2023": 0.042732049036777582, "lad_cluster": "H" }, "geometry": { "type": "Polygon", "coordinates": [ [ [ 533715.651800000108778, 170817.356399999931455 ], [ 533699.17200000025332, 170735.72749999910593 ], [ 531321.267500000074506, 171048.669399999082088 ], [ 530302.621500000357628, 169807.135900000110269 ], [ 528886.826100000180304, 169832.347699999809265 ], [ 529402.902999999932945, 170555.198100000619888 ], [ 529651.5, 173093.701999999582767 ], [ 529115.761199999600649, 173061.35219999961555 ], [ 528519.296000000089407, 175722.098999999463558 ], [ 529972.35840000025928, 177985.283099999651313 ], [ 531155.416299999691546, 180672.950699999928474 ], [ 531312.717000000178814, 180688.298200000077486 ], [ 531463.145600000396371, 177402.605799999088049 ], [ 532767.266900000162423, 175851.193800000473857 ], [ 532020.136099999770522, 174258.1568 ], [ 533715.651800000108778, 170817.356399999931455 ] ] ] } },
{ "type": "Feature", "properties": { "LAD": "Lewisham", "2023": 0.031214285714285715, "lad_cluster": "H-M" }, "geometry": { "type": "Polygon", "coordinates": [ [ [ 537437.387000000104308, 177936.227299999445677 ], [ 537625.234000000171363, 177325.759999999776483 ], [ 537418.314199999906123, 177008.777200000360608 ], [ 537656.5784, 177223.896500000730157 ], [ 537968.902999999932945, 176208.900000000372529 ], [ 540245.031999999657273, 176915.817999999970198 ], [ 539733.464200000278652, 175295.377599999308586 ], [ 541137.200000000186265, 173365.504000000655651 ], [ 541671.396999999880791, 171228.096000000834465 ], [ 540901.901999999769032, 171943.901000000536442 ], [ 538449.104000000283122, 170158.701999999582767 ], [ 537043.196999999694526, 171470.796000000089407 ], [ 534003.651499999687076, 171442.104499999433756 ], [ 534782.400999999605119, 173871.198999999091029 ], [ 536163.103000000119209, 174708.498999999836087 ], [ 535208.565700000151992, 178349.457900000736117 ], [ 536695.568400000222027, 178952.740299999713898 ], [ 537238.160000000149012, 178136.381799999624491 ], [ 537437.387000000104308, 177936.227299999445677 ] ] ] } },
{ "type": "Feature", "properties": { "LAD": "Merton", "2023": 0.047772585669781931, "lad_cluster": "H" }, "geometry": { "type": "Polygon", "coordinates": [ [ [ 529402.902999999932945, 170555.198100000619888 ], [ 528886.826100000180304, 169832.347699999809265 ], [ 530302.621500000357628, 169807.135900000110269 ], [ 530594.133899999782443, 168178.051799999549985 ], [ 529902.199000000022352, 167411.798100000247359 ], [ 527759.703999999910593, 167034.296000000089407 ], [ 527078.298999999649823, 167622.497999999672174 ], [ 526158.001000000163913, 166711.399100000038743 ], [ 524662.603000000119209, 166988.198999999091029 ], [ 524104.0, 166073.0011 ], [ 522578.940999999642372, 167053.68099999986589 ], [ 521672.103000000119209, 171846.598999999463558 ], [ 525890.441200000233948, 172940.175200000405312 ], [ 526499.900000000372529, 171092.803999999538064 ], [ 529402.902999999932945, 170555.198100000619888 ] ] ] } },
{ "type": "Feature", "properties": { "LAD": "Redbridge", "2023": 0.039365244536940687, "lad_cluster": "H" }, "geometry": { "type": "Polygon", "coordinates": [ [ [ 548106.898199999704957, 193800.90430000051856 ], [ 548880.920800000429153, 191088.302200000733137 ], [ 547409.491100000217557, 189682.747899999842048 ], [ 547817.382500000298023, 188036.494100000709295 ], [ 546985.525899999774992, 186403.529899999499321 ], [ 545263.040500000119209, 185072.733500000089407 ], [ 543522.466599999926984, 184859.925799999386072 ], [ 542212.800999999977648, 187004.099999999627471 ], [ 541962.900999999605119, 185976.004000000655651 ], [ 540158.898000000044703, 186087.602099999785423 ], [ 539475.103000000119209, 190121.997099999338388 ], [ 540058.399000000208616, 192291.296099999919534 ], [ 539158.775999999605119, 193049.582399999722838 ], [ 540035.999900000169873, 194159.073799999430776 ], [ 543642.398900000378489, 191573.841900000348687 ], [ 548106.898199999704957, 193800.90430000051856 ] ] ] } },
{ "type": "Feature", "properties": { "LAD": "Newham", "2023": 0.037611464968152868, "lad_cluster": "H" }, "geometry": { "type": "MultiPolygon", "coordinates": [ [ [ [ 545382.201299999840558, 180990.682000000029802 ], [ 545195.778699999675155, 180848.622800000011921 ], [ 545282.450000000186265, 180973.949999999254942 ], [ 545382.201299999840558, 180990.682000000029802 ] ] ], [ [ [ 542212.800999999977648, 187004.099999999627471 ], [ 543522.466599999926984, 184859.925799999386072 ], [ 543874.483099999837577, 183187.452500000596046 ], [ 545263.256000000052154, 182828.967000000178814 ], [ 545680.432000000029802, 181644.569700000807643 ], [ 543481.268799999728799, 180000.0 ], [ 543114.200000000186265, 179725.5 ], [ 540325.25, 179765.699999999254942 ], [ 540133.146800000220537, 180000.002800000831485 ], [ 539999.99959999974817, 180162.398700000718236 ], [ 539530.200000000186265, 180735.400000000372529 ], [ 539457.317900000140071, 180708.2171 ], [ 539290.724799999967217, 180646.082800000905991 ], [ 537341.692300000227988, 183811.511199999600649 ], [ 537638.700100000016391, 184578.684900000691414 ], [ 537572.900999999605119, 185494.702099999412894 ], [ 540158.898000000044703, 186087.602099999785423 ], [ 541962.900999999605119, 185976.004000000655651 ], [ 542212.800999999977648, 187004.099999999627471 ] ] ] ] } },
{ "type": "Feature", "properties": { "LAD": "Richmond upon Thames", "2023": 0.05987359550561798, "lad_cluster": "H" }, "geometry": { "type": "Polygon", "coordinates": [ [ [ 523604.803000000305474, 176320.698000000789762 ], [ 522848.400999999605119, 176330.894999999552965 ], [ 522822.997999999672174, 175370.800000000745058 ], [ 521248.298000000417233, 175227.301000000908971 ], [ 521054.901999999769032, 174320.501000000163913 ], [ 522301.101999999955297, 173037.398000000044703 ], [ 521450.599000000394881, 172367.0 ], [ 519234.302000000141561, 170410.0 ], [ 518931.898000000044703, 171384.100999999791384 ], [ 517530.599999999627471, 171709.898000000044703 ], [ 517739.002999999560416, 168375.902000000700355 ], [ 517139.496000000275671, 167412.497999999672174 ], [ 516440.100200000219047, 167192.901000000536442 ], [ 514211.097799999639392, 169374.996099999174476 ], [ 512535.701100000180304, 168963.404100000858307 ], [ 511946.203999999910593, 170484.398900000378489 ], [ 513602.604000000283122, 172670.302999999374151 ], [ 512127.800999999977648, 173504.403999999165535 ], [ 513132.997999999672174, 174421.101999999955297 ], [ 516339.196999999694526, 174445.404999999329448 ], [ 518702.199000000022352, 177871.803999999538064 ], [ 521100.497000000439584, 176124.903999999165535 ], [ 522055.597000000067055, 178014.70299999974668 ], [ 522968.696000000461936, 178058.301000000908971 ], [ 523604.803000000305474, 176320.698000000789762 ] ] ] } },
{ "type": "Feature", "properties": { "LAD": "Sutton", "2023": 0.03337037037037037, "lad_cluster": "H-M" }, "geometry": { "type": "Polygon", "coordinates": [ [ [ 529902.199000000022352, 167411.798100000247359 ], [ 531245.798000000417233, 162424.196000000461936 ], [ 529328.723000000230968, 161967.737299999222159 ], [ 529312.099999999627471, 159899.049000000581145 ], [ 528552.301199999637902, 159658.097899999469519 ], [ 525650.798200000077486, 162043.505000000819564 ], [ 524042.717899999581277, 160476.303300000727177 ], [ 523406.097000000067055, 161201.895899999886751 ], [ 524262.297100000083447, 161986.401100000366569 ], [ 523844.297100000083447, 163500.497899999842048 ], [ 522240.096900000236928, 164547.798000000417233 ], [ 522231.10120000038296, 166014.997999999672174 ], [ 522578.940999999642372, 167053.68099999986589 ], [ 524104.0, 166073.0011 ], [ 524662.603000000119209, 166988.198999999091029 ], [ 526158.001000000163913, 166711.399100000038743 ], [ 527078.298999999649823, 167622.497999999672174 ], [ 527759.703999999910593, 167034.296000000089407 ], [ 529902.199000000022352, 167411.798100000247359 ] ] ] } },
{ "type": "Feature", "properties": { "LAD": "Southwark", "2023": 0.04865234375, "lad_cluster": "H" }, "geometry": { "type": "Polygon", "coordinates": [ [ [ 533333.511900000274181, 180406.662799999117851 ], [ 533838.168999999761581, 180214.982599999755621 ], [ 534164.015100000426173, 180000.036399999633431 ], [ 534546.751299999654293, 179747.562400000169873 ], [ 535170.698300000280142, 180000.03969999961555 ], [ 536406.25, 180500.0 ], [ 536498.810899999924004, 179999.989900000393391 ], [ 536691.559000000357628, 178958.772600000724196 ], [ 536695.568400000222027, 178952.740299999713898 ], [ 535208.565700000151992, 178349.457900000736117 ], [ 536163.103000000119209, 174708.498999999836087 ], [ 534782.400999999605119, 173871.198999999091029 ], [ 534003.651499999687076, 171442.104499999433756 ], [ 533715.651800000108778, 170817.356399999931455 ], [ 532020.136099999770522, 174258.1568 ], [ 532767.266900000162423, 175851.193800000473857 ], [ 531463.145600000396371, 177402.605799999088049 ], [ 531312.717000000178814, 180688.298200000077486 ], [ 533333.511900000274181, 180406.662799999117851 ] ] ] } },
{ "type": "Feature", "properties": { "LAD": "Tower Hamlets", "2023": 0.049854368932038838, "lad_cluster": "H" }, "geometry": { "type": "MultiPolygon", "coordinates": [ [ [ [ 539043.719800000078976, 180280.275100000202656 ], [ 539002.513899999670684, 180265.148199999704957 ], [ 539000.0, 180315.5 ], [ 539043.719800000078976, 180280.275100000202656 ] ] ], [ [ [ 537341.692300000227988, 183811.511199999600649 ], [ 539290.724799999967217, 180646.082800000905991 ], [ 538501.700000000186265, 180351.800000000745058 ], [ 538478.364299999549985, 180000.004799999296665 ], [ 538368.2182, 178339.50650000013411 ], [ 538216.931900000199676, 178330.589199999347329 ], [ 537186.009999999776483, 178665.259999999776483 ], [ 536948.406600000336766, 179999.967399999499321 ], [ 536819.150000000372529, 180726.050000000745058 ], [ 535732.621899999678135, 180751.0777000002563 ], [ 534771.573400000110269, 180000.042500000447035 ], [ 534766.565799999982119, 179996.129200000315905 ], [ 534756.115600000135601, 180000.042300000786781 ], [ 533386.592400000430644, 180512.867599999532104 ], [ 533838.168999999761581, 180214.982599999755621 ], [ 533333.511900000274181, 180406.662799999117851 ], [ 533404.563900000415742, 182037.030799999833107 ], [ 534480.207999999634922, 183626.328700000420213 ], [ 537638.700100000016391, 184578.684900000691414 ], [ 537341.692300000227988, 183811.511199999600649 ] ] ] ] } },
{ "type": "Feature", "properties": { "LAD": "Waltham Forest", "2023": 0.028323863636363637, "lad_cluster": "H-M" }, "geometry": { "type": "Polygon", "coordinates": [ [ [ 540035.999900000169873, 194159.073799999430776 ], [ 539158.775999999605119, 193049.582399999722838 ], [ 540058.399000000208616, 192291.296099999919534 ], [ 539475.103000000119209, 190121.997099999338388 ], [ 540158.898000000044703, 186087.602099999785423 ], [ 537572.900999999605119, 185494.702099999412894 ], [ 536755.196999999694526, 186529.396099999547005 ], [ 535464.201999999582767, 186662.298100000247359 ], [ 534444.098100000061095, 188327.401100000366569 ], [ 535728.358799999579787, 191460.543999999761581 ], [ 537625.150100000202656, 196030.096200000494719 ], [ 540060.798899999819696, 195527.300200000405312 ], [ 540035.999900000169873, 194159.073799999430776 ] ] ] } },
{ "type": "Feature", "properties": { "LAD": "Wandsworth", "2023": 0.058434065934065936, "lad_cluster": "H" }, "geometry": { "type": "Polygon", "coordinates": [ [ [ 529402.902999999932945, 170555.198100000619888 ], [ 526499.900000000372529, 171092.803999999538064 ], [ 525890.441200000233948, 172940.175200000405312 ], [ 521672.103000000119209, 171846.598999999463558 ], [ 521450.599000000394881, 172367.0 ], [ 522301.101999999955297, 173037.398000000044703 ], [ 521054.901999999769032, 174320.501000000163913 ], [ 521248.298000000417233, 175227.301000000908971 ], [ 522822.997999999672174, 175370.800000000745058 ], [ 522848.400999999605119, 176330.894999999552965 ], [ 523604.803000000305474, 176320.698000000789762 ], [ 525802.598000000230968, 175475.300000000745058 ], [ 526640.716900000348687, 176972.923900000751019 ], [ 528563.499900000169873, 177801.343499999493361 ], [ 529972.35840000025928, 177985.283099999651313 ], [ 528519.296000000089407, 175722.098999999463558 ], [ 529115.761199999600649, 173061.35219999961555 ], [ 529651.5, 173093.701999999582767 ], [ 529402.902999999932945, 170555.198100000619888 ] ] ] } },
{ "type": "Feature", "properties": { "LAD": "Westminster", "2023": 0.10365284974093264, "lad_cluster": "H" }, "geometry": { "type": "Polygon", "coordinates": [ [ [ 531129.699000000022352, 181291.695000000298023 ], [ 531155.416299999691546, 180672.950699999928474 ], [ 529972.35840000025928, 177985.283099999651313 ], [ 528563.499900000169873, 177801.343499999493361 ], [ 527914.599499999545515, 179753.294999999925494 ], [ 526462.697800000198185, 179219.498199999332428 ], [ 523850.398299999535084, 182509.996099999174476 ], [ 524580.201999999582767, 183087.401000000536442 ], [ 525200.997100000269711, 182512.595799999311566 ], [ 525530.0, 183481.598099999129772 ], [ 528213.997899999842048, 183685.5 ], [ 529903.098000000230968, 181053.802999999374151 ], [ 531129.699000000022352, 181291.695000000298023 ] ] ] } },
{ "type": "Feature", "properties": { "LAD": "Epping Forest", "2023": 0.033298969072164945, "lad_cluster": "H-M" }, "geometry": { "type": "Polygon", "coordinates": [ [ [ 562024.297600000165403, 210261.702600000426173 ], [ 562209.102400000207126, 206131.704800000414252 ], [ 561328.002199999988079, 204608.900699999183416 ], [ 560582.599200000055134, 204268.39809999987483 ], [ 559252.802799999713898, 200530.598099999129772 ], [ 556648.501299999654293, 202527.396500000730157 ], [ 554433.201799999922514, 200701.599099999293685 ], [ 554921.598000000230968, 199639.802999999374151 ], [ 553252.599700000137091, 199664.595899999141693 ], [ 552824.301799999549985, 198106.60190000012517 ], [ 551631.802099999971688, 197942.598899999633431 ], [ 551801.699900000356138, 197199.601500000804663 ], [ 550596.997499999590218, 197463.296099999919534 ], [ 552402.401999999769032, 194083.103700000792742 ], [ 548106.898199999704957, 193800.90430000051856 ], [ 543642.398900000378489, 191573.841900000348687 ], [ 540035.999900000169873, 194159.073799999430776 ], [ 540060.798899999819696, 195527.300200000405312 ], [ 537625.150100000202656, 196030.096200000494719 ], [ 537543.796000000089407, 199883.10329999960959 ], [ 536935.500099999830127, 202352.396600000560284 ], [ 537248.103400000371039, 206701.101800000295043 ], [ 538252.797100000083447, 207044.503499999642372 ], [ 539081.203099999576807, 209217.801400000229478 ], [ 539932.101599999703467, 210332.002399999648333 ], [ 542044.098799999803305, 211002.60050000064075 ], [ 542558.598799999803305, 207884.403100000694394 ], [ 544592.80379999987781, 206234.0954 ], [ 545239.900999999605119, 207378.89780000038445 ], [ 548306.099000000394881, 208722.803099999204278 ], [ 549645.89670000039041, 211568.998299999162555 ], [ 548092.898199999704957, 213021.102700000628829 ], [ 548875.0, 214966.695800000801682 ], [ 549849.599200000055134, 215305.898700000718236 ], [ 549393.902900000102818, 215943.396199999377131 ], [ 550931.14919999986887, 215711.352700000628829 ], [ 551577.79700000025332, 213074.497400000691414 ], [ 553985.503200000151992, 213077.496500000357628 ], [ 554460.699099999852479, 211379.602600000798702 ], [ 558420.397900000214577, 212670.303099999204278 ], [ 558743.497100000269711, 210631.796599999070168 ], [ 562024.297600000165403, 210261.702600000426173 ] ] ] } },
{ "type": "Feature", "properties": { "LAD": "Hertsmere", "2023": 0.039708171206225683, "lad_cluster": "H-M" }, "geometry": { "type": "Polygon", "coordinates": [ [ [ 520600.797199999913573, 204864.397299999371171 ], [ 521779.799899999983609, 202289.504599999636412 ], [ 523075.997700000181794, 203164.604100000113249 ], [ 525623.400000000372529, 202425.995500000193715 ], [ 527038.301900000311434, 201719.897600000724196 ], [ 527045.203099999576807, 200413.401699999347329 ], [ 525814.099999999627471, 198211.501900000497699 ], [ 525206.002000000327826, 197672.596200000494719 ], [ 524339.2977, 198344.403799999505281 ], [ 523755.901899999938905, 197353.897399999201298 ], [ 521110.902800000272691, 196700.504399999976158 ], [ 520681.796799999661744, 195107.400399999693036 ], [ 517435.444899999536574, 194421.011299999430776 ], [ 516579.302899999544024, 194866.906600000336766 ], [ 513442.403300000354648, 192900.709300000220537 ], [ 512386.102800000458956, 194460.195699999108911 ], [ 512769.102400000207126, 195103.001700000837445 ], [ 511670.596400000154972, 197280.798299999907613 ], [ 512880.897199999541044, 198987.699699999764562 ], [ 512390.002799999900162, 200555.100999999791384 ], [ 512634.402900000102818, 200012.996099999174476 ], [ 513779.501799999736249, 200373.203099999576807 ], [ 513842.700000000186265, 201302.896999999880791 ], [ 515714.296000000089407, 201850.900100000202656 ], [ 516052.500099999830127, 200745.596300000324845 ], [ 517586.600899999961257, 201119.899299999698997 ], [ 517421.600899999961257, 202400.302999999374151 ], [ 519115.696999999694526, 203910.800300000235438 ], [ 518463.100200000219047, 203875.400800000876188 ], [ 518577.500799999572337, 205201.501000000163913 ], [ 519911.700000000186265, 205791.702099999412894 ], [ 520600.797199999913573, 204864.397299999371171 ] ] ] } },
{ "type": "Feature", "properties": { "LAD": "Broxbourne", "2023": 0.019018404907975461, "lad_cluster": "L-M" }, "geometry": { "type": "Polygon", "coordinates": [ [ [ 539081.203099999576807, 209217.801400000229478 ], [ 538252.797100000083447, 207044.503499999642372 ], [ 537248.103400000371039, 206701.101800000295043 ], [ 536935.500099999830127, 202352.396600000560284 ], [ 537543.796000000089407, 199883.10329999960959 ], [ 531023.502899999730289, 200933.602800000458956 ], [ 530366.503299999982119, 204136.096000000834465 ], [ 531388.297199999913573, 205847.29619999974966 ], [ 534177.601400000043213, 205782.204800000414252 ], [ 534794.999800000339746, 209594.603499999269843 ], [ 536589.801199999637902, 210168.499199999496341 ], [ 536813.10219999961555, 210951.69510000012815 ], [ 538449.796299999579787, 210946.396600000560284 ], [ 539081.203099999576807, 209217.801400000229478 ] ] ] } },
{ "type": "Feature", "properties": { "LAD": "Three Rivers", "2023": 0.039034907597535931, "lad_cluster": "H-M" }, "geometry": { "type": "Polygon", "coordinates": [ [ [ 512375.202899999916553, 200599.298299999907613 ], [ 510497.200500000268221, 201562.602600000798702 ], [ 508537.703999999910593, 199340.398700000718236 ], [ 508784.198400000110269, 198033.003000000491738 ], [ 508000.901100000366569, 198260.597799999639392 ], [ 509087.303299999795854, 196306.996999999508262 ], [ 508656.4989, 194864.100099999457598 ], [ 512386.102800000458956, 194460.195699999108911 ], [ 513442.403300000354648, 192900.709300000220537 ], [ 510599.803100000135601, 191689.505999999120831 ], [ 508054.60120000038296, 192401.095100000500679 ], [ 506926.800499999895692, 191511.699699999764562 ], [ 504132.499800000339746, 193616.197300000116229 ], [ 503946.103699999861419, 190047.398800000548363 ], [ 502556.200799999758601, 190258.698400000110269 ], [ 501183.002299999818206, 194258.003599999472499 ], [ 501296.602800000458956, 196772.903699999675155 ], [ 502277.798000000417233, 196544.898900000378489 ], [ 502379.401899999938905, 197620.301100000739098 ], [ 503466.603900000452995, 198202.204500000923872 ], [ 502121.100700000301003, 199180.104599999263883 ], [ 502672.596300000324845, 201913.102299999445677 ], [ 506249.699599999934435, 200738.198599999770522 ], [ 507884.101599999703467, 201402.698400000110269 ], [ 507147.397099999710917, 204114.902100000530481 ], [ 509044.701100000180304, 205858.403000000864267 ], [ 510447.2023, 203699.600999999791384 ], [ 510293.300099999643862, 202737.69620000012219 ], [ 511979.901800000108778, 202156.802799999713898 ], [ 512375.202899999916553, 200599.298299999907613 ] ] ] } },
{ "type": "Feature", "properties": { "LAD": "Watford", "2023": 0.024892601431980906, "lad_cluster": "L-M" }, "geometry": { "type": "Polygon", "coordinates": [ [ [ 512375.202899999916553, 200599.298299999907613 ], [ 512390.002799999900162, 200555.100999999791384 ], [ 512880.897199999541044, 198987.699699999764562 ], [ 511670.596400000154972, 197280.798299999907613 ], [ 512769.102400000207126, 195103.001700000837445 ], [ 512386.102800000458956, 194460.195699999108911 ], [ 508656.4989, 194864.100099999457598 ], [ 509087.303299999795854, 196306.996999999508262 ], [ 508000.901100000366569, 198260.597799999639392 ], [ 508784.198400000110269, 198033.003000000491738 ], [ 508537.703999999910593, 199340.398700000718236 ], [ 510497.200500000268221, 201562.602600000798702 ], [ 512375.202899999916553, 200599.298299999907613 ] ] ] } },
{ "type": "Feature", "properties": { "LAD": "Dartford", "2023": 0.027089552238805971, "lad_cluster": "L-M" }, "geometry": { "type": "Polygon", "coordinates": [ [ [ 560920.428700000047684, 176534.319299999624491 ], [ 560645.401899999938905, 175205.597300000488758 ], [ 561768.296699999831617, 174101.103399999439716 ], [ 563215.403900000266731, 168649.603900000452995 ], [ 562687.101599999703467, 167868.39750000089407 ], [ 558316.303999999538064, 170058.600600000470877 ], [ 556288.299300000071526, 170024.400399999693036 ], [ 555807.496799999848008, 168739.498199999332428 ], [ 553667.301599999889731, 168735.199400000274181 ], [ 554057.598000000230968, 169637.901000000536442 ], [ 553055.650000000372529, 171068.651499999687076 ], [ 549830.701500000432134, 169941.504100000485778 ], [ 549962.803899999707937, 172412.496799999848008 ], [ 550557.899400000460446, 172175.004799999296665 ], [ 551102.197100000455976, 173822.703099999576807 ], [ 553184.396599999628961, 175118.402200000360608 ], [ 554339.870500000193715, 177877.124299999326468 ], [ 558129.400000000372529, 175197.050000000745058 ], [ 559999.988900000229478, 176093.307800000533462 ], [ 560920.428700000047684, 176534.319299999624491 ] ] ] } },
{ "type": "Feature", "properties": { "LAD": "Sevenoaks", "2023": 0.036300148588410103, "lad_cluster": "H-M" }, "geometry": { "type": "Polygon", "coordinates": [ [ [ 562687.101599999703467, 167868.39750000089407 ], [ 563233.402900000102818, 161504.899000000208616 ], [ 560766.497100000269711, 162974.998199999332428 ], [ 560585.402599999681115, 163824.095200000330806 ], [ 559289.151200000196695, 163137.001900000497699 ], [ 559274.396599999628961, 160912.098699999973178 ], [ 557960.603799999691546, 159605.402799999341369 ], [ 557550.2966, 157773.497099999338388 ], [ 558068.201899999752641, 153169.904899999499321 ], [ 556917.999400000087917, 153079.900699999183416 ], [ 556955.596900000236928, 151121.301300000399351 ], [ 555853.702200000174344, 150480.504699999466538 ], [ 555260.997700000181794, 151873.296000000089407 ], [ 553725.000500000081956, 150586.404400000348687 ], [ 554579.197100000455976, 149592.4989 ], [ 553867.549399999901652, 149121.403799999505281 ], [ 554316.851599999703467, 148025.947300000116229 ], [ 557347.097099999897182, 147003.200099999085069 ], [ 555736.399699999950826, 145126.397299999371171 ], [ 553263.697599999606609, 143630.195599999278784 ], [ 554810.099999999627471, 141477.002000000327826 ], [ 552653.299200000241399, 139206.301899999380112 ], [ 551262.299700000323355, 139780.597500000149012 ], [ 549297.30379999987781, 140831.596699999645352 ], [ 543499.599399999715388, 140151.70130000077188 ], [ 543562.501000000163913, 144379.201199999079108 ], [ 542130.80379999987781, 148091.098699999973178 ], [ 543747.701500000432134, 151857.40059999935329 ], [ 542503.051799999549985, 156819.250199999660254 ], [ 545520.200100000016391, 156949.203099999576807 ], [ 545401.396999999880791, 159498.503200000151992 ], [ 547648.497899999842048, 161080.800200000405312 ], [ 547640.5, 162692.499099999666214 ], [ 548928.898000000044703, 162732.897299999371171 ], [ 549897.197999999858439, 165601.296299999579787 ], [ 549521.503299999982119, 168162.003299999982119 ], [ 550541.203099999576807, 168157.404899999499321 ], [ 549549.059299999848008, 169902.147900000214577 ], [ 549830.701500000432134, 169941.504100000485778 ], [ 553055.650000000372529, 171068.651499999687076 ], [ 554057.598000000230968, 169637.901000000536442 ], [ 553667.301599999889731, 168735.199400000274181 ], [ 555807.496799999848008, 168739.498199999332428 ], [ 556288.299300000071526, 170024.400399999693036 ], [ 558316.303999999538064, 170058.600600000470877 ], [ 562687.101599999703467, 167868.39750000089407 ] ] ] } },
{ "type": "Feature", "properties": { "LAD": "Elmbridge", "2023": 0.049598930481283422, "lad_cluster": "H" }, "geometry": { "type": "Polygon", "coordinates": [ [ [ 517139.496000000275671, 167412.497999999672174 ], [ 517897.497100000269711, 165729.499900000169873 ], [ 516362.596900000236928, 162360.504100000485778 ], [ 516401.595999999903142, 160201.801999999210238 ], [ 514378.002399999648333, 158241.803099999204278 ], [ 511824.003999999724329, 158298.196900000795722 ], [ 512012.403599999845028, 156648.099300000816584 ], [ 511281.899500000290573, 156292.201199999079108 ], [ 510968.397499999962747, 157203.400299999862909 ], [ 508844.098799999803305, 157326.195199999958277 ], [ 508398.296500000171363, 159484.397399999201298 ], [ 508985.19649999961257, 159864.598600000143051 ], [ 507224.99959999974817, 160107.099099999293685 ], [ 507108.999800000339746, 161290.10050000064075 ], [ 505869.899100000038743, 162236.89949999935925 ], [ 506840.903400000184774, 163060.003900000825524 ], [ 506231.2966, 163883.198300000280142 ], [ 507410.10120000038296, 165741.096400000154972 ], [ 508459.301699999719858, 166792.895400000736117 ], [ 509195.800099999643862, 166159.796599999070168 ], [ 510720.897300000302494, 168491.899000000208616 ], [ 512535.701100000180304, 168963.404100000858307 ], [ 514211.097799999639392, 169374.996099999174476 ], [ 516440.100200000219047, 167192.901000000536442 ], [ 517139.496000000275671, 167412.497999999672174 ] ] ] } },
{ "type": "Feature", "properties": { "LAD": "Spelthorne", "2023": 0.025, "lad_cluster": "L-M" }, "geometry": { "type": "Polygon", "coordinates": [ [ [ 503611.197599999606609, 175520.397099999710917 ], [ 507187.423700000159442, 174163.096599999815226 ], [ 507381.301099999807775, 172142.004100000485778 ], [ 511946.203999999910593, 170484.398900000378489 ], [ 512535.701100000180304, 168963.404100000858307 ], [ 510720.897300000302494, 168491.899000000208616 ], [ 509195.800099999643862, 166159.796599999070168 ], [ 508459.301699999719858, 166792.895400000736117 ], [ 507410.10120000038296, 165741.096400000154972 ], [ 506056.897099999710917, 166797.604000000283122 ], [ 505497.997399999760091, 166437.097200000658631 ], [ 504888.10190000012517, 169173.104000000283122 ], [ 503539.102800000458956, 169738.902100000530481 ], [ 503652.497100000269711, 171138.801400000229478 ], [ 502779.798600000329316, 171734.900699999183416 ], [ 501489.298100000247359, 174217.900000000372529 ], [ 502587.902999999932945, 175761.398199999704957 ], [ 503611.197599999606609, 175520.397099999710917 ] ] ] } },
{ "type": "Feature", "properties": { "LAD": "Reigate and Banstead", "2023": 0.033329081632653058, "lad_cluster": "H-M" }, "geometry": { "type": "Polygon", "coordinates": [ [ [ 528552.301199999637902, 159658.097899999469519 ], [ 528694.198800000362098, 157410.201099999248981 ], [ 529950.597699999809265, 157386.997800000011921 ], [ 530898.103600000031292, 155850.797499999403954 ], [ 530794.199400000274181, 153063.895199999213219 ], [ 529507.499900000169873, 151875.095499999821186 ], [ 528916.296000000089407, 149561.897700000554323 ], [ 529632.60219999961555, 147359.39809999987483 ], [ 530302.802000000141561, 147522.50139999948442 ], [ 529839.800599999725819, 144672.097400000318885 ], [ 531004.003200000151992, 142310.003499999642372 ], [ 530127.099700000137091, 141732.198899999260902 ], [ 527574.099000000394881, 142425.200500000268221 ], [ 526617.498800000175834, 144022.003499999642372 ], [ 525252.603099999949336, 142975.603000000119209 ], [ 522892.701700000092387, 144089.604100000113249 ], [ 522886.196399999782443, 144832.001599999144673 ], [ 524977.80350000038743, 145306.495799999684095 ], [ 523410.903800000436604, 146689.099999999627471 ], [ 524070.896200000308454, 147398.796900000423193 ], [ 523324.899600000120699, 148496.902499999850988 ], [ 522239.899000000208616, 148996.599500000476837 ], [ 523896.100899999961257, 152008.097500000149012 ], [ 521101.396200000308454, 152787.004499999806285 ], [ 520567.602699999697506, 156217.302600000053644 ], [ 521094.899100000038743, 157032.499199999496341 ], [ 522302.998399999924004, 156894.098899999633431 ], [ 522530.999099999666214, 159484.897299999371171 ], [ 524042.717899999581277, 160476.303300000727177 ], [ 525650.798200000077486, 162043.505000000819564 ], [ 528552.301199999637902, 159658.097899999469519 ] ] ] } },
{ "type": "Feature", "properties": { "LAD": "Mole Valley", "2023": 0.036245210727969351, "lad_cluster": "H" }, "geometry": { "type": "Polygon", "coordinates": [ [ [ 520567.602699999697506, 156217.302600000053644 ], [ 521101.396200000308454, 152787.004499999806285 ], [ 523896.100899999961257, 152008.097500000149012 ], [ 522239.899000000208616, 148996.599500000476837 ], [ 523324.899600000120699, 148496.902499999850988 ], [ 524070.896200000308454, 147398.796900000423193 ], [ 523410.903800000436604, 146689.099999999627471 ], [ 524977.80350000038743, 145306.495799999684095 ], [ 522886.196399999782443, 144832.001599999144673 ], [ 522892.701700000092387, 144089.604100000113249 ], [ 525252.603099999949336, 142975.603000000119209 ], [ 526617.498800000175834, 144022.003499999642372 ], [ 527574.099000000394881, 142425.200500000268221 ], [ 525127.500799999572337, 141097.300599999725819 ], [ 525000.024000000208616, 140316.354199999943376 ], [ 522148.601400000043213, 139766.901499999687076 ], [ 522200.800900000147521, 139201.80320000089705 ], [ 519038.300499999895692, 137535.100299999117851 ], [ 512678.002700000070035, 136477.103199999779463 ], [ 510767.803399999625981, 135177.895099999383092 ], [ 510650.096900000236928, 142737.901000000536442 ], [ 511358.998999999836087, 143034.19620000012219 ], [ 511210.398299999535084, 144921.395999999716878 ], [ 509174.799899999983609, 146766.797800000756979 ], [ 510016.999900000169873, 149081.395199999213219 ], [ 509367.89919999986887, 150133.604000000283122 ], [ 512003.301099999807775, 149966.002000000327826 ], [ 512622.496899999678135, 153004.902100000530481 ], [ 512012.403599999845028, 156648.099300000816584 ], [ 511824.003999999724329, 158298.196900000795722 ], [ 514378.002399999648333, 158241.803099999204278 ], [ 516401.595999999903142, 160201.801999999210238 ], [ 518090.299899999983609, 160916.397299999371171 ], [ 520567.602699999697506, 156217.302600000053644 ] ] ] } },
{ "type": "Feature", "properties": { "LAD": "Epsom and Ewell", "2023": 0.036233766233766236, "lad_cluster": "H-M" }, "geometry": { "type": "Polygon", "coordinates": [ [ [ 524042.717899999581277, 160476.303300000727177 ], [ 522530.999099999666214, 159484.897299999371171 ], [ 522302.998399999924004, 156894.098899999633431 ], [ 521094.899100000038743, 157032.499199999496341 ], [ 520567.602699999697506, 156217.302600000053644 ], [ 518090.299899999983609, 160916.397299999371171 ], [ 519460.200199999846518, 164193.199300000444055 ], [ 521110.597900000400841, 165939.999299999326468 ], [ 522231.10120000038296, 166014.997999999672174 ], [ 522240.096900000236928, 164547.798000000417233 ], [ 523844.297100000083447, 163500.497899999842048 ], [ 524262.297100000083447, 161986.401100000366569 ], [ 523406.097000000067055, 161201.895899999886751 ], [ 524042.717899999581277, 160476.303300000727177 ] ] ] } },
{ "type": "Feature", "properties": { "LAD": "Tandridge", "2023": 0.033810483870967745, "lad_cluster": "H-M" }, "geometry": { "type": "Polygon", "coordinates": [ [ [ 539596.296900000423193, 160796.301999999210238 ], [ 540596.200100000016391, 156667.203900000080466 ], [ 541795.699900000356138, 158451.203099999576807 ], [ 542503.051799999549985, 156819.250199999660254 ], [ 543747.701500000432134, 151857.40059999935329 ], [ 542130.80379999987781, 148091.098699999973178 ], [ 543562.501000000163913, 144379.201199999079108 ], [ 543499.599399999715388, 140151.70130000077188 ], [ 541923.498300000093877, 139796.503000000491738 ], [ 530379.596499999985099, 139748.296800000593066 ], [ 530654.997999999672174, 141616.102099999785423 ], [ 530127.099700000137091, 141732.198899999260902 ], [ 531004.003200000151992, 142310.003499999642372 ], [ 529839.800599999725819, 144672.097400000318885 ], [ 530302.802000000141561, 147522.50139999948442 ], [ 529632.60219999961555, 147359.39809999987483 ], [ 528916.296000000089407, 149561.897700000554323 ], [ 529507.499900000169873, 151875.095499999821186 ], [ 530794.199400000274181, 153063.895199999213219 ], [ 530898.103600000031292, 155850.797499999403954 ], [ 533165.297500000335276, 157546.502100000157952 ], [ 533965.596199999563396, 159603.303400000557303 ], [ 535882.003999999724329, 159951.903599999845028 ], [ 536768.397499999962747, 161784.498999999836087 ], [ 539596.296900000423193, 160796.301999999210238 ] ] ] } }
]
}
