# Supplementary material for: A probabilistic forecasting framework for neighbourhood-level disaggregation of electric vehicle adoption scenarios
Source: Nat Commun. 2026 Jun 13;17:7510. doi: 10.1038/s41467-026-74155-0 (PMC13408907; doi:10.1038/s41467-026-74155-0)
Supplement: Supplementary file 3 — Source Data [file 41467_2026_74155_MOESM3_ESM.zip › SourceData/figure6a/top_down_estimates_nmae.csv]

	2019	2020	2021	2022	2023
Westminster	0.4177101248266296	0.3881423777564717	0.34186682725395734	0.3294825479930192	0.28614746313421646
Wandsworth	0.4587985074626865	0.41253395913859753	0.3941666060385595	0.36766233766233763	0.32001880582980724
Hackney	0.6644404494382022	0.5198441379310345	0.4481439688715953	0.41474690849134377	0.35341255908170155
Hillingdon	0.4719625668449198	0.3871668211306766	0.34262707024557393	0.3300457840518886	0.255919882034898
Harrogate	0.6052802850356295	0.494361153262519	0.4296627318718381	0.41919178082191777	0.38975222672064774
South Gloucestershire	0.5890965732087228	0.4774163265306122	0.433695652173913	0.40894736842105267	0.3839111479028698
Charnwood	0.6098959537572254	0.54859496124031	0.4788011428571428	0.4607987371744278	0.4494941763727122
Crawley	0.6791111111111111	0.5605188679245282	0.45040583554376656	0.3906981450252951	0.37092567567567564
Dudley	0.862641975308642	0.6641403508771929	0.48271779141104293	0.42942542613636353	0.39812238805970146
Blaenau Gwent	1.1506874999999999	0.9306382978723404	0.9521126760563379	0.6194	0.5015048076923078
