# Supplementary material for: A probabilistic forecasting framework for neighbourhood-level disaggregation of electric vehicle adoption scenarios
Source: Nat Commun. 2026 Jun 13;17:7510. doi: 10.1038/s41467-026-74155-0 (PMC13408907; doi:10.1038/s41467-026-74155-0)
Supplement: Supplementary file 3 — Source Data [file 41467_2026_74155_MOESM3_ESM.zip › SourceData/figure6a/nmae_dict.json]

{
  "1": {
    "Westminster": {
      "2018": 0.206,
      "2019": 0.182,
      "2020": 0.147,
      "2021": 0.134,
      "2022": 0.101
    },
    "Wandsworth": {
      "2018": 0.289,
      "2019": 0.252,
      "2020": 0.211,
      "2021": 0.168,
      "2022": 0.119
    },
    "Hackney": {
      "2018": 0.417,
      "2019": 0.315,
      "2020": 0.262,
      "2021": 0.205,
      "2022": 0.189
    },
    "Hillingdon": {
      "2018": 0.342,
      "2019": 0.256,
      "2020": 0.249,
      "2021": 0.211,
      "2022": 0.158
    },
    "Harrogate": {
      "2018": 0.281,
      "2019": 0.275,
      "2020": 0.202,
      "2021": 0.174,
      "2022": 0.15
    },
    "South Gloucestershire": {
      "2018": 0.306,
      "2019": 0.302,
      "2020": 0.242,
      "2021": 0.18,
      "2022": 0.142
    },
    "Charnwood": {
      "2018": 0.268,
      "2019": 0.264,
      "2020": 0.248,
      "2021": 0.225,
      "2022": 0.156
    },
    "Crawley": {
      "2018": 0.361,
      "2019": 0.429,
      "2020": 0.378,
      "2021": 0.26,
      "2022": 0.195
    },
    "Dudley": {
      "2018": 0.435,
      "2019": 0.4,
      "2020": 0.362,
      "2021": 0.238,
      "2022": 0.222
    },
    "Blaenau Gwent": {
      "2018": 0.603,
      "2019": 0.61,
      "2020": 0.612,
      "2021": 0.381,
      "2022": 0.39
    }
  },
  "2": {
    "Westminster": {
      "2018": 0.275,
      "2019": 0.204,
      "2020": 0.182,
      "2021": 0.154
    },
    "Wandsworth": {
      "2018": 0.407,
      "2019": 0.301,
      "2020": 0.258,
      "2021": 0.192
    },
    "Hackney": {
      "2018": 0.539,
      "2019": 0.447,
      "2020": 0.318,
      "2021": 0.253
    },
    "Hillingdon": {
      "2018": 0.45,
      "2019": 0.331,
      "2020": 0.281,
      "2021": 0.218
    },
    "Harrogate": {
      "2018": 0.435,
      "2019": 0.349,
      "2020": 0.247,
      "2021": 0.231
    },
    "South Gloucestershire": {
      "2018": 0.419,
      "2019": 0.379,
      "2020": 0.299,
      "2021": 0.208
    },
    "Charnwood": {
      "2018": 0.384,
      "2019": 0.348,
      "2020": 0.324,
      "2021": 0.247
    },
    "Crawley": {
      "2018": 0.536,
      "2019": 0.614,
      "2020": 0.459,
      "2021": 0.283
    },
    "Dudley": {
      "2018": 0.631,
      "2019": 0.532,
      "2020": 0.433,
      "2021": 0.304
    },
    "Blaenau Gwent": {
      "2018": 0.841,
      "2019": 0.67,
      "2020": 0.68,
      "2021": 0.58
    }
  },
  "3": {
    "Westminster": {
      "2018": 0.282,
      "2019": 0.23,
      "2020": 0.182
    },
    "Wandsworth": {
      "2018": 0.417,
      "2019": 0.323,
      "2020": 0.251
    },
    "Hackney": {
      "2018": 0.622,
      "2019": 0.513,
      "2020": 0.383
    },
    "Hillingdon": {
      "2018": 0.485,
      "2019": 0.329,
      "2020": 0.263
    },
    "Harrogate": {
      "2018": 0.492,
      "2019": 0.387,
      "2020": 0.244
    },
    "South Gloucestershire": {
      "2018": 0.446,
      "2019": 0.453,
      "2020": 0.314
    },
    "Charnwood": {
      "2018": 0.435,
      "2019": 0.431,
      "2020": 0.338
    },
    "Crawley": {
      "2018": 0.559,
      "2019": 0.627,
      "2020": 0.471
    },
    "Dudley": {
      "2018": 0.72,
      "2019": 0.596,
      "2020": 0.461
    },
    "Blaenau Gwent": {
      "2018": 0.871,
      "2019": 0.73,
      "2020": 0.801
    }
  },
  "4": {
    "Westminster": {
      "2018": 0.273,
      "2019": 0.215
    },
    "Wandsworth": {
      "2018": 0.409,
      "2019": 0.291
    },
    "Hackney": {
      "2018": 0.641,
      "2019": 0.533
    },
    "Hillingdon": {
      "2018": 0.468,
      "2019": 0.295
    },
    "Harrogate": {
      "2018": 0.515,
      "2019": 0.357
    },
    "South Gloucestershire": {
      "2018": 0.496,
      "2019": 0.44
    },
    "Charnwood": {
      "2018": 0.431,
      "2019": 0.449
    },
    "Crawley": {
      "2018": 0.522,
      "2019": 0.578
    },
    "Dudley": {
      "2018": 0.783,
      "2019": 0.617
    },
    "Blaenau Gwent": {
      "2018": 0.843,
      "2019": 0.756
    }
  },
  "5": {
    "Westminster": {
      "2018": 0.259
    },
    "Wandsworth": {
      "2018": 0.355
    },
    "Hackney": {
      "2018": 0.625
    },
    "Hillingdon": {
      "2018": 0.403
    },
    "Harrogate": {
      "2018": 0.453
    },
    "South Gloucestershire": {
      "2018": 0.468
    },
    "Charnwood": {
      "2018": 0.423
    },
    "Crawley": {
      "2018": 0.486
    },
    "Dudley": {
      "2018": 0.78
    },
    "Blaenau Gwent": {
      "2018": 0.776
    }
  }
}
