# Supplementary material for: A probabilistic forecasting framework for neighbourhood-level disaggregation of electric vehicle adoption scenarios
Source: Nat Commun. 2026 Jun 13;17:7510. doi: 10.1038/s41467-026-74155-0 (PMC13408907; doi:10.1038/s41467-026-74155-0)
Supplement: Supplementary file 3 — Source Data [file 41467_2026_74155_MOESM3_ESM.zip › SourceData/figure2a/lsoa_evms_with_cluster.csv]

LSOA Code	LAD	2011	2012	2013	2014	2015	2016	2017	2018	2019	2020	2021	2022	2023	cluster_raw	cluster
E01000001	City of London	0.0	0.0	0.0	0.0	0.0	0.003076923076923077	0.00625	0.016339869281045753	0.02287581699346405	0.04472843450479233	0.06818181818181818	0.08532423208191127	0.09929078014184398	1	High
E01000002	City of London	0.003257328990228013	0.006514657980456026	0.006191950464396285	0.005970149253731343	0.008571428571428572	0.014705882352941176	0.016891891891891893	0.01644736842105263	0.021739130434782608	0.06785714285714285	0.08550185873605948	0.08712121212121213	0.11904761904761904	1	High
E01000003	City of London	0.0051813471502590676	0.0	0.0	0.0	0.0	0.0	0.0	0.01092896174863388	0.02185792349726776	0.05325443786982249	0.08176100628930817	0.09937888198757763	0.10273972602739725	1	High
E01000005	City of London	0.0	0.0	0.0	0.0	0.017094017094017096	0.03389830508474576	0.0	0.010101010101010102	0.020202020202020204	0.02	0.021739130434782608	0.022222222222222223	0.03125	2	Medium
E01032739	City of London	0.0	0.0	0.0	0.00796812749003984	0.004219409282700422	0.021834061135371178	0.038461538461538464	0.049773755656108594	0.058577405857740586	0.05286343612334802	0.06818181818181818	0.07623318385650224	0.13513513513513514	1	High
E01032740	City of London	0.0033003300330033004	0.0035714285714285713	0.003472222222222222	0.0035714285714285713	0.007272727272727273	0.01090909090909091	0.01818181818181818	0.025547445255474453	0.03137254901960784	0.03463203463203463	0.06578947368421052	0.10256410256410256	0.11555555555555555	1	High
E01000006	Barking and Dagenham	0.0	0.0	0.0	0.0	0.0	0.0	0.0040650406504065045	0.00816326530612245	0.01327433628318584	0.017167381974248927	0.026607538802660754	0.023206751054852322	0.037815126050420166	2	Medium
E01000007	Barking and Dagenham	0.0	0.0	0.0	0.0	0.0	0.0	0.0	0.0	0.002188183807439825	0.010940919037199124	0.019271948608137045	0.028634361233480177	0.045454545454545456	2	Medium
E01000008	Barking and Dagenham	0.0	0.0	0.0	0.0	0.0	0.0	0.0	0.0033112582781456954	0.006389776357827476	0.009404388714733543	0.0029585798816568047	0.015105740181268883	0.0219435736677116	0	Low
E01000009	Barking and Dagenham	0.0	0.0	0.0	0.0	0.0	0.0	0.0	0.0	0.0	0.0	0.012594458438287154	0.013856812933025405	0.020316027088036117	0	Low
E01000010	Barking and Dagenham	0.0	0.0	0.0	0.0	0.0	0.0	0.0	0.0	0.0	0.006818181818181818	0.012254901960784314	0.011682242990654205	0.03278688524590164	0	Low
E01000011	Barking and Dagenham	0.0	0.0	0.0	0.0	0.0	0.0	0.0	0.0	0.0	0.00267379679144385	0.014164305949008499	0.019390581717451522	0.03287671232876712	0	Low
E01000012	Barking and Dagenham	0.0	0.0	0.0	0.0	0.0	0.0	0.0	0.0	0.002325581395348837	0.006607929515418502	0.011655011655011656	0.013921113689095127	0.03365384615384615	0	Low
E01000013	Barking and Dagenham	0.0	0.0	0.0	0.0	0.0	0.002044989775051125	0.003952569169960474	0.006048387096774193	0.008	0.009940357852882704	0.017374517374517374	0.01761252446183953	0.023622047244094488	2	Medium
E01000014	Barking and Dagenham	0.0	0.0	0.0	0.0	0.0	0.0	0.0	0.00196078431372549	0.009174311926605505	0.013011152416356878	0.019083969465648856	0.019011406844106463	0.027944111776447105	2	Medium
E01000015	Barking and Dagenham	0.0	0.0	0.0	0.0	0.0	0.0	0.0	0.0	0.0030627871362940277	0.007288629737609329	0.011272141706924315	0.022222222222222223	0.027375201288244767	0	Low
E01000016	Barking and Dagenham	0.0	0.0	0.0	0.0	0.0	0.0	0.0017391304347826088	0.0034904013961605585	0.005067567567567568	0.006944444444444444	0.008605851979345954	0.01232394366197183	0.030797101449275364	0	Low
E01000017	Barking and Dagenham	0.0	0.0	0.0	0.0	0.0	0.002004008016032064	0.004032258064516129	0.005813953488372093	0.007952286282306162	0.017110266159695818	0.017786561264822136	0.02217741935483871	0.04781704781704782	2	Medium
E01000018	Barking and Dagenham	0.0	0.0	0.0	0.0	0.0	0.0	0.0	0.0	0.003663003663003663	0.008944543828264758	0.0176678445229682	0.022569444444444444	0.03236797274275979	2	Medium
E01000019	Barking and Dagenham	0.0	0.0	0.0	0.0	0.0	0.0	0.0	0.004081632653061225	0.00851063829787234	0.010893246187363835	0.019230769230769232	0.016701461377870562	0.034934497816593885	2	Medium
E01000020	Barking and Dagenham	0.0	0.0	0.0	0.0	0.0	0.0	0.0	0.0	0.005415162454873646	0.009140767824497258	0.012567324955116697	0.01232394366197183	0.02434782608695652	0	Low
E01000021	Barking and Dagenham	0.0	0.0	0.0	0.0	0.0	0.0020491803278688526	0.004098360655737705	0.008438818565400843	0.009633911368015413	0.012219959266802444	0.017928286852589643	0.02529182879377432	0.047151277013752456	2	Medium
E01000022	Barking and Dagenham	0.0	0.0	0.0	0.0	0.0	0.0	0.0	0.0021551724137931034	0.00808080808080808	0.01603206412825651	0.01735357917570499	0.014736842105263158	0.03696098562628337	2	Medium
E01000023	Barking and Dagenham	0.0	0.0	0.0	0.0	0.0	0.0	0.0010224948875255625	0.003996003996003996	0.010245901639344262	0.014925373134328358	0.02528977871443625	0.03333333333333333	0.04081632653061224	2	Medium
E01000024	Barking and Dagenham	0.0	0.0	0.0	0.0	0.0	0.0	0.0	0.002369668246445498	0.004464285714285714	0.011185682326621925	0.017817371937639197	0.011494252873563218	0.03355704697986577	0	Low
E01000025	Barking and Dagenham	0.0	0.0	0.0	0.0	0.0	0.0	0.00202020202020202	0.004024144869215292	0.007561436672967864	0.00945179584120983	0.01556420233463035	0.015968063872255488	0.022357723577235773	0	Low
E01000027	Barking and Dagenham	0.0	0.0	0.0	0.0	0.0	0.0	0.0	0.0	0.0	0.0032733224222585926	0.01001669449081803	0.01620745542949757	0.025196850393700787	0	Low
E01000028	Barking and Dagenham	0.0	0.0	0.0	0.0	0.0	0.0	0.0	0.0	0.0	0.003816793893129771	0.008281573498964804	0.010245901639344262	0.028688524590163935	0	Low
E01000029	Barking and Dagenham	0.0	0.0	0.0	0.0	0.0	0.0	0.0015432098765432098	0.0030534351145038168	0.009036144578313253	0.010606060606060607	0.01557632398753894	0.0286144578313253	0.03787878787878788	2	Medium
E01000030	Barking and Dagenham	0.0	0.0	0.0	0.0	0.0	0.0016638935108153079	0.0016420361247947454	0.0032	0.007331378299120235	0.01272984441301273	0.021505376344086023	0.02586206896551724	0.03581661891117478	2	Medium
E01000031	Barking and Dagenham	0.0	0.0	0.0	0.0	0.0	0.0014534883720930232	0.00430416068866571	0.005865102639296188	0.00744047619047619	0.013293943870014771	0.019345238095238096	0.02276176024279211	0.03939393939393939	2	Medium
E01000032	Barking and Dagenham	0.0	0.0	0.0	0.0	0.0	0.0	0.0	0.0016835016835016834	0.0065040650406504065	0.01059001512859304	0.016	0.020602218700475437	0.03639240506329114	2	Medium
E01000033	Barking and Dagenham	0.0	0.0	0.0	0.0	0.0	0.0	0.0	0.0	0.004273504273504274	0.008565310492505354	0.014989293361884369	0.017699115044247787	0.03811659192825112	0	Low
E01000034	Barking and Dagenham	0.0	0.0	0.0	0.0	0.0	0.0	0.0	0.001937984496124031	0.003875968992248062	0.007889546351084813	0.00945179584120983	0.019455252918287938	0.029239766081871343	0	Low
E01000035	Barking and Dagenham	0.0	0.0	0.0	0.0	0.0	0.0	0.0	0.0	0.0	0.0018450184501845018	0.003745318352059925	0.0148975791433892	0.02824858757062147	0	Low
E01000036	Barking and Dagenham	0.0	0.0	0.0	0.0	0.0	0.0	0.0	0.0	0.001851851851851852	0.012096774193548387	0.01383399209486166	0.017408123791102514	0.033663366336633666	0	Low
E01000037	Barking and Dagenham	0.0	0.0	0.0	0.0	0.0	0.0	0.0014947683109118087	0.0029542097488921715	0.004470938897168405	0.006024096385542169	0.0078003120124804995	0.012738853503184714	0.023622047244094488	0	Low
E01000038	Barking and Dagenham	0.0	0.0	0.0	0.0	0.0	0.0	0.0	0.002840909090909091	0.0072992700729927005	0.012048192771084338	0.01788375558867362	0.025297619047619048	0.03412462908011869	2	Medium
E01000039	Barking and Dagenham	0.0	0.0	0.0	0.0	0.0	0.0	0.0015479876160990713	0.00303951367781155	0.0061162079510703364	0.0076103500761035	0.013719512195121951	0.01812688821752266	0.03644314868804665	0	Low
E01000040	Barking and Dagenham	0.0	0.0	0.0	0.0	0.0	0.0022271714922048997	0.004424778761061947	0.0063025210084033615	0.008113590263691683	0.01016260162601626	0.012605042016806723	0.004228329809725159	0.015283842794759825	0	Low
E01000041	Barking and Dagenham	0.0	0.0	0.0	0.0	0.0	0.0	0.0	0.0034071550255536627	0.006872852233676976	0.00859106529209622	0.02010968921389397	0.018691588785046728	0.02681992337164751	2	Medium
E01000042	Barking and Dagenham	0.0	0.0	0.0	0.0	0.0	0.002398081534772182	0.007159904534606206	0.014669926650366748	0.014742014742014743	0.013986013986013986	0.014285714285714285	0.0215311004784689	0.0387409200968523	2	Medium
E01000043	Barking and Dagenham	0.0	0.0	0.0	0.0	0.0	0.0	0.0044943820224719105	0.008714596949891068	0.010706638115631691	0.01059322033898305	0.018329938900203666	0.021321961620469083	0.028925619834710745	2	Medium
E01000044	Barking and Dagenham	0.0	0.0	0.0	0.0	0.0	0.0	0.0	0.002066115702479339	0.00631578947368421	0.01263157894736842	0.012903225806451613	0.004464285714285714	0.02771362586605081	0	Low
E01000045	Barking and Dagenham	0.0	0.0	0.0	0.0	0.0	0.0	0.0	0.0	0.0020833333333333333	0.006097560975609756	0.00980392156862745	0.016736401673640166	0.02217741935483871	0	Low
E01000046	Barking and Dagenham	0.0	0.0	0.0	0.0	0.0	0.0	0.0	0.0016556291390728477	0.006289308176100629	0.0112	0.014657980456026058	0.015873015873015872	0.02321724709784411	0	Low
E01000049	Barking and Dagenham	0.0	0.0	0.0	0.0	0.0	0.0	0.0	0.0	0.011990407673860911	0.015151515151515152	0.017191977077363897	0.021148036253776436	0.019867549668874173	2	Medium
E01000050	Barking and Dagenham	0.0	0.0	0.0	0.0	0.0	0.0027397260273972603	0.0056022408963585435	0.008130081300813009	0.011267605633802818	0.013927576601671309	0.01744186046511628	0.030555555555555555	0.03278688524590164	2	Medium
E01000051	Barking and Dagenham	0.0	0.0	0.0	0.0	0.0	0.0	0.0	0.0	0.0	0.00966183574879227	0.017543859649122806	0.03587443946188341	0.04504504504504504	2	Medium
E01000052	Barking and Dagenham	0.0	0.0	0.0	0.0	0.0	0.0	0.0	0.0	0.003590664272890485	0.008960573476702509	0.011049723756906077	0.009191176470588236	0.024096385542168676	0	Low
E01000053	Barking and Dagenham	0.0	0.0	0.0	0.0	0.0	0.0	0.0	0.0	0.002066115702479339	0.004149377593360996	0.0043859649122807015	0.00683371298405467	0.024774774774774775	0	Low
E01000054	Barking and Dagenham	0.0	0.0	0.0	0.0	0.0	0.0017301038062283738	0.0035587188612099642	0.0067226890756302525	0.008445945945945946	0.013605442176870748	0.014234875444839857	0.019748653500897665	0.024163568773234202	2	Medium
E01000055	Barking and Dagenham	0.0	0.0	0.0	0.0	0.0	0.0	0.0	0.0	0.0038684719535783366	0.007707129094412331	0.01616161616161616	0.013916500994035786	0.0255863539445629	0	Low
E01000056	Barking and Dagenham	0.0	0.0	0.0	0.0	0.0	0.0	0.0	0.003838771593090211	0.007936507936507936	0.010040160642570281	0.01279317697228145	0.016494845360824743	0.028199566160520606	0	Low
E01000057	Barking and Dagenham	0.0029154518950437317	0.0029411764705882353	0.002849002849002849	0.0027397260273972603	0.0026246719160104987	0.002617801047120419	0.005235602094240838	0.0056022408963585435	0.005747126436781609	0.005970149253731343	0.005847953216374269	0.0056179775280898875	0.020527859237536656	0	Low
E01000058	Barking and Dagenham	0.0019801980198019802	0.0	0.0	0.0	0.0	0.0	0.0	0.0	0.0	0.0	0.008726003490401396	0.014414414414414415	0.028419182948490232	0	Low
E01000059	Barking and Dagenham	0.0	0.0	0.0	0.0	0.0	0.0	0.0	0.0	0.0	0.005474452554744526	0.015985790408525755	0.01651376146788991	0.027722772277227723	0	Low
E01000060	Barking and Dagenham	0.0	0.0	0.0	0.0	0.0018214936247723133	0.0035211267605633804	0.0053285968028419185	0.006825938566552901	0.008635578583765112	0.009868421052631578	0.008547008547008548	0.012612612612612612	0.022887323943661973	0	Low
E01000061	Barking and Dagenham	0.0	0.0	0.0	0.0	0.0	0.0	0.0	0.0	0.0049504950495049506	0.008658008658008658	0.012552301255230125	0.016632016632016633	0.025590551181102362	0	Low
E01000062	Barking and Dagenham	0.0	0.0	0.0	0.001697792869269949	0.003401360544217687	0.005119453924914676	0.006329113924050633	0.007874015748031496	0.00909090909090909	0.010558069381598794	0.014925373134328358	0.024132730015082957	0.030395136778115502	2	Medium
E01000063	Barking and Dagenham	0.0	0.0	0.0	0.0	0.0	0.0	0.0	0.0	0.008048289738430584	0.013513513513513514	0.023668639053254437	0.034274193548387094	0.03944773175542406	2	Medium
E01000064	Barking and Dagenham	0.0	0.0	0.0	0.0	0.0	0.0029850746268656717	0.004470938897168405	0.007132667617689016	0.00846262341325811	0.014025245441795231	0.0182328190743338	0.017341040462427744	0.028189910979228485	2	Medium
E01000065	Barking and Dagenham	0.0	0.0	0.0	0.001763668430335097	0.0035026269702276708	0.003284072249589491	0.004754358161648178	0.00641025641025641	0.008223684210526315	0.00778816199376947	0.011400651465798045	0.018032786885245903	0.03872053872053872	0	Low
E01000066	Barking and Dagenham	0.0	0.0	0.0	0.0	0.0	0.0	0.0	0.0030257186081694403	0.011058451816745656	0.020249221183800622	0.034055727554179564	0.032507739938080496	0.0528	2	Medium
E01000067	Barking and Dagenham	0.0014970059880239522	0.0	0.0	0.0	0.0	0.001402524544179523	0.004310344827586207	0.00846262341325811	0.016260162601626018	0.02664796633941094	0.027932960893854747	0.032305433186490456	0.046176046176046176	2	Medium
E01000068	Barking and Dagenham	0.0	0.0	0.0	0.0	0.0	0.0	0.0	0.0	0.0055248618784530384	0.009242144177449169	0.019011406844106463	0.025096525096525095	0.044921875	2	Medium
E01000069	Barking and Dagenham	0.0	0.0	0.0	0.0	0.0	0.0	0.0	0.001451378809869376	0.005865102639296188	0.0103397341211226	0.0121765601217656	0.01925925925925926	0.032407407407407406	0	Low
E01000070	Barking and Dagenham	0.0	0.0	0.0	0.0	0.0014044943820224719	0.0029585798816568047	0.0028328611898017	0.002789400278940028	0.007309941520467836	0.013392857142857142	0.016591251885369532	0.0273972602739726	0.03988183161004431	2	Medium
E01000071	Barking and Dagenham	0.0	0.0	0.0014265335235378032	0.002777777777777778	0.004026845637583893	0.005076142131979695	0.006313131313131313	0.007334963325183374	0.008695652173913044	0.012345679012345678	0.021491782553729456	0.03282828282828283	0.04924242424242424	2	Medium
E01000072	Barking and Dagenham	0.0	0.0	0.0	0.0	0.0	0.0	0.0	0.0	0.0	0.008695652173913044	0.03063063063063063	0.03333333333333333	0.04753521126760563	2	Medium
E01000073	Barking and Dagenham	0.0	0.0	0.0	0.0	0.0	0.0	0.0	0.0	0.0	0.0037593984962406013	0.011049723756906077	0.011516314779270634	0.022944550669216062	0	Low
E01000074	Barking and Dagenham	0.0	0.0	0.0	0.0	0.0	0.0	0.0	0.0	0.0	0.004024144869215292	0.0136986301369863	0.017578125	0.023575638506876228	0	Low
E01000075	Barking and Dagenham	0.0	0.0	0.0	0.0	0.0	0.0	0.0	0.0	0.0016722408026755853	0.00967741935483871	0.019834710743801654	0.020338983050847456	0.033112582781456956	2	Medium
E01000076	Barking and Dagenham	0.0	0.0	0.0	0.0	0.0	0.0	0.0	0.0016611295681063123	0.006568144499178982	0.010169491525423728	0.011608623548922056	0.01507537688442211	0.02936096718480138	0	Low
E01000077	Barking and Dagenham	0.0	0.0	0.0	0.0	0.0	0.0	0.0	0.0	0.0019193857965451055	0.0019193857965451055	0.0038684719535783366	0.003968253968253968	0.011904761904761904	0	Low
E01000078	Barking and Dagenham	0.0	0.0	0.0	0.0	0.0	0.0	0.0019723865877712033	0.005758157389635317	0.009057971014492754	0.013011152416356878	0.017408123791102514	0.02448210922787194	0.03300970873786408	2	Medium
E01000079	Barking and Dagenham	0.0	0.0	0.002183406113537118	0.002028397565922921	0.004073319755600814	0.0039603960396039604	0.006109979633401222	0.00784313725490196	0.007619047619047619	0.008756567425569177	0.011299435028248588	0.01904761904761905	0.030360531309297913	0	Low
E01000080	Barking and Dagenham	0.0	0.0	0.0	0.0	0.0	0.0	0.0	0.0	0.003780718336483932	0.007380073800738007	0.014545454545454545	0.012773722627737226	0.022388059701492536	0	Low
E01000081	Barking and Dagenham	0.0	0.0	0.0	0.0	0.0	0.001718213058419244	0.00510204081632653	0.008503401360544218	0.013888888888888888	0.014134275618374558	0.02626970227670753	0.04130808950086059	0.038917089678511	2	Medium
E01000082	Barking and Dagenham	0.0	0.0	0.0	0.0	0.0	0.001941747572815534	0.001890359168241966	0.0018315018315018315	0.003669724770642202	0.0036496350364963502	0.003875968992248062	0.022684310018903593	0.028462998102466792	0	Low
E01000083	Barking and Dagenham	0.0	0.0	0.0	0.0	0.0	0.0	0.0	0.001996007984031936	0.0037313432835820895	0.007547169811320755	0.013539651837524178	0.015717092337917484	0.026119402985074626	0	Low
E01000084	Barking and Dagenham	0.0	0.0	0.0	0.0	0.0	0.0	0.005291005291005291	0.008241758241758242	0.013368983957219251	0.01643835616438356	0.021333333333333333	0.021621621621621623	0.030470914127423823	2	Medium
E01000085	Barking and Dagenham	0.0	0.0	0.0	0.0	0.0	0.0023752969121140144	0.0049261083743842365	0.009302325581395349	0.01182033096926714	0.013729977116704805	0.019955654101995565	0.013888888888888888	0.020179372197309416	2	Medium
E01000086	Barking and Dagenham	0.0	0.0	0.0	0.0	0.0	0.0	0.0	0.0	0.0023094688221709007	0.0023584905660377358	0.004878048780487805	0.0125	0.024330900243309004	0	Low
E01000087	Barking and Dagenham	0.0	0.0	0.0	0.0	0.0	0.0	0.0	0.0	0.0	0.004608294930875576	0.00702576112412178	0.011363636363636364	0.02097902097902098	0	Low
E01000088	Barking and Dagenham	0.0	0.0	0.0	0.0	0.0	0.0	0.001736111111111111	0.007561436672967864	0.00929368029739777	0.01289134438305709	0.011235955056179775	0.02119460500963391	0.03346456692913386	2	Medium
E01000089	Barking and Dagenham	0.0	0.0	0.0	0.0	0.0	0.0	0.0	0.0	0.0	0.0018148820326678765	0.003787878787878788	0.012612612612612612	0.0313588850174216	0	Low
E01000090	Barking and Dagenham	0.0	0.0	0.0	0.0	0.001937984496124031	0.0018975332068311196	0.0018726591760299626	0.003745318352059925	0.011881188118811881	0.011428571428571429	0.015873015873015872	0.025540275049115914	0.0273972602739726	2	Medium
E01000091	Barking and Dagenham	0.0	0.0	0.0	0.0	0.0	0.0	0.0	0.0	0.0019047619047619048	0.0035971223021582736	0.017241379310344827	0.021526418786692758	0.03663003663003663	0	Low
E01000092	Barking and Dagenham	0.0	0.0012360939431396785	0.003061224489795918	0.0018433179723502304	0.0023961661341853034	0.002223869532987398	0.0034674063800277394	0.0045045045045045045	0.009925558312655087	0.016374269005847954	0.022935779816513763	0.030821917808219176	0.04640883977900553	2	Medium
E01000093	Barking and Dagenham	0.0	0.0	0.0	0.0	0.0	0.002631578947368421	0.0025575447570332483	0.0024154589371980675	0.0048543689320388345	0.004901960784313725	0.02528735632183908	0.034324942791762014	0.04811715481171548	2	Medium
E01000094	Barking and Dagenham	0.0	0.0	0.0	0.0	0.0	0.0	0.0	0.0018656716417910447	0.0037105751391465678	0.016304347826086956	0.027624309392265192	0.030035335689045935	0.03676470588235294	2	Medium
E01000095	Barking and Dagenham	0.002136752136752137	0.0	0.0	0.0	0.0	0.0	0.0	0.0	0.007029876977152899	0.012389380530973451	0.01730103806228374	0.02258064516129032	0.042692939244663386	2	Medium
E01000096	Barking and Dagenham	0.0	0.0	0.0	0.0	0.0	0.0	0.002506265664160401	0.004672897196261682	0.004282655246252677	0.008733624454148471	0.016166281755196306	0.02320185614849188	0.03537735849056604	2	Medium
E01000097	Barking and Dagenham	0.0	0.0	0.0	0.0	0.0	0.001876172607879925	0.0036036036036036037	0.0036231884057971015	0.0055658627087198514	0.007518796992481203	0.008960573476702509	0.019927536231884056	0.023423423423423424	0	Low
E01000098	Barking and Dagenham	0.0	0.0	0.0	0.0	0.0	0.0	0.003418803418803419	0.006993006993006993	0.006920415224913495	0.0035587188612099642	0.014466546112115732	0.017699115044247787	0.03185840707964602	0	Low
E01000099	Barking and Dagenham	0.0	0.0	0.0	0.0	0.0	0.0	0.0	0.0011325028312570782	0.002285714285714286	0.005470459518599562	0.012290502793296089	0.019036954087346025	0.035147392290249435	0	Low
E01000100	Barking and Dagenham	0.0	0.0	0.0	0.0	0.0	0.0	0.0	0.00199203187250996	0.0019723865877712033	0.0036900369003690036	0.00946969696969697	0.009727626459143969	0.014373716632443531	0	Low
E01000101	Barking and Dagenham	0.0	0.0	0.0	0.0	0.0	0.0	0.0	0.0	0.0034129692832764505	0.006872852233676976	0.012727272727272728	0.019784172661870502	0.030685920577617327	0	Low
E01000102	Barking and Dagenham	0.0	0.0	0.0	0.0	0.0	0.0018552875695732839	0.0037735849056603774	0.005338078291814947	0.007142857142857143	0.009041591320072333	0.01056338028169014	0.01217391304347826	0.022968197879858657	0	Low
E01000103	Barking and Dagenham	0.0	0.0	0.0	0.0	0.0	0.0	0.0	0.003683241252302026	0.008547008547008548	0.01174496644295302	0.02030456852791878	0.01487603305785124	0.01936619718309859	2	Medium
E01000104	Barking and Dagenham	0.0	0.0	0.0	0.0	0.0	0.0	0.0	0.001949317738791423	0.0019157088122605363	0.003703703703703704	0.009074410163339383	0.009487666034155597	0.019646365422396856	0	Low
E01000105	Barking and Dagenham	0.0	0.0	0.0	0.0	0.0	0.0	0.0	0.008051529790660225	0.009316770186335404	0.008	0.007776049766718507	0.012519561815336464	0.017770597738287562	0	Low
E01000106	Barking and Dagenham	0.0	0.0	0.0	0.0	0.0	0.0	0.0	0.0017482517482517483	0.0050933786078098476	0.01020408163265306	0.013582342954159592	0.019572953736654804	0.026223776223776224	0	Low
E01000107	Barking and Dagenham	0.0	0.0	0.0	0.0	0.0	0.0	0.0	0.004893964110929853	0.008130081300813009	0.011784511784511785	0.018487394957983194	0.031088082901554404	0.04634581105169341	2	Medium
E01000108	Barking and Dagenham	0.0	0.0	0.0	0.0	0.0	0.0	0.0	0.00778816199376947	0.012519561815336464	0.0096	0.01746031746031746	0.03350083752093802	0.03389830508474576	2	Medium
E01000109	Barking and Dagenham	0.0	0.0	0.0	0.0	0.0	0.0	0.0	0.003374578177727784	0.0062959076600209865	0.012738853503184714	0.011969532100108813	0.02696871628910464	0.03200883002207505	2	Medium
E01000110	Barking and Dagenham	0.0	0.0	0.0	0.0017211703958691911	0.0033613445378151263	0.004658385093167702	0.0066555740432612314	0.008305647840531562	0.010221465076660987	0.015734265734265736	0.02697841726618705	0.023381294964028777	0.04063604240282685	2	Medium
E01000111	Barking and Dagenham	0.0	0.0	0.0	0.0	0.0	0.0	0.0	0.0	0.0	0.0016	0.006666666666666667	0.015050167224080268	0.020442930153321975	0	Low
E01000112	Barking and Dagenham	0.0	0.0	0.0	0.0	0.0	0.0	0.0030075187969924814	0.006230529595015576	0.008928571428571428	0.012326656394453005	0.016474464579901153	0.02702702702702703	0.03502626970227671	2	Medium
E01000113	Barking and Dagenham	0.0	0.0	0.0	0.0	0.0	0.0	0.0	0.0	0.007220216606498195	0.014109347442680775	0.020146520146520148	0.024299065420560748	0.024390243902439025	2	Medium
E01000114	Barking and Dagenham	0.0014326647564469914	0.0	0.0	0.0	0.0	0.0013717421124828531	0.0028089887640449437	0.0027247956403269754	0.002600780234070221	0.006693440428380187	0.010043041606886656	0.011204481792717087	0.03115727002967359	0	Low
E01032580	Barking and Dagenham	0.0	0.0	0.0	0.0	0.0	0.0	0.0	0.00211864406779661	0.01050420168067227	0.010940919037199124	0.024070021881838075	0.024444444444444446	0.0319634703196347	2	Medium
E01033587	Barking and Dagenham	0.0	0.0	0.0	0.0	0.0	0.0	0.0	0.00205761316872428	0.009881422924901186	0.016701461377870562	0.027932960893854747	0.027522935779816515	0.043478260869565216	2	Medium
E01033588	Barking and Dagenham	0.0	0.0	0.0	0.0	0.0	0.0	0.0	0.0	0.0	0.0	0.0061162079510703364	0.015527950310559006	0.04154302670623145	0	Low
E01000115	Barnet	0.0	0.0	0.0	0.0	0.0013227513227513227	0.003989361702127659	0.005427408412483039	0.006983240223463687	0.008275862068965517	0.015406162464985995	0.031161473087818695	0.04277286135693215	0.05688622754491018	2	Medium
E01000116	Barnet	0.0	0.0	0.0	0.0	0.0	0.0012970168612191958	0.0013123359580052493	0.002677376171352075	0.0026954177897574125	0.01084010840108401	0.01818181818181818	0.020718232044198894	0.0319001386962552	2	Medium
E01000117	Barnet	0.0	0.0	0.0	0.0	0.0	0.0	0.002564102564102564	0.00909090909090909	0.015789473684210527	0.02459016393442623	0.035278154681139755	0.047619047619047616	0.05386740331491713	2	Medium
E01000118	Barnet	0.0	0.0	0.0	0.0	0.0	0.0021436227224008574	0.004296455424274973	0.005319148936170213	0.00857449088960343	0.013903743315508022	0.023939064200217627	0.03293084522502744	0.054022988505747126	2	Medium
E01000119	Barnet	0.0	0.0	0.0	0.0	0.0	0.0	0.0	0.0049261083743842365	0.007594936708860759	0.011435832274459974	0.016861219195849545	0.025032938076416336	0.03504043126684636	2	Medium
E01000120	Barnet	0.0	0.0	0.0	0.0	0.0	0.002728512960436562	0.005578800557880056	0.008438818565400843	0.01	0.015988372093023256	0.027696793002915453	0.04242424242424243	0.050078247261345854	2	Medium
E01000121	Barnet	0.0	0.0	0.0	0.0	0.0	0.0	0.002288329519450801	0.006726457399103139	0.008714596949891068	0.010893246187363835	0.022026431718061675	0.029166666666666667	0.024896265560165973	2	Medium
E01000122	Barnet	0.0	0.0	0.0	0.0	0.0	0.0	0.0014684287812041115	0.0029498525073746312	0.006125574272588055	0.017350157728706624	0.028616852146263912	0.03431372549019608	0.048859934853420196	2	Medium
E01000123	Barnet	0.0	0.0	0.0	0.0	0.0	0.0	0.002857142857142857	0.0028328611898017	0.004347826086956522	0.008797653958944282	0.013235294117647059	0.026200873362445413	0.03162650602409638	2	Medium
E01000124	Barnet	0.0	0.0	0.0	0.0	0.0	0.0	0.0021231422505307855	0.004166666666666667	0.006048387096774193	0.008064516129032258	0.010330578512396695	0.01652892561983471	0.037815126050420166	0	Low
E01000125	Barnet	0.0	0.0	0.0	0.0	0.0	0.0	0.0013623978201634877	0.0013458950201884253	0.002638522427440633	0.010498687664041995	0.01891891891891892	0.02680965147453083	0.03766233766233766	2	Medium
E01000126	Barnet	0.0	0.0	0.0	0.0	0.0	0.0	0.0	0.001597444089456869	0.007776049766718507	0.011128775834658187	0.0171875	0.02384737678855326	0.03104575163398693	2	Medium
E01000127	Barnet	0.0	0.0	0.0	0.0	0.0	0.0	0.002331002331002331	0.004694835680751174	0.00909090909090909	0.012106537530266344	0.01674641148325359	0.020316027088036117	0.025522041763341066	2	Medium
E01000128	Barnet	0.0	0.0	0.0	0.0	0.0	0.0015625	0.0031007751937984496	0.0062402496099844	0.007849293563579277	0.014925373134328358	0.017915309446254073	0.03210272873194221	0.055284552845528454	2	Medium
E01000129	Barnet	0.002702702702702703	0.0	0.0	0.0	0.0	0.0	0.0	0.0	0.002544529262086514	0.005141388174807198	0.015151515151515152	0.02557544757033248	0.04040404040404041	2	Medium
E01000130	Barnet	0.0	0.0	0.0	0.0	0.0	0.0	0.0	0.0018726591760299626	0.001890359168241966	0.003745318352059925	0.00946969696969697	0.011627906976744186	0.026871401151631478	0	Low
E01000131	Barnet	0.0	0.0	0.0	0.0	0.0	0.0015772870662460567	0.001564945226917058	0.003115264797507788	0.003003003003003003	0.010670731707317074	0.019704433497536946	0.024390243902439025	0.03801652892561983	2	Medium
E01000132	Barnet	0.0	0.0	0.0	0.0	0.0	0.0	0.003913894324853229	0.008016032064128256	0.012578616352201259	0.010224948875255624	0.016494845360824743	0.015021459227467811	0.021505376344086023	2	Medium
E01000133	Barnet	0.0	0.0	0.0	0.0	0.0	0.0	0.0	0.0	0.0019083969465648854	0.0038095238095238095	0.007662835249042145	0.009578544061302681	0.02414486921529175	0	Low
E01000134	Barnet	0.0	0.0	0.0	0.0	0.0	0.0	0.004032258064516129	0.01020408163265306	0.004282655246252677	0.014028056112224449	0.012711864406779662	0.015873015873015872	0.030800821355236138	0	Low
E01000135	Barnet	0.001890359168241966	0.0035842293906810036	0.0052173913043478265	0.006711409395973154	0.008156606851549755	0.009433962264150943	0.012598425196850394	0.022508038585209004	0.04292527821939587	0.05422647527910686	0.07154471544715447	0.09615384615384616	0.11831442463533225	1	High
E01000136	Barnet	0.0015432098765432098	0.0014947683109118087	0.0031545741324921135	0.012422360248447204	0.023112480739599383	0.02900763358778626	0.05128205128205128	0.05079825834542816	0.06842923794712286	0.1045016077170418	0.14262295081967213	0.1625615763546798	0.18312101910828024	1	High
E01000137	Barnet	0.0	0.0	0.0	0.0	0.0	0.0	0.0024449877750611247	0.004728132387706856	0.005063291139240506	0.010025062656641603	0.023809523809523808	0.028423772609819122	0.041343669250646	2	Medium
E01000138	Barnet	0.0	0.0	0.0	0.0	0.0036900369003690036	0.007104795737122558	0.009259259259259259	0.013282732447817837	0.027675276752767528	0.03731343283582089	0.05443548387096774	0.05443548387096774	0.07936507936507936	1	High
E01000139	Barnet	0.011516314779270634	0.011583011583011582	0.01383399209486166	0.017013232514177693	0.026923076923076925	0.023575638506876228	0.0297029702970297	0.04296875	0.04251012145748988	0.061269146608315096	0.08131868131868132	0.11062906724511931	0.12808988764044943	1	High
E01000140	Barnet	0.002551020408163265	0.005376344086021506	0.008928571428571428	0.0113314447592068	0.012626262626262626	0.014018691588785047	0.016355140186915886	0.016786570743405275	0.022277227722772276	0.034482758620689655	0.06205250596658711	0.0845771144278607	0.10485933503836317	1	High
E01000141	Barnet	0.0024630541871921183	0.0025252525252525255	0.0025906735751295338	0.005291005291005291	0.005361930294906166	0.005291005291005291	0.013368983957219251	0.013774104683195593	0.019943019943019943	0.01643835616438356	0.02373887240356083	0.03303303303303303	0.03669724770642202	2	Medium
E01000142	Barnet	0.0017513134851138354	0.0	0.0	0.001692047377326565	0.005154639175257732	0.00859106529209622	0.008665511265164644	0.008756567425569177	0.02333931777378815	0.019642857142857142	0.04570383912248629	0.06307977736549165	0.0847145488029466	1	High
E01000143	Barnet	0.003367003367003367	0.006920415224913495	0.006756756756756757	0.010238907849829351	0.014336917562724014	0.014336917562724014	0.016778523489932886	0.019543973941368076	0.021538461538461538	0.028985507246376812	0.057803468208092484	0.07692307692307693	0.08285714285714285	1	High
E01000144	Barnet	0.0024691358024691358	0.002386634844868735	0.004597701149425287	0.004807692307692308	0.01182033096926714	0.012254901960784314	0.014218009478672985	0.01951219512195122	0.028277634961439587	0.030379746835443037	0.03640776699029126	0.06954436450839328	0.0625	1	High
E01000145	Barnet	0.002188183807439825	0.0022471910112359553	0.0021141649048625794	0.004273504273504274	0.004166666666666667	0.012195121951219513	0.016494845360824743	0.0200445434298441	0.0189873417721519	0.038696537678207736	0.050955414012738856	0.061269146608315096	0.07173913043478261	1	High
E01000146	Barnet	0.0024096385542168677	0.0	0.0	0.0024813895781637717	0.012077294685990338	0.01707317073170732	0.019138755980861243	0.02403846153846154	0.03110047846889952	0.06142506142506143	0.07317073170731707	0.09595959595959595	0.11053984575835475	1	High
E01000147	Barnet	0.0	0.0	0.0	0.0	0.0	0.0	0.0	0.0	0.00894187779433681	0.008823529411764706	0.015105740181268883	0.021244309559939303	0.032407407407407406	2	Medium
E01000148	Barnet	0.0	0.0	0.0	0.0	0.0	0.0	0.0	0.0	0.0028368794326241137	0.005563282336578581	0.013888888888888888	0.02168021680216802	0.03551136363636364	0	Low
E01000150	Barnet	0.0	0.0	0.0013623978201634877	0.0	0.0	0.0012755102040816326	0.0013054830287206266	0.0013908205841446453	0.007947019867549669	0.009433962264150943	0.020604395604395604	0.024965325936199722	0.036671368124118475	2	Medium
E01000151	Barnet	0.0	0.0	0.0	0.0	0.0	0.0	0.0	0.0	0.0	0.002638522427440633	0.005571030640668524	0.005865102639296188	0.02727272727272727	0	Low
E01000152	Barnet	0.0	0.0	0.0	0.0	0.0	0.0	0.0	0.004016064257028112	0.014150943396226415	0.028530670470756064	0.045454545454545456	0.049723756906077346	0.07725321888412018	2	Medium
E01000153	Barnet	0.0	0.0	0.0	0.0	0.0	0.0	0.0	0.0	0.007220216606498195	0.012727272727272728	0.013133208255159476	0.015151515151515152	0.029354207436399216	0	Low
E01000154	Barnet	0.0	0.0	0.0	0.0	0.0	0.0	0.0	0.0	0.0	0.006772009029345372	0.004597701149425287	0.004796163069544364	0.017902813299232736	0	Low
E01000155	Barnet	0.0	0.0	0.0	0.0013736263736263737	0.0022988505747126436	0.004282655246252677	0.005055611729019211	0.008763388510223954	0.00881488736532811	0.01306532663316583	0.02405857740585774	0.029644268774703556	0.03804878048780488	2	Medium
E01000156	Barnet	0.0018018018018018018	0.0018796992481203006	0.0	0.0	0.0	0.0035026269702276708	0.007079646017699115	0.010714285714285714	0.012567324955116697	0.019332161687170474	0.039399624765478425	0.0390625	0.055776892430278883	2	Medium
E01000157	Barnet	0.0022123893805309734	0.0022026431718061676	0.002207505518763797	0.0022624434389140274	0.0044444444444444444	0.004329004329004329	0.00425531914893617	0.004219409282700422	0.010460251046025104	0.017094017094017096	0.025806451612903226	0.028017241379310345	0.041666666666666664	2	Medium
E01000158	Barnet	0.0	0.0	0.0	0.0	0.001953125	0.003913894324853229	0.005870841487279843	0.008048289738430584	0.012474012474012475	0.02208835341365462	0.02028397565922921	0.024	0.03549060542797495	2	Medium
E01000159	Barnet	0.0	0.0	0.0	0.001321003963011889	0.0025477707006369425	0.003931847968545216	0.005208333333333333	0.0066050198150594455	0.011764705882352941	0.015113350125944584	0.02313624678663239	0.03669724770642202	0.05084745762711865	2	Medium
E01000160	Barnet	0.0	0.0	0.0	0.0	0.0	0.0	0.003129890453834116	0.00727802037845706	0.0196078431372549	0.0196078431372549	0.031055900621118012	0.03755868544600939	0.05736434108527132	2	Medium
E01000161	Barnet	0.0	0.0	0.0	0.001519756838905775	0.0029282576866764276	0.0044444444444444444	0.004573170731707317	0.006125574272588055	0.00764525993883792	0.011041009463722398	0.02247191011235955	0.024549918166939442	0.03605015673981191	2	Medium
E01000162	Barnet	0.0	0.0	0.0	0.0	0.0	0.003246753246753247	0.006430868167202572	0.008210180623973728	0.009584664536741214	0.015050167224080268	0.02226027397260274	0.022727272727272728	0.03008849557522124	2	Medium
E01000163	Barnet	0.0	0.0	0.0	0.0	0.0	0.0	0.0	0.0	0.004219409282700422	0.01098901098901099	0.004524886877828055	0.015521064301552107	0.027149321266968326	0	Low
E01000164	Barnet	0.0	0.0	0.0	0.0	0.0	0.0	0.0	0.0037174721189591076	0.0018832391713747645	0.011494252873563218	0.01818181818181818	0.024390243902439025	0.05112474437627812	2	Medium
E01000165	Barnet	0.0	0.0	0.0030441400304414	0.0045871559633027525	0.007763975155279503	0.0109375	0.0078003120124804995	0.0093603744149766	0.007692307692307693	0.013657056145675266	0.028662420382165606	0.03215434083601286	0.04333868378812199	2	Medium
E01000166	Barnet	0.0	0.0	0.0	0.0	0.0	0.0	0.0014084507042253522	0.005657708628005658	0.009433962264150943	0.01174934725848564	0.024456521739130436	0.03074866310160428	0.03943661971830986	2	Medium
E01000167	Barnet	0.0	0.0	0.0	0.0	0.0	0.0	0.0034904013961605585	0.007079646017699115	0.010771992818671455	0.012302284710017574	0.018796992481203006	0.02443609022556391	0.033707865168539325	2	Medium
E01000168	Barnet	0.0012453300124533001	0.00243605359317905	0.0024096385542168677	0.0036319612590799033	0.0036101083032490976	0.004866180048661801	0.0048367593712212815	0.0059594755661501785	0.005868544600938967	0.014423076923076924	0.02743142144638404	0.045278137128072445	0.06413612565445026	2	Medium
E01000169	Barnet	0.0	0.0	0.0	0.0	0.001392757660167131	0.0027247956403269754	0.005555555555555556	0.006983240223463687	0.0084985835694051	0.00727802037845706	0.02276176024279211	0.03153153153153153	0.039816232771822356	2	Medium
E01000170	Barnet	0.001594896331738437	0.0	0.0	0.0	0.0	0.0	0.0	0.001447178002894356	0.002844950213371266	0.010115606936416185	0.02064896755162242	0.03193033381712627	0.05015197568389058	2	Medium
E01000171	Barnet	0.0	0.0	0.0	0.0	0.0	0.0	0.0	0.001488095238095238	0.0030120481927710845	0.005873715124816446	0.00727802037845706	0.014005602240896359	0.03276353276353276	0	Low
E01000172	Barnet	0.0	0.0	0.0	0.0	0.0	0.0	0.0	0.0	0.007556675062972292	0.00648508430609598	0.01576872536136662	0.023809523809523808	0.025956284153005466	2	Medium
E01000173	Barnet	0.0	0.0	0.0	0.0	0.0	0.0025806451612903226	0.0038412291933418692	0.0066050198150594455	0.007643312101910828	0.010810810810810811	0.01680672268907563	0.024161073825503355	0.026954177897574125	2	Medium
E01000174	Barnet	0.0	0.0	0.0	0.0	0.0017064846416382253	0.0016638935108153079	0.0034071550255536627	0.0033222591362126247	0.0048	0.003189792663476874	0.008143322475570033	0.01461038961038961	0.021702838063439065	0	Low
E01000175	Barnet	0.0	0.0	0.0	0.0	0.001310615989515072	0.002570694087403599	0.003947368421052632	0.006493506493506494	0.007874015748031496	0.009271523178807948	0.009296148738379814	0.02312925170068027	0.024793388429752067	2	Medium
E01000176	Barnet	0.0	0.0	0.0	0.0	0.0	0.0	0.0020408163265306124	0.002028397565922921	0.002008032128514056	0.00392156862745098	0.012474012474012475	0.019693654266958426	0.022172949002217297	0	Low
E01000177	Barnet	0.0	0.0	0.0	0.0	0.0	0.0	0.002008032128514056	0.0020242914979757085	0.004016064257028112	0.014084507042253521	0.02	0.03508771929824561	0.0531496062992126	2	Medium
E01000178	Barnet	0.0018587360594795538	0.0	0.0	0.0	0.0018181818181818182	0.003629764065335753	0.0036968576709796672	0.003795066413662239	0.005555555555555556	0.01556420233463035	0.027131782945736434	0.03682170542635659	0.04826254826254826	2	Medium
E01000179	Barnet	0.0	0.0	0.0	0.0	0.0	0.0	0.003629764065335753	0.007207207207207207	0.008960573476702509	0.01263537906137184	0.014625228519195612	0.028037383177570093	0.039783001808318265	2	Medium
E01000180	Barnet	0.0	0.0	0.0	0.0019801980198019802	0.0019569471624266144	0.002008032128514056	0.004106776180698152	0.017857142857142856	0.02857142857142857	0.036290322580645164	0.048625792811839326	0.05106382978723404	0.05639913232104121	1	High
E01000181	Barnet	0.0	0.0	0.0	0.0	0.0	0.0020833333333333333	0.006564551422319475	0.008830022075055188	0.01276595744680851	0.021505376344086023	0.033112582781456956	0.04044943820224719	0.04555808656036447	2	Medium
E01000182	Barnet	0.00211864406779661	0.004246284501061571	0.004273504273504274	0.00631578947368421	0.006211180124223602	0.008333333333333333	0.008421052631578947	0.010775862068965518	0.010570824524312896	0.02391304347826087	0.028761061946902654	0.042316258351893093	0.07110091743119266	2	Medium
E01000183	Barnet	0.0018867924528301887	0.0018867924528301887	0.0018083182640144665	0.0037243947858473	0.003766478342749529	0.003787878787878788	0.003703703703703704	0.013257575757575758	0.023483365949119372	0.03225806451612903	0.08008213552361396	0.09815950920245399	0.09815950920245399	1	High
E01000184	Barnet	0.0	0.0	0.0	0.0	0.0	0.0	0.0	0.0	0.004073319755600814	0.014492753623188406	0.01867219917012448	0.014314928425357873	0.024793388429752067	0	Low
E01000185	Barnet	0.0	0.0	0.0	0.0	0.0	0.0	0.0	0.0	0.003048780487804878	0.012195121951219513	0.022082018927444796	0.02127659574468085	0.03821656050955414	2	Medium
E01000186	Barnet	0.001272264631043257	0.0012853470437017994	0.0012787723785166241	0.0	0.0	0.0	0.0013386880856760374	0.0027397260273972603	0.010596026490066225	0.017333333333333333	0.032467532467532464	0.04533678756476684	0.06700379266750948	2	Medium
E01000187	Barnet	0.0	0.0	0.0	0.0	0.0	0.001445086705202312	0.002898550724637681	0.010071942446043165	0.008620689655172414	0.011904761904761904	0.020588235294117647	0.0213089802130898	0.0343796711509716	2	Medium
E01000188	Barnet	0.0	0.0	0.0011049723756906078	0.002244668911335578	0.004509582863585118	0.0056625141562853904	0.005793742757821553	0.007075471698113208	0.0097442143727162	0.014760147601476014	0.02699228791773779	0.04467805519053877	0.07989347536617843	2	Medium
E01000189	Barnet	0.0	0.0	0.0	0.0	0.0023094688221709007	0.0038684719535783366	0.0046875	0.002797202797202797	0.002688172043010753	0.009497964721845319	0.023224043715846996	0.03074866310160428	0.04644808743169399	2	Medium
E01000190	Barnet	0.0	0.0	0.0	0.0	0.0	0.0026109660574412533	0.003911342894393742	0.00651890482398957	0.007741935483870968	0.020671834625323	0.031292517006802724	0.041379310344827586	0.05314685314685315	2	Medium
E01000191	Barnet	0.0013245033112582781	0.0027100271002710027	0.002785515320334262	0.004092769440654843	0.00410958904109589	0.005376344086021506	0.005390835579514825	0.006868131868131868	0.0028089887640449437	0.014104372355430184	0.023743016759776536	0.03611111111111111	0.051775147928994084	2	Medium
E01000192	Barnet	0.0	0.0	0.0	0.0	0.0013315579227696406	0.0025806451612903226	0.0039164490861618795	0.005449591280653951	0.015193370165745856	0.02295552367288379	0.037091988130563795	0.04341317365269461	0.05053598774885146	2	Medium
E01000193	Barnet	0.0	0.0	0.0	0.0	0.001394700139470014	0.0028169014084507044	0.0028208744710860366	0.0028129395218002813	0.007267441860465116	0.010144927536231883	0.025757575757575757	0.039816232771822356	0.05396825396825397	2	Medium
E01000194	Barnet	0.0	0.0	0.0	0.0	0.0016155088852988692	0.003278688524590164	0.00510204081632653	0.006944444444444444	0.012345679012345678	0.01669449081803005	0.03436426116838488	0.046232876712328765	0.04991394148020654	2	Medium
E01000195	Barnet	0.0	0.0	0.0	0.0	0.0	0.0	0.0	0.001589825119236884	0.00644122383252818	0.003401360544217687	0.01658374792703151	0.013937282229965157	0.02613240418118467	0	Low
E01000196	Barnet	0.0	0.0	0.0	0.0	0.001763668430335097	0.0034602076124567475	0.0033333333333333335	0.006568144499178982	0.017741935483870968	0.020933977455716585	0.03304347826086956	0.03633217993079585	0.04021937842778794	2	Medium
E01000197	Barnet	0.0016474464579901153	0.00333889816360601	0.004991680532445923	0.005042016806722689	0.0068143100511073255	0.008488964346349746	0.010169491525423728	0.01718213058419244	0.0189328743545611	0.01929824561403509	0.028428093645484948	0.029616724738675958	0.0379746835443038	2	Medium
E01000198	Barnet	0.0011467889908256881	0.0	0.0023894862604540022	0.0047169811320754715	0.0071090047393364926	0.01066350710900474	0.011682242990654205	0.01639344262295082	0.015855039637599093	0.02066590126291619	0.02888086642599278	0.04534883720930233	0.06242774566473988	2	Medium
E01000199	Barnet	0.0	0.0012195121951219512	0.0024125452352231603	0.004830917874396135	0.0059665871121718375	0.009626955475330927	0.01566265060240964	0.01555023923444976	0.02334152334152334	0.03221649484536082	0.04613297150610583	0.060941828254847646	0.07916666666666666	1	High
E01000200	Barnet	0.0	0.0	0.0	0.0	0.0035335689045936395	0.006944444444444444	0.009580838323353293	0.01566265060240964	0.02586206896551724	0.03209876543209877	0.04125	0.046134663341645885	0.06926952141057935	2	Medium
E01000201	Barnet	0.0012345679012345679	0.0	0.0012626262626262627	0.0049261083743842365	0.010126582278481013	0.015132408575031526	0.0199501246882793	0.032175032175032175	0.043701799485861184	0.060526315789473685	0.07610146862483311	0.10198675496688742	0.10899182561307902	1	High
E01000202	Barnet	0.001440922190201729	0.0	0.0	0.0028368794326241137	0.0056179775280898875	0.008403361344537815	0.01744186046511628	0.02046783625730994	0.023289665211062592	0.025073746312684365	0.0441400304414003	0.0686427457098284	0.08112582781456953	1	High
E01000203	Barnet	0.0018018018018018018	0.0017211703958691911	0.003472222222222222	0.003278688524590164	0.004792332268370607	0.012558869701726845	0.015337423312883436	0.025	0.03816793893129771	0.037096774193548385	0.05752961082910321	0.060064935064935064	0.07628524046434494	1	High
E01000204	Barnet	0.0014104372355430183	0.0014084507042253522	0.0	0.0	0.0014044943820224719	0.008522727272727272	0.01447178002894356	0.018571428571428572	0.020114942528735632	0.030434782608695653	0.05014749262536873	0.05873715124816446	0.08244274809160305	1	High
E01000205	Barnet	0.0	0.0	0.0014534883720930232	0.004291845493562232	0.007309941520467836	0.010130246020260492	0.015015015015015015	0.02092675635276532	0.03215926493108729	0.05573248407643312	0.07407407407407407	0.0823327615780446	0.11091854419410745	1	High
E01000206	Barnet	0.012485811577752554	0.01327433628318584	0.013100436681222707	0.023809523809523808	0.03091684434968017	0.03699788583509514	0.05081081081081081	0.06703296703296703	0.09783845278725825	0.12542372881355932	0.14863258026159334	0.16216216216216217	0.18259803921568626	1	High
E01000207	Barnet	0.009575923392612859	0.009421265141318977	0.011826544021024968	0.010624169986719787	0.019151846785225718	0.02880658436213992	0.04372355430183357	0.05007153075822604	0.06754772393538913	0.08970588235294118	0.12923076923076923	0.16199376947040497	0.19039735099337748	1	High
E01000208	Barnet	0.001422475106685633	0.002890173410404624	0.004451038575667656	0.005763688760806916	0.007462686567164179	0.010719754977029096	0.015822784810126583	0.021739130434782608	0.03333333333333333	0.04019292604501608	0.090311986863711	0.11725293132328309	0.14143094841930118	1	High
E01000209	Barnet	0.00141643059490085	0.002828854314002829	0.00430416068866571	0.005788712011577424	0.007194244604316547	0.008955223880597015	0.016034985422740525	0.01818181818181818	0.022257551669316374	0.024350649350649352	0.04067796610169491	0.07035175879396985	0.09151414309484193	1	High
E01000210	Barnet	0.0015128593040847202	0.00911854103343465	0.007656967840735069	0.007961783439490446	0.010802469135802469	0.012422360248447204	0.01729559748427673	0.022328548644338118	0.03104575163398693	0.0423728813559322	0.07678571428571429	0.08514492753623189	0.10458715596330276	1	High
E01000211	Barnet	0.0	0.0	0.0	0.0	0.0	0.0019342359767891683	0.005825242718446602	0.00411522633744856	0.01702127659574468	0.021141649048625793	0.037894736842105266	0.0440251572327044	0.06224066390041494	2	Medium
E01000212	Barnet	0.013029315960912053	0.009819967266775777	0.008460236886632826	0.008403361344537815	0.008333333333333333	0.023333333333333334	0.03079416531604538	0.047619047619047616	0.06633499170812604	0.08934707903780069	0.1073943661971831	0.11929824561403508	0.13708260105448156	1	High
E01000213	Barnet	0.006305170239596469	0.006377551020408163	0.010282776349614395	0.011703511053315995	0.018421052631578946	0.031007751937984496	0.04306864064602961	0.05510752688172043	0.06601123595505617	0.09183673469387756	0.1382636655948553	0.18668831168831168	0.21	1	High
E01000214	Barnet	0.0018181818181818182	0.00375234521575985	0.005747126436781609	0.007259528130671506	0.009328358208955223	0.014519056261343012	0.018796992481203006	0.02033271719038817	0.03189493433395872	0.05172413793103448	0.08531746031746032	0.09375	0.11946050096339114	1	High
E01000215	Barnet	0.0	0.0	0.0016611295681063123	0.0033112582781456954	0.00667779632721202	0.007861635220125786	0.007849293563579277	0.008051529790660225	0.0109204368174727	0.00909090909090909	0.011456628477905073	0.014084507042253521	0.02457757296466974	0	Low
E01000216	Barnet	0.0017452006980802793	0.003424657534246575	0.005084745762711864	0.008517887563884156	0.008183306055646482	0.008130081300813009	0.011345218800648298	0.011146496815286623	0.01818181818181818	0.03177257525083612	0.047619047619047616	0.048576214405360134	0.05733558178752108	1	High
E01000217	Barnet	0.0	0.0	0.0	0.0	0.0	0.0017035775127768314	0.003284072249589491	0.005025125628140704	0.013422818791946308	0.02385008517887564	0.03496503496503497	0.04537521815008726	0.04991394148020654	2	Medium
E01000218	Barnet	0.0	0.0	0.0	0.0	0.0	0.0	0.0	0.0021321961620469083	0.010141987829614604	0.013944223107569721	0.01639344262295082	0.021153846153846155	0.020522388059701493	2	Medium
E01000219	Barnet	0.002136752136752137	0.002136752136752137	0.00211864406779661	0.0020920502092050207	0.004008016032064128	0.004048582995951417	0.003952569169960474	0.0037735849056603774	0.0036496350364963502	0.011320754716981131	0.01904761904761905	0.013618677042801557	0.026465028355387523	0	Low
E01000220	Barnet	0.0	0.0	0.0	0.0	0.002304147465437788	0.004434589800443459	0.0064516129032258064	0.008988764044943821	0.01079913606911447	0.011389521640091117	0.02608695652173913	0.031185031185031187	0.036734693877551024	2	Medium
E01000221	Barnet	0.0	0.0	0.0	0.0	0.0	0.0	0.0	0.0	0.0033333333333333335	0.0034482758620689655	0.0035842293906810036	0.007462686567164179	0.024734982332155476	0	Low
E01000222	Barnet	0.0	0.002207505518763797	0.002109704641350211	0.004016064257028112	0.005988023952095809	0.007858546168958742	0.009009009009009009	0.012867647058823529	0.02722323049001815	0.04452690166975881	0.06813996316758748	0.07169117647058823	0.07806691449814127	1	High
E01000223	Barnet	0.0	0.0	0.0	0.0	0.0	0.0	0.002652519893899204	0.0048543689320388345	0.004282655246252677	0.02012072434607646	0.03643724696356275	0.040160642570281124	0.03773584905660377	2	Medium
E01000224	Barnet	0.0	0.0	0.0	0.0	0.0	0.0	0.002079002079002079	0.00819672131147541	0.019438444924406047	0.024896265560165973	0.03505154639175258	0.05432595573440644	0.06387225548902195	2	Medium
E01000225	Barnet	0.001594896331738437	0.0016366612111292963	0.0	0.0	0.0029498525073746312	0.0055248618784530384	0.008287292817679558	0.007173601147776184	0.013254786450662739	0.01639344262295082	0.028700906344410877	0.04314329738058552	0.05555555555555555	2	Medium
E01000226	Barnet	0.0	0.0	0.0	0.0	0.0	0.0	0.0	0.0017953321364452424	0.0035778175313059034	0.008944543828264758	0.016129032258064516	0.03102189781021898	0.04553734061930783	2	Medium
E01000227	Barnet	0.0	0.0	0.0	0.002544529262086514	0.005270092226613966	0.007594936708860759	0.011523687580025609	0.010243277848911651	0.013888888888888888	0.021850899742930592	0.03333333333333333	0.039240506329113925	0.045103092783505154	2	Medium
E01000228	Barnet	0.0014326647564469914	0.0028653295128939827	0.004405286343612335	0.006060606060606061	0.00727802037845706	0.006858710562414266	0.008310249307479225	0.006993006993006993	0.015384615384615385	0.029619181946403384	0.05547445255474453	0.06296851574212893	0.07894736842105263	1	High
E01000229	Barnet	0.0	0.0	0.0	0.0	0.0	0.0015360983102918587	0.0014947683109118087	0.0014970059880239522	0.0029585798816568047	0.0076103500761035	0.017713365539452495	0.021439509954058193	0.027692307692307693	2	Medium
E01000230	Barnet	0.0	0.0	0.0	0.0	0.0	0.0	0.001176470588235294	0.007272727272727273	0.009732360097323601	0.01346389228886169	0.01858736059479554	0.03	0.0343980343980344	2	Medium
E01000231	Barnet	0.0	0.0	0.0	0.0	0.0012091898428053204	0.0024479804161566705	0.0047562425683709865	0.007134363852556481	0.010752688172043012	0.014796547472256474	0.019206145966709345	0.030418250950570342	0.054333764553686936	2	Medium
E01000232	Barnet	0.0	0.0	0.0	0.0	0.00117096018735363	0.004761904761904762	0.00842358604091456	0.011990407673860911	0.015681544028950542	0.016908212560386472	0.024327784891165175	0.035759897828863345	0.05483028720626632	2	Medium
E01000233	Barnet	0.0	0.0	0.0	0.0	0.0	0.001215066828675577	0.0024630541871921183	0.0025252525252525255	0.0037831021437578815	0.015345268542199489	0.02069857697283312	0.035667107001321	0.0506155950752394	2	Medium
E01000234	Barnet	0.001366120218579235	0.0013623978201634877	0.0013550135501355014	0.002635046113306983	0.0025673940949935813	0.0026041666666666665	0.00646830530401035	0.014588859416445624	0.014686248331108143	0.023066485753052916	0.04366197183098591	0.05788712011577424	0.06752873563218391	1	High
E01000235	Barnet	0.0	0.0	0.0	0.0	0.0	0.0016806722689075631	0.0033222591362126247	0.006688963210702341	0.00980392156862745	0.021311475409836064	0.024875621890547265	0.03169014084507042	0.043560606060606064	2	Medium
E01000236	Barnet	0.0	0.0	0.0	0.0	0.0	0.0015337423312883436	0.0016129032258064516	0.0033333333333333335	0.00974025974025974	0.017241379310344827	0.016453382084095063	0.02608695652173913	0.0429553264604811	2	Medium
E01000237	Barnet	0.0016835016835016834	0.0017035775127768314	0.0017421602787456446	0.0017921146953405018	0.0034662045060658577	0.0033444816053511705	0.00338409475465313	0.013289036544850499	0.023411371237458192	0.03316749585406302	0.04304635761589404	0.04882154882154882	0.06568144499178982	1	High
E01000238	Barnet	0.001718213058419244	0.0016638935108153079	0.0	0.0	0.0	0.0	0.001567398119122257	0.00315955766192733	0.006557377049180328	0.008012820512820512	0.01631321370309951	0.018838304552590265	0.01938610662358643	2	Medium
E01000239	Barnet	0.0	0.0	0.0	0.0	0.001692047377326565	0.0033613445378151263	0.003289473684210526	0.005076142131979695	0.003367003367003367	0.012131715771230503	0.021314387211367674	0.02276707530647986	0.03430531732418525	2	Medium
E01000240	Barnet	0.0	0.0	0.0	0.0	0.0015822784810126582	0.0030864197530864196	0.003115264797507788	0.003076923076923077	0.01507537688442211	0.01692047377326565	0.026755852842809364	0.04318936877076412	0.05970149253731343	2	Medium
E01000241	Barnet	0.001277139208173691	0.0	0.0	0.00130718954248366	0.0012919896640826874	0.002635046113306983	0.011857707509881422	0.02066115702479339	0.024861878453038673	0.021216407355021217	0.04136947218259629	0.05091937765205092	0.07423580786026202	2	Medium
E01000242	Barnet	0.0014388489208633094	0.0072992700729927005	0.007473841554559043	0.010401188707280832	0.013157894736842105	0.013353115727002967	0.01649175412293853	0.021052631578947368	0.02262443438914027	0.03067484662576687	0.0445468509984639	0.052202283849918436	0.07475083056478406	1	High
E01000243	Barnet	0.0	0.0	0.0	0.0	0.0019455252918287938	0.004	0.004032258064516129	0.006134969325153374	0.008016032064128256	0.02131782945736434	0.016697588126159554	0.01893939393939394	0.02448210922787194	2	Medium
E01000244	Barnet	0.0	0.0	0.0	0.0	0.0	0.0	0.006437768240343348	0.011086474501108648	0.013245033112582781	0.024943310657596373	0.024390243902439025	0.029082774049217	0.03325942350332594	2	Medium
E01000245	Barnet	0.0	0.0	0.0	0.00202020202020202	0.0036231884057971015	0.005366726296958855	0.007407407407407408	0.009363295880149813	0.013618677042801557	0.015810276679841896	0.028846153846153848	0.0326530612244898	0.04142011834319527	2	Medium
E01000246	Barnet	0.0	0.0	0.0	0.0	0.0	0.001321003963011889	0.0013054830287206266	0.0026702269692923898	0.010796221322537112	0.02406417112299465	0.03462050599201065	0.03967168262653899	0.05409153952843273	2	Medium
E01000247	Barnet	0.0	0.0	0.0	0.0	0.001375515818431912	0.002635046113306983	0.005256241787122208	0.007822685788787484	0.009345794392523364	0.01453104359313078	0.026170798898071626	0.035919540229885055	0.050073637702503684	2	Medium
E01000248	Barnet	0.0	0.0	0.0	0.0	0.0	0.0015220700152207	0.0014992503748125937	0.0029940119760479044	0.0030864197530864196	0.003129890453834116	0.012461059190031152	0.0176	0.031746031746031744	0	Low
E01000249	Barnet	0.0	0.0	0.0	0.0	0.0	0.0	0.001288659793814433	0.005188067444876783	0.011306532663316583	0.01174934725848564	0.018944519621109608	0.026499302649930265	0.04261363636363636	2	Medium
E01000250	Barnet	0.0	0.0	0.0	0.0	0.0010718113612004287	0.0010718113612004287	0.002197802197802198	0.0043907793633369925	0.006342494714587738	0.008138351983723296	0.013785790031813362	0.021253985122210415	0.039572192513368985	2	Medium
E01000251	Barnet	0.0	0.0	0.0	0.0	0.0	0.001443001443001443	0.004366812227074236	0.005917159763313609	0.006963788300835654	0.012857142857142857	0.013062409288824383	0.015873015873015872	0.02158273381294964	0	Low
E01000252	Barnet	0.0	0.0	0.0	0.0	0.0	0.0	0.0014970059880239522	0.005822416302765648	0.009943181818181818	0.01634472511144131	0.02147239263803681	0.0426179604261796	0.05918057663125948	2	Medium
E01000253	Barnet	0.0009216589861751152	0.0026857654431512983	0.0035810205908683975	0.005376344086021506	0.005253940455341506	0.010762331838565023	0.008896797153024912	0.011945392491467578	0.02239448751076658	0.03726169844020797	0.06017699115044248	0.07274320771253287	0.10261026102610261	1	High
E01000254	Barnet	0.0	0.0	0.0	0.0024600246002460025	0.005945303210463734	0.007326007326007326	0.007371007371007371	0.009615384615384616	0.01705237515225335	0.02389937106918239	0.03164556962025317	0.05163727959697733	0.05519053876478318	2	Medium
E01000255	Barnet	0.0	0.0	0.0	0.0	0.0015527950310559005	0.004792332268370607	0.007861635220125786	0.0125	0.0343796711509716	0.0456989247311828	0.07142857142857142	0.07426376440460948	0.08076923076923077	1	High
E01000256	Barnet	0.0	0.0	0.0	0.0011402508551881414	0.0057405281285878304	0.006880733944954129	0.012746234067207415	0.020905923344947737	0.027842227378190254	0.042270531400966184	0.048628428927680795	0.06683804627249357	0.08629441624365482	1	High
E01000257	Barnet	0.0	0.0	0.0	0.0	0.0	0.0	0.0019267822736030828	0.001953125	0.0036231884057971015	0.008680555555555556	0.032640949554896145	0.045513654096228866	0.06427688504326329	2	Medium
E01000258	Barnet	0.0	0.0	0.0012987012987012987	0.0038363171355498722	0.0049261083743842365	0.007050528789659225	0.010625737898465172	0.0196078431372549	0.02877697841726619	0.03722084367245657	0.06184210526315789	0.08450704225352113	0.09249329758713137	1	High
E01000259	Barnet	0.0	0.0	0.0	0.0	0.0009082652134423251	0.0018198362147406734	0.0055658627087198514	0.011970534069981584	0.012025901942645698	0.017907634307257305	0.029069767441860465	0.044820717131474105	0.05742574257425743	2	Medium
E01000260	Barnet	0.0012453300124533001	0.0	0.0	0.0	0.0	0.0	0.005793742757821553	0.005382131324004306	0.007954545454545454	0.014669926650366748	0.01835985312117503	0.029556650246305417	0.04310344827586207	2	Medium
E01000261	Barnet	0.0013175230566534915	0.0	0.0	0.0	0.0024479804161566705	0.006075334143377886	0.007142857142857143	0.01800720288115246	0.0234192037470726	0.03730445246690734	0.053549190535491904	0.06582278481012659	0.0946822308690013	1	High
E01000262	Barnet	0.0009910802775024777	0.0019646365422396855	0.0019212295869356388	0.002835538752362949	0.0043821209465381246	0.005877413937867338	0.007686395080707148	0.015217391304347827	0.0211864406779661	0.034057971014492754	0.04758522727272727	0.07417397167902899	0.09463087248322148	1	High
E01000263	Barnet	0.0	0.0	0.0	0.0023121387283236996	0.004694835680751174	0.007228915662650603	0.009334889148191364	0.009478672985781991	0.01338199513381995	0.029411764705882353	0.045513654096228866	0.0678191489361702	0.09630606860158311	1	High
E01000264	Barnet	0.0	0.0	0.0	0.0	0.0027434842249657062	0.0026041666666666665	0.00801068090787717	0.010596026490066225	0.01856763925729443	0.029333333333333333	0.05815602836879433	0.07441860465116279	0.09287925696594428	1	High
E01000265	Barnet	0.0	0.0	0.0	0.0	0.0013386880856760374	0.0027624309392265192	0.004037685060565276	0.006775067750677507	0.011126564673157162	0.017069701280227598	0.022191400832177532	0.026462395543175487	0.033527696793002916	2	Medium
E01000266	Barnet	0.001199040767386091	0.0012004801920768306	0.0023952095808383233	0.005827505827505828	0.0023781212841854932	0.008254716981132075	0.009615384615384616	0.013959390862944163	0.017478152309612985	0.024296675191815855	0.033810143042912875	0.048302872062663184	0.07482993197278912	2	Medium
E01000267	Barnet	0.0	0.0	0.0	0.0	0.0	0.0	0.0012453300124533001	0.0025575447570332483	0.006443298969072165	0.010178117048346057	0.023872679045092837	0.03099730458221024	0.041499330655957165	2	Medium
E01000268	Barnet	0.0	0.0	0.0	0.0	0.0	0.0014388489208633094	0.002967359050445104	0.002911208151382824	0.005594405594405594	0.0070921985815602835	0.013215859030837005	0.01991465149359886	0.03008595988538682	0	Low
E01000269	Barnet	0.0	0.0	0.0	0.0	0.0	0.0030349013657056147	0.005917159763313609	0.00744047619047619	0.010043041606886656	0.012048192771084338	0.01751592356687898	0.030063291139240507	0.04318936877076412	2	Medium
E01000270	Barnet	0.0	0.0	0.0	0.0	0.0	0.0014204545454545455	0.005780346820809248	0.008708272859216255	0.011940298507462687	0.013493253373313344	0.01957831325301205	0.03245749613601236	0.055299539170506916	2	Medium
E01000271	Barnet	0.0	0.0	0.0	0.0025157232704402514	0.0050062578222778474	0.006257822277847309	0.006385696040868455	0.006596306068601583	0.011811023622047244	0.02185792349726776	0.039030955585464336	0.046089385474860335	0.06423357664233577	2	Medium
E01000272	Barnet	0.0	0.0	0.0012853470437017994	0.002560819462227913	0.005215123859191656	0.0064516129032258064	0.010075566750629723	0.015364916773367477	0.01696969696969697	0.03182374541003672	0.04853128991060025	0.0754226267880364	0.09308510638297872	1	High
E01000273	Barnet	0.00145985401459854	0.001430615164520744	0.0	0.0	0.0	0.0	0.001455604075691412	0.007142857142857143	0.010526315789473684	0.02064896755162242	0.029806259314456036	0.0380517503805175	0.046546546546546545	2	Medium
E01000274	Barnet	0.0	0.0	0.0	0.0	0.0	0.0	0.0	0.0013986013986013986	0.011251758087201125	0.012228260869565218	0.017569546120058566	0.023289665211062592	0.03918722786647315	2	Medium
E01000275	Barnet	0.0	0.0	0.0	0.0	0.0	0.0014771048744460858	0.006006006006006006	0.0091324200913242	0.013392857142857142	0.02276176024279211	0.03353658536585366	0.041666666666666664	0.05921052631578947	2	Medium
E01000276	Barnet	0.0013245033112582781	0.0013440860215053765	0.00130718954248366	0.002663115845539281	0.0027100271002710027	0.002777777777777778	0.008344923504867872	0.015151515151515152	0.022315202231520222	0.03188405797101449	0.04029850746268657	0.055891238670694864	0.06787330316742081	1	High
E01000277	Barnet	0.0	0.0	0.0	0.0	0.002242152466367713	0.004524886877828055	0.01327433628318584	0.013856812933025405	0.016055045871559634	0.015945330296127564	0.017738359201773836	0.02914798206278027	0.0367170626349892	2	Medium
E01000278	Barnet	0.0	0.0	0.0014684287812041115	0.0030165912518853697	0.005925925925925926	0.007407407407407408	0.00741839762611276	0.007407407407407408	0.011782032400589101	0.01791044776119403	0.0374414976599064	0.05345911949685535	0.06635071090047394	2	Medium
E01000279	Barnet	0.0009891196834817012	0.0009551098376313276	0.0019880715705765406	0.001968503937007874	0.005940594059405941	0.013039117352056168	0.016129032258064516	0.024008350730688934	0.03316062176165803	0.05711318795430945	0.07708553326293559	0.09528907922912205	0.12393162393162394	1	High
E01000280	Barnet	0.0	0.0	0.0	0.0012515644555694619	0.002564102564102564	0.006305170239596469	0.010282776349614395	0.015384615384615385	0.02402022756005057	0.03162055335968379	0.043824701195219126	0.05263157894736842	0.06944444444444445	1	High
E01000281	Barnet	0.0	0.0	0.0	0.0	0.0	0.0	0.0	0.0	0.004434589800443459	0.013133208255159476	0.0297029702970297	0.03955696202531646	0.06042296072507553	2	Medium
E01000282	Barnet	0.0	0.0	0.0	0.0013605442176870747	0.002728512960436562	0.006747638326585695	0.008	0.009345794392523364	0.01310615989515072	0.017639077340569877	0.02717391304347826	0.02699055330634278	0.03611111111111111	2	Medium
E01000283	Barnet	0.0	0.0	0.0	0.0013531799729364006	0.004010695187165776	0.006729475100942127	0.009602194787379973	0.01639344262295082	0.01912568306010929	0.024079320113314446	0.04261363636363636	0.058992805755395686	0.08104196816208394	1	High
E01000284	Barnet	0.0	0.0	0.0	0.0	0.0016863406408094434	0.005016722408026756	0.008695652173913044	0.008347245409015025	0.010101010101010102	0.012965964343598054	0.01864406779661017	0.028428093645484948	0.0391156462585034	2	Medium
E01000285	Barnet	0.0	0.0	0.0	0.001447178002894356	0.002894356005788712	0.0028169014084507044	0.004172461752433936	0.005578800557880056	0.007215007215007215	0.010279001468428781	0.018922852983988356	0.028700906344410877	0.03834355828220859	2	Medium
E01000286	Barnet	0.0	0.0	0.0	0.0	0.001610305958132045	0.0032102728731942215	0.003236245954692557	0.0032520325203252032	0.0031746031746031746	0.011182108626198083	0.008169934640522876	0.010067114093959731	0.02155887230514096	0	Low
E01000287	Barnet	0.0017605633802816902	0.0017094017094017094	0.0016260162601626016	0.0	0.0	0.0016051364365971107	0.003205128205128205	0.006359300476947536	0.009615384615384616	0.00644122383252818	0.009771986970684038	0.024077046548956663	0.02533783783783784	2	Medium
E01000288	Barnet	0.0	0.0	0.0	0.0	0.0	0.0015698587127158557	0.001557632398753894	0.0030534351145038168	0.009259259259259259	0.014970059880239521	0.02108433734939759	0.0364741641337386	0.046511627906976744	2	Medium
E01000289	Barnet	0.0	0.0	0.0	0.0	0.0	0.0	0.0	0.002	0.006048387096774193	0.01006036217303823	0.0125	0.026970954356846474	0.040229885057471264	2	Medium
E01000290	Barnet	0.0	0.0	0.0024242424242424242	0.004878048780487805	0.006150061500615006	0.005793742757821553	0.00684931506849315	0.016222479721900347	0.02522935779816514	0.02962085308056872	0.03773584905660377	0.05232558139534884	0.07888349514563107	1	High
E01000291	Barnet	0.0	0.0	0.0	0.0	0.0	0.0018018018018018018	0.0036900369003690036	0.007285974499089253	0.008960573476702509	0.012367491166077738	0.017953321364452424	0.025500910746812388	0.037109375	2	Medium
E01000292	Barnet	0.0	0.0	0.0	0.0	0.0015625	0.0015037593984962407	0.0015360983102918587	0.0016129032258064516	0.003215434083601286	0.003316749585406302	0.01309328968903437	0.03648424543946932	0.0425531914893617	2	Medium
E01000293	Barnet	0.0	0.0	0.0	0.0	0.0	0.0	0.0013440860215053765	0.002652519893899204	0.009510869565217392	0.009655172413793104	0.013605442176870748	0.02642559109874826	0.03765690376569038	2	Medium
E01000294	Barnet	0.0033112582781456954	0.0033500837520938024	0.003236245954692557	0.0030165912518853697	0.0030349013657056147	0.0030534351145038168	0.004665629860031105	0.00631911532385466	0.007836990595611285	0.013824884792626729	0.02511773940345369	0.03968253968253968	0.05314009661835749	2	Medium
E01000295	Barnet	0.0	0.0	0.0	0.0	0.001890359168241966	0.0019342359767891683	0.003861003861003861	0.01383399209486166	0.011650485436893204	0.01775147928994083	0.03483606557377049	0.048582995951417005	0.05578512396694215	2	Medium
E01000296	Barnet	0.00186219739292365	0.0	0.0	0.0	0.001937984496124031	0.004081632653061225	0.004048582995951417	0.006012024048096192	0.00796812749003984	0.023575638506876228	0.038461538461538464	0.03805496828752643	0.06493506493506493	2	Medium
E01000297	Barnet	0.0	0.0	0.0	0.0	0.0	0.0	0.0043859649122807015	0.009153318077803204	0.011061946902654867	0.01545253863134658	0.020642201834862386	0.02288329519450801	0.03044496487119438	2	Medium
E01000298	Barnet	0.0	0.0	0.0	0.001838235294117647	0.00558659217877095	0.009140767824497258	0.011111111111111112	0.014388489208633094	0.014925373134328358	0.022263450834879406	0.037800687285223365	0.0498220640569395	0.06764168190127971	2	Medium
E01000299	Barnet	0.0	0.0	0.0	0.0	0.0	0.0	0.0057251908396946565	0.00929368029739777	0.009107468123861567	0.016853932584269662	0.02490421455938697	0.03474903474903475	0.04024144869215292	2	Medium
E01000300	Barnet	0.0	0.0	0.0	0.0	0.0	0.0	0.0	0.0033613445378151263	0.006944444444444444	0.018050541516245487	0.03512014787430684	0.034358047016274866	0.04936014625228519	2	Medium
E01000301	Barnet	0.0	0.0	0.0	0.0	0.0	0.0016233766233766235	0.0049504950495049506	0.008278145695364239	0.015100671140939598	0.022452504317789293	0.031578947368421054	0.04528985507246377	0.06099815157116451	2	Medium
E01000302	Barnet	0.0	0.0	0.0	0.0	0.0	0.001953125	0.006160164271047228	0.01	0.016597510373443983	0.02510460251046025	0.02268041237113402	0.03532008830022075	0.04090909090909091	2	Medium
E01000303	Barnet	0.0017064846416382253	0.0	0.0	0.0017271157167530224	0.0035842293906810036	0.005338078291814947	0.0068846815834767644	0.009057971014492754	0.010619469026548672	0.012681159420289856	0.025225225225225224	0.03102189781021898	0.052336448598130844	2	Medium
E01000304	Barnet	0.0	0.0	0.0	0.0	0.0	0.0	0.002074688796680498	0.004073319755600814	0.008247422680412371	0.010330578512396695	0.012371134020618556	0.025210084033613446	0.05286343612334802	2	Medium
E01000305	Barnet	0.0	0.0	0.0	0.0	0.0	0.004210526315789474	0.00425531914893617	0.004524886877828055	0.012135922330097087	0.013544018058690745	0.03282275711159737	0.03777777777777778	0.05043859649122807	2	Medium
E01000306	Barnet	0.0	0.0	0.0	0.0	0.0	0.0	0.002398081534772182	0.004878048780487805	0.0071090047393364926	0.009216589861751152	0.011389521640091117	0.018691588785046728	0.037037037037037035	0	Low
E01000307	Barnet	0.0	0.0	0.0	0.0	0.002079002079002079	0.00392156862745098	0.006024096385542169	0.008213552361396304	0.012345679012345678	0.012738853503184714	0.029978586723768737	0.043568464730290454	0.05531914893617021	2	Medium
E01000308	Barnet	0.0	0.0	0.0	0.0	0.0	0.0	0.0	0.001937984496124031	0.010452961672473868	0.0225140712945591	0.032989690721649485	0.037267080745341616	0.04627766599597585	2	Medium
E01000309	Barnet	0.0016233766233766235	0.0	0.0	0.0	0.0	0.0016129032258064516	0.006734006734006734	0.011705685618729096	0.018581081081081082	0.024834437086092714	0.04436860068259386	0.051457975986277875	0.06878306878306878	2	Medium
E01000310	Barnet	0.0	0.0	0.0	0.0	0.0	0.0018050541516245488	0.005272407732864675	0.008787346221441126	0.016129032258064516	0.01926444833625219	0.02577319587628866	0.043859649122807015	0.05514705882352941	2	Medium
E01000311	Barnet	0.0016286644951140066	0.003355704697986577	0.004966887417218543	0.006589785831960461	0.007961783439490446	0.00644122383252818	0.008319467554076539	0.01206896551724138	0.015358361774744027	0.025996533795493933	0.03826086956521739	0.041884816753926704	0.050699300699300696	2	Medium
E01000312	Barnet	0.0	0.0	0.0	0.0	0.0019305019305019305	0.0038022813688212928	0.00558659217877095	0.007518796992481203	0.00992063492063492	0.012072434607645875	0.016227180527383367	0.024489795918367346	0.040983606557377046	2	Medium
E01000313	Barnet	0.0	0.0	0.0	0.0	0.0	0.0	0.0	0.002178649237472767	0.004366812227074236	0.006521739130434782	0.009302325581395349	0.01201923076923077	0.036057692307692304	0	Low
E01000314	Barnet	0.0	0.0	0.0	0.0	0.0	0.0031847133757961785	0.00315955766192733	0.0046801872074883	0.0031746031746031746	0.01597444089456869	0.03470031545741325	0.047619047619047616	0.06281833616298811	2	Medium
E01000315	Barnet	0.0	0.0	0.0	0.0	0.0	0.0	0.0	0.0038535645472061657	0.011214953271028037	0.013307984790874524	0.022598870056497175	0.035849056603773584	0.04519774011299435	2	Medium
E01000316	Barnet	0.0	0.0	0.0	0.0	0.0	0.0014084507042253522	0.0027816411682892906	0.007062146892655367	0.015089163237311385	0.014265335235378032	0.022388059701492536	0.023952095808383235	0.030864197530864196	2	Medium
E01000317	Barnet	0.0	0.0	0.0	0.0	0.0	0.0	0.0	0.0	0.0	0.007905138339920948	0.015748031496062992	0.02186878727634195	0.03359683794466403	2	Medium
E01000318	Barnet	0.0	0.0	0.0	0.0014005602240896359	0.002702702702702703	0.004189944134078212	0.0056179775280898875	0.006811989100817439	0.006839945280437756	0.015384615384615385	0.019662921348314606	0.0357653791130186	0.04903417533432392	2	Medium
E01000319	Barnet	0.0018726591760299626	0.003669724770642202	0.003616636528028933	0.0054446460980036296	0.007285974499089253	0.009009009009009009	0.0125	0.012867647058823529	0.012939001848428836	0.022988505747126436	0.03461538461538462	0.041176470588235294	0.05189620758483034	2	Medium
E01000320	Barnet	0.0	0.0	0.0	0.0	0.0	0.0014771048744460858	0.0028169014084507044	0.006802721088435374	0.010596026490066225	0.011004126547455296	0.02452316076294278	0.027972027972027972	0.05722460658082976	2	Medium
E01000321	Barnet	0.0018181818181818182	0.0019193857965451055	0.00398406374501992	0.003745318352059925	0.005535055350553505	0.006825938566552901	0.0068143100511073255	0.0033444816053511705	0.003436426116838488	0.011725293132328308	0.01870748299319728	0.022071307300509338	0.032667876588021776	2	Medium
E01000322	Barnet	0.0	0.0	0.0	0.0	0.0	0.001669449081803005	0.0033222591362126247	0.00667779632721202	0.008403361344537815	0.012987012987012988	0.0224	0.023450586264656615	0.03262642740619902	2	Medium
E01000323	Barnet	0.0	0.0	0.0	0.0	0.0	0.0017953321364452424	0.00375234521575985	0.0036900369003690036	0.01263537906137184	0.019572953736654804	0.03577817531305903	0.0351493848857645	0.02973977695167286	2	Medium
E01000324	Barnet	0.001392757660167131	0.0027434842249657062	0.0027100271002710027	0.004076086956521739	0.004087193460490463	0.005319148936170213	0.006613756613756613	0.009497964721845319	0.006887052341597796	0.0111731843575419	0.022857142857142857	0.03081232492997199	0.04775687409551375	2	Medium
E01033572	Barnet	0.001652892561983471	0.0	0.0	0.0	0.0	0.0	0.0020060180541624875	0.0054249547920434	0.0066555740432612314	0.01	0.02967359050445104	0.044008124576844956	0.06509695290858726	2	Medium
E01033573	Barnet	0.0	0.0	0.0	0.002638522427440633	0.005063291139240506	0.008908685968819599	0.010660980810234541	0.014830508474576272	0.018072289156626505	0.01576182136602452	0.03554868624420402	0.05	0.0819423368740516	2	Medium
E01000325	Bexley	0.0	0.0	0.0	0.0	0.0	0.0	0.002386634844868735	0.0035252643948296123	0.00589622641509434	0.009708737864077669	0.012531328320802004	0.02127659574468085	0.029925187032418952	2	Medium
E01000326	Bexley	0.0	0.0	0.0	0.0	0.0	0.0	0.0	0.0	0.0	0.0	0.008896797153024912	0.01048951048951049	0.0106951871657754	0	Low
E01000327	Bexley	0.0	0.0	0.0	0.0	0.001303780964797914	0.002551020408163265	0.0038412291933418692	0.0050568900126422255	0.006265664160401002	0.006443298969072165	0.006570302233902759	0.02130492676431425	0.028965517241379312	0	Low
E01000328	Bexley	0.0	0.0	0.0	0.0	0.0	0.001375515818431912	0.004070556309362279	0.006906077348066298	0.007052186177715092	0.011220196353436185	0.012622720897615708	0.022377622377622378	0.028050490883590462	2	Medium
E01000329	Bexley	0.0	0.0	0.0	0.001697792869269949	0.0031446540880503146	0.004497751124437781	0.005856515373352855	0.010574018126888218	0.012213740458015267	0.0183206106870229	0.022556390977443608	0.030864197530864196	0.0473186119873817	2	Medium
E01000330	Bexley	0.0	0.0	0.0	0.0	0.0	0.0	0.0	0.0016474464579901153	0.003189792663476874	0.006349206349206349	0.008051529790660225	0.009950248756218905	0.0176	0	Low
E01000331	Bexley	0.0	0.0	0.0	0.0	0.0	0.0	0.0030211480362537764	0.004511278195488722	0.0071633237822349575	0.007633587786259542	0.012618296529968454	0.021538461538461538	0.03184713375796178	2	Medium
E01000332	Bexley	0.0	0.0	0.0	0.0	0.0	0.0	0.0014326647564469914	0.004411764705882353	0.005689900426742532	0.007320644216691069	0.013293943870014771	0.015503875968992248	0.026687598116169546	0	Low
E01000333	Bexley	0.0	0.0	0.0	0.0	0.0	0.0	0.0	0.0015455950540958269	0.004608294930875576	0.007518796992481203	0.009216589861751152	0.0124804992199688	0.017628205128205128	0	Low
E01000334	Bexley	0.0	0.0	0.0	0.0	0.0	0.0	0.0	0.001483679525222552	0.004524886877828055	0.0058823529411764705	0.007704160246533128	0.012558869701726845	0.024193548387096774	0	Low
E01000335	Bexley	0.0	0.0	0.0	0.0	0.0	0.0	0.0	0.0012033694344163659	0.002386634844868735	0.008464328899637243	0.013447432762836185	0.01444043321299639	0.02125	0	Low
E01000336	Bexley	0.0	0.0	0.0	0.0	0.0	0.0	0.0	0.0	0.0	0.0036101083032490976	0.007662835249042145	0.0038461538461538464	0.013207547169811321	0	Low
E01000337	Bexley	0.0	0.0	0.0	0.0	0.0	0.0	0.0016233766233766235	0.004838709677419355	0.006369426751592357	0.0077279752704791345	0.009630818619582664	0.009917355371900827	0.008291873963515755	0	Low
E01000338	Bexley	0.0	0.0	0.0	0.0	0.0	0.001349527665317139	0.0028129395218002813	0.004103967168262654	0.005571030640668524	0.0071633237822349575	0.01023391812865497	0.0196078431372549	0.027777777777777776	0	Low
E01000339	Bexley	0.0	0.0	0.0	0.0	0.0	0.0015151515151515152	0.0030627871362940277	0.0029895366218236174	0.0029717682020802376	0.009036144578313253	0.01812688821752266	0.0273972602739726	0.03828483920367534	2	Medium
E01000340	Bexley	0.0	0.0	0.0	0.0	0.0	0.001447178002894356	0.004267425320056899	0.005610098176718092	0.011235955056179775	0.012802275960170697	0.017673048600883652	0.02442528735632184	0.031609195402298854	2	Medium
E01000341	Bexley	0.0	0.0	0.0	0.0	0.0	0.0	0.0	0.0012422360248447205	0.0024330900243309003	0.0024479804161566705	0.0161892901618929	0.019255455712451863	0.021601016518424398	0	Low
E01000342	Bexley	0.0	0.0	0.0	0.0	0.0	0.0013986013986013986	0.0056022408963585435	0.008241758241758242	0.008486562942008486	0.010057471264367816	0.016296296296296295	0.025835866261398176	0.027692307692307693	2	Medium
E01000343	Bexley	0.0	0.0	0.0	0.0	0.0	0.0	0.0014749262536873156	0.0014925373134328358	0.0030627871362940277	0.004477611940298508	0.013392857142857142	0.021212121212121213	0.034108527131782945	0	Low
E01000344	Bexley	0.0	0.0	0.0	0.0	0.0	0.0	0.0	0.0	0.0	0.0	0.002751031636863824	0.005449591280653951	0.017980636237897647	0	Low
E01000345	Bexley	0.0	0.0	0.0	0.0	0.0	0.0	0.0	0.002911208151382824	0.007363770250368188	0.008823529411764706	0.01361573373676248	0.016897081413210446	0.02830188679245283	0	Low
E01000346	Bexley	0.0	0.0	0.0	0.0	0.0	0.0	0.0	0.0012953367875647669	0.0038314176245210726	0.006544502617801047	0.012016021361815754	0.01904761904761905	0.028965517241379312	0	Low
E01000347	Bexley	0.0	0.0	0.0	0.0	0.0	0.0	0.003179650238473768	0.006279434850863423	0.009433962264150943	0.012965964343598054	0.017713365539452495	0.0220125786163522	0.029827315541601257	2	Medium
E01000348	Bexley	0.0	0.0	0.0	0.0	0.0	0.0	0.0	0.00620347394540943	0.011124845488257108	0.011292346298619825	0.020987654320987655	0.029003783102143757	0.039240506329113925	2	Medium
E01000349	Bexley	0.0	0.0	0.0	0.0	0.0	0.0	0.0	0.002197802197802198	0.009060022650056626	0.013953488372093023	0.016766467065868262	0.02702702702702703	0.041128084606345476	2	Medium
E01000350	Bexley	0.0	0.0	0.0	0.0	0.0	0.0	0.0	0.002898550724637681	0.008620689655172414	0.011730205278592375	0.015873015873015872	0.02318840579710145	0.03070175438596491	2	Medium
E01000351	Bexley	0.0	0.0	0.0	0.0	0.0	0.0	0.0	0.0	0.0034482758620689655	0.006075334143377886	0.008793969849246231	0.01125	0.02531645569620253	0	Low
E01000352	Bexley	0.0	0.0	0.0	0.0	0.0	0.0	0.0	0.0	0.0013123359580052493	0.0026595744680851063	0.0107095046854083	0.017543859649122806	0.02027027027027027	0	Low
E01000353	Bexley	0.0	0.0	0.0	0.0	0.0011261261261261261	0.0022172949002217295	0.0033519553072625698	0.005543237250554324	0.00663716814159292	0.007909604519774011	0.012761020881670533	0.021505376344086023	0.032418952618453865	2	Medium
E01000354	Bexley	0.0	0.0	0.0	0.0	0.0	0.0	0.0015174506828528073	0.0030581039755351682	0.004651162790697674	0.0060882800608828	0.0075075075075075074	0.01726844583987441	0.03571428571428571	0	Low
E01000355	Bexley	0.0	0.0	0.0	0.0	0.0	0.0	0.0	0.0014684287812041115	0.0043541364296081275	0.007320644216691069	0.014970059880239521	0.027649769585253458	0.03035143769968051	2	Medium
E01000356	Bexley	0.0	0.0	0.0	0.0	0.0	0.0013175230566534915	0.0027472527472527475	0.00411522633744856	0.005563282336578581	0.008415147265077139	0.016713091922005572	0.02695035460992908	0.03768115942028986	2	Medium
E01000357	Bexley	0.0	0.0	0.0	0.0	0.0	0.0027739251040221915	0.0070028011204481795	0.008426966292134831	0.011379800853485065	0.02170767004341534	0.030927835051546393	0.033381712626995644	0.04606240713224369	2	Medium
E01000358	Bexley	0.0	0.0	0.0	0.0	0.0	0.0	0.00261437908496732	0.005115089514066497	0.007751937984496124	0.0103359173126615	0.014666666666666666	0.02452316076294278	0.03292181069958848	2	Medium
E01000359	Bexley	0.0	0.0	0.0	0.0	0.0	0.0	0.0	0.0	0.0015698587127158557	0.0078125	0.012738853503184714	0.015025041736227046	0.025728987993138937	0	Low
E01000360	Bexley	0.0	0.0	0.0	0.0	0.0	0.0	0.0	0.0015527950310559005	0.003129890453834116	0.010954616588419406	0.0109375	0.020602218700475437	0.03134328358208955	0	Low
E01000361	Bexley	0.0	0.0	0.0	0.0	0.0	0.002699055330634278	0.0041265474552957355	0.007022471910112359	0.011204481792717087	0.012569832402234637	0.011204481792717087	0.020260492040520984	0.03988183161004431	2	Medium
E01000362	Bexley	0.0	0.0	0.0	0.0	0.0	0.0	0.0	0.001364256480218281	0.004195804195804196	0.006906077348066298	0.01256281407035176	0.022443890274314215	0.04621309370988447	0	Low
E01000363	Bexley	0.0	0.0	0.0	0.0	0.0013123359580052493	0.003911342894393742	0.006640106241699867	0.007853403141361256	0.01288659793814433	0.01683937823834197	0.024516129032258065	0.03835978835978836	0.05383580080753701	2	Medium
E01000364	Bexley	0.0	0.0	0.0	0.0	0.0	0.0025284450063211127	0.006402048655569782	0.010113780025284451	0.007407407407407408	0.00980392156862745	0.015113350125944584	0.02574002574002574	0.043478260869565216	2	Medium
E01000365	Bexley	0.0	0.0	0.0	0.0	0.0	0.0	0.0015128593040847202	0.0030165912518853697	0.007668711656441718	0.00927357032457496	0.0171606864274571	0.023696682464454975	0.03354632587859425	2	Medium
E01000366	Bexley	0.0	0.0	0.0	0.0	0.0	0.0	0.0016	0.001597444089456869	0.003115264797507788	0.003115264797507788	0.008	0.017828200972447326	0.028192371475953566	0	Low
E01000367	Bexley	0.0	0.0	0.0	0.0	0.0	0.0	0.0	0.0	0.0025252525252525255	0.005134788189987163	0.007692307692307693	0.008816120906801008	0.014157014157014158	0	Low
E01000368	Bexley	0.0	0.0	0.0	0.0	0.0	0.0	0.0	0.0016556291390728477	0.0016155088852988692	0.003289473684210526	0.004991680532445923	0.008064516129032258	0.013445378151260505	0	Low
E01000369	Bexley	0.0	0.0	0.0	0.0	0.0	0.0	0.0012345679012345679	0.0038071065989847717	0.005069708491761723	0.006476683937823834	0.0106951871657754	0.01349527665317139	0.025606469002695417	0	Low
E01000370	Bexley	0.0	0.0	0.0	0.0	0.0	0.0013736263736263737	0.0027434842249657062	0.005571030640668524	0.006868131868131868	0.0028169014084507044	0.011396011396011397	0.020378457059679767	0.024709302325581394	0	Low
E01000371	Bexley	0.0	0.0	0.0	0.0	0.0	0.0	0.0	0.0013513513513513514	0.0013736263736263737	0.002797202797202797	0.002793296089385475	0.008368200836820083	0.019886363636363636	0	Low
E01000372	Bexley	0.0	0.0	0.0	0.0	0.0	0.0	0.0014749262536873156	0.002936857562408223	0.004398826979472141	0.005873715124816446	0.006024096385542169	0.010736196319018405	0.022222222222222223	0	Low
E01000373	Bexley	0.0	0.0	0.0	0.0	0.0	0.0	0.0	0.0	0.0027624309392265192	0.008	0.01084010840108401	0.01634877384196185	0.029891304347826088	0	Low
E01000374	Bexley	0.0	0.0	0.0	0.0	0.0	0.0	0.0034965034965034965	0.0017543859649122807	0.005357142857142857	0.005272407732864675	0.0125	0.017953321364452424	0.023297491039426525	0	Low
E01000375	Bexley	0.0	0.0	0.0	0.0	0.0	0.0012239902080783353	0.00243605359317905	0.00628140703517588	0.006134969325153374	0.011056511056511056	0.01444043321299639	0.02078239608801956	0.029224904701397714	2	Medium
E01000376	Bexley	0.0	0.0	0.0	0.0	0.0	0.001451378809869376	0.0029585798816568047	0.004484304932735426	0.005649717514124294	0.009749303621169917	0.016853932584269662	0.01818181818181818	0.028011204481792718	2	Medium
E01000377	Bexley	0.0	0.0	0.0	0.0	0.0	0.0	0.0	0.0	0.003110419906687403	0.005925925925925926	0.00872093023255814	0.011627906976744186	0.019230769230769232	0	Low
E01000378	Bexley	0.0	0.0	0.0	0.0	0.0	0.0	0.001941747572815534	0.0029182879377431907	0.003838771593090211	0.009587727708533078	0.011121408711770158	0.018165304268846504	0.027358490566037737	0	Low
E01000379	Bexley	0.0	0.0	0.0	0.0	0.0	0.0	0.0	0.0	0.0013850415512465374	0.005494505494505495	0.00851063829787234	0.015151515151515152	0.030095759233926128	0	Low
E01000380	Bexley	0.0	0.0	0.0	0.0	0.0	0.0	0.0	0.0013297872340425532	0.0026595744680851063	0.00398406374501992	0.009589041095890411	0.012658227848101266	0.01971830985915493	0	Low
E01000381	Bexley	0.0014992503748125937	0.0029239766081871343	0.0029455081001472753	0.004291845493562232	0.004267425320056899	0.005625879043600563	0.005578800557880056	0.00697350069735007	0.00715307582260372	0.008620689655172414	0.008797653958944282	0.017266187050359712	0.017543859649122806	0	Low
E01000382	Bexley	0.0	0.0	0.0	0.0	0.0	0.001287001287001287	0.0025380710659898475	0.004944375772558714	0.006082725060827251	0.008641975308641974	0.018315018315018316	0.025477707006369428	0.03802281368821293	2	Medium
E01000383	Bexley	0.0	0.0	0.0	0.0	0.0	0.0	0.0	0.0022701475595913734	0.005827505827505828	0.007100591715976331	0.01437125748502994	0.02364066193853428	0.03333333333333333	2	Medium
E01000384	Bexley	0.0014104372355430183	0.0014388489208633094	0.0014204545454545455	0.0014084507042253522	0.0014064697609001407	0.002805049088359046	0.0030075187969924814	0.0030959752321981426	0.0029940119760479044	0.0029940119760479044	0.01812688821752266	0.015503875968992248	0.022151898734177215	0	Low
E01000385	Bexley	0.0	0.0	0.0	0.0014326647564469914	0.0014184397163120568	0.002789400278940028	0.0027100271002710027	0.00535475234270415	0.00646830530401035	0.010443864229765013	0.01556420233463035	0.015604681404421327	0.024327784891165175	0	Low
E01000386	Bexley	0.0	0.0	0.0	0.0	0.0	0.0	0.0	0.002207505518763797	0.00425531914893617	0.008565310492505354	0.006944444444444444	0.009615384615384616	0.027906976744186046	0	Low
E01000387	Bexley	0.0	0.0	0.0	0.0	0.0	0.0	0.0	0.0013422818791946308	0.007926023778071334	0.008997429305912597	0.019736842105263157	0.021828103683492497	0.03938115330520394	2	Medium
E01000388	Bexley	0.0	0.0	0.0	0.0	0.0	0.0	0.001375515818431912	0.004137931034482759	0.005555555555555556	0.008438818565400843	0.014792899408284023	0.021406727828746176	0.032357473035439135	2	Medium
E01000389	Bexley	0.0	0.0	0.0	0.0	0.0	0.0	0.001256281407035176	0.001256281407035176	0.00628140703517588	0.00639386189258312	0.010362694300518135	0.01834862385321101	0.02925531914893617	0	Low
E01000390	Bexley	0.0	0.0	0.0	0.0	0.0	0.0015552099533437014	0.0030120481927710845	0.006172839506172839	0.007849293563579277	0.00764525993883792	0.027156549520766772	0.0327613104524181	0.03241491085899514	2	Medium
E01000391	Bexley	0.0	0.0	0.0	0.0013157894736842105	0.0025575447570332483	0.003778337531486146	0.005188067444876783	0.00646830530401035	0.008816120906801008	0.014435695538057743	0.014986376021798364	0.019867549668874173	0.031292517006802724	2	Medium
E01000392	Bexley	0.0	0.0	0.0	0.0	0.0016611295681063123	0.0016313213703099511	0.0032626427406199023	0.003316749585406302	0.006230529595015576	0.011075949367088608	0.017770597738287562	0.027868852459016394	0.03482587064676617	2	Medium
E01000393	Bexley	0.0	0.0	0.0	0.0	0.0	0.0013774104683195593	0.004143646408839779	0.005494505494505495	0.008287292817679558	0.011444921316165951	0.015895953757225433	0.020771513353115726	0.029585798816568046	2	Medium
E01000394	Bexley	0.0	0.0	0.0	0.0	0.0	0.0	0.0016638935108153079	0.0033003300330033004	0.0048	0.004739336492890996	0.012759170653907496	0.029173419773095625	0.035256410256410256	2	Medium
E01000395	Bexley	0.0014326647564469914	0.0014084507042253522	0.00141643059490085	0.0	0.0	0.0	0.002617801047120419	0.003973509933774834	0.006544502617801047	0.013368983957219251	0.012328767123287671	0.02312925170068027	0.03672316384180791	2	Medium
E01000396	Bexley	0.0	0.0	0.0	0.0	0.0	0.0	0.0014367816091954023	0.004457652303120356	0.010159651669085631	0.010447761194029851	0.0182370820668693	0.021538461538461538	0.03265940902021773	2	Medium
E01000398	Bexley	0.0	0.0	0.0	0.0	0.0	0.0	0.0	0.0	0.0014925373134328358	0.0073964497041420114	0.01225114854517611	0.022364217252396165	0.036065573770491806	0	Low
E01000399	Bexley	0.0	0.0	0.0	0.0	0.0	0.0	0.004291845493562232	0.008645533141210375	0.012465373961218837	0.014005602240896359	0.02442528735632184	0.030346820809248554	0.033625730994152045	2	Medium
E01000400	Bexley	0.0	0.0	0.0	0.0	0.0	0.0	0.0	0.0	0.0	0.003246753246753247	0.0066555740432612314	0.016233766233766232	0.022617124394184167	0	Low
E01000401	Bexley	0.0	0.0	0.0	0.0	0.0	0.0	0.0	0.0029542097488921715	0.002967359050445104	0.01167883211678832	0.014727540500736377	0.018072289156626505	0.014792899408284023	0	Low
E01000402	Bexley	0.0	0.0	0.0	0.0	0.0	0.001610305958132045	0.0033112582781456954	0.005008347245409015	0.006578947368421052	0.008503401360544218	0.011666666666666667	0.01697792869269949	0.02142857142857143	0	Low
E01000403	Bexley	0.0	0.0	0.0	0.0	0.0	0.0	0.0038363171355498722	0.00784313725490196	0.00922266139657444	0.011553273427471117	0.01653944020356234	0.021628498727735368	0.02557544757033248	2	Medium
E01000404	Bexley	0.0	0.0	0.0	0.0	0.0	0.0	0.001564945226917058	0.00463678516228748	0.007751937984496124	0.007716049382716049	0.011146496815286623	0.016420361247947456	0.015723270440251572	0	Low
E01000405	Bexley	0.0	0.0	0.0	0.0	0.0	0.0	0.0	0.0	0.0	0.0	0.005535055350553505	0.014925373134328358	0.022641509433962263	0	Low
E01000406	Bexley	0.0	0.0	0.0	0.0	0.0	0.0	0.0	0.0	0.0038910505836575876	0.00390625	0.009308510638297872	0.01227830832196453	0.030343007915567283	0	Low
E01000407	Bexley	0.0	0.0	0.0	0.0	0.0	0.0	0.0015267175572519084	0.007309941520467836	0.0041841004184100415	0.006631299734748011	0.014066496163682864	0.028169014084507043	0.0410783055198973	2	Medium
E01000408	Bexley	0.0017889087656529517	0.001838235294117647	0.0	0.0	0.0	0.0	0.0	0.0016260162601626016	0.0	0.0032520325203252032	0.006756756756756757	0.006920415224913495	0.012455516014234875	0	Low
E01000409	Bexley	0.0	0.0	0.0	0.0	0.0012836970474967907	0.002607561929595828	0.003937007874015748	0.005277044854881266	0.006369426751592357	0.010554089709762533	0.013368983957219251	0.027247956403269755	0.039889958734525444	2	Medium
E01000410	Bexley	0.0	0.0	0.0	0.0	0.0	0.0	0.0	0.0027662517289073307	0.006858710562414266	0.011299435028248588	0.011363636363636364	0.017094017094017096	0.031746031746031744	0	Low
E01000411	Bexley	0.0015698587127158557	0.0	0.0	0.0	0.0	0.0	0.0	0.0	0.0014124293785310734	0.002898550724637681	0.015220700152207	0.018691588785046728	0.0226928895612708	0	Low
E01000412	Bexley	0.0	0.0	0.0	0.0	0.0	0.0	0.002699055330634278	0.005319148936170213	0.006313131313131313	0.010723860589812333	0.021798365122615803	0.03768506056527591	0.0453920220082531	2	Medium
E01000413	Bexley	0.0	0.0	0.0	0.0	0.0015360983102918587	0.0031007751937984496	0.0045045045045045045	0.006191950464396285	0.00782472613458529	0.01228878648233487	0.0110062893081761	0.01615508885298869	0.023255813953488372	0	Low
E01000414	Bexley	0.0015772870662460567	0.0	0.0	0.0	0.0	0.0	0.001466275659824047	0.0029282576866764276	0.002962962962962963	0.01002865329512894	0.015625	0.014347202295552367	0.02335766423357664	0	Low
E01000415	Bexley	0.0	0.0	0.0	0.0	0.0	0.0	0.0013404825737265416	0.002688172043010753	0.006666666666666667	0.00938337801608579	0.01394700139470014	0.025139664804469275	0.036656891495601175	2	Medium
E01000416	Bexley	0.0	0.0	0.0	0.0	0.0	0.0022624434389140274	0.004672897196261682	0.00663716814159292	0.008639308855291577	0.010869565217391304	0.01405152224824356	0.015267175572519083	0.026954177897574125	0	Low
E01000417	Bexley	0.0	0.0	0.0	0.0	0.0029806259314456036	0.0057306590257879654	0.007052186177715092	0.006983240223463687	0.013755158184319119	0.01991465149359886	0.022488755622188907	0.025835866261398176	0.028481012658227847	2	Medium
E01000418	Bexley	0.0	0.0	0.0	0.0	0.0	0.001466275659824047	0.0029717682020802376	0.004629629629629629	0.00778816199376947	0.00904977375565611	0.01639344262295082	0.022950819672131147	0.020100502512562814	2	Medium
E01000419	Bexley	0.0	0.0	0.0	0.0	0.0	0.0012903225806451613	0.001321003963011889	0.0027100271002710027	0.008207934336525308	0.008344923504867872	0.012605042016806723	0.027696793002915453	0.030791788856304986	2	Medium
E01000420	Bexley	0.0	0.0	0.0	0.0	0.0	0.0	0.001288659793814433	0.003875968992248062	0.006657789613848202	0.008053691275167786	0.009271523178807948	0.013605442176870748	0.02677376171352075	0	Low
E01000421	Bexley	0.0	0.0	0.0	0.0	0.0	0.0	0.004016064257028112	0.008075370121130552	0.012096774193548387	0.013605442176870748	0.016597510373443983	0.020718232044198894	0.03287671232876712	2	Medium
E01000423	Bexley	0.0	0.0	0.0	0.0	0.001321003963011889	0.0026702269692923898	0.0039946737683089215	0.005555555555555556	0.006868131868131868	0.006963788300835654	0.009887005649717515	0.01293103448275862	0.027818448023426062	0	Low
E01000424	Bexley	0.0011961722488038277	0.0011876484560570072	0.0023584905660377358	0.0024183796856106408	0.0036101083032490976	0.0035714285714285713	0.0048367593712212815	0.0048367593712212815	0.005	0.005037783375314861	0.006622516556291391	0.023346303501945526	0.034346103038309116	0	Low
E01000425	Bexley	0.0	0.0	0.0	0.0	0.0	0.0	0.0011806375442739079	0.003575685339690107	0.006067961165048544	0.009828009828009828	0.0136986301369863	0.024875621890547265	0.03580246913580247	2	Medium
E01000426	Bexley	0.0	0.0	0.0	0.0	0.0014347202295552368	0.002911208151382824	0.004373177842565598	0.004379562043795621	0.004431314623338257	0.0043541364296081275	0.010086455331412104	0.012857142857142857	0.021834061135371178	0	Low
E01000427	Bexley	0.0	0.0	0.0	0.0	0.0011061946902654867	0.0022701475595913734	0.003264417845484222	0.004464285714285714	0.001098901098901099	0.004357298474945534	0.012114537444933921	0.015486725663716814	0.02534562211981567	0	Low
E01000428	Bexley	0.0	0.0	0.0	0.0	0.0	0.001697792869269949	0.0031847133757961785	0.0061162079510703364	0.007451564828614009	0.014771048744460856	0.022189349112426034	0.026785714285714284	0.0319634703196347	2	Medium
E01000429	Bexley	0.0	0.0	0.0	0.0	0.0	0.0	0.0	0.002197802197802198	0.004291845493562232	0.008583690987124463	0.01059322033898305	0.013452914798206279	0.03009259259259259	0	Low
E01000430	Bexley	0.0	0.0	0.0	0.0	0.0	0.0	0.0	0.001310615989515072	0.002677376171352075	0.008021390374331552	0.013140604467805518	0.02165087956698241	0.03333333333333333	0	Low
E01000431	Bexley	0.0	0.0	0.0	0.0	0.0	0.0	0.0	0.0	0.0	0.0	0.0	0.005050505050505051	0.01	0	Low
E01000432	Bexley	0.0	0.0	0.0	0.0	0.0	0.0	0.003329633740288568	0.006535947712418301	0.008264462809917356	0.006782945736434108	0.016885553470919325	0.02919020715630885	0.03832116788321168	2	Medium
E01000433	Bexley	0.0	0.0	0.0	0.0	0.0	0.0	0.0	0.0	0.0	0.0016233766233766235	0.013816925734024179	0.01718213058419244	0.02631578947368421	0	Low
E01000434	Bexley	0.0	0.0	0.0	0.0	0.0	0.0	0.0	0.0	0.0	0.001834862385321101	0.003787878787878788	0.0036968576709796672	0.014732965009208104	0	Low
E01000435	Bexley	0.0	0.0	0.0	0.0	0.0	0.0	0.0	0.0	0.0037105751391465678	0.0074487895716946	0.011029411764705883	0.01775147928994083	0.022540983606557378	0	Low
E01000436	Bexley	0.0	0.0	0.0	0.0	0.0	0.0011918951132300357	0.002366863905325444	0.004744958481613286	0.0059665871121718375	0.008464328899637243	0.012150668286755772	0.015795868772782502	0.032648125755743655	0	Low
E01000437	Bexley	0.0	0.0	0.0	0.0	0.0	0.0	0.0	0.0015384615384615385	0.0030303030303030303	0.004629629629629629	0.00946372239747634	0.01610305958132045	0.023961661341853034	0	Low
E01000438	Bexley	0.0	0.0	0.0	0.0	0.0	0.0	0.0	0.0	0.0015527950310559005	0.007836990595611285	0.009724473257698542	0.023064250411861616	0.02576489533011272	0	Low
E01000439	Bexley	0.0	0.0	0.0	0.0	0.0	0.0	0.0	0.0	0.0	0.00375234521575985	0.017408123791102514	0.013461538461538462	0.011673151750972763	0	Low
E01000440	Bexley	0.0	0.0	0.0	0.0	0.0	0.001310615989515072	0.0026917900403768506	0.0041265474552957355	0.005442176870748299	0.0068775790921595595	0.012893982808022923	0.013138686131386862	0.027314112291350532	0	Low
E01000441	Bexley	0.0	0.0	0.0	0.0	0.0	0.0	0.0	0.0	0.0	0.001455604075691412	0.005797101449275362	0.011461318051575931	0.017391304347826087	0	Low
E01000442	Bexley	0.0	0.0	0.0	0.0	0.0	0.0	0.002570694087403599	0.0037546933667083854	0.004901960784313725	0.007614213197969543	0.010512483574244415	0.02059202059202059	0.0327653997378768	0	Low
E01000443	Bexley	0.0019157088122605363	0.003745318352059925	0.0036101083032490976	0.005226480836236934	0.00539568345323741	0.007233273056057866	0.0070921985815602835	0.00865051903114187	0.01020408163265306	0.010657193605683837	0.02120141342756184	0.026223776223776224	0.034990791896869246	2	Medium
E01000444	Bexley	0.0	0.0	0.0009737098344693282	0.001949317738791423	0.0019704433497536944	0.0029940119760479044	0.00398406374501992	0.003988035892323031	0.004995004995004995	0.013725490196078431	0.02040816326530612	0.03608247422680412	0.052406417112299465	2	Medium
E01000445	Bexley	0.0	0.0012391573729863693	0.0012422360248447205	0.0025031289111389237	0.0037267080745341614	0.0037174721189591076	0.0049261083743842365	0.006377551020408163	0.007594936708860759	0.010113780025284451	0.014211886304909561	0.02193548387096774	0.029449423815621	2	Medium
E01000446	Bexley	0.0	0.0	0.0	0.0	0.0	0.0013869625520110957	0.0028011204481792717	0.009668508287292817	0.010958904109589041	0.014945652173913044	0.015151515151515152	0.02127659574468085	0.02857142857142857	2	Medium
E01000447	Bexley	0.0	0.0	0.0	0.0	0.0	0.0	0.0	0.003870967741935484	0.009174311926605505	0.007751937984496124	0.017811704834605598	0.030495552731893267	0.033623910336239106	2	Medium
E01000448	Bexley	0.0	0.0	0.0	0.0	0.0	0.0	0.0	0.0013351134846461949	0.005471956224350205	0.009523809523809525	0.016713091922005572	0.02661064425770308	0.03244005641748942	2	Medium
E01000449	Bexley	0.0	0.0	0.0	0.0	0.0	0.0	0.0025380710659898475	0.006157635467980296	0.011320754716981131	0.012919896640826873	0.02059202059202059	0.02918781725888325	0.04417670682730924	2	Medium
E01000450	Bexley	0.0	0.0	0.0	0.0	0.0	0.0	0.0	0.0024968789013732834	0.006188118811881188	0.007894736842105263	0.009408602150537635	0.019204389574759947	0.02937062937062937	0	Low
E01000451	Bexley	0.0	0.0	0.0	0.0	0.0	0.0	0.0	0.0	0.002560819462227913	0.005037783375314861	0.00646830530401035	0.009259259259259259	0.017173051519154558	0	Low
E01000452	Bexley	0.0	0.0	0.0	0.0	0.0	0.0	0.0	0.0014044943820224719	0.007112375533428165	0.009776536312849162	0.012362637362637362	0.015492957746478873	0.01729106628242075	0	Low
E01000453	Bexley	0.0	0.0	0.0	0.0	0.0	0.0	0.0	0.001445086705202312	0.004261363636363636	0.00881057268722467	0.01957831325301205	0.022935779816513763	0.030441400304414	2	Medium
E01000454	Bexley	0.0	0.0	0.0	0.0	0.0	0.0	0.0	0.0016181229773462784	0.00487012987012987	0.006578947368421052	0.009933774834437087	0.013136288998357963	0.021630615640599003	0	Low
E01000455	Bexley	0.0	0.0	0.0	0.0	0.0	0.0012836970474967907	0.0013280212483399733	0.002663115845539281	0.0026702269692923898	0.006802721088435374	0.02063273727647868	0.026243093922651933	0.03776223776223776	2	Medium
E01000456	Bexley	0.0	0.0	0.0	0.0015128593040847202	0.0015151515151515152	0.002976190476190476	0.004491017964071856	0.004552352048558422	0.006220839813374806	0.007911392405063292	0.008156606851549755	0.020168067226890758	0.03697478991596639	0	Low
E01000457	Bexley	0.0	0.0	0.0	0.0015698587127158557	0.0016339869281045752	0.0015772870662460567	0.0030349013657056147	0.0030864197530864196	0.006191950464396285	0.009077155824508321	0.01834862385321101	0.02147239263803681	0.029320987654320986	2	Medium
E01000458	Bexley	0.0	0.0	0.0	0.0	0.0	0.0	0.0013812154696132596	0.00554016620498615	0.00860832137733142	0.010057471264367816	0.017341040462427744	0.03012912482065997	0.030837004405286344	2	Medium
E01000459	Bexley	0.0	0.0	0.0	0.0	0.0	0.0	0.0	0.00267379679144385	0.0066844919786096255	0.011984021304926764	0.015277777777777777	0.025245441795231416	0.040172166427546625	2	Medium
E01000460	Bexley	0.0	0.0	0.0	0.0	0.0	0.0013568521031207597	0.0013245033112582781	0.002728512960436562	0.01098901098901099	0.012622720897615708	0.026200873362445413	0.042028985507246375	0.05	2	Medium
E01000461	Bexley	0.001221001221001221	0.0	0.0	0.0	0.0	0.0	0.0011560693641618498	0.004656577415599534	0.005793742757821553	0.00975609756097561	0.018495684340320593	0.030690537084398978	0.04227212681638045	2	Medium
E01000462	Bexley	0.0	0.0	0.0	0.0	0.0	0.0	0.0	0.0	0.00641025641025641	0.011164274322169059	0.0208	0.02377179080824089	0.03758169934640523	2	Medium
E01000463	Bexley	0.0	0.0	0.0	0.0	0.0	0.0	0.0017301038062283738	0.0034965034965034965	0.00528169014084507	0.007042253521126761	0.010434782608695653	0.022887323943661973	0.03302752293577982	0	Low
E01000464	Bexley	0.0	0.0	0.0	0.0	0.0	0.0	0.0	0.0	0.004357298474945534	0.008830022075055188	0.01647058823529412	0.019138755980861243	0.019656019656019656	0	Low
E01000465	Bexley	0.0	0.0	0.0	0.0	0.0	0.0	0.0	0.0	0.0	0.002183406113537118	0.004555808656036446	0.011235955056179775	0.011547344110854504	0	Low
E01000466	Bexley	0.0	0.0	0.0	0.0	0.0	0.002197802197802198	0.002183406113537118	0.004329004329004329	0.004629629629629629	0.0117096018735363	0.01141552511415525	0.019650655021834062	0.028634361233480177	0	Low
E01000467	Bexley	0.0	0.0	0.0	0.0	0.0	0.002	0.004008016032064128	0.006024096385542169	0.00808080808080808	0.01195219123505976	0.026262626262626262	0.03187250996015936	0.03862660944206009	2	Medium
E01000468	Bexley	0.0	0.0	0.0	0.0	0.0	0.0	0.0022701475595913734	0.0045662100456621	0.008849557522123894	0.009922822491730982	0.01698754246885617	0.02531645569620253	0.0343558282208589	2	Medium
E01000469	Bexley	0.0	0.0	0.0	0.0	0.0	0.0	0.0	0.0018181818181818182	0.011090573012939002	0.016666666666666666	0.019157088122605363	0.019011406844106463	0.02880658436213992	2	Medium
E01000470	Bexley	0.0	0.0	0.0	0.0	0.0	0.0	0.0	0.0	0.0034482758620689655	0.009836065573770493	0.014124293785310734	0.021621621621621623	0.03485254691689008	2	Medium
E01032566	Bexley	0.0	0.0	0.0	0.0	0.0016181229773462784	0.0030211480362537764	0.004518072289156626	0.006144393241167435	0.007704160246533128	0.008797653958944282	0.016717325227963525	0.023809523809523808	0.03064516129032258	2	Medium
E01000471	Brent	0.0	0.0	0.0	0.0	0.0	0.0	0.0	0.0	0.009416195856873822	0.01904761904761905	0.020560747663551402	0.02702702702702703	0.04483430799220273	2	Medium
E01000472	Brent	0.0	0.0	0.0	0.0	0.0	0.0	0.001968503937007874	0.001984126984126984	0.011904761904761904	0.01556420233463035	0.02462121212121212	0.022684310018903593	0.037243947858473	2	Medium
E01000473	Brent	0.0	0.0	0.0	0.0	0.0	0.0	0.0	0.0	0.00199203187250996	0.00819672131147541	0.010330578512396695	0.016985138004246284	0.041407867494824016	0	Low
E01000474	Brent	0.0	0.0	0.0	0.0	0.0	0.0	0.0	0.003745318352059925	0.009041591320072333	0.013059701492537313	0.016917293233082706	0.014842300556586271	0.03137254901960784	2	Medium
E01000475	Brent	0.0	0.0	0.0	0.0	0.0	0.0	0.0	0.006622516556291391	0.008375209380234505	0.013071895424836602	0.018581081081081082	0.03152364273204904	0.05525846702317291	2	Medium
E01000476	Brent	0.0	0.0	0.0	0.0	0.001869158878504673	0.0036968576709796672	0.005681818181818182	0.007633587786259542	0.007590132827324478	0.01338432122370937	0.021653543307086614	0.03213610586011342	0.04452690166975881	2	Medium
E01000477	Brent	0.0	0.0	0.0	0.0	0.0	0.0	0.002044989775051125	0.007936507936507936	0.009861932938856016	0.010080645161290322	0.018633540372670808	0.032567049808429116	0.04174573055028463	2	Medium
E01000478	Brent	0.0	0.0	0.0	0.0	0.0	0.0	0.0	0.0	0.010948905109489052	0.011235955056179775	0.023809523809523808	0.027932960893854747	0.03019538188277087	2	Medium
E01000479	Brent	0.0	0.0	0.0	0.0	0.0	0.002484472049689441	0.005148005148005148	0.006570302233902759	0.013550135501355014	0.014745308310991957	0.027247956403269755	0.03905160390516039	0.06442166910688141	2	Medium
E01000480	Brent	0.0013679890560875513	0.0013477088948787063	0.0	0.0	0.0	0.006830601092896175	0.008595988538681949	0.007342143906020558	0.01300578034682081	0.0286144578313253	0.05311077389984825	0.06269113149847094	0.0873015873015873	1	High
E01000481	Brent	0.0	0.0	0.0	0.0	0.0	0.0	0.0	0.0021598272138228943	0.004291845493562232	0.008908685968819599	0.013071895424836602	0.023758099352051837	0.041189931350114416	2	Medium
E01000482	Brent	0.0	0.0	0.001644736842105263	0.0016181229773462784	0.0031496062992125984	0.004418262150220913	0.005908419497784343	0.005952380952380952	0.0075528700906344415	0.010574018126888218	0.015600624024960999	0.02073365231259968	0.03618421052631579	2	Medium
E01000483	Brent	0.0	0.0	0.0	0.0	0.0	0.0	0.0	0.0	0.0	0.0	0.0023923444976076554	0.0045871559633027525	0.00963855421686747	0	Low
E01000484	Brent	0.0	0.0	0.0	0.0	0.0	0.0	0.004338394793926247	0.00646551724137931	0.010351966873706004	0.016913319238900635	0.019693654266958426	0.027896995708154508	0.03036876355748373	2	Medium
E01000485	Brent	0.0	0.0	0.0	0.0021141649048625794	0.00411522633744856	0.00597609561752988	0.006237006237006237	0.00796812749003984	0.00998003992015968	0.012295081967213115	0.0288659793814433	0.03512396694214876	0.04956896551724138	2	Medium
E01000486	Brent	0.0	0.0	0.0	0.0	0.0	0.0	0.0029940119760479044	0.005952380952380952	0.01488095238095238	0.01772525849335303	0.023952095808383235	0.03143712574850299	0.05092592592592592	2	Medium
E01000487	Brent	0.0	0.0	0.0	0.0016025641025641025	0.0016181229773462784	0.003189792663476874	0.004754358161648178	0.0064516129032258064	0.006633499170812604	0.008417508417508417	0.015358361774744027	0.03264604810996564	0.04964539007092199	2	Medium
E01000488	Brent	0.0024813895781637717	0.002617801047120419	0.005291005291005291	0.005089058524173028	0.005025125628140704	0.004987531172069825	0.02506265664160401	0.04020100502512563	0.043689320388349516	0.05405405405405406	0.06860158311345646	0.06611570247933884	0.08695652173913043	1	High
E01000489	Brent	0.0021231422505307855	0.006437768240343348	0.008695652173913044	0.013071895424836602	0.015053763440860216	0.021413276231263382	0.021739130434782608	0.03205128205128205	0.0467706013363029	0.06651376146788991	0.09420289855072464	0.0906801007556675	0.09405940594059406	1	High
E01000490	Brent	0.003246753246753247	0.0	0.0	0.0	0.0	0.0	0.003484320557491289	0.01056338028169014	0.019083969465648856	0.02527075812274368	0.04316546762589928	0.05363984674329502	0.06589147286821706	2	Medium
E01000491	Brent	0.0	0.0	0.0	0.00338409475465313	0.006711409395973154	0.01011804384485666	0.02861952861952862	0.03783783783783784	0.06108202443280977	0.07130434782608695	0.09827586206896552	0.12226277372262774	0.12028725314183124	1	High
E01000492	Brent	0.0024154589371980675	0.005012531328320802	0.007537688442211055	0.007211538461538462	0.009216589861751152	0.012077294685990338	0.0170316301703163	0.03110047846889952	0.046798029556650245	0.05314009661835749	0.0678391959798995	0.07435897435897436	0.09923664122137404	1	High
E01000493	Brent	0.002105263157894737	0.00423728813559322	0.00641025641025641	0.00847457627118644	0.010309278350515464	0.011976047904191617	0.011881188118811881	0.014112903225806451	0.02186878727634195	0.036893203883495145	0.059063136456211814	0.0673469387755102	0.07383966244725738	1	High
E01000494	Brent	0.0025974025974025974	0.0025252525252525255	0.004987531172069825	0.004878048780487805	0.005089058524173028	0.007692307692307693	0.004962779156327543	0.005154639175257732	0.021447721179624665	0.030848329048843187	0.05249343832020997	0.09090909090909091	0.10160427807486631	1	High
E01000495	Brent	0.0	0.0	0.0	0.0	0.0	0.0	0.006006006006006006	0.012618296529968454	0.023890784982935155	0.022082018927444796	0.040268456375838924	0.03819444444444445	0.04964539007092199	2	Medium
E01000497	Brent	0.0	0.0	0.0	0.0	0.0019646365422396855	0.00196078431372549	0.0038461538461538464	0.0038022813688212928	0.005714285714285714	0.015473887814313346	0.03006012024048096	0.030425963488843813	0.048828125	2	Medium
E01000498	Brent	0.0	0.0	0.0	0.0	0.0	0.0	0.0	0.0	0.008350730688935281	0.01616161616161616	0.015217391304347827	0.024390243902439025	0.0319634703196347	2	Medium
E01000499	Brent	0.0	0.0	0.0	0.0	0.0020408163265306124	0.00404040404040404	0.006160164271047228	0.013539651837524178	0.016822429906542057	0.030592734225621414	0.030991735537190084	0.03413654618473896	0.04790419161676647	2	Medium
E01000501	Brent	0.0	0.0	0.0	0.0	0.0	0.001996007984031936	0.00211864406779661	0.004166666666666667	0.005905511811023622	0.007827788649706457	0.010395010395010396	0.010683760683760684	0.02591792656587473	0	Low
E01000502	Brent	0.0	0.0	0.0	0.0	0.0	0.0017730496453900709	0.005405405405405406	0.009363295880149813	0.011235955056179775	0.01984126984126984	0.035416666666666666	0.039337474120082816	0.05010438413361169	2	Medium
E01000503	Brent	0.0	0.0	0.0	0.0	0.0	0.0	0.0033277870216306157	0.012152777777777778	0.015228426395939087	0.020134228187919462	0.026362038664323375	0.037037037037037035	0.04280821917808219	2	Medium
E01000504	Brent	0.0	0.0	0.0	0.0	0.0	0.0	0.002398081534772182	0.004901960784313725	0.016826923076923076	0.03051643192488263	0.04265402843601896	0.043583535108958835	0.05172413793103448	2	Medium
E01000505	Brent	0.00228310502283105	0.002352941176470588	0.0	0.0	0.0	0.0	0.004842615012106538	0.007177033492822967	0.011737089201877934	0.01639344262295082	0.03155339805825243	0.03759398496240601	0.0525	2	Medium
E01000506	Brent	0.0	0.0	0.0	0.0	0.0	0.0	0.0	0.0029239766081871343	0.005681818181818182	0.008595988538681949	0.024539877300613498	0.03197674418604651	0.03380281690140845	2	Medium
E01000507	Brent	0.002232142857142857	0.0022371364653243847	0.0	0.0	0.0	0.002242152466367713	0.004545454545454545	0.008849557522123894	0.013761467889908258	0.023529411764705882	0.045346062052505964	0.06188118811881188	0.07673267326732673	1	High
E01000508	Brent	0.0	0.0	0.0	0.0	0.0	0.0	0.0	0.0021598272138228943	0.004246284501061571	0.020179372197309416	0.020785219399538105	0.02301255230125523	0.025423728813559324	2	Medium
E01000509	Brent	0.0	0.0	0.0	0.0	0.0	0.0	0.0	0.004739336492890996	0.009237875288683603	0.01405152224824356	0.03430079155672823	0.0472636815920398	0.05527638190954774	2	Medium
E01000510	Brent	0.0	0.0	0.0	0.0	0.0	0.0	0.0023923444976076554	0.0047169811320754715	0.01834862385321101	0.019002375296912115	0.023809523809523808	0.03314917127071823	0.05449591280653951	2	Medium
E01000511	Brent	0.0	0.0	0.0	0.0	0.0	0.002457002457002457	0.007537688442211055	0.0125	0.019417475728155338	0.03291139240506329	0.031007751937984496	0.0273972602739726	0.04521276595744681	2	Medium
E01000512	Brent	0.0	0.0	0.0	0.0	0.0	0.0	0.0024875621890547263	0.005277044854881266	0.005405405405405406	0.01891891891891892	0.024725274725274724	0.025787965616045846	0.0480225988700565	2	Medium
E01000513	Brent	0.0	0.0	0.0	0.0	0.0	0.0	0.0	0.00631911532385466	0.01757188498402556	0.02622950819672131	0.032534246575342464	0.04452054794520548	0.06066176470588235	2	Medium
E01000514	Brent	0.0	0.0	0.0	0.0	0.0	0.0	0.0055762081784386614	0.01289134438305709	0.016483516483516484	0.019417475728155338	0.029906542056074768	0.03551401869158879	0.03088803088803089	2	Medium
E01000515	Brent	0.0	0.0	0.0	0.0	0.0	0.0	0.0	0.00202020202020202	0.0018552875695732839	0.003913894324853229	0.013358778625954198	0.022857142857142857	0.03359683794466403	0	Low
E01000516	Brent	0.0	0.0	0.0	0.0	0.0	0.0	0.0	0.0	0.0030120481927710845	0.016296296296296295	0.02040816326530612	0.02335766423357664	0.03211009174311927	2	Medium
E01000517	Brent	0.0	0.0	0.0	0.0	0.0	0.0	0.0016181229773462784	0.0049586776859504135	0.006837606837606838	0.008695652173913044	0.02664298401420959	0.031578947368421054	0.05366726296958855	2	Medium
E01000518	Brent	0.0018484288354898336	0.0	0.0	0.0017452006980802793	0.0	0.005076142131979695	0.016025641025641024	0.009819967266775777	0.011589403973509934	0.027303754266211604	0.022727272727272728	0.023090586145648313	0.03197158081705151	2	Medium
E01000519	Brent	0.0	0.0	0.0	0.0	0.0	0.0016313213703099511	0.0016207455429497568	0.0032414910858995136	0.0032102728731942215	0.00792393026941363	0.014040561622464899	0.022508038585209004	0.03436988543371522	2	Medium
E01000520	Brent	0.0	0.0	0.0	0.0	0.0	0.0	0.0	0.0018867924528301887	0.00558659217877095	0.0037593984962406013	0.021032504780114723	0.02594810379241517	0.044989775051124746	2	Medium
E01000521	Brent	0.0	0.0	0.0	0.0	0.0	0.0	0.0	0.0	0.002512562814070352	0.013262599469496022	0.01912568306010929	0.02185792349726776	0.049868766404199474	2	Medium
E01000522	Brent	0.0	0.0	0.0	0.0	0.0	0.0021929824561403508	0.004672897196261682	0.00683371298405467	0.009592326139088728	0.0171990171990172	0.04030226700251889	0.0345679012345679	0.04271356783919598	2	Medium
E01000523	Brent	0.0	0.0	0.0	0.0	0.0	0.0	0.0021551724137931034	0.0043859649122807015	0.015659955257270694	0.011389521640091117	0.023310023310023312	0.02631578947368421	0.02912621359223301	2	Medium
E01000524	Brent	0.0	0.0	0.0	0.0	0.0	0.002570694087403599	0.0026109660574412533	0.00558659217877095	0.01652892561983471	0.02564102564102564	0.023622047244094488	0.031746031746031744	0.05570291777188329	2	Medium
E01000525	Brent	0.0027100271002710027	0.002898550724637681	0.003134796238244514	0.0	0.0	0.0	0.005865102639296188	0.012121212121212121	0.014285714285714285	0.023054755043227664	0.027777777777777776	0.024922118380062305	0.038348082595870206	2	Medium
E01000526	Brent	0.0	0.0	0.0	0.0	0.0	0.0	0.0	0.0	0.0024154589371980675	0.004739336492890996	0.009852216748768473	0.009708737864077669	0.03	0	Low
E01000527	Brent	0.0	0.0	0.0	0.0	0.0	0.0	0.0	0.010638297872340425	0.013089005235602094	0.01912568306010929	0.04076086956521739	0.04619565217391304	0.06043956043956044	2	Medium
E01000528	Brent	0.0	0.0	0.0	0.0	0.0	0.0	0.0	0.0048543689320388345	0.012531328320802004	0.020253164556962026	0.02349869451697128	0.030927835051546393	0.047619047619047616	2	Medium
E01000530	Brent	0.0	0.0	0.0	0.0	0.0	0.003838771593090211	0.007751937984496124	0.009823182711198428	0.010482180293501049	0.0175054704595186	0.03131991051454139	0.04697986577181208	0.07608695652173914	2	Medium
E01000531	Brent	0.0	0.0	0.0	0.0	0.0	0.0025906735751295338	0.00510204081632653	0.008130081300813009	0.010526315789473684	0.01856763925729443	0.03305785123966942	0.04	0.05319148936170213	2	Medium
E01000532	Brent	0.0031545741324921135	0.003278688524590164	0.0	0.0	0.0	0.0	0.0	0.0031746031746031746	0.012861736334405145	0.022653721682847898	0.04501607717041801	0.06578947368421052	0.07213114754098361	1	High
E01000533	Brent	0.0	0.0	0.0	0.0	0.0	0.0	0.002403846153846154	0.005154639175257732	0.005263157894736842	0.018134715025906734	0.037333333333333336	0.04392764857881137	0.04381443298969072	2	Medium
E01000534	Brent	0.0019305019305019305	0.0019455252918287938	0.004073319755600814	0.0038684719535783366	0.007874015748031496	0.009596928982725527	0.01	0.015748031496062992	0.02734375	0.02857142857142857	0.04356435643564356	0.04225352112676056	0.06275303643724696	2	Medium
E01000535	Brent	0.0	0.0	0.0	0.0	0.0	0.0	0.004081632653061225	0.00823045267489712	0.012422360248447204	0.014492753623188406	0.023554603854389723	0.028077753779697623	0.03160270880361174	2	Medium
E01000536	Brent	0.0	0.0	0.0	0.0	0.0029542097488921715	0.0028776978417266188	0.007429420505200594	0.013636363636363636	0.020155038759689922	0.024077046548956663	0.0338409475465313	0.03859060402684564	0.060218978102189784	2	Medium
E01000538	Brent	0.0	0.0	0.0	0.0	0.0	0.0	0.0027063599458728013	0.005270092226613966	0.008	0.014864864864864866	0.023977433004231313	0.032167832167832165	0.06818181818181818	2	Medium
E01000539	Brent	0.0	0.0	0.0	0.0	0.0015128593040847202	0.0030349013657056147	0.004702194357366771	0.006269592476489028	0.012345679012345678	0.018633540372670808	0.027375201288244767	0.037037037037037035	0.05472636815920398	2	Medium
E01000540	Brent	0.0	0.0	0.0	0.0	0.0	0.0	0.0027359781121751026	0.005494505494505495	0.013755158184319119	0.015827338129496403	0.02894356005788712	0.03823529411764706	0.06	2	Medium
E01000541	Brent	0.0	0.0	0.0	0.0	0.0	0.0	0.006276150627615063	0.010548523206751054	0.01037344398340249	0.016227180527383367	0.02531645569620253	0.03389830508474576	0.05172413793103448	2	Medium
E01000543	Brent	0.0	0.0	0.0	0.0	0.0	0.0	0.0	0.0	0.007029876977152899	0.008896797153024912	0.016697588126159554	0.029574861367837338	0.043233082706766915	2	Medium
E01000544	Brent	0.0	0.0	0.0	0.0	0.0	0.0	0.0	0.011235955056179775	0.019157088122605363	0.023346303501945526	0.03137254901960784	0.03734439834024896	0.06584362139917696	2	Medium
E01000545	Brent	0.0031746031746031746	0.0034482758620689655	0.0	0.0	0.006968641114982578	0.00684931506849315	0.006734006734006734	0.02413793103448276	0.029605263157894735	0.03571428571428571	0.05555555555555555	0.0718954248366013	0.08490566037735849	1	High
E01000546	Brent	0.0	0.0	0.0	0.0029940119760479044	0.003003003003003003	0.003105590062111801	0.006289308176100629	0.0064516129032258064	0.006514657980456026	0.015625	0.043333333333333335	0.045454545454545456	0.05415162454873646	2	Medium
E01000547	Brent	0.0	0.0	0.0	0.0	0.0	0.0032679738562091504	0.0165016501650165	0.016835016835016835	0.01694915254237288	0.026936026936026935	0.05723905723905724	0.053156146179401995	0.06418918918918919	1	High
E01000548	Brent	0.0	0.0	0.003389830508474576	0.006756756756756757	0.009404388714733543	0.012121212121212121	0.017361111111111112	0.016666666666666666	0.02097902097902098	0.02413793103448276	0.039568345323741004	0.05653710247349823	0.05862068965517241	1	High
E01000549	Brent	0.0024271844660194173	0.004987531172069825	0.00477326968973747	0.00804289544235925	0.007957559681697613	0.010126582278481013	0.010810810810810811	0.013157894736842105	0.0160857908847185	0.026385224274406333	0.035422343324250684	0.06140350877192982	0.07669616519174041	1	High
E01000550	Brent	0.003134796238244514	0.0	0.0	0.0	0.0	0.0	0.0031847133757961785	0.003215434083601286	0.006514657980456026	0.016181229773462782	0.036585365853658534	0.04178272980501393	0.05056179775280899	2	Medium
E01000551	Brent	0.002890173410404624	0.0	0.0	0.0	0.0	0.0	0.0	0.004524886877828055	0.01910828025477707	0.02526315789473684	0.03160270880361174	0.0380952380952381	0.047058823529411764	2	Medium
E01000552	Brent	0.0	0.0	0.0	0.0	0.0	0.0	0.0	0.003703703703703704	0.018796992481203006	0.03007518796992481	0.03571428571428571	0.03317535545023697	0.05291005291005291	2	Medium
E01000553	Brent	0.0	0.0	0.0	0.002386634844868735	0.0	0.0	0.0	0.0	0.005154639175257732	0.012531328320802004	0.03970223325062035	0.03508771929824561	0.042606516290726815	2	Medium
E01000554	Brent	0.0	0.0	0.0	0.0	0.0	0.0	0.0	0.002150537634408602	0.011312217194570135	0.01978021978021978	0.027139874739039668	0.04680851063829787	0.05603448275862069	2	Medium
E01000555	Brent	0.0020964360587002098	0.004210526315789474	0.006564551422319475	0.00684931506849315	0.009195402298850575	0.011467889908256881	0.016203703703703703	0.023148148148148147	0.02546296296296296	0.034013605442176874	0.0425	0.06796116504854369	0.06728538283062645	1	High
E01000556	Brent	0.0	0.0	0.0	0.0	0.003389830508474576	0.006825938566552901	0.006309148264984227	0.009345794392523364	0.01929260450160772	0.02027027027027027	0.017921146953405017	0.02973977695167286	0.02952029520295203	2	Medium
E01000557	Brent	0.0030959752321981426	0.006349206349206349	0.006535947712418301	0.009404388714733543	0.009345794392523364	0.012987012987012988	0.013333333333333334	0.017006802721088437	0.021505376344086023	0.026755852842809364	0.0297029702970297	0.030612244897959183	0.0436241610738255	2	Medium
E01000558	Brent	0.0	0.0	0.0	0.0	0.007692307692307693	0.015625	0.022388059701492536	0.017902813299232736	0.0273972602739726	0.049315068493150684	0.07647058823529412	0.09593023255813954	0.11048158640226628	1	High
E01000559	Brent	0.0	0.0	0.0	0.0	0.0	0.0	0.003367003367003367	0.006578947368421052	0.009933774834437087	0.01694915254237288	0.028268551236749116	0.04332129963898917	0.05090909090909091	2	Medium
E01000560	Brent	0.0	0.0	0.0	0.0	0.0	0.002398081534772182	0.004914004914004914	0.017326732673267328	0.029055690072639227	0.04589371980676329	0.0845771144278607	0.08900523560209424	0.10242587601078167	1	High
E01000561	Brent	0.0029585798816568047	0.0	0.0	0.0	0.0	0.0	0.0	0.0028735632183908046	0.006060606060606061	0.017142857142857144	0.04335260115606936	0.05625	0.08038585209003216	2	Medium
E01000562	Brent	0.0012578616352201257	0.0025	0.0037267080745341614	0.0038363171355498722	0.004920049200492005	0.006265664160401002	0.007792207792207792	0.010582010582010581	0.01606425702811245	0.023415977961432508	0.034578146611341634	0.05322128851540616	0.06832298136645963	2	Medium
E01000563	Brent	0.0	0.0	0.0	0.0	0.0	0.0012787723785166241	0.003947368421052632	0.006544502617801047	0.007989347536617843	0.013642564802182811	0.02586206896551724	0.03735632183908046	0.06278713629402756	2	Medium
E01000564	Brent	0.0	0.0021551724137931034	0.0021141649048625794	0.004201680672268907	0.004273504273504274	0.006521739130434782	0.008714596949891068	0.008602150537634409	0.010752688172043012	0.011061946902654867	0.022026431718061675	0.03146067415730337	0.04367816091954023	2	Medium
E01000565	Brent	0.0	0.0	0.0	0.0	0.0	0.0	0.0	0.0057251908396946565	0.0137524557956778	0.015414258188824663	0.0199203187250996	0.03815261044176707	0.043824701195219126	2	Medium
E01000566	Brent	0.0	0.0	0.0	0.0	0.0	0.0015360983102918587	0.003048780487804878	0.006153846153846154	0.007621951219512195	0.012861736334405145	0.021103896103896104	0.030100334448160536	0.05679862306368331	2	Medium
E01000567	Brent	0.0	0.0	0.0	0.0	0.0	0.0	0.0038910505836575876	0.00998003992015968	0.012048192771084338	0.02178217821782178	0.03219315895372234	0.03386454183266932	0.07494646680942184	2	Medium
E01000568	Brent	0.0	0.0	0.0	0.0	0.0	0.0	0.0	0.002183406113537118	0.004728132387706856	0.007653061224489796	0.012853470437017995	0.0234375	0.036458333333333336	2	Medium
E01000569	Brent	0.0	0.0	0.0	0.0	0.0	0.0	0.0014144271570014145	0.0028776978417266188	0.00583941605839416	0.0030120481927710845	0.01649175412293853	0.02607361963190184	0.04961240310077519	2	Medium
E01000570	Brent	0.0	0.0	0.0	0.0	0.0	0.00205761316872428	0.002074688796680498	0.002188183807439825	0.0040650406504065045	0.004338394793926247	0.02247191011235955	0.029748283752860413	0.04597701149425287	2	Medium
E01000571	Brent	0.0	0.0	0.0	0.0	0.0	0.0	0.0	0.005050505050505051	0.01020408163265306	0.013223140495867768	0.017699115044247787	0.025167785234899327	0.042328042328042326	2	Medium
E01000572	Brent	0.0	0.0	0.0	0.0	0.0	0.0	0.0	0.003430531732418525	0.006980802792321117	0.010657193605683837	0.017013232514177693	0.01730769230769231	0.028680688336520075	2	Medium
E01000573	Brent	0.001949317738791423	0.0020325203252032522	0.0020161290322580645	0.0	0.0	0.0	0.0	0.001890359168241966	0.0037174721189591076	0.016885553470919325	0.021442495126705652	0.030364372469635626	0.060542797494780795	2	Medium
E01000574	Brent	0.0	0.0	0.0	0.0	0.0019157088122605363	0.003875968992248062	0.0057692307692307696	0.007476635514018692	0.009708737864077669	0.02208835341365462	0.032454361054766734	0.030927835051546393	0.05732484076433121	2	Medium
E01000575	Brent	0.0	0.0	0.0	0.0	0.0	0.0	0.001652892561983471	0.0033222591362126247	0.010676156583629894	0.012367491166077738	0.01615798922800718	0.02214022140221402	0.031135531135531136	2	Medium
E01000576	Brent	0.0017985611510791368	0.0035714285714285713	0.0036900369003690036	0.005272407732864675	0.0051635111876075735	0.006872852233676976	0.007079646017699115	0.008976660682226212	0.005415162454873646	0.010830324909747292	0.013084112149532711	0.020637898686679174	0.049523809523809526	2	Medium
E01000577	Brent	0.0	0.0	0.0	0.0	0.0	0.0	0.0	0.00322061191626409	0.008051529790660225	0.012131715771230503	0.016981132075471698	0.020637898686679174	0.027881040892193308	2	Medium
E01000578	Brent	0.0	0.0	0.0	0.0	0.0	0.0016366612111292963	0.00505902192242833	0.008488964346349746	0.006600660066006601	0.011884550084889643	0.027303754266211604	0.029616724738675958	0.04701627486437613	2	Medium
E01000579	Brent	0.002840909090909091	0.012048192771084338	0.01440922190201729	0.01466275659824047	0.013927576601671309	0.014084507042253521	0.013513513513513514	0.01662049861495845	0.0182370820668693	0.02005730659025788	0.040229885057471264	0.0529595015576324	0.04451038575667656	2	Medium
E01000580	Brent	0.0018050541516245488	0.0036036036036036037	0.003766478342749529	0.005758157389635317	0.005952380952380952	0.007797270955165692	0.007561436672967864	0.017475728155339806	0.038834951456310676	0.05511811023622047	0.07661290322580645	0.07468879668049792	0.102	1	High
E01000581	Brent	0.0025380710659898475	0.005141388174807198	0.008	0.009900990099009901	0.012531328320802004	0.012987012987012988	0.0158311345646438	0.02631578947368421	0.04461942257217848	0.05191256830601093	0.08579088471849866	0.10451977401129943	0.1164021164021164	1	High
E01000582	Brent	0.0038240917782026767	0.003929273084479371	0.003898635477582846	0.003816793893129771	0.013307984790874524	0.013618677042801557	0.016227180527383367	0.03434343434343434	0.043568464730290454	0.06504065040650407	0.0851063829787234	0.11300639658848614	0.1145374449339207	1	High
E01000583	Brent	0.002044989775051125	0.0	0.0	0.0	0.0021598272138228943	0.008528784648187633	0.01284796573875803	0.011013215859030838	0.020785219399538105	0.037122969837587005	0.04523809523809524	0.06862745098039216	0.07962529274004684	1	High
E01000584	Brent	0.0023148148148148147	0.004728132387706856	0.004796163069544364	0.007042253521126761	0.007228915662650603	0.009852216748768473	0.00975609756097561	0.012195121951219513	0.014814814814814815	0.021686746987951807	0.04656862745098039	0.06060606060606061	0.06282722513089005	1	High
E01000585	Brent	0.002638522427440633	0.0025	0.002570694087403599	0.0	0.0	0.0	0.005571030640668524	0.008645533141210375	0.014925373134328358	0.02127659574468085	0.023121387283236993	0.03869047619047619	0.05142857142857143	2	Medium
E01000586	Brent	0.0	0.0	0.0	0.0	0.0	0.0027624309392265192	0.005235602094240838	0.012919896640826873	0.013227513227513227	0.016216216216216217	0.0345821325648415	0.05698005698005698	0.061046511627906974	2	Medium
E01000587	Brent	0.0	0.0	0.0	0.0	0.0	0.0014903129657228018	0.0030627871362940277	0.0030349013657056147	0.007564296520423601	0.009316770186335404	0.017915309446254073	0.0304	0.05237315875613748	2	Medium
E01000588	Brent	0.0	0.0	0.0	0.0	0.0026954177897574125	0.0059031877213695395	0.00544069640914037	0.002229654403567447	0.014301430143014302	0.016286644951140065	0.024539877300613498	0.04244817374136229	0.05115346038114343	2	Medium
E01000589	Brent	0.0	0.0	0.0	0.0	0.0	0.0	0.0	0.0	0.002472187886279357	0.006142506142506142	0.018115942028985508	0.020047169811320754	0.038560411311053984	0	Low
E01000590	Brent	0.0014814814814814814	0.0014577259475218659	0.0014388489208633094	0.002824858757062147	0.0028735632183908046	0.002828854314002829	0.005633802816901409	0.00727802037845706	0.010736196319018405	0.015197568389057751	0.023474178403755867	0.0296875	0.04220779220779221	2	Medium
E01000591	Brent	0.0	0.0	0.0	0.0	0.0	0.001524390243902439	0.0030165912518853697	0.0047169811320754715	0.006191950464396285	0.008347245409015025	0.01174496644295302	0.013793103448275862	0.03442340791738382	0	Low
E01000592	Brent	0.0	0.0	0.0	0.0	0.0	0.0	0.0015455950540958269	0.004552352048558422	0.007751937984496124	0.011904761904761904	0.0228310502283105	0.02878787878787879	0.049924357034795766	2	Medium
E01000593	Brent	0.0	0.0	0.0	0.0	0.0	0.0	0.0027548209366391185	0.008253094910591471	0.008275862068965517	0.009749303621169917	0.017595307917888565	0.0188953488372093	0.031914893617021274	2	Medium
E01000594	Brent	0.0	0.0	0.0	0.0	0.0	0.001610305958132045	0.001589825119236884	0.0033277870216306157	0.003424657534246575	0.012345679012345678	0.02422145328719723	0.0297723292469352	0.040280210157618214	2	Medium
E01000595	Brent	0.0	0.0	0.0	0.003105590062111801	0.003067484662576687	0.002857142857142857	0.005434782608695652	0.005571030640668524	0.01744186046511628	0.02865329512893983	0.04746835443037975	0.04833836858006042	0.058823529411764705	2	Medium
E01000596	Brent	0.0	0.0	0.0	0.0	0.0	0.0	0.0	0.0026595744680851063	0.005194805194805195	0.007731958762886598	0.013157894736842105	0.013192612137203167	0.020833333333333332	0	Low
E01000599	Brent	0.0	0.0	0.0	0.0	0.0	0.0	0.0	0.005509641873278237	0.007792207792207792	0.011682242990654205	0.02107728337236534	0.025943396226415096	0.03286384976525822	2	Medium
E01000600	Brent	0.00228310502283105	0.0	0.0	0.0	0.0017391304347826088	0.007374631268436578	0.008633093525179856	0.009708737864077669	0.018205461638491547	0.029197080291970802	0.04314159292035398	0.056451612903225805	0.0625	1	High
E01000601	Brent	0.0	0.0	0.0	0.0	0.0	0.0	0.0	0.003076923076923077	0.011494252873563218	0.012084592145015106	0.018518518518518517	0.026058631921824105	0.034375	2	Medium
E01000602	Brent	0.002421307506053269	0.002564102564102564	0.002688172043010753	0.0025380710659898475	0.0	0.0	0.0	0.0	0.0075	0.013262599469496022	0.038461538461538464	0.049479166666666664	0.059113300492610835	2	Medium
E01000603	Brent	0.0	0.0	0.0	0.0	0.0	0.0	0.0	0.003115264797507788	0.006191950464396285	0.013201320132013201	0.02127659574468085	0.017241379310344827	0.024305555555555556	2	Medium
E01000604	Brent	0.0	0.0	0.0	0.0	0.00228310502283105	0.004597701149425287	0.006550218340611353	0.008714596949891068	0.010660980810234541	0.010706638115631691	0.0136986301369863	0.011467889908256881	0.01809954751131222	0	Low
E01000605	Brent	0.0	0.0	0.0	0.0	0.0	0.0	0.0	0.007772020725388601	0.018276762402088774	0.02040816326530612	0.019753086419753086	0.029925187032418952	0.03674540682414698	2	Medium
E01000606	Brent	0.0	0.0	0.0	0.0	0.0	0.0	0.0	0.0	0.002070393374741201	0.004140786749482402	0.008830022075055188	0.012658227848101266	0.02092050209205021	0	Low
E01000607	Brent	0.0	0.0	0.0	0.0	0.0	0.0	0.0015174506828528073	0.00322061191626409	0.012738853503184714	0.01932367149758454	0.02622950819672131	0.03361344537815126	0.047058823529411764	2	Medium
E01000608	Brent	0.0	0.0	0.0	0.0	0.0	0.0	0.0	0.0029455081001472753	0.007320644216691069	0.021341463414634148	0.022328548644338118	0.0375	0.04784688995215311	2	Medium
E01000609	Brent	0.0	0.0	0.0	0.0	0.0	0.0	0.0	0.003169572107765452	0.012738853503184714	0.015873015873015872	0.022364217252396165	0.026058631921824105	0.04187604690117253	2	Medium
E01000610	Brent	0.0	0.0	0.0	0.0	0.0	0.0017667844522968198	0.0017825311942959	0.003676470588235294	0.009208103130755065	0.016453382084095063	0.03669724770642202	0.039711191335740074	0.03710575139146568	2	Medium
E01000611	Brent	0.0	0.0	0.0	0.0	0.002631578947368421	0.0049382716049382715	0.006818181818181818	0.0087527352297593	0.010395010395010396	0.012096774193548387	0.024844720496894408	0.01948051948051948	0.02826086956521739	2	Medium
E01000612	Brent	0.0	0.0	0.0	0.0	0.0	0.0	0.0	0.0038314176245210726	0.0074487895716946	0.013916500994035786	0.018	0.026615969581749048	0.04238921001926782	2	Medium
E01000613	Brent	0.0	0.0	0.0	0.0	0.0	0.0	0.0	0.0022026431718061676	0.004405286343612335	0.004524886877828055	0.011682242990654205	0.028037383177570093	0.037122969837587005	2	Medium
E01000615	Brent	0.0	0.0	0.0	0.0	0.0	0.0	0.0	0.008032128514056224	0.010080645161290322	0.014256619144602852	0.01818181818181818	0.02131782945736434	0.03684210526315789	2	Medium
E01000616	Brent	0.0	0.0	0.0	0.0	0.0	0.0	0.002457002457002457	0.007633587786259542	0.010416666666666666	0.016129032258064516	0.02077922077922078	0.031578947368421054	0.046153846153846156	2	Medium
E01000617	Brent	0.0	0.0	0.0	0.0	0.0	0.0	0.0	0.003780718336483932	0.007575757575757576	0.013182674199623353	0.028517110266159697	0.03281519861830743	0.04448398576512456	2	Medium
E01000618	Brent	0.0	0.0	0.0	0.0	0.0	0.0	0.0	0.00390625	0.007766990291262136	0.016260162601626018	0.015841584158415842	0.026	0.04032258064516129	2	Medium
E01000619	Brent	0.0	0.0	0.0	0.0	0.0	0.0	0.003284072249589491	0.0067226890756302525	0.008547008547008548	0.014184397163120567	0.025735294117647058	0.02495201535508637	0.03747534516765286	2	Medium
E01000620	Brent	0.0	0.0	0.0	0.0	0.0	0.0	0.0	0.0	0.0	0.0020242914979757085	0.010683760683760684	0.010845986984815618	0.023605150214592276	0	Low
E01000621	Brent	0.00199203187250996	0.001984126984126984	0.004149377593360996	0.003992015968063872	0.005813953488372093	0.005780346820809248	0.005681818181818182	0.007858546168958742	0.00808080808080808	0.010101010101010102	0.010416666666666666	0.02564102564102564	0.03711790393013101	2	Medium
E01000622	Brent	0.0	0.0	0.0	0.0	0.0	0.0	0.0022026431718061676	0.004338394793926247	0.008849557522123894	0.01050420168067227	0.022172949002217297	0.020179372197309416	0.026726057906458798	2	Medium
E01000623	Brent	0.0	0.0	0.0	0.0	0.003110419906687403	0.00303951367781155	0.006289308176100629	0.006369426751592357	0.01238390092879257	0.02321981424148607	0.03048780487804878	0.036753445635528334	0.049689440993788817	2	Medium
E01000624	Brent	0.0	0.0	0.0	0.0	0.001443001443001443	0.005706134094151213	0.008595988538681949	0.008823529411764706	0.012030075187969926	0.014727540500736377	0.022354694485842028	0.03115727002967359	0.04776119402985075	2	Medium
E01000625	Brent	0.0020408163265306124	0.004098360655737705	0.004081632653061225	0.005928853754940711	0.005758157389635317	0.007380073800738007	0.007532956685499058	0.009900990099009901	0.01160541586073501	0.018108651911468814	0.023668639053254437	0.037109375	0.050880626223091974	2	Medium
E01000626	Brent	0.0	0.0	0.0	0.0	0.0	0.0	0.0	0.0	0.0025575447570332483	0.004889975550122249	0.005025125628140704	0.015345268542199489	0.02736318407960199	0	Low
E01000627	Brent	0.0	0.0	0.0	0.0	0.0	0.0	0.0	0.002008032128514056	0.004158004158004158	0.008421052631578947	0.013215859030837005	0.013157894736842105	0.015486725663716814	0	Low
E01000628	Brent	0.0	0.0	0.0	0.0	0.0	0.002336448598130841	0.0047169811320754715	0.006818181818181818	0.008830022075055188	0.024719101123595506	0.03117505995203837	0.0407673860911271	0.03431372549019608	2	Medium
E01000629	Brent	0.0	0.0	0.0	0.0	0.0	0.0	0.0	0.0028169014084507044	0.006934812760055479	0.008321775312066574	0.01440922190201729	0.02225519287833828	0.0358814352574103	2	Medium
E01000630	Brent	0.0	0.0	0.0	0.0	0.0020408163265306124	0.004081632653061225	0.006072874493927126	0.007936507936507936	0.010245901639344262	0.01016260162601626	0.017130620985010708	0.01875	0.03382663847780127	2	Medium
E01000631	Brent	0.0	0.0	0.0	0.0	0.0	0.0035026269702276708	0.007104795737122558	0.0106951871657754	0.014545454545454545	0.025044722719141325	0.03690036900369004	0.03969754253308128	0.06589147286821706	2	Medium
E01000632	Brent	0.0	0.0	0.0	0.0	0.0	0.001968503937007874	0.004048582995951417	0.005714285714285714	0.005791505791505791	0.007952286282306162	0.018218623481781375	0.0379746835443038	0.034261241970021415	2	Medium
E01000633	Brent	0.0	0.0	0.0	0.0	0.0	0.0	0.002336448598130841	0.0075	0.01201923076923077	0.02557544757033248	0.043478260869565216	0.043256997455470736	0.06030150753768844	2	Medium
E01000634	Brent	0.0	0.0	0.0	0.0	0.0	0.0	0.0017985611510791368	0.003683241252302026	0.0037593984962406013	0.009398496240601503	0.018072289156626505	0.02178217821782178	0.036290322580645164	2	Medium
E01000635	Brent	0.0	0.0	0.0	0.0	0.0	0.0018726591760299626	0.0038314176245210726	0.007518796992481203	0.009596928982725527	0.01834862385321101	0.016544117647058824	0.029876977152899824	0.03577817531305903	2	Medium
E01000636	Brent	0.0	0.0	0.0	0.0	0.0	0.0	0.0	0.0	0.0	0.009727626459143969	0.01556420233463035	0.028790786948176585	0.03288201160541586	2	Medium
E01000637	Brent	0.0	0.0	0.0	0.0	0.0	0.0	0.0	0.00684931506849315	0.013888888888888888	0.022813688212927757	0.028112449799196786	0.02834008097165992	0.03557312252964427	2	Medium
E01000638	Brent	0.0	0.0	0.0	0.0	0.0	0.0	0.0	0.0	0.0	0.016025641025641024	0.0071174377224199285	0.020134228187919462	0.036065573770491806	0	Low
E01000639	Brent	0.0	0.0	0.0	0.0	0.0	0.0	0.0	0.0	0.006872852233676976	0.009933774834437087	0.01718213058419244	0.02734375	0.03745318352059925	2	Medium
E01000640	Brent	0.0031746031746031746	0.0	0.0	0.0	0.0029940119760479044	0.0056022408963585435	0.005780346820809248	0.008595988538681949	0.011428571428571429	0.014005602240896359	0.017543859649122806	0.025714285714285714	0.022535211267605635	2	Medium
E01000641	Brent	0.0	0.0	0.0	0.0	0.0	0.0	0.0	0.0	0.0061162079510703364	0.01557632398753894	0.02922077922077922	0.03134796238244514	0.024844720496894408	2	Medium
E01000642	Brent	0.0027247956403269754	0.0029069767441860465	0.003003003003003003	0.005988023952095809	0.005917159763313609	0.005917159763313609	0.006211180124223602	0.015151515151515152	0.021604938271604937	0.019230769230769232	0.02666666666666667	0.02830188679245283	0.032679738562091505	2	Medium
E01000643	Brent	0.0	0.0	0.0	0.0	0.0	0.0	0.0	0.004545454545454545	0.011160714285714286	0.022222222222222223	0.027837259100642397	0.029535864978902954	0.03508771929824561	2	Medium
E01000644	Brent	0.0	0.0	0.0	0.0	0.0	0.0	0.0024691358024691358	0.009569377990430622	0.014742014742014743	0.017857142857142856	0.041343669250646	0.044386422976501305	0.039473684210526314	2	Medium
E01033424	Brent	0.0	0.0	0.0	0.0	0.0	0.0	0.006666666666666667	0.018575851393188854	0.0234375	0.0330188679245283	0.040697674418604654	0.051666666666666666	0.07827476038338659	1	High
E01033455	Brent	0.0	0.0	0.0	0.0	0.0	0.0	0.0	0.0	0.0111731843575419	0.011904761904761904	0.011834319526627219	0.012578616352201259	0.013422818791946308	0	Low
E01033456	Brent	0.0	0.0	0.0	0.0	0.0	0.0	0.0	0.0	0.0017605633802816902	0.0034542314335060447	0.012589928057553957	0.02079722703639515	0.02982456140350877	0	Low
E01033457	Brent	0.0021008403361344537	0.0	0.0	0.0	0.002173913043478261	0.002257336343115124	0.004672897196261682	0.006993006993006993	0.007177033492822967	0.014492753623188406	0.01715686274509804	0.020512820512820513	0.02295918367346939	2	Medium
E01033463	Brent	0.0008695652173913044	0.0	0.0	0.0008403361344537816	0.0008156606851549756	0.0008032128514056225	0.0016366612111292963	0.0016638935108153079	0.004128819157720892	0.008438818565400843	0.01699463327370304	0.022341376228775692	0.04197761194029851	2	Medium
E01033464	Brent	0.0	0.0	0.0	0.0	0.0	0.0	0.0021929824561403508	0.005847953216374269	0.008968609865470852	0.01273148148148148	0.016587677725118485	0.027058823529411764	0.03558718861209965	2	Medium
E01033485	Brent	0.0	0.0	0.0	0.0	0.003367003367003367	0.006329113924050633	0.009615384615384616	0.013793103448275862	0.017064846416382253	0.023890784982935155	0.03558718861209965	0.04513888888888889	0.04912280701754386	2	Medium
E01000645	Bromley	0.0	0.0	0.0	0.0010604453870625664	0.0020597322348094747	0.0041753653444676405	0.005213764337851929	0.008412197686645636	0.01511879049676026	0.029572836801752465	0.0625	0.07929515418502203	0.09382151029748284	1	High
E01000646	Bromley	0.0	0.0	0.0	0.0	0.0	0.002844950213371266	0.00546448087431694	0.007989347536617843	0.010498687664041995	0.014647137150466045	0.024161073825503355	0.04	0.055865921787709494	2	Medium
E01000647	Bromley	0.0	0.0	0.0	0.0	0.0	0.0	0.0014347202295552368	0.004398826979472141	0.005934718100890208	0.008902077151335312	0.016591251885369532	0.021604938271604937	0.031446540880503145	2	Medium
E01000648	Bromley	0.0	0.0	0.0	0.0012406947890818859	0.0024813895781637717	0.002421307506053269	0.002430133657351154	0.006180469715698393	0.013563501849568433	0.0171990171990172	0.0273972602739726	0.04094292803970223	0.06435006435006435	2	Medium
E01000649	Bromley	0.0008865248226950354	0.0018115942028985507	0.0027247956403269754	0.0036429872495446266	0.0045662100456621	0.00821917808219178	0.011433597185576077	0.014951627088830254	0.018666666666666668	0.02645985401459854	0.03571428571428571	0.047619047619047616	0.07156308851224105	2	Medium
E01000650	Bromley	0.0	0.0	0.0	0.0009930486593843098	0.0029940119760479044	0.004826254826254826	0.007736943907156673	0.010805500982318271	0.01579466929911155	0.022448979591836733	0.030208333333333334	0.04653567735263702	0.07181136120042872	2	Medium
E01000651	Bromley	0.0014104372355430183	0.0	0.0	0.0	0.0	0.0	0.0013717421124828531	0.002849002849002849	0.005714285714285714	0.0073964497041420114	0.014992503748125937	0.02773497688751926	0.027649769585253458	2	Medium
E01000652	Bromley	0.0	0.0	0.0	0.0	0.002317497103128621	0.0034129692832764505	0.004545454545454545	0.006857142857142857	0.008045977011494253	0.01261467889908257	0.017201834862385322	0.02724177071509648	0.039627039627039624	2	Medium
E01000653	Bromley	0.0	0.0	0.0	0.0012062726176115801	0.0035545023696682463	0.005924170616113744	0.00580046403712297	0.007125890736342043	0.008383233532934131	0.009708737864077669	0.01820388349514563	0.043586550435865505	0.06447534766118837	2	Medium
E01000654	Bromley	0.0	0.0	0.0	0.0	0.0013192612137203166	0.002635046113306983	0.004155124653739612	0.0056022408963585435	0.005625879043600563	0.008391608391608392	0.015341701534170154	0.02074688796680498	0.022727272727272728	2	Medium
E01000655	Bromley	0.0	0.0	0.0	0.0	0.0	0.0012658227848101266	0.001277139208173691	0.002577319587628866	0.002570694087403599	0.009234828496042216	0.009446693657219974	0.01912568306010929	0.02880658436213992	0	Low
E01000656	Bromley	0.0	0.0	0.0	0.0	0.0	0.0	0.0	0.0021390374331550803	0.004246284501061571	0.005500550055005501	0.009944751381215469	0.021372328458942633	0.038018433179723504	0	Low
E01000657	Bromley	0.0	0.0	0.0	0.0	0.0	0.0	0.0	0.0012315270935960591	0.0024067388688327317	0.0035252643948296123	0.008323424494649227	0.01079136690647482	0.020757020757020756	0	Low
E01000658	Bromley	0.0	0.0	0.0	0.0	0.0012135922330097086	0.0023952095808383233	0.0036809815950920245	0.0047562425683709865	0.0035842293906810036	0.006157635467980296	0.008684863523573201	0.02357320099255583	0.03629536921151439	0	Low
E01000659	Bromley	0.0	0.0	0.0	0.0	0.0011560693641618498	0.0034924330616996507	0.004672897196261682	0.006936416184971098	0.007972665148063782	0.011481056257175661	0.010727056019070322	0.02045728038507822	0.029055690072639227	2	Medium
E01000661	Bromley	0.0	0.0	0.0	0.0	0.0	0.0	0.0011890606420927466	0.002306805074971165	0.005636978579481398	0.010227272727272727	0.011389521640091117	0.017772511848341232	0.02784503631961259	0	Low
E01000662	Bromley	0.0	0.0	0.0	0.0	0.0	0.0013351134846461949	0.002680965147453083	0.005221932114882507	0.009162303664921465	0.010526315789473684	0.018543046357615896	0.028037383177570093	0.04155495978552279	2	Medium
E01000663	Bromley	0.0	0.0	0.0	0.0014684287812041115	0.002894356005788712	0.004285714285714286	0.005747126436781609	0.0071633237822349575	0.007062146892655367	0.00727802037845706	0.012587412587412588	0.020319303338171262	0.032305433186490456	2	Medium
E01000664	Bromley	0.0	0.0	0.0	0.001221001221001221	0.0024330900243309003	0.0049261083743842365	0.006075334143377886	0.008610086100861008	0.007614213197969543	0.009102730819245773	0.016352201257861635	0.02557544757033248	0.0410783055198973	2	Medium
E01000665	Bromley	0.0	0.0	0.0011337868480725624	0.0011350737797956867	0.0022935779816513763	0.00340522133938706	0.004395604395604396	0.004405286343612335	0.005574136008918618	0.010976948408342482	0.014656144306651634	0.016741071428571428	0.017084282460136675	0	Low
E01000666	Bromley	0.0	0.0	0.0	0.0	0.0015661707126076742	0.004739336492890996	0.006299212598425197	0.007751937984496124	0.011829652996845425	0.01838529176658673	0.033524121013900246	0.05319148936170213	0.06176961602671119	2	Medium
E01000667	Bromley	0.0	0.0	0.0	0.0	0.0	0.0009082652134423251	0.0018433179723502304	0.0027149321266968325	0.007497656982193065	0.01107011070110701	0.0248565965583174	0.039651837524177946	0.05801376597836775	2	Medium
E01000668	Bromley	0.0	0.0	0.0	0.0	0.0	0.00125	0.002421307506053269	0.006257822277847309	0.00904392764857881	0.008838383838383838	0.013140604467805518	0.014745308310991957	0.026170798898071626	0	Low
E01000669	Bromley	0.0	0.0	0.0	0.0	0.0	0.0	0.0	0.0014144271570014145	0.00430416068866571	0.008522727272727272	0.008670520231213872	0.008733624454148471	0.016152716593245228	0	Low
E01000670	Bromley	0.0	0.0	0.0	0.0	0.0011947431302270011	0.0036231884057971015	0.006024096385542169	0.007272727272727273	0.00984009840098401	0.012738853503184714	0.03316326530612245	0.045512010113780026	0.06641123882503193	2	Medium
E01000671	Bromley	0.001440922190201729	0.0027359781121751026	0.003963011889035667	0.005249343832020997	0.006119951040391677	0.006112469437652812	0.007407407407407408	0.007585335018963337	0.0085995085995086	0.011349306431273645	0.013959390862944163	0.01877346683354193	0.0399002493765586	2	Medium
E01000672	Bromley	0.0	0.0	0.0	0.0	0.0	0.0	0.0029282576866764276	0.005788712011577424	0.01020408163265306	0.01775147928994083	0.03422619047619048	0.04011887072808321	0.05076923076923077	2	Medium
E01000673	Bromley	0.0	0.0	0.0	0.0	0.0	0.001430615164520744	0.0043541364296081275	0.007288629737609329	0.011851851851851851	0.01721664275466284	0.017391304347826087	0.02142857142857143	0.025373134328358207	2	Medium
E01000674	Bromley	0.0	0.0	0.0	0.0	0.0016863406408094434	0.0017123287671232876	0.00338409475465313	0.003355704697986577	0.003355704697986577	0.01468189233278956	0.020766773162939296	0.02936096718480138	0.040780141843971635	2	Medium
E01000675	Bromley	0.0	0.0	0.0	0.0	0.001466275659824047	0.00425531914893617	0.004261363636363636	0.011049723756906077	0.009247027741083224	0.015978695073235686	0.02483660130718954	0.037940379403794036	0.04945054945054945	2	Medium
E01000676	Bromley	0.0	0.0	0.0	0.0	0.0	0.0	0.0	0.0	0.00205761316872428	0.004158004158004158	0.00423728813559322	0.006289308176100629	0.017130620985010708	0	Low
E01000677	Bromley	0.0	0.0	0.0	0.0	0.0	0.0	0.0	0.0	0.0033783783783783786	0.008291873963515755	0.006633499170812604	0.013289036544850499	0.020654044750430294	0	Low
E01000678	Bromley	0.0	0.0	0.0	0.0	0.0	0.0013698630136986301	0.004267425320056899	0.005747126436781609	0.008620689655172414	0.012640449438202247	0.024930747922437674	0.029411764705882353	0.04727793696275072	2	Medium
E01000679	Bromley	0.0	0.0	0.0	0.0	0.0	0.0	0.0	0.0	0.0014347202295552368	0.004379562043795621	0.015277777777777777	0.01440922190201729	0.02384500745156483	0	Low
E01000680	Bromley	0.0	0.0	0.0018535681186283596	0.0037593984962406013	0.006369426751592357	0.008249312557286892	0.013824884792626729	0.020465116279069766	0.018484288354898338	0.02474793767186068	0.031423290203327174	0.04311152764761012	0.059558117195004805	2	Medium
E01000681	Bromley	0.0	0.0	0.0	0.0	0.001199040767386091	0.002398081534772182	0.0036363636363636364	0.004860267314702308	0.00847457627118644	0.008264462809917356	0.015186915887850467	0.022222222222222223	0.03337453646477132	2	Medium
E01000682	Bromley	0.0	0.0	0.0	0.0	0.0	0.0012422360248447205	0.004993757802746567	0.006289308176100629	0.008951406649616368	0.010403120936280884	0.015463917525773196	0.021136063408190225	0.038410596026490065	2	Medium
E01000683	Bromley	0.0	0.0	0.0	0.0	0.0013020833333333333	0.0013003901170351106	0.001321003963011889	0.0026666666666666666	0.0025974025974025974	0.010430247718383311	0.012145748987854251	0.022818791946308724	0.030136986301369864	2	Medium
E01000684	Bromley	0.0	0.0	0.0	0.0	0.0	0.000946073793755913	0.001876172607879925	0.0038022813688212928	0.004730368968779565	0.008563273073263558	0.013712047012732615	0.035856573705179286	0.06020408163265306	2	Medium
E01000685	Bromley	0.0	0.0	0.0	0.0	0.0	0.0013774104683195593	0.0040650406504065045	0.0066050198150594455	0.009259259259259259	0.01078167115902965	0.01756756756756757	0.024193548387096774	0.02796271637816245	2	Medium
E01000686	Bromley	0.0	0.0	0.0	0.0	0.0	0.0	0.0	0.0013351134846461949	0.00273224043715847	0.00819672131147541	0.014064697609001406	0.020319303338171262	0.027259684361549498	0	Low
E01000687	Bromley	0.0012345679012345679	0.0	0.0	0.0	0.0	0.0	0.0012437810945273632	0.0012642225031605564	0.002512562814070352	0.008997429305912597	0.01818181818181818	0.03014416775884666	0.045020463847203276	2	Medium
E01000688	Bromley	0.0	0.0	0.0	0.0	0.0	0.0024968789013732834	0.005148005148005148	0.0063532401524777635	0.011152416356877323	0.015037593984962405	0.02696078431372549	0.04207920792079208	0.05527638190954774	2	Medium
E01000689	Bromley	0.0016260162601626016	0.0	0.0	0.0	0.0015105740181268882	0.0058997050147492625	0.007320644216691069	0.013062409288824383	0.015965166908563134	0.020558002936857563	0.033950617283950615	0.04489164086687306	0.054838709677419356	2	Medium
E01000690	Bromley	0.0	0.0	0.0	0.0	0.0	0.0	0.0028328611898017	0.007331378299120235	0.00846262341325811	0.010218978102189781	0.013157894736842105	0.0273972602739726	0.04024767801857585	2	Medium
E01000691	Bromley	0.0	0.0	0.0	0.0	0.0	0.0	0.0	0.0	0.0031201248049922	0.006359300476947536	0.008156606851549755	0.02254428341384863	0.030405405405405407	0	Low
E01000692	Bromley	0.0	0.0	0.0	0.0	0.0	0.0	0.0026246719160104987	0.005194805194805195	0.012804097311139564	0.017994858611825194	0.026845637583892617	0.024725274725274724	0.03648648648648649	2	Medium
E01000693	Bromley	0.0	0.0	0.0	0.0010799136069114472	0.0024479804161566705	0.0024906600249066002	0.0048250904704463205	0.0035502958579881655	0.010882708585247884	0.016049382716049384	0.028500619578686492	0.0377113133940182	0.057971014492753624	2	Medium
E01000694	Bromley	0.0	0.0	0.0	0.0	0.0008849557522123894	0.0017777777777777779	0.0026064291920069507	0.0070052539404553416	0.012701100762066046	0.018584070796460177	0.031222123104371096	0.04986400725294651	0.07685185185185185	2	Medium
E01000695	Bromley	0.0	0.0	0.0	0.001177856301531213	0.0024968789013732834	0.0036496350364963502	0.004739336492890996	0.005889281507656066	0.012746234067207415	0.020642201834862386	0.027283511269276393	0.042704626334519574	0.061893203883495146	2	Medium
E01000696	Bromley	0.0	0.0	0.0	0.0011061946902654867	0.0032967032967032967	0.005387931034482759	0.005393743257820928	0.007650273224043716	0.013029315960912053	0.024096385542168676	0.03837471783295711	0.043429844097995544	0.061855670103092786	2	Medium
E01000697	Bromley	0.0	0.0	0.0	0.0	0.0	0.0	0.0011682242990654205	0.0023837902264600714	0.007100591715976331	0.012285012285012284	0.027707808564231738	0.04015056461731493	0.045283018867924525	2	Medium
E01000698	Bromley	0.0	0.0	0.0011587485515643105	0.002328288707799767	0.0035671819262782403	0.004884004884004884	0.007246376811594203	0.011990407673860911	0.01707317073170732	0.02442159383033419	0.03861517976031957	0.05639614855570839	0.08310249307479224	2	Medium
E01000699	Bromley	0.0	0.0	0.0	0.0	0.0	0.0	0.0	0.0	0.0	0.0021008403361344537	0.013333333333333334	0.0045351473922902496	0.004739336492890996	0	Low
E01000700	Bromley	0.0	0.0	0.0	0.0	0.0	0.0	0.0019047619047619048	0.00390625	0.007692307692307693	0.009363295880149813	0.012987012987012988	0.01730769230769231	0.021484375	0	Low
E01000701	Bromley	0.0	0.0	0.0	0.0	0.0	0.0018281535648994515	0.0036363636363636364	0.005671077504725898	0.007547169811320755	0.00931098696461825	0.020036429872495445	0.02443609022556391	0.028517110266159697	2	Medium
E01000702	Bromley	0.0	0.0	0.0	0.0	0.0	0.0	0.0018050541516245488	0.007272727272727273	0.01289134438305709	0.010948905109489052	0.011009174311926606	0.015037593984962405	0.03189493433395872	0	Low
E01000703	Bromley	0.0	0.0	0.0	0.0	0.0	0.003129890453834116	0.0048	0.006546644844517185	0.008347245409015025	0.009708737864077669	0.0272	0.03420195439739414	0.04384485666104553	2	Medium
E01000704	Bromley	0.0	0.0	0.0	0.0	0.0	0.0017123287671232876	0.003616636528028933	0.0055762081784386614	0.007285974499089253	0.009191176470588236	0.01303538175046555	0.011049723756906077	0.020793950850661626	0	Low
E01000705	Bromley	0.0	0.0	0.0	0.0	0.0	0.0	0.0	0.0	0.0021141649048625794	0.004201680672268907	0.004329004329004329	0.017660044150110375	0.03139013452914798	0	Low
E01000706	Bromley	0.0	0.0	0.0	0.0	0.0	0.00186219739292365	0.003875968992248062	0.005859375	0.007692307692307693	0.009398496240601503	0.00980392156862745	0.013861386138613862	0.020833333333333332	0	Low
E01000707	Bromley	0.0	0.0	0.0	0.0	0.0	0.0017953321364452424	0.003669724770642202	0.007312614259597806	0.008960573476702509	0.010869565217391304	0.014842300556586271	0.016574585635359115	0.015037593984962405	2	Medium
E01000708	Bromley	0.0	0.0	0.0	0.0	0.0	0.0	0.003048780487804878	0.004552352048558422	0.006153846153846154	0.0074850299401197605	0.007716049382716049	0.0141287284144427	0.0210016155088853	0	Low
E01000709	Bromley	0.0	0.0	0.0	0.0	0.0	0.0018975332068311196	0.003816793893129771	0.005758157389635317	0.007827788649706457	0.011560693641618497	0.013806706114398421	0.022	0.026156941649899398	2	Medium
E01000710	Bromley	0.0	0.0	0.0	0.0	0.0013774104683195593	0.002642007926023778	0.005291005291005291	0.007585335018963337	0.009852216748768473	0.015681544028950542	0.027677496991576414	0.03937947494033413	0.05219454329774614	2	Medium
E01000711	Bromley	0.0	0.0	0.0	0.0	0.0	0.0	0.0014858841010401188	0.0030120481927710845	0.009174311926605505	0.01636904761904762	0.01809954751131222	0.024509803921568627	0.04187604690117253	2	Medium
E01000712	Bromley	0.0012903225806451613	0.0	0.0013157894736842105	0.002617801047120419	0.0027210884353741495	0.004120879120879121	0.0053404539385847796	0.005312084993359893	0.006675567423230975	0.012	0.023809523809523808	0.03524229074889868	0.054628224582701064	2	Medium
E01000713	Bromley	0.0	0.0	0.0	0.0012048192771084338	0.0024154589371980675	0.0036101083032490976	0.0059665871121718375	0.0070921985815602835	0.012300123001230012	0.012594458438287154	0.01556420233463035	0.028871391076115485	0.039318479685452164	2	Medium
E01000714	Bromley	0.0	0.0	0.0	0.0	0.0	0.0	0.0013351134846461949	0.00141643059490085	0.005681818181818182	0.006993006993006993	0.012534818941504178	0.021994134897360705	0.022727272727272728	0	Low
E01000715	Bromley	0.0	0.0	0.0	0.0	0.0013333333333333333	0.0026917900403768506	0.0039946737683089215	0.005221932114882507	0.007978723404255319	0.006544502617801047	0.015130674002751032	0.023977433004231313	0.041968162083936326	2	Medium
E01000716	Bromley	0.0012330456226880395	0.0	0.0	0.0	0.0012836970474967907	0.0026490066225165563	0.005298013245033113	0.006493506493506494	0.013210039630118891	0.023809523809523808	0.03513513513513514	0.04938271604938271	0.06591865357643759	2	Medium
E01000717	Bromley	0.0	0.0	0.0	0.0	0.0	0.002551020408163265	0.0051813471502590676	0.006631299734748011	0.008141112618724558	0.009333333333333334	0.014905149051490514	0.021216407355021217	0.03576751117734724	2	Medium
E01000718	Bromley	0.0	0.0	0.0	0.0	0.001366120218579235	0.0027472527472527475	0.004335260115606936	0.006006006006006006	0.016296296296296295	0.017569546120058566	0.021341463414634148	0.023809523809523808	0.0358814352574103	2	Medium
E01000719	Bromley	0.0	0.0	0.0	0.0	0.0	0.001388888888888889	0.002652519893899204	0.003978779840848806	0.004005340453938585	0.005284015852047556	0.008097165991902834	0.01510989010989011	0.03324468085106383	0	Low
E01000720	Bromley	0.0	0.0	0.0	0.0	0.0	0.0029585798816568047	0.004322766570605188	0.005649717514124294	0.006868131868131868	0.008174386920980926	0.011142061281337047	0.015625	0.025495750708215296	0	Low
E01000721	Bromley	0.0	0.0	0.0	0.0	0.0	0.0	0.0	0.0	0.004	0.009940357852882704	0.009784735812133072	0.009671179883945842	0.011904761904761904	0	Low
E01000722	Bromley	0.0	0.0	0.0	0.0	0.0027210884353741495	0.006887052341597796	0.00980392156862745	0.00821917808219178	0.009536784741144414	0.012311901504787962	0.0199203187250996	0.024934383202099737	0.034346103038309116	2	Medium
E01000723	Bromley	0.0	0.0	0.0	0.0	0.0	0.0	0.0	0.0	0.0030911901081916537	0.004601226993865031	0.0074962518740629685	0.012345679012345678	0.02635658914728682	0	Low
E01000724	Bromley	0.0	0.0	0.0	0.0	0.0	0.0	0.0	0.001697792869269949	0.00819672131147541	0.003355704697986577	0.006896551724137931	0.008771929824561403	0.010507880910683012	0	Low
E01000725	Bromley	0.0	0.0	0.0	0.0	0.0	0.0	0.0	0.0	0.0	0.001607717041800643	0.008347245409015025	0.013513513513513514	0.018518518518518517	0	Low
E01000726	Bromley	0.0	0.0	0.0	0.0	0.0	0.0	0.0	0.0015503875968992248	0.0015625	0.003257328990228013	0.003284072249589491	0.008143322475570033	0.024	0	Low
E01000727	Bromley	0.0	0.0	0.0	0.0	0.001379310344827586	0.002789400278940028	0.004178272980501393	0.005772005772005772	0.007062146892655367	0.008759124087591242	0.010144927536231883	0.017069701280227598	0.024709302325581394	0	Low
E01000728	Bromley	0.0	0.0	0.0	0.0	0.0	0.001310615989515072	0.002702702702702703	0.005517241379310344	0.005517241379310344	0.007052186177715092	0.013755158184319119	0.01828410689170183	0.03008595988538682	0	Low
E01000729	Bromley	0.0	0.0	0.0	0.0	0.0	0.0	0.0	0.0	0.0015267175572519084	0.0030627871362940277	0.0045662100456621	0.00792393026941363	0.019417475728155338	0	Low
E01000730	Bromley	0.0	0.0	0.0	0.0	0.0	0.0	0.0032679738562091504	0.003236245954692557	0.0032310177705977385	0.006578947368421052	0.008183306055646482	0.011608623548922056	0.018092105263157895	0	Low
E01000731	Bromley	0.0	0.0	0.0	0.0	0.0	0.0	0.0	0.0	0.0017605633802816902	0.0035460992907801418	0.007220216606498195	0.01092896174863388	0.020484171322160148	0	Low
E01000732	Bromley	0.0	0.0	0.0	0.0	0.0	0.0	0.0	0.0	0.002570694087403599	0.006313131313131313	0.012658227848101266	0.027166882276843468	0.04730617608409987	2	Medium
E01000733	Bromley	0.0	0.0	0.0	0.0	0.0	0.0	0.0	0.0030120481927710845	0.00741839762611276	0.008915304606240713	0.008915304606240713	0.01881331403762663	0.02252252252252252	0	Low
E01000734	Bromley	0.0	0.0	0.0	0.0	0.0	0.0	0.0015151515151515152	0.004580152671755725	0.006033182503770739	0.00911854103343465	0.01225114854517611	0.01661631419939577	0.03358778625954199	0	Low
E01000735	Bromley	0.0	0.0	0.0	0.0	0.0	0.0	0.0	0.0034129692832764505	0.005136986301369863	0.008090614886731391	0.008488964346349746	0.010256410256410256	0.016666666666666666	0	Low
E01000736	Bromley	0.0	0.0	0.0	0.0	0.0	0.0	0.0	0.0029895366218236174	0.007342143906020558	0.0074850299401197605	0.007974481658692184	0.015552099533437015	0.026397515527950312	0	Low
E01000737	Bromley	0.0	0.0	0.0	0.0	0.001644736842105263	0.0032310177705977385	0.005190311418685121	0.006956521739130435	0.008880994671403197	0.010714285714285714	0.015037593984962405	0.017475728155339806	0.03171641791044776	2	Medium
E01000738	Bromley	0.0	0.0	0.0	0.0	0.0	0.0013440860215053765	0.0013192612137203166	0.002702702702702703	0.0026246719160104987	0.009296148738379814	0.011049723756906077	0.019021739130434784	0.02920723226703755	0	Low
E01000739	Bromley	0.0	0.0	0.0	0.0	0.0	0.0	0.0	0.0	0.001763668430335097	0.0035460992907801418	0.011009174311926606	0.017208413001912046	0.02480916030534351	0	Low
E01000740	Bromley	0.0	0.0	0.0	0.0	0.0	0.0	0.0	0.0	0.003976143141153081	0.00528169014084507	0.019704433497536946	0.025510204081632654	0.04132231404958678	2	Medium
E01000741	Bromley	0.0	0.0	0.0	0.0	0.0	0.0	0.0025575447570332483	0.004842615012106538	0.010309278350515464	0.013054830287206266	0.005194805194805195	0.011142061281337047	0.025	0	Low
E01000742	Bromley	0.0	0.0	0.0	0.0	0.0	0.0	0.0	0.0020408163265306124	0.005964214711729622	0.010080645161290322	0.017509727626459144	0.017964071856287425	0.028824833702882482	2	Medium
E01000743	Bromley	0.0	0.0	0.0	0.0	0.0	0.0	0.0	0.0	0.0	0.0	0.004395604395604396	0.004301075268817204	0.01152073732718894	0	Low
E01000744	Bromley	0.0	0.0	0.0	0.0	0.0	0.0	0.0	0.0024154589371980675	0.002421307506053269	0.004987531172069825	0.005037783375314861	0.010416666666666666	0.01639344262295082	0	Low
E01000745	Bromley	0.0	0.0	0.0	0.0	0.0	0.0	0.0021691973969631237	0.006437768240343348	0.010183299389002037	0.02186878727634195	0.03406813627254509	0.0465587044534413	0.055900621118012424	2	Medium
E01000746	Bromley	0.0	0.0	0.0	0.0	0.0021008403361344537	0.00423728813559322	0.006097560975609756	0.008281573498964804	0.010482180293501049	0.010416666666666666	0.015217391304347827	0.016985138004246284	0.020454545454545454	2	Medium
E01000747	Bromley	0.0	0.0	0.0	0.0	0.0	0.000819000819000819	0.0016168148746968471	0.005636070853462158	0.00936768149882904	0.0128928283642224	0.022690437601296597	0.03893951946975974	0.0532994923857868	2	Medium
E01000748	Bromley	0.0	0.0	0.0	0.0	0.0	0.002523128679562658	0.004219409282700422	0.004971002485501243	0.006683375104427736	0.011874469889737066	0.014951627088830254	0.022747156605424323	0.03062117235345582	2	Medium
E01000749	Bromley	0.0010277492291880781	0.0010224948875255625	0.0010131712259371835	0.0	0.0	0.001	0.0039447731755424065	0.005045408678102927	0.01270772238514174	0.014141414141414142	0.02456499488229273	0.03160040774719674	0.04329896907216495	2	Medium
E01000750	Bromley	0.0	0.0	0.0	0.0	0.0	0.0	0.0	0.0	0.0014992503748125937	0.004615384615384616	0.007849293563579277	0.014634146341463415	0.01892744479495268	0	Low
E01000751	Bromley	0.0	0.0	0.0	0.0	0.0	0.0	0.0010845986984815619	0.003243243243243243	0.005202913631633715	0.0102880658436214	0.014227642276422764	0.030864197530864196	0.0364963503649635	2	Medium
E01000752	Bromley	0.0	0.0	0.0	0.0	0.0	0.0	0.001182033096926714	0.0022988505747126436	0.0035169988276670576	0.008092485549132947	0.011750881316098707	0.015294117647058824	0.02567237163814181	0	Low
E01000753	Bromley	0.0	0.0	0.0	0.0	0.0	0.0	0.0009633911368015414	0.0029498525073746312	0.004945598417408506	0.010111223458038422	0.02131979695431472	0.029501525940996948	0.038302277432712216	2	Medium
E01000754	Bromley	0.0	0.0	0.0	0.001221001221001221	0.0024390243902439024	0.003601440576230492	0.007361963190184049	0.008695652173913044	0.009768009768009768	0.011976047904191617	0.015719467956469165	0.020512820512820513	0.03585147247119078	2	Medium
E01000755	Bromley	0.0	0.0	0.0	0.0	0.0012391573729863693	0.0036144578313253013	0.004860267314702308	0.006031363088057901	0.00718562874251497	0.0073439412484700125	0.014580801944106925	0.022167487684729065	0.027127003699136867	2	Medium
E01000756	Bromley	0.0	0.0	0.0	0.0	0.002938295788442703	0.004921259842519685	0.01089108910891089	0.015904572564612324	0.014605647517039922	0.01787487586891758	0.02905811623246493	0.04209445585215606	0.06149193548387097	2	Medium
E01000757	Bromley	0.0	0.0	0.0	0.0	0.0	0.002317497103128621	0.004722550177095631	0.007050528789659225	0.013126491646778043	0.020118343195266272	0.025059665871121718	0.04275534441805225	0.06535141800246609	2	Medium
E01000758	Bromley	0.0	0.0	0.0	0.0014064697609001407	0.001392757660167131	0.0014044943820224719	0.002805049088359046	0.002840909090909091	0.00851063829787234	0.011594202898550725	0.022222222222222223	0.03268945022288262	0.036418816388467376	2	Medium
E01000759	Bromley	0.0	0.0	0.0	0.0	0.0	0.0	0.0	0.0022026431718061676	0.00980392156862745	0.01206140350877193	0.022701475595913734	0.033642691415313224	0.05143540669856459	2	Medium
E01000760	Bromley	0.0013717421124828531	0.001392757660167131	0.001375515818431912	0.0	0.0	0.0	0.0	0.0013280212483399733	0.008097165991902834	0.01478494623655914	0.021822849807445442	0.028314028314028315	0.050387596899224806	2	Medium
E01000761	Bromley	0.0	0.0	0.0	0.0	0.0	0.0	0.0011876484560570072	0.0035046728971962616	0.005813953488372093	0.008403361344537815	0.01485148514851485	0.024968789013732832	0.03580246913580247	2	Medium
E01000762	Bromley	0.0	0.0	0.0	0.0	0.0	0.0	0.0	0.0039011703511053317	0.006570302233902759	0.006561679790026247	0.013297872340425532	0.024390243902439025	0.04195804195804196	2	Medium
E01000763	Bromley	0.0	0.0	0.0	0.0	0.0026595744680851063	0.004021447721179625	0.005284015852047556	0.007926023778071334	0.010624169986719787	0.014608233731739707	0.028720626631853787	0.041499330655957165	0.05503355704697987	2	Medium
E01000764	Bromley	0.0013623978201634877	0.0	0.0	0.0	0.001277139208173691	0.0024067388688327317	0.0035671819262782403	0.0048367593712212815	0.005973715651135006	0.0059594755661501785	0.01338199513381995	0.02219482120838471	0.029850746268656716	2	Medium
E01000765	Bromley	0.0	0.0	0.0	0.0	0.0	0.0	0.0	0.001201923076923077	0.002336448598130841	0.006045949214026602	0.014906832298136646	0.02857142857142857	0.039240506329113925	2	Medium
E01000766	Bromley	0.0011350737797956867	0.0	0.0	0.0	0.0	0.0011389521640091116	0.0011337868480725624	0.0055309734513274336	0.008869179600886918	0.012429378531073447	0.014823261117445839	0.02828054298642534	0.04617117117117117	2	Medium
E01000767	Bromley	0.0012376237623762376	0.0012345679012345679	0.0	0.0	0.0	0.0024183796856106408	0.0036900369003690036	0.0060901339829476245	0.007168458781362007	0.010739856801909307	0.01705237515225335	0.02696078431372549	0.038083538083538086	2	Medium
E01000768	Bromley	0.0	0.0	0.0013227513227513227	0.002635046113306983	0.003875968992248062	0.005134788189987163	0.0063532401524777635	0.00646830530401035	0.005154639175257732	0.009150326797385621	0.014511873350923483	0.021333333333333333	0.03054448871181939	2	Medium
E01000769	Bromley	0.0	0.0	0.0	0.0	0.0	0.007987220447284345	0.0032	0.006514657980456026	0.008077544426494346	0.009771986970684038	0.015050167224080268	0.023809523809523808	0.032423208191126277	2	Medium
E01000770	Bromley	0.0	0.0	0.0012738853503184713	0.0012531328320802004	0.0025284450063211127	0.002583979328165375	0.00392156862745098	0.006510416666666667	0.015503875968992248	0.01971090670170828	0.03208556149732621	0.043645699614890884	0.061923583662714096	2	Medium
E01000771	Bromley	0.0	0.0	0.0	0.0	0.0	0.0	0.00273224043715847	0.005398110661268556	0.008064516129032258	0.012195121951219513	0.027285129604365622	0.036671368124118475	0.04610951008645533	2	Medium
E01000772	Bromley	0.0	0.0	0.0	0.0	0.0	0.0011947431302270011	0.0024390243902439024	0.0036540803897685747	0.004920049200492005	0.011435832274459974	0.026381909547738693	0.029850746268656716	0.048994974874371856	2	Medium
E01000773	Bromley	0.0	0.0	0.0	0.0	0.0	0.0	0.001422475106685633	0.00430416068866571	0.0072254335260115606	0.008583690987124463	0.014326647564469915	0.027900146842878122	0.043478260869565216	2	Medium
E01000774	Bromley	0.0	0.0	0.0	0.0	0.0	0.0	0.0015151515151515152	0.0030911901081916537	0.006379585326953748	0.007776049766718507	0.012618296529968454	0.021439509954058193	0.03343465045592705	2	Medium
E01000775	Bromley	0.0008741258741258741	0.0	0.0	0.0008481764206955047	0.001713796058269066	0.00528169014084507	0.008035714285714285	0.008896797153024912	0.009954751131221719	0.015151515151515152	0.02336448598130841	0.036211699164345405	0.06343283582089553	2	Medium
E01000777	Bromley	0.0	0.0	0.0	0.0	0.0	0.0027247956403269754	0.0041265474552957355	0.006934812760055479	0.009602194787379973	0.013927576601671309	0.018518518518518517	0.02446043165467626	0.035555555555555556	2	Medium
E01000778	Bromley	0.0	0.0	0.0	0.0	0.0	0.00130718954248366	0.006535947712418301	0.01953125	0.01510989010989011	0.019363762102351315	0.03556187766714083	0.03687315634218289	0.0391304347826087	2	Medium
E01000779	Bromley	0.0	0.0	0.001610305958132045	0.003189792663476874	0.0046801872074883	0.0065252854812398045	0.008038585209003215	0.009900990099009901	0.013445378151260505	0.022690437601296597	0.029950083194675542	0.038834951456310676	0.05490848585690516	2	Medium
E01000780	Bromley	0.0	0.0	0.0	0.0	0.0	0.0	0.0017241379310344827	0.007029876977152899	0.012367491166077738	0.014209591474245116	0.01916376306620209	0.029038112522686024	0.03577817531305903	2	Medium
E01000781	Bromley	0.0	0.0	0.0	0.0	0.0	0.0	0.0	0.0	0.004032258064516129	0.01006036217303823	0.016771488469601678	0.019027484143763214	0.027083333333333334	2	Medium
E01000782	Bromley	0.0	0.0	0.0	0.0	0.0	0.0	0.0	0.0	0.004282655246252677	0.00646551724137931	0.010395010395010396	0.01263157894736842	0.017897091722595078	0	Low
E01000783	Bromley	0.0	0.0	0.0	0.0	0.0	0.0	0.0	0.003656307129798903	0.007407407407407408	0.013282732447817837	0.01727447216890595	0.022988505747126436	0.027184466019417475	2	Medium
E01000784	Bromley	0.0	0.0	0.0	0.0	0.0	0.0	0.0027359781121751026	0.004243281471004243	0.0	0.002902757619738752	0.011544011544011544	0.020260492040520984	0.033773861967694566	0	Low
E01000785	Bromley	0.0	0.0	0.0	0.0	0.0	0.0	0.0	0.0	0.0	0.0	0.00927643784786642	0.026615969581749048	0.02666666666666667	0	Low
E01000786	Bromley	0.0	0.0	0.0	0.0	0.0011655011655011655	0.001182033096926714	0.0024067388688327317	0.002398081534772182	0.0035460992907801418	0.0024125452352231603	0.018072289156626505	0.02871410736579276	0.03949044585987261	2	Medium
E01000787	Bromley	0.0	0.0	0.0	0.0	0.0	0.0	0.0	0.0	0.0015015015015015015	0.0030911901081916537	0.01037037037037037	0.01488095238095238	0.02046783625730994	0	Low
E01000788	Bromley	0.0015408320493066256	0.003134796238244514	0.0030075187969924814	0.0045045045045045045	0.004431314623338257	0.00583941605839416	0.007215007215007215	0.007429420505200594	0.008771929824561403	0.008823529411764706	0.01032448377581121	0.018838304552590265	0.028526148969889066	0	Low
E01000789	Bromley	0.0	0.0	0.0	0.0	0.0	0.0019120458891013384	0.003656307129798903	0.005714285714285714	0.007766990291262136	0.011194029850746268	0.016853932584269662	0.017208413001912046	0.027722772277227723	2	Medium
E01000790	Bromley	0.0	0.0	0.0	0.001288659793814433	0.0025220680958385876	0.0036496350364963502	0.004920049200492005	0.005945303210463734	0.010344827586206896	0.014557670772676373	0.02190580503833516	0.03341013824884793	0.04425837320574163	2	Medium
E01000791	Bromley	0.0014577259475218659	0.0	0.0	0.0	0.0	0.0	0.0	0.001277139208173691	0.0025974025974025974	0.009320905459387484	0.017783857729138167	0.02699055330634278	0.043478260869565216	2	Medium
E01000792	Bromley	0.0	0.0	0.0	0.0	0.0	0.001579778830963665	0.0031446540880503146	0.0030816640986132513	0.00473186119873817	0.006299212598425197	0.008	0.0192	0.030303030303030304	0	Low
E01000793	Bromley	0.0	0.0	0.001160092807424594	0.0011467889908256881	0.0011325028312570782	0.00228310502283105	0.0023148148148148147	0.002320185614849188	0.005973715651135006	0.007202881152460984	0.009732360097323601	0.02283653846153846	0.04589371980676329	0	Low
E01000794	Bromley	0.0	0.0	0.0	0.0	0.0	0.0011467889908256881	0.002304147465437788	0.0045871559633027525	0.006872852233676976	0.012895662368112544	0.022511848341232227	0.03288672350791717	0.05388471177944862	2	Medium
E01000795	Bromley	0.0	0.0	0.0015151515151515152	0.0014814814814814814	0.0029239766081871343	0.004398826979472141	0.006015037593984963	0.007621951219512195	0.007886435331230283	0.00933125972006221	0.009287925696594427	0.017001545595054096	0.03490136570561457	0	Low
E01000796	Bromley	0.0	0.0	0.0	0.0	0.0	0.0	0.0	0.0055248618784530384	0.010309278350515464	0.015503875968992248	0.01288659793814433	0.025974025974025976	0.03598971722365039	2	Medium
E01000797	Bromley	0.0	0.0	0.0	0.0	0.0	0.0	0.0029542097488921715	0.004622496147919877	0.00778816199376947	0.01088646967340591	0.02336448598130841	0.046104928457869634	0.05787781350482315	2	Medium
E01000798	Bromley	0.0	0.0	0.0	0.0	0.0	0.0	0.0	0.0	0.0027472527472527475	0.005714285714285714	0.005633802816901409	0.01977401129943503	0.02147239263803681	0	Low
E01000799	Bromley	0.0020408163265306124	0.0	0.0	0.0	0.0	0.003590664272890485	0.0053285968028419185	0.007312614259597806	0.011152416356877323	0.012727272727272728	0.016333938294010888	0.021032504780114723	0.03155818540433925	2	Medium
E01000800	Bromley	0.0	0.0	0.0	0.0	0.0	0.0	0.0	0.0	0.004329004329004329	0.008528784648187633	0.014644351464435146	0.023157894736842106	0.02391304347826087	2	Medium
E01000801	Bromley	0.0	0.0	0.0	0.0	0.0	0.006263048016701462	0.008438818565400843	0.012448132780082987	0.010395010395010396	0.015283842794759825	0.02564102564102564	0.040169133192389	0.03938730853391685	2	Medium
E01000802	Bromley	0.0	0.0	0.0	0.0	0.0	0.0	0.0	0.0019342359767891683	0.005780346820809248	0.007633587786259542	0.015151515151515152	0.015444015444015444	0.021484375	0	Low
E01000803	Bromley	0.002188183807439825	0.004405286343612335	0.00425531914893617	0.006147540983606557	0.00784313725490196	0.007827788649706457	0.009689922480620155	0.009784735812133072	0.009861932938856016	0.011695906432748537	0.010121457489878543	0.014492753623188406	0.03455723542116631	0	Low
E01000804	Bromley	0.0014749262536873156	0.0	0.0	0.0	0.0014792899408284023	0.004398826979472141	0.005934718100890208	0.009009009009009009	0.01524390243902439	0.018376722817764167	0.02384737678855326	0.0380794701986755	0.05306799336650083	2	Medium
E01000805	Bromley	0.0	0.0	0.0	0.0	0.0	0.0	0.0	0.004032258064516129	0.006289308176100629	0.00851063829787234	0.01079913606911447	0.011312217194570135	0.0136986301369863	0	Low
E01000806	Bromley	0.0	0.0	0.0	0.0	0.0	0.0	0.0	0.0	0.0029069767441860465	0.008875739644970414	0.011940298507462687	0.014925373134328358	0.02416918429003021	0	Low
E01000807	Bromley	0.0	0.0	0.0	0.0	0.0	0.002680965147453083	0.004	0.006702412868632708	0.009333333333333334	0.013333333333333334	0.022757697456492636	0.03346720214190094	0.055401662049861494	2	Medium
E01000808	Bromley	0.0	0.0	0.0	0.0	0.0	0.0	0.0	0.0024096385542168677	0.006009615384615385	0.008610086100861008	0.01445466491458607	0.030065359477124184	0.046296296296296294	2	Medium
E01000809	Bromley	0.0	0.0	0.0	0.0026666666666666666	0.00395778364116095	0.005263157894736842	0.006501950585175552	0.009296148738379814	0.008021390374331552	0.010610079575596816	0.012178619756427604	0.016506189821182942	0.02606310013717421	0	Low
E01000810	Bromley	0.0	0.0	0.0	0.0	0.0	0.0	0.0	0.002635046113306983	0.006587615283267457	0.013333333333333334	0.023376623376623377	0.042440318302387266	0.0653061224489796	2	Medium
E01000811	Bromley	0.0	0.0	0.0	0.0	0.0	0.0	0.0	0.0	0.0	0.0016891891891891893	0.0016891891891891893	0.011844331641285956	0.01896551724137931	0	Low
E01000812	Bromley	0.0	0.0	0.0	0.0	0.0	0.0	0.0013003901170351106	0.001336898395721925	0.002688172043010753	0.002628120893561104	0.022339027595269383	0.037991858887381276	0.056878306878306875	2	Medium
E01000813	Bromley	0.0	0.0	0.0	0.0	0.0	0.0	0.0	0.0	0.0027739251040221915	0.006963788300835654	0.01585014409221902	0.023054755043227664	0.03216374269005848	2	Medium
E01000814	Bromley	0.0	0.0	0.0	0.0	0.001145475372279496	0.0023391812865497076	0.0036188178528347406	0.004866180048661801	0.008413461538461538	0.010778443113772455	0.01932367149758454	0.03345724907063197	0.05222929936305733	2	Medium
E01000815	Bromley	0.0	0.0	0.0	0.0	0.0	0.0011350737797956867	0.0023148148148148147	0.0045351473922902496	0.005592841163310962	0.0136986301369863	0.02844141069397042	0.04157043879907621	0.0568445475638051	2	Medium
E01000816	Bromley	0.001402524544179523	0.0	0.0	0.0	0.0	0.0	0.001388888888888889	0.0013812154696132596	0.002844950213371266	0.010432190760059613	0.019667170953101363	0.026033690658499236	0.036418816388467376	2	Medium
E01000818	Bromley	0.0	0.0	0.0	0.0	0.0	0.0013157894736842105	0.0012690355329949238	0.0024390243902439024	0.008695652173913044	0.008443908323281062	0.014742014742014743	0.024721878862793572	0.03482587064676617	2	Medium
E01000819	Bromley	0.0019193857965451055	0.0	0.0	0.0	0.0	0.0	0.0	0.001692047377326565	0.0034423407917383822	0.004991680532445923	0.008756567425569177	0.019197207678883072	0.028268551236749116	0	Low
E01000820	Bromley	0.0015479876160990713	0.0032	0.0046439628482972135	0.0030627871362940277	0.005847953216374269	0.008522727272727272	0.009985734664764621	0.008356545961002786	0.011095700416088766	0.024251069900142655	0.03918722786647315	0.05043227665706052	0.07390648567119155	2	Medium
E01000822	Bromley	0.0	0.0	0.0	0.0	0.0	0.0	0.0	0.0	0.0	0.003484320557491289	0.0137221269296741	0.015789473684210527	0.031578947368421054	0	Low
E01000823	Bromley	0.0	0.0	0.0	0.0	0.0014124293785310734	0.005625879043600563	0.009615384615384616	0.008438818565400843	0.010115606936416185	0.015558698727015558	0.028409090909090908	0.030837004405286344	0.04072398190045249	2	Medium
E01000824	Bromley	0.0	0.0	0.0	0.0	0.0	0.0	0.0	0.00404040404040404	0.005964214711729622	0.011857707509881422	0.015873015873015872	0.018255578093306288	0.03441295546558704	2	Medium
E01000825	Bromley	0.0	0.0	0.0	0.0	0.0	0.0	0.001694915254237288	0.0035460992907801418	0.010638297872340425	0.007067137809187279	0.008802816901408451	0.01592920353982301	0.016981132075471698	0	Low
E01000826	Bromley	0.001076426264800861	0.0021208907741251328	0.0031545741324921135	0.0041797283176593526	0.0051440329218107	0.006237006237006237	0.005060728744939271	0.006230529595015576	0.01282051282051282	0.01611170784103115	0.0227765726681128	0.04305705059203445	0.07166853303471445	2	Medium
E01000827	Bromley	0.0	0.0	0.0	0.0	0.0	0.0	0.001215066828675577	0.007653061224489796	0.008816120906801008	0.01297016861219196	0.024934383202099737	0.032171581769437	0.04195804195804196	2	Medium
E01000828	Bromley	0.001402524544179523	0.0	0.0	0.0	0.0	0.0013736263736263737	0.00546448087431694	0.008119079837618403	0.01092896174863388	0.013850415512465374	0.015536723163841809	0.02694610778443114	0.04029850746268657	2	Medium
E01000829	Bromley	0.0	0.0	0.0	0.0014792899408284023	0.002932551319648094	0.004424778761061947	0.005988023952095809	0.0073964497041420114	0.0073964497041420114	0.009146341463414634	0.013782542113323124	0.0265210608424337	0.03403565640194489	2	Medium
E01000830	Bromley	0.0	0.0	0.0	0.0009871668311944718	0.003902439024390244	0.0048216007714561235	0.005808325266214908	0.007881773399014778	0.012219959266802444	0.022380467955239063	0.03769633507853403	0.05368421052631579	0.07119021134593993	2	Medium
E01000831	Bromley	0.0	0.0	0.0	0.0012531328320802004	0.0024906600249066002	0.0036900369003690036	0.006195786864931847	0.0075282308657465494	0.010062893081761006	0.017676767676767676	0.02346805736636245	0.03504043126684636	0.055858310626702996	2	Medium
E01000832	Bromley	0.0	0.0	0.0	0.0	0.0012594458438287153	0.0025906735751295338	0.005128205128205128	0.006527415143603133	0.011597938144329897	0.01668806161745828	0.023968042609853527	0.03508771929824561	0.04938271604938271	2	Medium
E01000833	Bromley	0.0	0.0	0.0012953367875647669	0.002554278416347382	0.0038022813688212928	0.0050062578222778474	0.006112469437652812	0.012315270935960592	0.017326732673267328	0.020731707317073172	0.02882205513784461	0.04430379746835443	0.046894803548795945	2	Medium
E01000834	Bromley	0.0	0.0	0.0	0.0	0.0	0.0	0.0	0.0	0.0043859649122807015	0.007102272727272727	0.01991465149359886	0.030211480362537766	0.03522205206738132	2	Medium
E01000835	Bromley	0.0	0.0	0.0	0.0	0.0	0.0	0.002758620689655172	0.00697350069735007	0.008438818565400843	0.0111731843575419	0.015580736543909348	0.027338129496402876	0.037900874635568516	2	Medium
E01000836	Bromley	0.0	0.0	0.0	0.0	0.002902757619738752	0.004373177842565598	0.005641748942172073	0.008287292817679558	0.0071633237822349575	0.007309941520467836	0.01721664275466284	0.025495750708215296	0.04283604135893648	2	Medium
E01000837	Bromley	0.0	0.0	0.0	0.0	0.0014104372355430183	0.002861230329041488	0.007173601147776184	0.009971509971509971	0.011644832605531296	0.020114942528735632	0.025073746312684365	0.03183791606367583	0.04661654135338346	2	Medium
E01000838	Bromley	0.0	0.0	0.0	0.0	0.0026917900403768506	0.004048582995951417	0.006561679790026247	0.010582010582010581	0.009259259259259259	0.012096774193548387	0.025780189959294438	0.033012379642365884	0.04428571428571428	2	Medium
E01000839	Bromley	0.0	0.0	0.0	0.0	0.0	0.0	0.0011876484560570072	0.004711425206124852	0.006016847172081829	0.007380073800738007	0.011264080100125156	0.01893939393939394	0.03430749682337993	0	Low
E01000840	Bromley	0.0	0.0	0.0	0.0	0.001184834123222749	0.0047789725209080045	0.007326007326007326	0.00718562874251497	0.008464328899637243	0.012330456226880395	0.021491782553729456	0.027096774193548386	0.04319371727748691	2	Medium
E01000841	Bromley	0.0	0.0	0.0	0.0	0.0	0.00245398773006135	0.003663003663003663	0.004761904761904762	0.007194244604316547	0.00935672514619883	0.01768867924528302	0.027479091995221028	0.039568345323741004	2	Medium
E01032562	Bromley	0.0	0.0	0.0	0.0	0.0	0.0020325203252032522	0.0037593984962406013	0.007518796992481203	0.009746588693957114	0.011538461538461539	0.019342359767891684	0.0326530612244898	0.04417670682730924	2	Medium
E01032563	Bromley	0.0	0.0	0.0	0.00849514563106796	0.004993757802746567	0.006172839506172839	0.007537688442211055	0.006345177664974619	0.009174311926605505	0.012987012987012988	0.034210526315789476	0.04423592493297587	0.06406685236768803	2	Medium
E01032568	Bromley	0.0	0.0	0.0	0.0	0.0	0.0	0.0	0.0	0.0	0.001652892561983471	0.006956521739130435	0.013059701492537313	0.017543859649122806	0	Low
E01032570	Bromley	0.0	0.0	0.0	0.001040582726326743	0.0010141987829614604	0.0010121457489878543	0.002034587995930824	0.0019801980198019802	0.007	0.012072434607645875	0.02014098690835851	0.019978969505783387	0.027600849256900213	2	Medium
E01000842	Camden	0.0024390243902439024	0.005141388174807198	0.007832898172323759	0.01015228426395939	0.012531328320802004	0.0136986301369863	0.013368983957219251	0.028169014084507043	0.03254437869822485	0.05278592375366569	0.07507507507507508	0.060897435897435896	0.08361204013377926	1	High
E01000843	Camden	0.0026246719160104987	0.0	0.0	0.002840909090909091	0.005780346820809248	0.012461059190031152	0.01597444089456869	0.027777777777777776	0.03225806451612903	0.050335570469798654	0.07394366197183098	0.09765625	0.1070110701107011	1	High
E01000844	Camden	0.0024330900243309003	0.004830917874396135	0.009876543209876543	0.012531328320802004	0.015113350125944584	0.017456359102244388	0.0215633423180593	0.034574468085106384	0.04497354497354497	0.07466666666666667	0.0855457227138643	0.09763313609467456	0.12269938650306748	1	High
E01000845	Camden	0.0024330900243309003	0.004975124378109453	0.007692307692307693	0.009925558312655087	0.012254901960784314	0.01278772378516624	0.015113350125944584	0.036458333333333336	0.04221635883905013	0.06301369863013699	0.08146067415730338	0.11239193083573487	0.14461538461538462	1	High
E01000846	Camden	0.0029585798816568047	0.003194888178913738	0.0058997050147492625	0.006134969325153374	0.006191950464396285	0.022653721682847898	0.021604938271604937	0.024615384615384615	0.030927835051546393	0.052805280528052806	0.06930693069306931	0.0958904109589041	0.11604095563139932	1	High
E01000847	Camden	0.002304147465437788	0.004750593824228029	0.0048543689320388345	0.00966183574879227	0.014388489208633094	0.022058823529411766	0.023076923076923078	0.026385224274406333	0.03684210526315789	0.04788732394366197	0.08928571428571429	0.11549295774647887	0.1225071225071225	1	High
E01000848	Camden	0.00234192037470726	0.004640371229698376	0.007228915662650603	0.009501187648456057	0.015113350125944584	0.02349869451697128	0.04395604395604396	0.040106951871657755	0.043478260869565216	0.051490514905149054	0.09408602150537634	0.10215053763440861	0.1126005361930295	1	High
E01000849	Camden	0.0029239766081871343	0.00625	0.009554140127388535	0.012698412698412698	0.016286644951140065	0.019933554817275746	0.02348993288590604	0.033112582781456956	0.06375838926174497	0.07553956834532374	0.09157509157509157	0.11923076923076924	0.1245136186770428	1	High
E01000850	Camden	0.011235955056179775	0.010471204188481676	0.0106951871657754	0.010810810810810811	0.017341040462427744	0.017964071856287425	0.04142011834319527	0.030864197530864196	0.0440251572327044	0.08275862068965517	0.09395973154362416	0.1	0.08029197080291971	1	High
E01000851	Camden	0.004329004329004329	0.00847457627118644	0.008928571428571428	0.004608294930875576	0.009174311926605505	0.009950248756218905	0.010638297872340425	0.02824858757062147	0.040229885057471264	0.05454545454545454	0.09333333333333334	0.12422360248447205	0.1282051282051282	1	High
E01000852	Camden	0.0	0.0	0.0	0.011494252873563218	0.011363636363636364	0.011764705882352941	0.01282051282051282	0.0125	0.025974025974025976	0.02564102564102564	0.06756756756756757	0.0547945205479452	0.06756756756756757	1	High
E01000853	Camden	0.0	0.0	0.0	0.0	0.0	0.0	0.0	0.0	0.008	0.01639344262295082	0.01694915254237288	0.016260162601626018	0.03361344537815126	2	Medium
E01000854	Camden	0.0	0.0	0.0	0.0	0.0	0.007246376811594203	0.007246376811594203	0.014705882352941176	0.029850746268656716	0.047619047619047616	0.06153846153846154	0.09523809523809523	0.13675213675213677	1	High
E01000855	Camden	0.0	0.0	0.0	0.0	0.01015228426395939	0.0111731843575419	0.012195121951219513	0.013071895424836602	0.039735099337748346	0.04225352112676056	0.06206896551724138	0.10204081632653061	0.09271523178807947	1	High
E01000856	Camden	0.0	0.0	0.004901960784313725	0.004629629629629629	0.004975124378109453	0.0	0.0	0.013888888888888888	0.023148148148148147	0.0330188679245283	0.05263157894736842	0.05851063829787234	0.056179775280898875	1	High
E01000857	Camden	0.002331002331002331	0.004739336492890996	0.007537688442211055	0.01020408163265306	0.010230179028132993	0.015789473684210527	0.02356020942408377	0.03367875647668394	0.04825737265415549	0.062162162162162166	0.08378378378378379	0.10270270270270271	0.11904761904761904	1	High
E01000858	Camden	0.0	0.0	0.0	0.0	0.0	0.0	0.0035587188612099642	0.0037174721189591076	0.007462686567164179	0.015503875968992248	0.03404255319148936	0.04310344827586207	0.08016877637130802	2	Medium
E01000859	Camden	0.007722007722007722	0.007905138339920948	0.0136986301369863	0.014256619144602852	0.01616161616161616	0.018947368421052633	0.040983606557377046	0.045454545454545456	0.05580357142857143	0.09425287356321839	0.10933940774487472	0.14691943127962084	0.16707021791767554	1	High
E01000860	Camden	0.0030581039755351682	0.0	0.0	0.0	0.003115264797507788	0.006535947712418301	0.02040816326530612	0.020134228187919462	0.03436426116838488	0.05017921146953405	0.07984790874524715	0.09057971014492754	0.10431654676258993	1	High
E01000861	Camden	0.0	0.0	0.0	0.0	0.0	0.0	0.0	0.011976047904191617	0.03164556962025317	0.06289308176100629	0.04794520547945205	0.060810810810810814	0.05263157894736842	1	High
E01000862	Camden	0.011516314779270634	0.011741682974559686	0.015717092337917484	0.015021459227467811	0.021739130434782608	0.030837004405286344	0.03711790393013101	0.04035874439461883	0.06235011990407674	0.08163265306122448	0.0892018779342723	0.11848341232227488	0.1192214111922141	1	High
E01000863	Camden	0.0	0.0	0.0	0.0	0.0	0.0	0.0	0.0	0.014285714285714285	0.02262443438914027	0.06372549019607843	0.0797872340425532	0.10309278350515463	1	High
E01000864	Camden	0.003367003367003367	0.0	0.0	0.0	0.0	0.007042253521126761	0.014234875444839857	0.021660649819494584	0.02247191011235955	0.025925925925925925	0.03614457831325301	0.07017543859649122	0.07327586206896551	1	High
E01000865	Camden	0.004545454545454545	0.009478672985781991	0.008928571428571428	0.014150943396226415	0.018867924528301886	0.018779342723004695	0.025906735751295335	0.026041666666666668	0.04568527918781726	0.06701030927835051	0.09743589743589744	0.09326424870466321	0.12834224598930483	1	High
E01000866	Camden	0.0	0.0	0.0	0.0	0.0	0.0	0.011428571428571429	0.02005730659025788	0.033846153846153845	0.054380664652567974	0.06752411575562701	0.07166123778501629	0.06840390879478828	1	High
E01000867	Camden	0.0	0.0	0.0	0.0	0.0	0.0	0.005376344086021506	0.005681818181818182	0.010752688172043012	0.033707865168539325	0.0375	0.061452513966480445	0.09248554913294797	1	High
E01000868	Camden	0.0	0.0	0.0	0.0	0.0043859649122807015	0.008771929824561403	0.018867924528301886	0.02252252252252252	0.02727272727272727	0.027777777777777776	0.041474654377880185	0.0821256038647343	0.08571428571428572	1	High
E01000869	Camden	0.0025	0.005319148936170213	0.008130081300813009	0.011049723756906077	0.013513513513513514	0.02406417112299465	0.019498607242339833	0.020833333333333332	0.032640949554896145	0.050156739811912224	0.06375838926174497	0.06985294117647059	0.05776173285198556	1	High
E01000870	Camden	0.0	0.0	0.0	0.0	0.0030581039755351682	0.006211180124223602	0.019867549668874173	0.026936026936026935	0.03546099290780142	0.03389830508474576	0.05190311418685121	0.05970149253731343	0.07462686567164178	1	High
E01000871	Camden	0.0018726591760299626	0.0037174721189591076	0.0036363636363636364	0.003656307129798903	0.008912655971479501	0.01584507042253521	0.02333931777378815	0.03710575139146568	0.051756007393715345	0.06779661016949153	0.0859375	0.10685483870967742	0.12121212121212122	1	High
E01000872	Camden	0.0	0.0	0.0	0.0	0.0	0.0	0.005649717514124294	0.012307692307692308	0.016025641025641024	0.022364217252396165	0.027692307692307693	0.026470588235294117	0.04100946372239748	2	Medium
E01000873	Camden	0.0	0.0	0.0	0.0023752969121140144	0.002331002331002331	0.004901960784313725	0.004975124378109453	0.015189873417721518	0.017948717948717947	0.031413612565445025	0.058981233243967826	0.07988980716253444	0.0821917808219178	1	High
E01000874	Camden	0.0	0.0	0.0	0.0	0.0	0.0	0.0026455026455026454	0.0027100271002710027	0.005555555555555556	0.028169014084507043	0.03206997084548105	0.05507246376811594	0.08	2	Medium
E01000875	Camden	0.0	0.0	0.0	0.0	0.0037174721189591076	0.006968641114982578	0.006779661016949152	0.011029411764705883	0.015209125475285171	0.01773049645390071	0.022813688212927757	0.02510460251046025	0.0371900826446281	2	Medium
E01000876	Camden	0.003367003367003367	0.0035714285714285713	0.0	0.0	0.0	0.0030959752321981426	0.006666666666666667	0.01020408163265306	0.013651877133105802	0.01948051948051948	0.04778156996587031	0.04697986577181208	0.05653710247349823	2	Medium
E01000877	Camden	0.0	0.0	0.0	0.0	0.0	0.002793296089385475	0.002898550724637681	0.006060606060606061	0.005988023952095809	0.03283582089552239	0.07210031347962383	0.08950617283950617	0.11214953271028037	1	High
E01000878	Camden	0.002188183807439825	0.006578947368421052	0.010845986984815618	0.010940919037199124	0.017699115044247787	0.022573363431151242	0.03139013452914798	0.03761061946902655	0.047520661157024795	0.07172131147540983	0.07867494824016563	0.11670020120724346	0.13346613545816732	1	High
E01000879	Camden	0.0024449877750611247	0.0024691358024691358	0.004975124378109453	0.005037783375314861	0.005249343832020997	0.013262599469496022	0.01856763925729443	0.02972972972972973	0.0443213296398892	0.09971509971509972	0.13056379821958458	0.15709969788519637	0.17201166180758018	1	High
E01000880	Camden	0.007952286282306162	0.006382978723404255	0.008639308855291577	0.010615711252653927	0.010940919037199124	0.011363636363636364	0.030878859857482184	0.045346062052505964	0.06310679611650485	0.08838383838383838	0.11917098445595854	0.14588859416445624	0.16753926701570682	1	High
E01000881	Camden	0.0	0.0	0.006493506493506494	0.009868421052631578	0.012738853503184714	0.015527950310559006	0.02564102564102564	0.034722222222222224	0.04895104895104895	0.06338028169014084	0.08239700374531835	0.09541984732824428	0.12301587301587301	1	High
E01000882	Camden	0.0021231422505307855	0.0045045045045045045	0.006607929515418502	0.0066815144766146995	0.009259259259259259	0.011235955056179775	0.011389521640091117	0.02142857142857143	0.03170731707317073	0.05263157894736842	0.07179487179487179	0.08974358974358974	0.08776595744680851	1	High
E01000883	Camden	0.0030864197530864196	0.0030864197530864196	0.0030959752321981426	0.006369426751592357	0.006734006734006734	0.007326007326007326	0.0076045627376425855	0.01838235294117647	0.02857142857142857	0.05704697986577181	0.08550185873605948	0.09448818897637795	0.11507936507936507	1	High
E01000884	Camden	0.010221465076660987	0.008291873963515755	0.0032258064516129032	0.0112	0.014040561622464899	0.01567398119122257	0.026234567901234566	0.03650793650793651	0.07060755336617405	0.09380234505862646	0.118491921005386	0.1556350626118068	0.16428571428571428	1	High
E01000885	Camden	0.0016474464579901153	0.003395585738539898	0.006825938566552901	0.008547008547008548	0.012006861063464836	0.024179620034542316	0.03804347826086957	0.05194805194805195	0.05904059040590406	0.08797127468581688	0.11818181818181818	0.14207650273224043	0.1689059500959693	1	High
E01000886	Camden	0.002688172043010753	0.0	0.0	0.002564102564102564	0.00510204081632653	0.007853403141361256	0.012594458438287154	0.015873015873015872	0.019230769230769232	0.03888888888888889	0.06876790830945559	0.08928571428571429	0.07766990291262135	1	High
E01000887	Camden	0.0	0.0	0.0	0.0	0.0	0.0	0.003289473684210526	0.010135135135135136	0.017241379310344827	0.02112676056338028	0.03308823529411765	0.04332129963898917	0.05434782608695652	2	Medium
E01000888	Camden	0.0027472527472527475	0.002857142857142857	0.002777777777777778	0.005291005291005291	0.005333333333333333	0.013966480446927373	0.01675977653631285	0.014124293785310734	0.02	0.03519061583577713	0.04229607250755287	0.06769230769230769	0.07166123778501629	1	High
E01000889	Camden	0.0	0.0	0.0	0.0	0.0	0.0	0.0	0.0035335689045936395	0.01056338028169014	0.017543859649122806	0.017543859649122806	0.02952029520295203	0.056338028169014086	2	Medium
E01000890	Camden	0.0	0.0	0.0	0.0	0.0	0.0	0.005714285714285714	0.005649717514124294	0.011494252873563218	0.0111731843575419	0.05128205128205128	0.047337278106508875	0.05389221556886228	2	Medium
E01000891	Camden	0.0	0.0	0.0	0.0	0.0	0.0	0.0	0.0	0.005952380952380952	0.005917159763313609	0.018404907975460124	0.029940119760479042	0.05172413793103448	2	Medium
E01000892	Camden	0.0	0.0	0.0	0.0024630541871921183	0.007444168734491315	0.010309278350515464	0.015748031496062992	0.02072538860103627	0.043243243243243246	0.0610079575596817	0.09887005649717515	0.11764705882352941	0.14201183431952663	1	High
E01000893	Camden	0.001968503937007874	0.004	0.006185567010309278	0.008281573498964804	0.01026694045174538	0.00998003992015968	0.016632016632016633	0.024844720496894408	0.05217391304347826	0.06896551724137931	0.10375275938189846	0.11655011655011654	0.12669683257918551	1	High
E01000894	Camden	0.002188183807439825	0.0	0.002127659574468085	0.002188183807439825	0.004395604395604396	0.004415011037527594	0.02054794520547945	0.029411764705882353	0.04316546762589928	0.07317073170731707	0.09660574412532637	0.13866666666666666	0.17754569190600522	1	High
E01000895	Camden	0.007518796992481203	0.005037783375314861	0.008108108108108109	0.005263157894736842	0.011461318051575931	0.005970149253731343	0.006042296072507553	0.009615384615384616	0.013559322033898305	0.03767123287671233	0.06143344709897611	0.09764309764309764	0.11827956989247312	1	High
E01000896	Camden	0.0016420361247947454	0.0067226890756302525	0.009868421052631578	0.008305647840531562	0.01020408163265306	0.015463917525773196	0.027538726333907058	0.039711191335740074	0.06367041198501873	0.09124767225325885	0.12284069097888675	0.1402439024390244	0.17197452229299362	1	High
E01000897	Camden	0.008896797153024912	0.009041591320072333	0.009074410163339383	0.011194029850746268	0.019855595667870037	0.022222222222222223	0.03667953667953668	0.048638132295719845	0.058823529411764705	0.09533073929961089	0.12298387096774194	0.15257731958762888	0.1759656652360515	1	High
E01000898	Camden	0.0032258064516129032	0.00684931506849315	0.010638297872340425	0.01444043321299639	0.0176678445229682	0.028070175438596492	0.03914590747330961	0.03636363636363636	0.03474903474903475	0.05639097744360902	0.07392996108949416	0.09876543209876543	0.1016260162601626	1	High
E01000899	Camden	0.006868131868131868	0.008253094910591471	0.006934812760055479	0.011095700416088766	0.023480662983425413	0.029166666666666667	0.047142857142857146	0.0524822695035461	0.06020558002936858	0.08235294117647059	0.1171875	0.1501597444089457	0.13870967741935483	1	High
E01000900	Camden	0.0	0.0	0.0	0.0	0.0	0.0	0.0032679738562091504	0.009933774834437087	0.012698412698412698	0.01607717041800643	0.038461538461538464	0.0410958904109589	0.04609929078014184	2	Medium
E01000901	Camden	0.004694835680751174	0.0	0.0	0.0	0.0	0.0	0.0	0.0078125	0.019011406844106463	0.025830258302583026	0.026217228464419477	0.051587301587301584	0.06882591093117409	2	Medium
E01000902	Camden	0.0	0.0	0.0	0.0	0.0	0.0	0.0	0.0	0.005076142131979695	0.01015228426395939	0.015873015873015872	0.031578947368421054	0.0718232044198895	2	Medium
E01000903	Camden	0.0	0.0	0.0	0.003076923076923077	0.0061162079510703364	0.00909090909090909	0.011904761904761904	0.012232415902140673	0.01948051948051948	0.03125	0.06428571428571428	0.06716417910447761	0.08955223880597014	1	High
E01000904	Camden	0.0	0.0	0.0	0.0	0.0	0.0	0.0	0.0	0.0033783783783783786	0.006802721088435374	0.02491103202846975	0.03508771929824561	0.05555555555555555	2	Medium
E01000905	Camden	0.0	0.0	0.0	0.0	0.0	0.0	0.0	0.0	0.012396694214876033	0.02100840336134454	0.03734439834024896	0.03139013452914798	0.039473684210526314	2	Medium
E01000906	Camden	0.0025575447570332483	0.005361930294906166	0.005434782608695652	0.008287292817679558	0.008823529411764706	0.012121212121212121	0.0121580547112462	0.015772870662460567	0.0429042904290429	0.05573770491803279	0.09385113268608414	0.10380622837370242	0.09157509157509157	1	High
E01000907	Camden	0.0	0.0	0.0	0.0	0.0	0.0	0.0038910505836575876	0.012145748987854251	0.015873015873015872	0.024489795918367346	0.05309734513274336	0.057777777777777775	0.06666666666666667	1	High
E01000908	Camden	0.0	0.0	0.0	0.002932551319648094	0.002890173410404624	0.0029069767441860465	0.0055248618784530384	0.01358695652173913	0.01928374655647383	0.02	0.02631578947368421	0.03503184713375796	0.04501607717041801	2	Medium
E01000909	Camden	0.0019047619047619048	0.00390625	0.005952380952380952	0.00992063492063492	0.003968253968253968	0.009823182711198428	0.014112903225806451	0.027944111776447105	0.041237113402061855	0.0707070707070707	0.08921161825726141	0.10395010395010396	0.12236286919831224	1	High
E01000910	Camden	0.0	0.0	0.002197802197802198	0.0044444444444444444	0.00684931506849315	0.009174311926605505	0.01405152224824356	0.02386634844868735	0.0327455919395466	0.06297229219143577	0.08086253369272237	0.08823529411764706	0.11452513966480447	1	High
E01000911	Camden	0.0	0.0	0.0	0.003048780487804878	0.0030303030303030303	0.003105590062111801	0.006269592476489028	0.006230529595015576	0.015060240963855422	0.017964071856287425	0.040625	0.04220779220779221	0.041237113402061855	2	Medium
E01000912	Camden	0.0	0.0	0.0	0.0	0.0	0.0	0.0	0.003367003367003367	0.014598540145985401	0.02877697841726619	0.034220532319391636	0.0390625	0.025	2	Medium
E01000913	Camden	0.011194029850746268	0.010935601458080195	0.013285024154589372	0.01444043321299639	0.015834348355663823	0.03184713375796178	0.04430379746835443	0.060759493670886074	0.08026315789473684	0.10714285714285714	0.13756613756613756	0.15290933694181327	0.16828929068150209	1	High
E01000914	Camden	0.005434782608695652	0.002770083102493075	0.005571030640668524	0.005917159763313609	0.009404388714733543	0.016778523489932886	0.010638297872340425	0.0149812734082397	0.023715415019762844	0.04017857142857143	0.06046511627906977	0.08597285067873303	0.09223300970873786	1	High
E01000915	Camden	0.0	0.0	0.0	0.0	0.0	0.0055248618784530384	0.012345679012345678	0.02857142857142857	0.03260869565217391	0.05142857142857143	0.06666666666666667	0.0784313725490196	0.07947019867549669	1	High
E01000916	Camden	0.0	0.0	0.0034129692832764505	0.006872852233676976	0.0071174377224199285	0.011627906976744186	0.023166023166023165	0.02681992337164751	0.02631578947368421	0.03686635944700461	0.06306306306306306	0.06818181818181818	0.08040201005025126	1	High
E01000917	Camden	0.0	0.0	0.0	0.0	0.0	0.0	0.0	0.0	0.005555555555555556	0.024390243902439025	0.03164556962025317	0.04666666666666667	0.07586206896551724	2	Medium
E01000918	Camden	0.00904977375565611	0.009478672985781991	0.008928571428571428	0.01485148514851485	0.014563106796116505	0.013888888888888888	0.01932367149758454	0.027906976744186046	0.03125	0.06435643564356436	0.07960199004975124	0.11274509803921569	0.11219512195121951	1	High
E01000919	Camden	0.0	0.0	0.0	0.0	0.0058823529411764705	0.012903225806451613	0.012422360248447204	0.02531645569620253	0.027210884353741496	0.04794520547945205	0.06382978723404255	0.11258278145695365	0.09655172413793103	1	High
E01000920	Camden	0.0	0.0	0.0	0.0	0.0	0.003745318352059925	0.01556420233463035	0.023255813953488372	0.038461538461538464	0.07169811320754717	0.09848484848484848	0.125	0.12544802867383512	1	High
E01000921	Camden	0.0	0.0	0.0	0.0036231884057971015	0.007547169811320755	0.011029411764705883	0.014134275618374558	0.017361111111111112	0.023890784982935155	0.03	0.04513888888888889	0.056818181818181816	0.06640625	1	High
E01000922	Camden	0.0	0.0	0.004149377593360996	0.00398406374501992	0.007692307692307693	0.007782101167315175	0.01893939393939394	0.024096385542168676	0.04081632653061224	0.052	0.0398406374501992	0.058333333333333334	0.08411214953271028	1	High
E01000923	Camden	0.0	0.0	0.0	0.0	0.005934718100890208	0.008982035928143712	0.014204545454545454	0.015105740181268883	0.025	0.02727272727272727	0.050314465408805034	0.07098765432098765	0.06329113924050633	1	High
E01000924	Camden	0.0031545741324921135	0.0032679738562091504	0.003355704697986577	0.0	0.0	0.0	0.003194888178913738	0.006666666666666667	0.023255813953488372	0.03289473684210526	0.04067796610169491	0.06785714285714285	0.08362369337979095	1	High
E01000925	Camden	0.0	0.0	0.0	0.0	0.0	0.0	0.0053475935828877	0.011363636363636364	0.021505376344086023	0.025906735751295335	0.04081632653061224	0.036458333333333336	0.03626943005181347	2	Medium
E01000926	Camden	0.004219409282700422	0.004424778761061947	0.004672897196261682	0.004784688995215311	0.009615384615384616	0.009259259259259259	0.009523809523809525	0.025380710659898477	0.01951219512195122	0.028846153846153848	0.06403940886699508	0.07575757575757576	0.07389162561576355	1	High
E01000927	Camden	0.0	0.0	0.0	0.0	0.0034965034965034965	0.007380073800738007	0.014598540145985401	0.017857142857142856	0.0299625468164794	0.03614457831325301	0.0392156862745098	0.06201550387596899	0.08300395256916997	1	High
E01000928	Camden	0.0	0.0	0.0	0.0	0.006134969325153374	0.006309148264984227	0.00625	0.02147239263803681	0.031746031746031744	0.040123456790123455	0.05362776025236593	0.05642633228840126	0.06907894736842106	1	High
E01000929	Camden	0.0037313432835820895	0.0	0.0	0.003436426116838488	0.0071174377224199285	0.01090909090909091	0.014598540145985401	0.018115942028985508	0.031578947368421054	0.037162162162162164	0.05128205128205128	0.06691449814126393	0.08873720136518772	1	High
E01000930	Camden	0.0	0.0	0.0	0.0	0.0	0.0	0.0	0.0	0.00816326530612245	0.02766798418972332	0.044715447154471545	0.042735042735042736	0.04484304932735426	2	Medium
E01000931	Camden	0.0	0.0	0.0	0.0	0.0	0.0	0.0	0.006944444444444444	0.0176678445229682	0.022222222222222223	0.05054151624548736	0.05555555555555555	0.0627062706270627	1	High
E01000932	Camden	0.0	0.0	0.0	0.0	0.0	0.0	0.0034482758620689655	0.01	0.01929260450160772	0.016556291390728478	0.027972027972027972	0.034013605442176874	0.05442176870748299	2	Medium
E01000933	Camden	0.0	0.0	0.0	0.0	0.0	0.0029850746268656717	0.020833333333333332	0.02654867256637168	0.03669724770642202	0.045307443365695796	0.05723905723905724	0.06382978723404255	0.0684931506849315	1	High
E01000934	Camden	0.0041841004184100415	0.0	0.0	0.0	0.0	0.0	0.0047169811320754715	0.0048543689320388345	0.00975609756097561	0.01951219512195122	0.022935779816513763	0.051643192488262914	0.06912442396313365	2	Medium
E01000935	Camden	0.0	0.0	0.004149377593360996	0.004016064257028112	0.007905138339920948	0.01171875	0.012096774193548387	0.016194331983805668	0.021551724137931036	0.022935779816513763	0.030973451327433628	0.037914691943127965	0.043478260869565216	2	Medium
E01000936	Camden	0.0	0.0	0.0	0.0	0.006711409395973154	0.0136986301369863	0.0273972602739726	0.036231884057971016	0.04316546762589928	0.033783783783783786	0.04861111111111111	0.06	0.051094890510948905	1	High
E01000938	Camden	0.0	0.0	0.0	0.0	0.0	0.0	0.0	0.0	0.016260162601626018	0.031496062992125984	0.041666666666666664	0.08264462809917356	0.09016393442622951	1	High
E01000939	Camden	0.0	0.0	0.0	0.0	0.0	0.006756756756756757	0.006993006993006993	0.014084507042253521	0.0196078431372549	0.0457516339869281	0.059602649006622516	0.061224489795918366	0.07194244604316546	1	High
E01000940	Camden	0.0	0.0	0.0	0.0	0.0	0.0	0.01	0.010416666666666666	0.009174311926605505	0.009174311926605505	0.019801980198019802	0.0196078431372549	0.02040816326530612	2	Medium
E01000941	Camden	0.0	0.0	0.0	0.0	0.0	0.0	0.008333333333333333	0.022900763358778626	0.02962962962962963	0.0425531914893617	0.056910569105691054	0.042735042735042736	0.0703125	1	High
E01000942	Camden	0.0	0.0	0.0	0.0	0.0	0.0	0.0	0.0	0.011235955056179775	0.0449438202247191	0.022727272727272728	0.04819277108433735	0.025974025974025976	2	Medium
E01000943	Camden	0.0	0.0	0.0	0.0	0.0	0.009433962264150943	0.009433962264150943	0.021052631578947368	0.03333333333333333	0.042105263157894736	0.09473684210526316	0.08235294117647059	0.09876543209876543	1	High
E01000944	Camden	0.0	0.0	0.0	0.0	0.0	0.0	0.0	0.005376344086021506	0.011428571428571429	0.046242774566473986	0.06451612903225806	0.06918238993710692	0.06369426751592357	1	High
E01000945	Camden	0.0	0.0	0.0	0.0	0.0	0.015151515151515152	0.016129032258064516	0.013986013986013986	0.026845637583892617	0.06015037593984962	0.07339449541284404	0.08411214953271028	0.11650485436893204	1	High
E01000946	Camden	0.0031645569620253164	0.0030120481927710845	0.005934718100890208	0.005970149253731343	0.011594202898550725	0.01524390243902439	0.024615384615384615	0.022364217252396165	0.046052631578947366	0.06020066889632107	0.0711743772241993	0.10780669144981413	0.12371134020618557	1	High
E01000947	Camden	0.004629629629629629	0.004807692307692308	0.0045045045045045045	0.0	0.0	0.0	0.0	0.010362694300518135	0.02072538860103627	0.034653465346534656	0.03954802259887006	0.04419889502762431	0.05357142857142857	2	Medium
E01000948	Camden	0.0	0.0029069767441860465	0.0027472527472527475	0.005681818181818182	0.009036144578313253	0.018404907975460124	0.01875	0.01466275659824047	0.0243161094224924	0.03903903903903904	0.05750798722044728	0.07540983606557378	0.09830508474576272	1	High
E01000949	Camden	0.004545454545454545	0.0047169811320754715	0.0	0.0	0.0	0.0	0.0	0.0	0.005405405405405406	0.010526315789473684	0.02857142857142857	0.041884816753926704	0.04918032786885246	2	Medium
E01000950	Camden	0.0	0.0	0.0	0.0	0.0	0.0	0.0	0.0	0.0	0.00819672131147541	0.009615384615384616	0.023255813953488372	0.0449438202247191	0	Low
E01000951	Camden	0.00558659217877095	0.0	0.0	0.0	0.0	0.0	0.0	0.005319148936170213	0.01098901098901099	0.022222222222222223	0.029940119760479042	0.031055900621118012	0.05325443786982249	2	Medium
E01000952	Camden	0.0	0.0	0.0	0.0	0.0	0.0	0.0	0.0	0.005494505494505495	0.010471204188481676	0.021621621621621623	0.025380710659898477	0.03286384976525822	2	Medium
E01000953	Camden	0.0	0.0	0.0	0.0	0.0	0.00823045267489712	0.015444015444015444	0.021660649819494584	0.041353383458646614	0.054982817869415807	0.07063197026022305	0.06545454545454546	0.1111111111111111	1	High
E01000954	Camden	0.005555555555555556	0.0	0.0	0.0	0.0	0.0	0.0	0.005747126436781609	0.011363636363636364	0.03529411764705882	0.024390243902439025	0.06060606060606061	0.07975460122699386	2	Medium
E01000955	Camden	0.0	0.0	0.0	0.0	0.0	0.0	0.0	0.0	0.006711409395973154	0.014598540145985401	0.015267175572519083	0.014925373134328358	0.036231884057971016	0	Low
E01000956	Camden	0.0	0.0	0.0	0.0	0.0	0.0	0.0	0.0	0.019736842105263157	0.03870967741935484	0.034013605442176874	0.049689440993788817	0.09090909090909091	2	Medium
E01000957	Camden	0.003952569169960474	0.008032128514056224	0.011904761904761904	0.012711864406779662	0.017391304347826087	0.02304147465437788	0.0297029702970297	0.03333333333333333	0.03271028037383177	0.033816425120772944	0.03804347826086957	0.05454545454545454	0.07058823529411765	1	High
E01000958	Camden	0.0	0.0	0.0	0.0	0.0	0.004672897196261682	0.015	0.019230769230769232	0.028846153846153848	0.029411764705882353	0.02857142857142857	0.05025125628140704	0.058823529411764705	2	Medium
E01000959	Camden	0.0	0.0	0.0	0.0	0.0	0.0	0.00625	0.012048192771084338	0.01875	0.024691358024691357	0.031055900621118012	0.025	0.0457516339869281	2	Medium
E01000960	Camden	0.0	0.0	0.0	0.002849002849002849	0.008955223880597015	0.012578616352201259	0.024464831804281346	0.01910828025477707	0.04013377926421405	0.04746835443037975	0.05573770491803279	0.06796116504854369	0.0744336569579288	1	High
E01000961	Camden	0.0	0.0	0.0	0.002881844380403458	0.00558659217877095	0.008645533141210375	0.00847457627118644	0.011560693641618497	0.01488095238095238	0.03058103975535168	0.06461538461538462	0.08125	0.08766233766233766	1	High
E01000962	Camden	0.0	0.0	0.0	0.0	0.0	0.0056022408963585435	0.011494252873563218	0.01764705882352941	0.028662420382165606	0.03987730061349693	0.06666666666666667	0.10231023102310231	0.1259259259259259	1	High
E01000963	Camden	0.011928429423459244	0.01026694045174538	0.010683760683760684	0.010615711252653927	0.014767932489451477	0.015873015873015872	0.016548463356973995	0.02112676056338028	0.036585365853658534	0.0625	0.0967741935483871	0.11764705882352941	0.1318051575931232	1	High
E01000964	Camden	0.0025	0.0026595744680851063	0.0027100271002710027	0.002857142857142857	0.0	0.0	0.0	0.0030211480362537764	0.0189873417721519	0.033950617283950615	0.05846153846153846	0.052307692307692305	0.06430868167202572	1	High
E01000965	Camden	0.0025380710659898475	0.005361930294906166	0.008450704225352112	0.011235955056179775	0.014005602240896359	0.022922636103151862	0.020588235294117647	0.020958083832335328	0.030959752321981424	0.043343653250773995	0.061488673139158574	0.08917197452229299	0.10135135135135136	1	High
E01000966	Camden	0.0	0.0	0.004123711340206186	0.006607929515418502	0.011363636363636364	0.012077294685990338	0.0125	0.017114914425427872	0.029556650246305417	0.04433497536945813	0.07124681933842239	0.11224489795918367	0.1506849315068493	1	High
E01000967	Camden	0.013618677042801557	0.01364522417153996	0.015355086372360844	0.02321083172147002	0.02857142857142857	0.03550295857988166	0.05263157894736842	0.051181102362204724	0.06986027944111776	0.08842105263157894	0.10882956878850103	0.14225941422594143	0.1609442060085837	1	High
E01000968	Camden	0.0	0.0	0.0	0.0	0.0	0.0	0.006006006006006006	0.014792899408284023	0.03257328990228013	0.040880503144654086	0.0392156862745098	0.0707070707070707	0.07220216606498195	1	High
E01000969	Camden	0.002053388090349076	0.0	0.0	0.0	0.0	0.0024449877750611247	0.005154639175257732	0.007772020725388601	0.01871657754010695	0.02040816326530612	0.03287671232876712	0.03380281690140845	0.05637982195845697	2	Medium
E01000970	Camden	0.0	0.0	0.0	0.0	0.0	0.0	0.0037593984962406013	0.007633587786259542	0.0078125	0.011235955056179775	0.03501945525291829	0.031496062992125984	0.05058365758754864	2	Medium
E01000971	Camden	0.002551020408163265	0.005208333333333333	0.00516795865633075	0.007978723404255319	0.0084985835694051	0.012232415902140673	0.015723270440251572	0.022082018927444796	0.019169329073482427	0.035256410256410256	0.06734006734006734	0.08970099667774087	0.10689655172413794	1	High
E01000972	Camden	0.0	0.0	0.0	0.0	0.0	0.0	0.009900990099009901	0.006289308176100629	0.003289473684210526	0.006211180124223602	0.016233766233766232	0.01910828025477707	0.040955631399317405	2	Medium
E01000973	Camden	0.0	0.0	0.0	0.0064516129032258064	0.00625	0.00625	0.002932551319648094	0.0	0.0029239766081871343	0.011267605633802818	0.011904761904761904	0.03323262839879154	0.03470031545741325	2	Medium
E01000974	Camden	0.0	0.0	0.0	0.0	0.0	0.0	0.0	0.0	0.0034482758620689655	0.0033783783783783786	0.0071174377224199285	0.02097902097902098	0.03806228373702422	0	Low
E01000975	Croydon	0.0	0.0	0.0	0.0	0.0	0.0	0.0038314176245210726	0.009074410163339383	0.012681159420289856	0.02029520295202952	0.03766478342749529	0.05060728744939271	0.059670781893004114	2	Medium
E01000976	Croydon	0.0	0.0	0.0	0.0	0.0	0.0	0.0	0.0	0.004132231404958678	0.004366812227074236	0.007125890736342043	0.01707317073170732	0.029339853300733496	0	Low
E01000977	Croydon	0.0	0.0	0.0	0.0	0.0	0.0	0.0	0.002242152466367713	0.009259259259259259	0.011764705882352941	0.013793103448275862	0.018475750577367205	0.024691358024691357	2	Medium
E01000978	Croydon	0.0	0.0	0.0	0.0	0.0	0.0	0.0	0.0024154589371980675	0.007211538461538462	0.012658227848101266	0.014962593516209476	0.017241379310344827	0.03015075376884422	2	Medium
E01000979	Croydon	0.0	0.0	0.0	0.0	0.0	0.0	0.0023584905660377358	0.006741573033707865	0.011286681715575621	0.01182033096926714	0.011848341232227487	0.017543859649122806	0.030848329048843187	2	Medium
E01000980	Croydon	0.0	0.0	0.0	0.0	0.0	0.0	0.0	0.0017006802721088435	0.0016750418760469012	0.0034904013961605585	0.0034542314335060447	0.005319148936170213	0.0142602495543672	0	Low
E01000981	Croydon	0.0	0.0	0.0	0.0	0.0	0.0	0.0035335689045936395	0.007246376811594203	0.008992805755395683	0.010619469026548672	0.011278195488721804	0.017241379310344827	0.02321083172147002	0	Low
E01000982	Croydon	0.0	0.0	0.0	0.0	0.0	0.0	0.0	0.0	0.004132231404958678	0.008247422680412371	0.010224948875255624	0.012658227848101266	0.022916666666666665	0	Low
E01000983	Croydon	0.0	0.0	0.0	0.0	0.0	0.0	0.0	0.0017035775127768314	0.005050505050505051	0.008305647840531562	0.012110726643598616	0.015706806282722512	0.018518518518518517	0	Low
E01000984	Croydon	0.0	0.0	0.0	0.0	0.0	0.0020833333333333333	0.004158004158004158	0.006160164271047228	0.006224066390041493	0.008658008658008658	0.011185682326621925	0.016317016317016316	0.02696078431372549	0	Low
E01000985	Croydon	0.0	0.0	0.0	0.0	0.0	0.0	0.0	0.0046875	0.011075949367088608	0.014285714285714285	0.013910355486862442	0.020123839009287926	0.0416	2	Medium
E01000986	Croydon	0.0	0.0	0.0	0.0	0.0	0.0	0.0	0.008438818565400843	0.01772525849335303	0.017341040462427744	0.03074670571010249	0.040638606676342524	0.05830903790087463	2	Medium
E01000987	Croydon	0.0	0.0	0.0	0.0	0.0	0.0017035775127768314	0.003395585738539898	0.00530035335689046	0.006993006993006993	0.009025270758122744	0.012704174228675136	0.009124087591240875	0.02962962962962963	0	Low
E01000989	Croydon	0.0	0.0	0.0	0.0	0.0	0.0	0.0	0.0023446658851113715	0.00468384074941452	0.00831353919239905	0.011933174224343675	0.020731707317073172	0.03190184049079755	0	Low
E01000990	Croydon	0.0	0.0	0.0	0.0	0.0	0.0	0.002188183807439825	0.006550218340611353	0.011037527593818985	0.011160714285714286	0.018223234624145785	0.018561484918793503	0.02823529411764706	2	Medium
E01000991	Croydon	0.0	0.0	0.0	0.0	0.0021344717182497333	0.0031282586027111575	0.005202913631633715	0.008412197686645636	0.014941302027748132	0.015418502202643172	0.023783783783783784	0.031982942430703626	0.0390032502708559	2	Medium
E01000992	Croydon	0.0	0.0	0.0	0.0	0.0	0.0	0.001579778830963665	0.004709576138147566	0.009630818619582664	0.015479876160990712	0.024844720496894408	0.028662420382165606	0.03425774877650897	2	Medium
E01000993	Croydon	0.0	0.0	0.0	0.0	0.0	0.0	0.0	0.0	0.0	0.0036496350364963502	0.010889292196007259	0.016605166051660517	0.022641509433962263	0	Low
E01000994	Croydon	0.0	0.0	0.0	0.0	0.0	0.0019342359767891683	0.0038684719535783366	0.005802707930367505	0.007434944237918215	0.009541984732824428	0.01195219123505976	0.016129032258064516	0.034482758620689655	0	Low
E01000995	Croydon	0.0	0.0	0.0	0.0	0.0	0.0	0.0	0.0	0.007125890736342043	0.014184397163120567	0.02320185614849188	0.030732860520094562	0.030373831775700934	2	Medium
E01000996	Croydon	0.0	0.0	0.0	0.0	0.0	0.0	0.004347826086956522	0.006593406593406593	0.011013215859030838	0.006756756756756757	0.004608294930875576	0.015765765765765764	0.02650602409638554	0	Low
E01000997	Croydon	0.0	0.0	0.0	0.0	0.0	0.0	0.0	0.0044444444444444444	0.006928406466512702	0.011363636363636364	0.016166281755196306	0.023255813953488372	0.041666666666666664	2	Medium
E01000998	Croydon	0.0	0.0	0.0	0.0	0.0	0.0	0.0	0.002857142857142857	0.0056657223796034	0.011695906432748537	0.014792899408284023	0.018867924528301886	0.018808777429467086	2	Medium
E01000999	Croydon	0.0	0.0	0.0	0.0	0.0	0.0	0.0	0.002617801047120419	0.010126582278481013	0.015665796344647518	0.02349869451697128	0.026041666666666668	0.031073446327683617	2	Medium
E01001000	Croydon	0.0	0.0	0.0	0.0	0.0	0.0	0.0	0.005291005291005291	0.012853470437017995	0.017811704834605598	0.016901408450704224	0.02247191011235955	0.025936599423631124	2	Medium
E01001001	Croydon	0.0	0.0	0.0	0.0	0.0	0.0	0.0	0.0	0.0	0.005555555555555556	0.010869565217391304	0.013440860215053764	0.013966480446927373	0	Low
E01001002	Croydon	0.0	0.0	0.0	0.0	0.0	0.0	0.0049504950495049506	0.01015228426395939	0.012224938875305624	0.011547344110854504	0.026634382566585957	0.021634615384615384	0.04020100502512563	2	Medium
E01001003	Croydon	0.0	0.0	0.0	0.0	0.0	0.0	0.0	0.0	0.0	0.0	0.009302325581395349	0.013986013986013986	0.021897810218978103	0	Low
E01001004	Croydon	0.0	0.0	0.0	0.0	0.0	0.0	0.0	0.0	0.004739336492890996	0.012618296529968454	0.012698412698412698	0.020537124802527645	0.03231017770597738	2	Medium
E01001005	Croydon	0.0	0.0	0.0027472527472527475	0.005434782608695652	0.005319148936170213	0.007352941176470588	0.009685230024213076	0.009779951100244499	0.01201923076923077	0.014705882352941176	0.015267175572519083	0.015957446808510637	0.021220159151193633	2	Medium
E01001006	Croydon	0.0	0.0	0.0	0.0	0.0	0.0	0.0	0.002004008016032064	0.00597609561752988	0.011472275334608031	0.020833333333333332	0.03262955854126679	0.04554455445544554	2	Medium
E01001007	Croydon	0.0	0.0	0.0	0.0	0.0	0.0	0.0	0.0031007751937984496	0.006230529595015576	0.011111111111111112	0.020537124802527645	0.030694668820678513	0.046052631578947366	2	Medium
E01001008	Croydon	0.0	0.0	0.0	0.0	0.0	0.0	0.0	0.0	0.004073319755600814	0.010309278350515464	0.02414486921529175	0.021413276231263382	0.03624733475479744	2	Medium
E01001009	Croydon	0.0	0.0	0.0	0.0	0.0	0.0	0.0	0.0018656716417910447	0.003766478342749529	0.0074487895716946	0.009596928982725527	0.009861932938856016	0.024640657084188913	0	Low
E01001010	Croydon	0.0	0.0	0.0	0.0	0.0	0.0	0.001996007984031936	0.0020161290322580645	0.002070393374741201	0.007905138339920948	0.007677543186180422	0.019646365422396856	0.04032258064516129	0	Low
E01001011	Croydon	0.0	0.0	0.0	0.0	0.0	0.0	0.0	0.0	0.0	0.0	0.0	0.0024630541871921183	0.016	0	Low
E01001012	Croydon	0.0	0.0	0.0	0.0	0.0	0.0	0.0	0.0	0.004576659038901602	0.00954653937947494	0.014778325123152709	0.021176470588235293	0.02962962962962963	2	Medium
E01001013	Croydon	0.0	0.0	0.0	0.0	0.0	0.0	0.0	0.0	0.0	0.004166666666666667	0.011061946902654867	0.015555555555555555	0.022573363431151242	0	Low
E01001014	Croydon	0.0	0.0	0.0	0.0	0.0012953367875647669	0.001226993865030675	0.002331002331002331	0.007909604519774011	0.005649717514124294	0.007945516458569807	0.013559322033898305	0.017341040462427744	0.030624263839811542	0	Low
E01001015	Croydon	0.0017006802721088435	0.0	0.0	0.0	0.0	0.0	0.001564945226917058	0.003372681281618887	0.00473186119873817	0.00782472613458529	0.009448818897637795	0.014539579967689823	0.024793388429752067	0	Low
E01001016	Croydon	0.0	0.0	0.0	0.0	0.0	0.0	0.002190580503833516	0.005580357142857143	0.008948545861297539	0.012925969447708578	0.018050541516245487	0.026128266033254157	0.04028436018957346	2	Medium
E01001017	Croydon	0.0	0.0	0.0	0.001059322033898305	0.002070393374741201	0.003134796238244514	0.004081632653061225	0.006243496357960458	0.008501594048884165	0.008447729672650475	0.01251303441084463	0.026096033402922755	0.049214659685863874	2	Medium
E01001018	Croydon	0.0	0.0	0.0	0.001182033096926714	0.0011750881316098707	0.0011560693641618498	0.0022727272727272726	0.0022346368715083797	0.005512679162072767	0.006644518272425249	0.015367727771679473	0.018909899888765295	0.022727272727272728	0	Low
E01001019	Croydon	0.0	0.0	0.0	0.0	0.0	0.0	0.0024968789013732834	0.004895960832313341	0.007246376811594203	0.008610086100861008	0.016229712858926344	0.026888604353393086	0.04249667994687915	2	Medium
E01001020	Croydon	0.0	0.0	0.0	0.0	0.0	0.0	0.0	0.0012642225031605564	0.001288659793814433	0.0025673940949935813	0.010416666666666666	0.015810276679841896	0.02513227513227513	0	Low
E01001021	Croydon	0.0	0.0	0.0	0.0	0.0	0.0	0.0	0.0	0.004032258064516129	0.006060606060606061	0.008264462809917356	0.013944223107569721	0.02952755905511811	0	Low
E01001022	Croydon	0.0	0.0	0.0	0.0	0.0	0.0	0.0	0.0023612750885478157	0.004634994206257242	0.006772009029345372	0.01056338028169014	0.024881516587677725	0.03418803418803419	2	Medium
E01001023	Croydon	0.0019305019305019305	0.0	0.0	0.0	0.0017035775127768314	0.003048780487804878	0.004243281471004243	0.0012578616352201257	0.004581901489117984	0.00866738894907909	0.022222222222222223	0.027225130890052355	0.04051172707889126	2	Medium
E01001024	Croydon	0.0	0.0	0.0	0.0	0.0	0.003048780487804878	0.0043541364296081275	0.005747126436781609	0.007288629737609329	0.008888888888888889	0.013740458015267175	0.01935483870967742	0.03099510603588907	2	Medium
E01001025	Croydon	0.0	0.0	0.0	0.0	0.0	0.0	0.0	0.002911208151382824	0.007633587786259542	0.011782032400589101	0.01639344262295082	0.022935779816513763	0.0359375	2	Medium
E01001026	Croydon	0.0	0.0	0.0	0.0	0.0	0.0023612750885478157	0.004662004662004662	0.005787037037037037	0.0071174377224199285	0.009216589861751152	0.012865497076023392	0.02579132473622509	0.028537455410225922	2	Medium
E01001027	Croydon	0.0	0.0	0.0	0.00117096018735363	0.002328288707799767	0.00461361014994233	0.0053475935828877	0.010794896957801767	0.015873015873015872	0.022222222222222223	0.03254678600488202	0.04538216560509554	0.0656763096168882	2	Medium
E01001028	Croydon	0.0	0.0	0.0	0.0009950248756218905	0.002036659877800407	0.003875968992248062	0.004789272030651341	0.004770992366412214	0.006692160611854685	0.011753183153770812	0.021021021021021023	0.040123456790123455	0.058212058212058215	2	Medium
E01001029	Croydon	0.0	0.0	0.0	0.0	0.00411522633744856	0.0066844919786096255	0.007936507936507936	0.008053691275167786	0.009641873278236915	0.012228260869565218	0.022757697456492636	0.0321285140562249	0.04891304347826087	2	Medium
E01001030	Croydon	0.0	0.0	0.0	0.00130718954248366	0.00129366106080207	0.0012706480304955528	0.0025380710659898475	0.00625	0.00902061855670103	0.017632241813602016	0.02518891687657431	0.03901170351105332	0.06125166444740346	2	Medium
E01001031	Croydon	0.0	0.0	0.0	0.0	0.0	0.0	0.001184834123222749	0.002336448598130841	0.008027522935779817	0.012956419316843345	0.024271844660194174	0.03787878787878788	0.04954367666232073	2	Medium
E01001032	Croydon	0.001226993865030675	0.0012547051442910915	0.0	0.0	0.0025252525252525255	0.0037546933667083854	0.006361323155216285	0.010403120936280884	0.019255455712451863	0.02656042496679947	0.035110533159947985	0.04521276595744681	0.0653950953678474	2	Medium
E01001033	Croydon	0.0	0.0	0.0	0.0	0.0	0.0016835016835016834	0.003436426116838488	0.010084033613445379	0.014035087719298246	0.012152777777777778	0.025	0.0353356890459364	0.055456171735241505	2	Medium
E01001034	Croydon	0.0	0.0	0.0	0.0	0.0	0.0	0.0	0.0	0.0	0.0	0.008210180623973728	0.008532423208191127	0.02727272727272727	0	Low
E01001035	Croydon	0.0	0.0	0.0	0.0	0.0	0.0	0.00196078431372549	0.003952569169960474	0.007827788649706457	0.009560229445506692	0.015414258188824663	0.021956087824351298	0.029106029106029108	2	Medium
E01001036	Croydon	0.0	0.0	0.0	0.0013850415512465374	0.002758620689655172	0.0054869684499314125	0.006896551724137931	0.006896551724137931	0.009641873278236915	0.014725568942436412	0.02699055330634278	0.042134831460674156	0.07275320970042796	2	Medium
E01001037	Croydon	0.0	0.0	0.0024271844660194173	0.0025188916876574307	0.004694835680751174	0.004434589800443459	0.007246376811594203	0.004618937644341801	0.008968609865470852	0.009070294784580499	0.004739336492890996	0.014423076923076924	0.031862745098039214	0	Low
E01001038	Croydon	0.0	0.0	0.0	0.0	0.0	0.0017730496453900709	0.003430531732418525	0.00510204081632653	0.006802721088435374	0.007259528130671506	0.01056338028169014	0.02722323049001815	0.04	2	Medium
E01001039	Croydon	0.0	0.0	0.0	0.0	0.0027100271002710027	0.005457025920873124	0.00804289544235925	0.013513513513513514	0.013280212483399735	0.018970189701897018	0.03230148048452221	0.052770448548812667	0.07036535859269283	2	Medium
E01001040	Croydon	0.0	0.0	0.0	0.0	0.0	0.0	0.0	0.0	0.0	0.005905511811023622	0.011741682974559686	0.015717092337917484	0.015873015873015872	0	Low
E01001041	Croydon	0.0	0.0	0.0	0.0	0.0	0.0	0.0019083969465648854	0.003738317757009346	0.005253940455341506	0.007079646017699115	0.011406844106463879	0.019880715705765408	0.025691699604743084	0	Low
E01001042	Croydon	0.0	0.0	0.0	0.0	0.0	0.0	0.0	0.002257336343115124	0.004576659038901602	0.004629629629629629	0.013824884792626729	0.014388489208633094	0.019656019656019656	0	Low
E01001043	Croydon	0.0	0.0	0.0	0.0	0.0	0.0	0.0	0.0029411764705882353	0.005698005698005698	0.008438818565400843	0.02	0.023872679045092837	0.02435723951285521	2	Medium
E01001044	Croydon	0.0	0.0	0.0	0.0	0.0	0.0028694404591104736	0.005578800557880056	0.009817671809256662	0.01276595744680851	0.01881331403762663	0.036284470246734396	0.046476761619190406	0.060294117647058824	2	Medium
E01001045	Croydon	0.0	0.0	0.0	0.0	0.0	0.0021551724137931034	0.0034965034965034965	0.00487012987012987	0.005084745762711864	0.009884678747940691	0.01721170395869191	0.02159468438538206	0.027375201288244767	2	Medium
E01001046	Croydon	0.0	0.0	0.0	0.0	0.0	0.0	0.0	0.0	0.003968253968253968	0.007751937984496124	0.011764705882352941	0.016494845360824743	0.03375527426160337	0	Low
E01001047	Croydon	0.002364066193853428	0.0	0.0	0.0	0.0	0.0021231422505307855	0.0021413276231263384	0.004464285714285714	0.004514672686230248	0.004484304932735426	0.013953488372093023	0.02040816326530612	0.025906735751295335	0	Low
E01001048	Croydon	0.0	0.0	0.0	0.0	0.0	0.0	0.0	0.003883495145631068	0.005484460694698354	0.009107468123861567	0.012797074954296161	0.024029574861367836	0.025390625	2	Medium
E01001049	Croydon	0.0	0.0	0.0	0.0	0.0	0.0	0.0	0.0041265474552957355	0.007062146892655367	0.022488755622188907	0.0374414976599064	0.05401234567901234	0.09312977099236641	2	Medium
E01001050	Croydon	0.0027247956403269754	0.0	0.0	0.0	0.0	0.0026455026455026454	0.005141388174807198	0.008086253369272238	0.01084010840108401	0.013404825737265416	0.013227513227513227	0.021917808219178082	0.021917808219178082	2	Medium
E01001051	Croydon	0.0	0.0	0.0	0.0	0.0	0.0	0.0	0.0	0.0	0.0	0.006864988558352402	0.011160714285714286	0.016355140186915886	0	Low
E01001052	Croydon	0.0	0.0	0.0	0.0	0.0	0.0	0.002347417840375587	0.007211538461538462	0.011904761904761904	0.00702576112412178	0.0023584905660377358	0.0	0.0	0	Low
E01001053	Croydon	0.0	0.0	0.0	0.0	0.0	0.0	0.0	0.0	0.0036968576709796672	0.00546448087431694	0.009025270758122744	0.0142602495543672	0.028119507908611598	0	Low
E01001054	Croydon	0.0	0.0	0.0	0.0	0.0	0.0019120458891013384	0.0037313432835820895	0.005357142857142857	0.008532423208191127	0.003527336860670194	0.014209591474245116	0.020869565217391306	0.026362038664323375	2	Medium
E01001055	Croydon	0.0	0.0	0.0	0.0	0.0	0.0	0.0	0.0019193857965451055	0.005639097744360902	0.007434944237918215	0.009671179883945842	0.014084507042253521	0.014	0	Low
E01001057	Croydon	0.0	0.0	0.0	0.0	0.0	0.0	0.0	0.0	0.0	0.007058823529411765	0.011848341232227487	0.015706806282722512	0.015228426395939087	0	Low
E01001058	Croydon	0.0	0.0	0.0	0.0	0.0	0.0	0.0	0.0016129032258064516	0.00473186119873817	0.00641025641025641	0.008210180623973728	0.014975041597337771	0.025806451612903226	0	Low
E01001059	Croydon	0.0	0.0	0.0	0.0	0.0	0.0	0.0	0.0	0.0015698587127158557	0.004838709677419355	0.008064516129032258	0.011400651465798045	0.021207177814029365	0	Low
E01001060	Croydon	0.0	0.0	0.0	0.0	0.0	0.0	0.0013774104683195593	0.005689900426742532	0.0084985835694051	0.0042796005706134095	0.0074850299401197605	0.01687116564417178	0.024077046548956663	0	Low
E01001061	Croydon	0.0	0.0	0.0	0.0	0.0	0.0	0.0	0.0	0.0029282576866764276	0.005943536404160475	0.010279001468428781	0.014727540500736377	0.017569546120058566	0	Low
E01001062	Croydon	0.001201923076923077	0.0	0.0	0.0025031289111389237	0.0037128712871287127	0.0036900369003690036	0.007566204287515763	0.006657789613848202	0.010430247718383311	0.01675257731958763	0.03153745072273324	0.037467700258397935	0.05390835579514825	2	Medium
E01001063	Croydon	0.0	0.0	0.0	0.0027137042062415195	0.005208333333333333	0.00646830530401035	0.007643312101910828	0.009079118028534372	0.011826544021024968	0.01045751633986928	0.018111254851228976	0.034482758620689655	0.046008119079837616	2	Medium
E01001064	Croydon	0.0	0.0	0.0	0.0	0.0	0.0011402508551881414	0.005733944954128441	0.008968609865470852	0.012263099219620958	0.02027027027027027	0.03788748564867968	0.05653710247349823	0.07701711491442542	2	Medium
E01001065	Croydon	0.0	0.0	0.0	0.0	0.0	0.001584786053882726	0.004838709677419355	0.0076103500761035	0.010752688172043012	0.00933125972006221	0.019230769230769232	0.02066772655007949	0.032520325203252036	2	Medium
E01001066	Croydon	0.0	0.0	0.0	0.0	0.0	0.002136752136752137	0.004366812227074236	0.0042643923240938165	0.006666666666666667	0.008620689655172414	0.010706638115631691	0.011160714285714286	0.024774774774774775	0	Low
E01001067	Croydon	0.0	0.0	0.0	0.0	0.0010672358591248667	0.0021668472372697724	0.00881057268722467	0.01327433628318584	0.019543973941368076	0.021436227224008574	0.024731182795698924	0.04202586206896552	0.06739130434782609	2	Medium
E01001068	Croydon	0.0	0.0	0.0	0.0	0.0	0.0	0.0022396416573348264	0.004415011037527594	0.006586169045005488	0.007909604519774011	0.017241379310344827	0.027554535017221583	0.03952095808383234	2	Medium
E01001069	Croydon	0.0015337423312883436	0.0015748031496062992	0.0	0.0	0.0015698587127158557	0.0061162079510703364	0.007451564828614009	0.007518796992481203	0.007518796992481203	0.014814814814814815	0.027696793002915453	0.03692762186115214	0.04923076923076923	2	Medium
E01001070	Croydon	0.0	0.0	0.0	0.0	0.0	0.0	0.0	0.0011507479861910242	0.0035335689045936395	0.006009615384615385	0.012224938875305624	0.018137847642079808	0.028846153846153848	0	Low
E01001071	Croydon	0.0	0.0	0.0	0.0	0.0	0.0	0.0	0.0	0.0	0.002152852529601722	0.009879253567508232	0.013071895424836602	0.018518518518518517	0	Low
E01001072	Croydon	0.0	0.0	0.0	0.0010183299389002036	0.002044989775051125	0.004028197381671702	0.005065856129685917	0.007035175879396985	0.01627670396744659	0.017346938775510204	0.0336734693877551	0.051440329218107	0.07897545357524013	2	Medium
E01001073	Croydon	0.0017035775127768314	0.003401360544217687	0.003305785123966942	0.005136986301369863	0.006482982171799027	0.00667779632721202	0.008264462809917356	0.009884678747940691	0.012152777777777778	0.014571948998178506	0.022018348623853212	0.02181818181818182	0.03090909090909091	2	Medium
E01001074	Croydon	0.0	0.0	0.0	0.0	0.0	0.0	0.0038510911424903724	0.007575757575757576	0.009937888198757764	0.01256281407035176	0.014814814814814815	0.021144278606965175	0.03861517976031957	2	Medium
E01001075	Croydon	0.0	0.0	0.0	0.0	0.0	0.0	0.0	0.001564945226917058	0.0030959752321981426	0.009448818897637795	0.021035598705501618	0.021487603305785124	0.03184713375796178	2	Medium
E01001076	Croydon	0.0	0.0	0.0	0.0	0.0	0.0	0.0	0.0018248175182481751	0.0018552875695732839	0.0036101083032490976	0.0054249547920434	0.005628517823639775	0.013157894736842105	0	Low
E01001077	Croydon	0.0	0.0	0.0	0.0	0.0	0.0016129032258064516	0.0048543689320388345	0.006462035541195477	0.009554140127388535	0.0112	0.016051364365971106	0.017973856209150325	0.025466893039049237	2	Medium
E01001078	Croydon	0.0	0.0	0.0	0.0	0.0	0.0	0.0	0.002004008016032064	0.002028397565922921	0.003976143141153081	0.015533980582524271	0.01949317738791423	0.02495201535508637	0	Low
E01001079	Croydon	0.0	0.0	0.0	0.0	0.0	0.0	0.0	0.0015923566878980893	0.0033333333333333335	0.0032679738562091504	0.009836065573770493	0.01353637901861252	0.028119507908611598	0	Low
E01001080	Croydon	0.0	0.0	0.0	0.0	0.0	0.0	0.0	0.0	0.002531645569620253	0.0024875621890547263	0.0049261083743842365	0.009708737864077669	0.019704433497536946	0	Low
E01001081	Croydon	0.0	0.0	0.0	0.0	0.0	0.0	0.0	0.00186219739292365	0.00186219739292365	0.0035971223021582736	0.0035460992907801418	0.011131725417439703	0.016574585635359115	0	Low
E01001082	Croydon	0.0	0.0	0.0	0.0	0.0	0.0	0.0	0.00530035335689046	0.0070052539404553416	0.0033277870216306157	0.01015228426395939	0.019400352733686066	0.025089605734767026	0	Low
E01001083	Croydon	0.0	0.0	0.0	0.0	0.0	0.002777777777777778	0.004137931034482759	0.0056179775280898875	0.00847457627118644	0.013043478260869565	0.02023121387283237	0.028963414634146343	0.045307443365695796	2	Medium
E01001084	Croydon	0.0012738853503184713	0.0	0.0	0.0012048192771084338	0.0024813895781637717	0.0049813200498132005	0.006297229219143577	0.006172839506172839	0.012953367875647668	0.01876675603217158	0.04204993429697766	0.05466666666666667	0.06566347469220246	2	Medium
E01001085	Croydon	0.0	0.0	0.0	0.0	0.0	0.0	0.0021691973969631237	0.004395604395604396	0.00646551724137931	0.008620689655172414	0.019189765458422176	0.02569593147751606	0.04387990762124711	2	Medium
E01001086	Croydon	0.0	0.0	0.0	0.0	0.0	0.0	0.001594896331738437	0.0031746031746031746	0.003179650238473768	0.009389671361502348	0.022838499184339316	0.03161397670549085	0.041390728476821195	2	Medium
E01001087	Croydon	0.0	0.0	0.0	0.0	0.0016155088852988692	0.0030534351145038168	0.005979073243647235	0.009202453987730062	0.016320474777448073	0.020497803806734993	0.030120481927710843	0.0380517503805175	0.043548387096774194	2	Medium
E01001088	Croydon	0.0017152658662092624	0.0017793594306049821	0.0018181818181818182	0.0	0.0	0.0	0.0	0.0016863406408094434	0.006734006734006734	0.011570247933884297	0.015706806282722512	0.027923211169284468	0.03985507246376811	2	Medium
E01001089	Croydon	0.0	0.0	0.0	0.0	0.0	0.0	0.0	0.0058823529411764705	0.013592233009708738	0.015594541910331383	0.026262626262626262	0.023809523809523808	0.031055900621118012	2	Medium
E01001090	Croydon	0.0	0.0	0.0	0.0	0.0	0.0	0.0	0.001652892561983471	0.0016638935108153079	0.0032102728731942215	0.009868421052631578	0.01288244766505636	0.026845637583892617	0	Low
E01001091	Croydon	0.0	0.0	0.0	0.0	0.0	0.0	0.0029717682020802376	0.005873715124816446	0.007288629737609329	0.013293943870014771	0.02923076923076923	0.03697996918335902	0.057902973395931145	2	Medium
E01001092	Croydon	0.0	0.0	0.0	0.0	0.0	0.0	0.001201923076923077	0.0024154589371980675	0.012269938650306749	0.022167487684729065	0.03508771929824561	0.05441354292623942	0.0782608695652174	2	Medium
E01001093	Croydon	0.0	0.0	0.0	0.0	0.0	0.0	0.0	0.0014492753623188406	0.0014104372355430183	0.0028169014084507044	0.018156424581005588	0.025069637883008356	0.055873925501432664	2	Medium
E01001094	Croydon	0.0	0.0	0.0010183299389002036	0.0029239766081871343	0.004897159647404506	0.008604206500956023	0.00999000999000999	0.013820335636722606	0.019646365422396856	0.027613412228796843	0.039177277179236046	0.06153846153846154	0.08902691511387163	1	High
E01001095	Croydon	0.0	0.0	0.0	0.0	0.0	0.0	0.0	0.003590664272890485	0.0035587188612099642	0.007547169811320755	0.009487666034155597	0.014311270125223614	0.027881040892193308	0	Low
E01001096	Croydon	0.0	0.0	0.0	0.0	0.0013157894736842105	0.0026109660574412533	0.005333333333333333	0.006510416666666667	0.009408602150537635	0.014745308310991957	0.023872679045092837	0.037037037037037035	0.05056179775280899	2	Medium
E01001097	Croydon	0.0	0.0	0.0	0.0	0.0	0.0	0.0015174506828528073	0.0030534351145038168	0.0045045045045045045	0.009202453987730062	0.0182370820668693	0.020440251572327043	0.03470031545741325	2	Medium
E01001098	Croydon	0.0	0.0	0.0	0.0	0.0	0.0012919896640826874	0.0038809831824062097	0.006510416666666667	0.011553273427471117	0.010638297872340425	0.017150395778364115	0.032	0.0546875	2	Medium
E01001099	Croydon	0.0	0.0	0.0	0.0	0.001607717041800643	0.0016129032258064516	0.0032	0.004754358161648178	0.006269592476489028	0.007936507936507936	0.012987012987012988	0.023450586264656615	0.02772963604852686	2	Medium
E01001100	Croydon	0.0	0.0	0.0	0.0	0.0	0.0	0.003236245954692557	0.0066555740432612314	0.009983361064891847	0.014218009478672985	0.018032786885245903	0.02735042735042735	0.03614457831325301	2	Medium
E01001101	Croydon	0.0	0.0	0.0	0.0	0.0012330456226880395	0.003740648379052369	0.004932182490752158	0.006218905472636816	0.012135922330097087	0.012594458438287154	0.016414141414141416	0.029639175257731958	0.046753246753246755	2	Medium
E01001102	Croydon	0.0	0.0	0.0	0.0	0.003667481662591687	0.007389162561576354	0.011180124223602485	0.012091898428053204	0.013142174432497013	0.017412935323383085	0.01990049751243781	0.031047865459249677	0.04491413474240423	2	Medium
E01001103	Croydon	0.0	0.0	0.0	0.001177856301531213	0.002288329519450801	0.0033632286995515697	0.00563063063063063	0.0056433408577878106	0.006936416184971098	0.008264462809917356	0.019300361881785282	0.02132701421800948	0.03218116805721097	2	Medium
E01001104	Croydon	0.0	0.0012315270935960591	0.00234192037470726	0.0035335689045936395	0.004645760743321719	0.00580046403712297	0.006718924972004479	0.0023501762632197414	0.008149010477299184	0.014134275618374558	0.016766467065868262	0.030413625304136254	0.04654088050314465	2	Medium
E01001105	Croydon	0.0	0.0	0.0	0.0	0.0	0.0	0.0	0.0012285012285012285	0.0036540803897685747	0.007453416149068323	0.00878293601003764	0.013647642679900745	0.019441069258809233	0	Low
E01001106	Croydon	0.0	0.0	0.0	0.0	0.0013333333333333333	0.002607561929595828	0.003911342894393742	0.005284015852047556	0.007936507936507936	0.012016021361815754	0.014511873350923483	0.01881720430107527	0.017082785808147174	2	Medium
E01001107	Croydon	0.0	0.0	0.0	0.0	0.0	0.0	0.0034924330616996507	0.009259259259259259	0.01718213058419244	0.022909507445589918	0.037383177570093455	0.044740024183796856	0.059393939393939395	2	Medium
E01001108	Croydon	0.0	0.0	0.0	0.0	0.0	0.0	0.0028957528957528956	0.004770992366412214	0.006730769230769231	0.011928429423459244	0.02106318956870612	0.02330293819655522	0.0455005055611729	2	Medium
E01001109	Croydon	0.0	0.0	0.0	0.0	0.0	0.0	0.0	0.0019305019305019305	0.003816793893129771	0.0057361376673040155	0.005964214711729622	0.01593625498007968	0.019417475728155338	0	Low
E01001110	Croydon	0.0	0.0	0.0	0.0	0.0	0.0	0.0	0.004081632653061225	0.008368200836820083	0.012422360248447204	0.01545253863134658	0.016018306636155607	0.029339853300733496	0	Low
E01001111	Croydon	0.0	0.0	0.0	0.0	0.0	0.0	0.0	0.0022222222222222222	0.0022471910112359553	0.011061946902654867	0.016203703703703703	0.021634615384615384	0.023923444976076555	2	Medium
E01001112	Croydon	0.0	0.0	0.0	0.0	0.0	0.0	0.0	0.0	0.003795066413662239	0.009345794392523364	0.013861386138613862	0.021956087824351298	0.02982107355864811	2	Medium
E01001113	Croydon	0.0	0.0	0.0	0.0	0.0	0.0	0.0	0.003738317757009346	0.007104795737122558	0.01125703564727955	0.019762845849802372	0.022988505747126436	0.03441295546558704	2	Medium
E01001114	Croydon	0.0	0.0	0.0	0.0	0.0	0.0	0.0	0.0	0.0	0.0026246719160104987	0.01643835616438356	0.005571030640668524	0.01971830985915493	0	Low
E01001115	Croydon	0.0	0.0	0.0	0.0	0.0	0.0	0.00211864406779661	0.0041928721174004195	0.006521739130434782	0.008658008658008658	0.011061946902654867	0.024282560706401765	0.034482758620689655	2	Medium
E01001116	Croydon	0.002564102564102564	0.0	0.0	0.0	0.0	0.0	0.0	0.0	0.0	0.004962779156327543	0.01837270341207349	0.028277634961439587	0.04533333333333334	2	Medium
E01001117	Croydon	0.0	0.0	0.0	0.0	0.0	0.0	0.0	0.0	0.0	0.0014970059880239522	0.0030441400304414	0.018808777429467086	0.031746031746031744	0	Low
E01001118	Croydon	0.0	0.0	0.0	0.0	0.0	0.0	0.0	0.0	0.003929273084479371	0.011857707509881422	0.014084507042253521	0.021141649048625793	0.03076923076923077	2	Medium
E01001119	Croydon	0.0	0.0	0.0	0.0	0.0	0.0	0.0012804097311139564	0.0025673940949935813	0.005148005148005148	0.008939974457215836	0.015748031496062992	0.02056555269922879	0.035479632063074903	2	Medium
E01001120	Croydon	0.0	0.0	0.001610305958132045	0.00315955766192733	0.0030864197530864196	0.004702194357366771	0.006379585326953748	0.007911392405063292	0.009538950715421303	0.01288244766505636	0.018691588785046728	0.020766773162939296	0.03114754098360656	2	Medium
E01001121	Croydon	0.0	0.0	0.0	0.0	0.0	0.0011363636363636363	0.0023094688221709007	0.004672897196261682	0.00589622641509434	0.010514018691588784	0.020581113801452784	0.031407035175879394	0.05584415584415584	2	Medium
E01001122	Croydon	0.0	0.0	0.0	0.0	0.0	0.0027063599458728013	0.0067842605156037995	0.01094391244870041	0.012465373961218837	0.016853932584269662	0.02564102564102564	0.04329004329004329	0.07496463932107496	2	Medium
E01001123	Croydon	0.0	0.0	0.0	0.0	0.0	0.001182033096926714	0.0035671819262782403	0.0048367593712212815	0.00842358604091456	0.01488833746898263	0.025	0.03015075376884422	0.03979460847240052	2	Medium
E01001124	Croydon	0.0	0.0	0.0	0.0	0.0	0.0011049723756906078	0.0022172949002217295	0.003393665158371041	0.005580357142857143	0.006764374295377677	0.018497109826589597	0.029411764705882353	0.039285714285714285	2	Medium
E01001125	Croydon	0.0	0.0	0.0	0.0	0.0	0.00125	0.003787878787878788	0.005089058524173028	0.007692307692307693	0.009067357512953367	0.01038961038961039	0.014905149051490514	0.02361111111111111	0	Low
E01001126	Croydon	0.0	0.0	0.0	0.0	0.0012836970474967907	0.00258732212160414	0.004005340453938585	0.005291005291005291	0.006527415143603133	0.006510416666666667	0.010610079575596816	0.011004126547455296	0.02203856749311295	0	Low
E01001127	Croydon	0.0	0.0	0.0	0.0	0.0	0.0	0.0011312217194570137	0.004550625711035267	0.011933174224343675	0.013048635824436536	0.014634146341463415	0.022222222222222223	0.03713188220230474	2	Medium
E01001128	Croydon	0.0	0.0	0.0	0.0	0.0	0.0	0.0	0.0	0.001949317738791423	0.005802707930367505	0.009823182711198428	0.00992063492063492	0.01652892561983471	0	Low
E01001129	Croydon	0.0	0.0	0.0	0.0	0.0	0.003745318352059925	0.006038647342995169	0.008695652173913044	0.008985879332477536	0.011568123393316195	0.02077922077922078	0.02774108322324967	0.03814713896457766	2	Medium
E01001130	Croydon	0.0	0.0	0.0	0.0	0.0	0.0	0.0	0.005025125628140704	0.012376237623762377	0.014184397163120567	0.01699029126213592	0.015503875968992248	0.03978779840848806	2	Medium
E01001131	Croydon	0.0	0.0	0.0	0.0	0.0	0.0	0.0	0.0029498525073746312	0.005873715124816446	0.010101010101010102	0.010416666666666666	0.008746355685131196	0.01878612716763006	0	Low
E01001132	Croydon	0.0012195121951219512	0.0012195121951219512	0.0	0.0	0.0012300123001230013	0.0049079754601227	0.007537688442211055	0.006180469715698393	0.012165450121654502	0.01680672268907563	0.02952029520295203	0.03870162297128589	0.056555269922879174	2	Medium
E01001133	Croydon	0.0	0.0	0.0	0.0	0.0	0.0	0.0	0.0012091898428053204	0.0012345679012345679	0.0024752475247524753	0.0025157232704402514	0.016455696202531647	0.026455026455026454	0	Low
E01001134	Croydon	0.0	0.0	0.0	0.0011961722488038277	0.0023501762632197414	0.0036855036855036856	0.004914004914004914	0.007228915662650603	0.009962640099626401	0.008547008547008548	0.014705882352941176	0.018633540372670808	0.03580562659846547	2	Medium
E01001135	Croydon	0.0	0.0	0.0	0.0	0.0	0.0	0.0023148148148148147	0.002296211251435132	0.0058823529411764705	0.011990407673860911	0.01699029126213592	0.022332506203473945	0.030826140567200986	2	Medium
E01001136	Croydon	0.0	0.0	0.0	0.0	0.0	0.002136752136752137	0.0020242914979757085	0.002004008016032064	0.004056795131845842	0.010101010101010102	0.010224948875255624	0.006396588486140725	0.024719101123595506	0	Low
E01001137	Croydon	0.0	0.0	0.0	0.0	0.0	0.003401360544217687	0.00865051903114187	0.015817223198594025	0.02027027027027027	0.024958402662229616	0.03236797274275979	0.04601769911504425	0.050788091068301226	2	Medium
E01001138	Croydon	0.0	0.0	0.0	0.0	0.0	0.0	0.0	0.002	0.008	0.01160541586073501	0.023809523809523808	0.03238095238095238	0.036290322580645164	2	Medium
E01001139	Croydon	0.0	0.0	0.0	0.0	0.0	0.0	0.0	0.002	0.005780346820809248	0.009505703422053232	0.013779527559055118	0.023809523809523808	0.039337474120082816	2	Medium
E01001140	Croydon	0.0	0.0	0.0	0.0021008403361344537	0.00411522633744856	0.006160164271047228	0.008298755186721992	0.010638297872340425	0.014373716632443531	0.015503875968992248	0.028056112224448898	0.041407867494824016	0.043010752688172046	2	Medium
E01001141	Croydon	0.0	0.0	0.0	0.0	0.0	0.0	0.0	0.0	0.0	0.004901960784313725	0.010471204188481676	0.015665796344647518	0.020942408376963352	0	Low
E01001142	Croydon	0.001652892561983471	0.0015748031496062992	0.0	0.0	0.0	0.00145985401459854	0.004405286343612335	0.007473841554559043	0.0124804992199688	0.02711323763955343	0.025210084033613446	0.03264604810996564	0.04144144144144144	2	Medium
E01001143	Croydon	0.0	0.0	0.0	0.0	0.0	0.0	0.0	0.0	0.0018148820326678765	0.0035587188612099642	0.0106951871657754	0.01855287569573284	0.02394106813996317	0	Low
E01001144	Croydon	0.0	0.0	0.0	0.0	0.0	0.002320185614849188	0.0047169811320754715	0.004796163069544364	0.007874015748031496	0.009411764705882352	0.01272264631043257	0.012953367875647668	0.019444444444444445	0	Low
E01001145	Croydon	0.0	0.0	0.0	0.0	0.0	0.0	0.0	0.0	0.0	0.00234192037470726	0.009732360097323601	0.015424164524421594	0.01837270341207349	0	Low
E01001146	Croydon	0.0	0.0	0.0	0.0	0.0	0.0	0.0	0.0	0.0	0.0	0.0036036036036036037	0.009140767824497258	0.02973977695167286	0	Low
E01001147	Croydon	0.0	0.0	0.0	0.0	0.0	0.0	0.0	0.0020491803278688526	0.004166666666666667	0.012422360248447204	0.021052631578947368	0.02631578947368421	0.033663366336633666	2	Medium
E01001148	Croydon	0.0	0.0	0.0	0.0	0.0	0.0	0.0017211703958691911	0.0017543859649122807	0.0017064846416382253	0.0033444816053511705	0.0035335689045936395	0.005291005291005291	0.0150093808630394	0	Low
E01001149	Croydon	0.0	0.0	0.0	0.0	0.0	0.0020242914979757085	0.003913894324853229	0.006122448979591836	0.010121457489878543	0.009940357852882704	0.016260162601626018	0.022587268993839837	0.029787234042553193	2	Medium
E01001150	Croydon	0.0	0.0	0.0	0.0	0.0	0.0015082956259426848	0.004511278195488722	0.006006006006006006	0.009077155824508321	0.011111111111111112	0.01589825119236884	0.026359143327841845	0.042692939244663386	2	Medium
E01001151	Croydon	0.0	0.0	0.0	0.0	0.0	0.0	0.0	0.0	0.0022271714922048997	0.006521739130434782	0.010548523206751054	0.014314928425357873	0.017057569296375266	0	Low
E01001152	Croydon	0.0	0.0	0.0	0.0	0.0	0.0	0.0	0.0	0.00425531914893617	0.00631578947368421	0.010775862068965518	0.02569593147751606	0.026200873362445413	2	Medium
E01001153	Croydon	0.0	0.0	0.0	0.0	0.0	0.0	0.0018832391713747645	0.0037105751391465678	0.007339449541284404	0.009523809523809525	0.014	0.021739130434782608	0.034482758620689655	2	Medium
E01001154	Croydon	0.0	0.0	0.0	0.0	0.0	0.0	0.0	0.0	0.003929273084479371	0.007692307692307693	0.012145748987854251	0.018218623481781375	0.024691358024691357	0	Low
E01001155	Croydon	0.0	0.0	0.0	0.0	0.0	0.0	0.0	0.002652519893899204	0.002770083102493075	0.00558659217877095	0.005747126436781609	0.014084507042253521	0.019886363636363636	0	Low
E01001156	Croydon	0.0	0.0	0.0	0.0	0.001968503937007874	0.0039447731755424065	0.005802707930367505	0.009140767824497258	0.012522361359570662	0.012773722627737226	0.026415094339622643	0.041015625	0.045889101338432124	2	Medium
E01001157	Croydon	0.0	0.0	0.0	0.0	0.0	0.0029806259314456036	0.004373177842565598	0.005979073243647235	0.008771929824561403	0.013493253373313344	0.024024024024024024	0.03139013452914798	0.04938271604938271	2	Medium
E01001158	Croydon	0.0	0.0	0.0	0.0	0.0	0.0	0.0	0.0	0.003745318352059925	0.011278195488721804	0.01855287569573284	0.024390243902439025	0.046747967479674794	2	Medium
E01001159	Croydon	0.0	0.0	0.0013458950201884253	0.0026109660574412533	0.003911342894393742	0.006493506493506494	0.0076824583866837385	0.008905852417302799	0.01174934725848564	0.02425876010781671	0.030598052851182198	0.04597701149425287	0.059790732436472344	2	Medium
E01001160	Croydon	0.0	0.0	0.0	0.0	0.002366863905325444	0.004656577415599534	0.00585480093676815	0.00823529411764706	0.010588235294117647	0.014268727705112961	0.03109452736318408	0.03870967741935484	0.053475935828877004	2	Medium
E01001161	Croydon	0.0	0.0	0.0	0.0	0.0	0.0	0.0017513134851138354	0.005076142131979695	0.006734006734006734	0.010344827586206896	0.010810810810810811	0.02197802197802198	0.031192660550458717	2	Medium
E01001162	Croydon	0.0	0.0	0.0	0.0	0.0	0.0	0.0017667844522968198	0.0035714285714285713	0.009074410163339383	0.01415929203539823	0.016216216216216217	0.021052631578947368	0.03667953667953668	2	Medium
E01001163	Croydon	0.0	0.0	0.0	0.0	0.002902757619738752	0.004341534008683068	0.005698005698005698	0.00727802037845706	0.008955223880597015	0.00723589001447178	0.01649175412293853	0.03358778625954199	0.03918495297805643	2	Medium
E01001164	Croydon	0.0	0.0	0.0	0.0	0.001937984496124031	0.0018867924528301887	0.003838771593090211	0.004098360655737705	0.00808080808080808	0.013671875	0.02434077079107505	0.023655913978494623	0.0350109409190372	2	Medium
E01001165	Croydon	0.0	0.0	0.0	0.0	0.0	0.0	0.0	0.0018450184501845018	0.005545286506469501	0.00931098696461825	0.012844036697247707	0.017241379310344827	0.037698412698412696	0	Low
E01001166	Croydon	0.0	0.0	0.0	0.0	0.0	0.0	0.0	0.0	0.0	0.0	0.004662004662004662	0.0091324200913242	0.02771362586605081	0	Low
E01001167	Croydon	0.0	0.0	0.0	0.0	0.0	0.0	0.0	0.0012315270935960591	0.0012062726176115801	0.002457002457002457	0.008674101610904586	0.01694915254237288	0.02375	0	Low
E01001168	Croydon	0.0	0.0	0.0	0.0	0.0	0.0	0.0036429872495446266	0.0054446460980036296	0.009107468123861567	0.01098901098901099	0.018018018018018018	0.022181146025878003	0.03913894324853229	2	Medium
E01001169	Croydon	0.0	0.0	0.0	0.001838235294117647	0.003669724770642202	0.005405405405405406	0.0070921985815602835	0.008726003490401396	0.008960573476702509	0.0106951871657754	0.01601423487544484	0.019064124783362217	0.03529411764705882	2	Medium
E01001170	Croydon	0.0	0.0	0.0	0.0	0.0	0.0018832391713747645	0.003913894324853229	0.00597609561752988	0.007722007722007722	0.009560229445506692	0.013861386138613862	0.022222222222222223	0.021645021645021644	2	Medium
E01001171	Croydon	0.0	0.0	0.0	0.0	0.0	0.0	0.0	0.0	0.00205761316872428	0.008403361344537815	0.01639344262295082	0.024640657084188913	0.03885480572597137	2	Medium
E01001172	Croydon	0.0	0.0	0.0	0.0	0.0	0.0	0.0	0.0	0.006633499170812604	0.007911392405063292	0.010719754977029096	0.020030816640986132	0.03076923076923077	0	Low
E01001173	Croydon	0.0	0.0	0.0	0.0	0.0	0.0	0.0	0.001962708537782139	0.003872216844143272	0.005876591576885406	0.011022044088176353	0.01001001001001001	0.03669724770642202	0	Low
E01001174	Croydon	0.0	0.0	0.0	0.0	0.0	0.0	0.0	0.0	0.0	0.00411522633744856	0.012711864406779662	0.027253668763102725	0.03734439834024896	2	Medium
E01001175	Croydon	0.0	0.0	0.0	0.0	0.0	0.0	0.002369668246445498	0.007075471698113208	0.012048192771084338	0.014598540145985401	0.01990049751243781	0.04488778054862843	0.041343669250646	2	Medium
E01001176	Croydon	0.0	0.0	0.0	0.0	0.0	0.0	0.0	0.0	0.003875968992248062	0.008048289738430584	0.0099601593625498	0.01171875	0.021825396825396824	0	Low
E01001177	Croydon	0.0	0.0	0.0	0.0	0.0	0.0	0.0	0.0018726591760299626	0.0035971223021582736	0.0074211502782931356	0.01263537906137184	0.02181818181818182	0.027985074626865673	0	Low
E01001178	Croydon	0.0	0.0	0.0	0.0	0.0	0.0	0.0	0.0	0.0	0.015723270440251572	0.009584664536741214	0.007220216606498195	0.03	0	Low
E01001179	Croydon	0.0	0.0	0.0	0.0	0.0	0.0	0.0	0.0	0.0	0.001937984496124031	0.0020161290322580645	0.004166666666666667	0.014893617021276596	0	Low
E01001180	Croydon	0.0	0.0	0.0	0.0	0.0	0.0	0.0020161290322580645	0.001953125	0.0038910505836575876	0.010101010101010102	0.0099601593625498	0.017928286852589643	0.03711340206185567	0	Low
E01001181	Croydon	0.0	0.0	0.0	0.0	0.0	0.0	0.0024937655860349127	0.0071090047393364926	0.009153318077803204	0.0136986301369863	0.01583710407239819	0.018648018648018648	0.027906976744186046	2	Medium
E01001182	Croydon	0.0	0.0	0.0	0.0	0.0	0.0	0.0	0.004210526315789474	0.008869179600886918	0.011286681715575621	0.025	0.02810304449648712	0.03818615751789976	2	Medium
E01001183	Croydon	0.0	0.0	0.0	0.0	0.0	0.0	0.0	0.004	0.01	0.016359918200409	0.023404255319148935	0.0262582056892779	0.05172413793103448	2	Medium
E01001184	Croydon	0.0	0.0	0.0	0.0	0.0	0.0	0.0017953321364452424	0.003676470588235294	0.005597014925373134	0.007692307692307693	0.019083969465648856	0.021739130434782608	0.036290322580645164	2	Medium
E01001185	Croydon	0.0	0.0	0.0	0.0	0.0	0.0	0.0	0.0	0.0	0.0	0.007561436672967864	0.015151515151515152	0.02495201535508637	0	Low
E01001186	Croydon	0.0	0.0	0.0	0.0	0.0	0.0	0.0	0.0	0.00392156862745098	0.007707129094412331	0.017857142857142856	0.021696252465483234	0.026476578411405296	2	Medium
E01001187	Croydon	0.0	0.0	0.0	0.0	0.0	0.0016155088852988692	0.0033444816053511705	0.005	0.0065252854812398045	0.008264462809917356	0.014586709886547812	0.019933554817275746	0.029668411867364748	2	Medium
E01001188	Croydon	0.0	0.0	0.0	0.0	0.0	0.0	0.0	0.0	0.003898635477582846	0.009900990099009901	0.018711018711018712	0.018480492813141684	0.031185031185031187	2	Medium
E01001189	Croydon	0.0	0.0	0.0	0.0	0.0	0.0	0.0025252525252525255	0.005076142131979695	0.007594936708860759	0.009828009828009828	0.01278772378516624	0.017766497461928935	0.022443890274314215	0	Low
E01001190	Croydon	0.0	0.0	0.0	0.0	0.0	0.0	0.0	0.001953125	0.0057361376673040155	0.009596928982725527	0.015904572564612324	0.02574257425742574	0.03469387755102041	2	Medium
E01001191	Croydon	0.0	0.0	0.0	0.0	0.0	0.0	0.0	0.0	0.0038910505836575876	0.009727626459143969	0.014462809917355372	0.023206751054852322	0.03669724770642202	2	Medium
E01001192	Croydon	0.0	0.0	0.0	0.0	0.0	0.0	0.0	0.002207505518763797	0.004524886877828055	0.009237875288683603	0.01160092807424594	0.01569506726457399	0.019184652278177457	0	Low
E01001193	Croydon	0.0020920502092050207	0.0	0.0	0.0	0.0	0.0	0.0	0.0019230769230769232	0.00375234521575985	0.007920792079207921	0.009523809523809525	0.014198782961460446	0.024193548387096774	0	Low
E01001194	Croydon	0.0	0.0	0.0	0.0	0.0	0.0	0.0	0.0	0.0020161290322580645	0.003952569169960474	0.007858546168958742	0.009505703422053232	0.018	0	Low
E01032569	Croydon	0.0	0.0	0.0	0.0	0.0	0.0	0.0	0.001968503937007874	0.005747126436781609	0.00946969696969697	0.011627906976744186	0.011385199240986717	0.02524271844660194	0	Low
E01001195	Ealing	0.0	0.0	0.0	0.003738317757009346	0.0055248618784530384	0.009416195856873822	0.018975332068311195	0.02040816326530612	0.03213610586011342	0.03102189781021898	0.043875685557586835	0.0549645390070922	0.06086956521739131	1	High
E01001196	Ealing	0.0	0.0	0.0	0.0	0.0	0.0	0.0	0.0024691358024691358	0.0048543689320388345	0.012987012987012988	0.016901408450704224	0.028735632183908046	0.04777070063694268	2	Medium
E01001197	Ealing	0.0	0.0	0.0	0.0	0.002150537634408602	0.00423728813559322	0.010917030567685589	0.011135857461024499	0.01762114537444934	0.02947845804988662	0.0502283105022831	0.06605922551252848	0.07175925925925926	1	High
E01001198	Ealing	0.0	0.0	0.0	0.0	0.0	0.0	0.006622516556291391	0.011185682326621925	0.024943310657596373	0.0273972602739726	0.03248259860788863	0.033734939759036145	0.0375	2	Medium
E01001199	Ealing	0.0	0.0	0.0	0.0	0.0	0.0	0.0	0.004672897196261682	0.011933174224343675	0.01904761904761905	0.02650602409638554	0.04081632653061224	0.04918032786885246	2	Medium
E01001200	Ealing	0.0	0.0	0.0	0.0	0.0	0.0	0.0021598272138228943	0.006578947368421052	0.01079913606911447	0.01939655172413793	0.041189931350114416	0.05747126436781609	0.08274231678486997	2	Medium
E01001201	Ealing	0.0	0.0	0.0	0.0	0.0	0.0	0.002105263157894737	0.008565310492505354	0.01583710407239819	0.029082774049217	0.04009433962264151	0.046296296296296294	0.061465721040189124	2	Medium
E01001202	Ealing	0.0	0.0	0.0	0.0	0.0	0.0	0.0	0.002053388090349076	0.0041841004184100415	0.014285714285714285	0.026859504132231406	0.03125	0.04536082474226804	2	Medium
E01001203	Ealing	0.0	0.0	0.0	0.0	0.0	0.0	0.0	0.0028328611898017	0.0058997050147492625	0.005865102639296188	0.01812688821752266	0.029239766081871343	0.043478260869565216	2	Medium
E01001204	Ealing	0.0	0.0	0.0	0.0	0.0	0.0	0.0	0.0016260162601626016	0.00641025641025641	0.003355704697986577	0.020066889632107024	0.036020583190394515	0.04923599320882852	2	Medium
E01001205	Ealing	0.0	0.0	0.0	0.0	0.0	0.0	0.0	0.0020242914979757085	0.0020491803278688526	0.004048582995951417	0.0041753653444676405	0.020179372197309416	0.02702702702702703	0	Low
E01001206	Ealing	0.0	0.0	0.0	0.0	0.0	0.0	0.002881844380403458	0.005263157894736842	0.008595988538681949	0.01488095238095238	0.015105740181268883	0.03787878787878788	0.0498812351543943	2	Medium
E01001207	Ealing	0.0	0.0	0.0	0.0	0.0	0.0	0.0	0.0	0.0	0.003992015968063872	0.0163265306122449	0.03125	0.0531496062992126	2	Medium
E01001208	Ealing	0.0	0.0	0.0	0.0	0.0	0.0016778523489932886	0.0017241379310344827	0.0034782608695652175	0.010256410256410256	0.012477718360071301	0.0273224043715847	0.04275092936802974	0.06451612903225806	2	Medium
E01001209	Ealing	0.0	0.0	0.0	0.0	0.0	0.0	0.0016207455429497568	0.006493506493506494	0.00966183574879227	0.011254019292604502	0.024671052631578948	0.03130148270181219	0.04070796460176991	2	Medium
E01001210	Ealing	0.0	0.0	0.0	0.0	0.0	0.0	0.0	0.0	0.0022675736961451248	0.011235955056179775	0.015945330296127564	0.035955056179775284	0.03764705882352941	2	Medium
E01001211	Ealing	0.0017421602787456446	0.0036231884057971015	0.003663003663003663	0.005385996409335727	0.006825938566552901	0.00676818950930626	0.00859106529209622	0.008695652173913044	0.010238907849829351	0.010362694300518135	0.0273224043715847	0.05656934306569343	0.05615942028985507	2	Medium
E01001212	Ealing	0.0	0.0	0.0	0.0	0.0	0.0016339869281045752	0.0032948929159802307	0.009917355371900827	0.011725293132328308	0.01669449081803005	0.03626943005181347	0.045454545454545456	0.07334525939177101	2	Medium
E01001213	Ealing	0.0	0.0	0.0	0.0	0.0	0.0	0.0	0.0	0.00196078431372549	0.003976143141153081	0.021484375	0.028409090909090908	0.04690431519699812	2	Medium
E01001214	Ealing	0.0	0.0	0.0	0.0	0.0	0.001694915254237288	0.003367003367003367	0.006711409395973154	0.008319467554076539	0.010135135135135136	0.010291595197255575	0.014059753954305799	0.022530329289428077	0	Low
E01001215	Ealing	0.0	0.0	0.0	0.0	0.0	0.0	0.0	0.0	0.0019267822736030828	0.00411522633744856	0.006036217303822937	0.008016032064128256	0.028846153846153848	0	Low
E01001216	Ealing	0.0	0.0	0.0	0.0	0.0	0.0	0.0	0.0	0.0020833333333333333	0.004132231404958678	0.0125	0.01511879049676026	0.022026431718061675	0	Low
E01001217	Ealing	0.0	0.0	0.0	0.0	0.0	0.0	0.0	0.0	0.0031446540880503146	0.008210180623973728	0.012924071082390954	0.017741935483870968	0.02443280977312391	0	Low
E01001218	Ealing	0.0	0.0	0.0	0.0	0.0	0.0	0.0	0.005084745762711864	0.009771986970684038	0.00819672131147541	0.013651877133105802	0.021346469622331693	0.03076923076923077	2	Medium
E01001219	Ealing	0.0	0.0	0.0	0.0	0.0	0.0	0.0	0.0017064846416382253	0.005042016806722689	0.006896551724137931	0.014388489208633094	0.021015761821366025	0.03372681281618887	0	Low
E01001220	Ealing	0.0	0.0	0.0	0.0	0.0	0.0	0.003003003003003003	0.005698005698005698	0.01238390092879257	0.014164305949008499	0.013812154696132596	0.016666666666666666	0.05	2	Medium
E01001221	Ealing	0.0	0.0	0.0	0.0	0.004347826086956522	0.01020408163265306	0.0078125	0.00980392156862745	0.011090573012939002	0.020370370370370372	0.030035335689045935	0.042662116040955635	0.05419580419580419	2	Medium
E01001222	Ealing	0.0	0.0	0.0	0.0	0.0	0.0	0.0016750418760469012	0.0034904013961605585	0.011965811965811967	0.015151515151515152	0.0213903743315508	0.03508771929824561	0.04251386321626617	2	Medium
E01001223	Ealing	0.0	0.0	0.0	0.0	0.0	0.0017482517482517483	0.0034904013961605585	0.003629764065335753	0.019855595667870037	0.029250457038391225	0.04129263913824058	0.048824593128390596	0.05927342256214149	2	Medium
E01001224	Ealing	0.0	0.0	0.0	0.0	0.00424929178470255	0.007183908045977011	0.01171303074670571	0.013513513513513514	0.03186646433990895	0.040372670807453416	0.05642633228840126	0.06369426751592357	0.08585055643879173	1	High
E01001225	Ealing	0.0017301038062283738	0.0035778175313059034	0.005319148936170213	0.007042253521126761	0.008710801393728223	0.010507880910683012	0.009057971014492754	0.014842300556586271	0.020484171322160148	0.03177570093457944	0.04660194174757282	0.05222437137330754	0.07171314741035857	1	High
E01001226	Ealing	0.0	0.0	0.0	0.0	0.00404040404040404	0.008583690987124463	0.013392857142857142	0.020224719101123594	0.028037383177570093	0.03944315545243619	0.04157043879907621	0.04716981132075472	0.0688836104513064	1	High
E01001227	Ealing	0.0	0.0	0.0	0.0015822784810126582	0.003305785123966942	0.003305785123966942	0.0032948929159802307	0.011456628477905073	0.020833333333333332	0.02364864864864865	0.04130808950086059	0.06284658040665435	0.08128544423440454	1	High
E01001228	Ealing	0.0	0.0	0.0	0.0020491803278688526	0.0057692307692307696	0.005681818181818182	0.011811023622047244	0.014141414141414142	0.03361344537815126	0.037894736842105266	0.04979253112033195	0.05870020964360587	0.08533916849015317	1	High
E01001229	Ealing	0.0	0.0	0.0	0.0	0.0	0.0	0.004434589800443459	0.008830022075055188	0.01152073732718894	0.011467889908256881	0.02570093457943925	0.034722222222222224	0.06074766355140187	2	Medium
E01001230	Ealing	0.002	0.0	0.0	0.00202020202020202	0.0038684719535783366	0.006060606060606061	0.008350730688935281	0.012422360248447204	0.023404255319148935	0.04	0.05827505827505827	0.0787037037037037	0.08726415094339622	1	High
E01001231	Ealing	0.0	0.0	0.0	0.0015128593040847202	0.004477611940298508	0.00894187779433681	0.01167883211678832	0.018018018018018018	0.025185185185185185	0.032208588957055216	0.04874446085672083	0.06987577639751552	0.08264462809917356	1	High
E01001232	Ealing	0.0	0.0	0.0	0.0	0.0	0.0036101083032490976	0.007272727272727273	0.009157509157509158	0.01675977653631285	0.025691699604743084	0.04819277108433735	0.0577319587628866	0.07306889352818371	1	High
E01001233	Ealing	0.0	0.0	0.0	0.0	0.0	0.0	0.004830917874396135	0.009828009828009828	0.012165450121654502	0.015037593984962405	0.027777777777777776	0.03494623655913978	0.0546875	2	Medium
E01001234	Ealing	0.0025380710659898475	0.005235602094240838	0.005277044854881266	0.007853403141361256	0.010362694300518135	0.010256410256410256	0.015584415584415584	0.028169014084507043	0.02849002849002849	0.034383954154727794	0.0603448275862069	0.07605633802816901	0.08522727272727272	1	High
E01001235	Ealing	0.0	0.0	0.0	0.0	0.0	0.0	0.0	0.00234192037470726	0.0024875621890547263	0.004807692307692308	0.018867924528301886	0.025	0.0425	2	Medium
E01001236	Ealing	0.0	0.0	0.0	0.0	0.0024096385542168677	0.0048543689320388345	0.007042253521126761	0.009852216748768473	0.012376237623762377	0.02481389578163772	0.028708133971291867	0.03225806451612903	0.047872340425531915	2	Medium
E01001237	Ealing	0.0017421602787456446	0.0036231884057971015	0.005366726296958855	0.007326007326007326	0.010752688172043012	0.01079136690647482	0.012522361359570662	0.014492753623188406	0.0210727969348659	0.032196969696969696	0.04143126177024482	0.05103969754253308	0.06882591093117409	1	High
E01001238	Ealing	0.0	0.0	0.001976284584980237	0.001953125	0.005870841487279843	0.006024096385542169	0.006134969325153374	0.012295081967213115	0.017977528089887642	0.023605150214592276	0.03296703296703297	0.03938730853391685	0.04842105263157895	2	Medium
E01001239	Ealing	0.0	0.0	0.0	0.0	0.0	0.0	0.005235602094240838	0.0027548209366391185	0.01440922190201729	0.014204545454545454	0.024390243902439025	0.026627218934911243	0.03188405797101449	2	Medium
E01001240	Ealing	0.0	0.0	0.0	0.0	0.0	0.0	0.0	0.005681818181818182	0.01529051987767584	0.015105740181268883	0.03048780487804878	0.03560830860534125	0.046012269938650305	2	Medium
E01001241	Ealing	0.0	0.0	0.0	0.0	0.0	0.0	0.002583979328165375	0.005405405405405406	0.007792207792207792	0.0136986301369863	0.01907356948228883	0.03183023872679045	0.042328042328042326	2	Medium
E01001242	Ealing	0.0023584905660377358	0.0047169811320754715	0.004454342984409799	0.00646551724137931	0.006928406466512702	0.00909090909090909	0.011574074074074073	0.011441647597254004	0.020361990950226245	0.024498886414253896	0.03309692671394799	0.044009779951100246	0.045563549160671464	2	Medium
E01001243	Ealing	0.0	0.0	0.0	0.0	0.0	0.004310344827586207	0.011135857461024499	0.016632016632016633	0.017475728155339806	0.01694915254237288	0.024844720496894408	0.03621730382293763	0.04633204633204633	2	Medium
E01001244	Ealing	0.0	0.0	0.0	0.0	0.0	0.002109704641350211	0.0044444444444444444	0.006772009029345372	0.011627906976744186	0.02207505518763797	0.04054054054054054	0.035955056179775284	0.05	2	Medium
E01001245	Ealing	0.0022935779816513763	0.0022522522522522522	0.0	0.0	0.0	0.0045351473922902496	0.011389521640091117	0.015317286652078774	0.02040816326530612	0.03409090909090909	0.036281179138321996	0.04772727272727273	0.06997742663656885	2	Medium
E01001246	Ealing	0.0	0.0	0.0	0.0	0.0	0.0	0.002369668246445498	0.0024752475247524753	0.002531645569620253	0.012224938875305624	0.031413612565445025	0.031413612565445025	0.032418952618453865	2	Medium
E01001247	Ealing	0.0	0.0008517887563884157	0.001451378809869376	0.0020134228187919465	0.0019255455712451862	0.0013568521031207597	0.008183306055646482	0.011146496815286623	0.017488076311605722	0.017915309446254073	0.03577512776831346	0.03691275167785235	0.05326460481099656	2	Medium
E01001248	Ealing	0.0	0.0	0.0	0.0	0.0017605633802816902	0.005154639175257732	0.007067137809187279	0.008771929824561403	0.021314387211367674	0.021937842778793418	0.02734375	0.039761431411530816	0.04791666666666667	2	Medium
E01001249	Ealing	0.0	0.0	0.0	0.0	0.0	0.0	0.0	0.0	0.008333333333333333	0.012244897959183673	0.01646090534979424	0.017241379310344827	0.028225806451612902	2	Medium
E01001250	Ealing	0.0	0.0	0.0	0.0	0.0	0.0	0.0	0.002004008016032064	0.003952569169960474	0.007797270955165692	0.01761252446183953	0.018	0.028	0	Low
E01001251	Ealing	0.0	0.0	0.0	0.0	0.0	0.0	0.0017921146953405018	0.0036429872495446266	0.0055762081784386614	0.009345794392523364	0.011406844106463879	0.013972055888223553	0.028112449799196786	0	Low
E01001252	Ealing	0.0	0.0	0.0	0.0	0.0016260162601626016	0.003105590062111801	0.0032626427406199023	0.0033333333333333335	0.0050335570469798654	0.006420545746388443	0.0165016501650165	0.018581081081081082	0.023853211009174313	0	Low
E01001253	Ealing	0.0	0.0	0.0	0.0	0.0	0.0	0.0	0.0	0.005050505050505051	0.00980392156862745	0.01393188854489164	0.017741935483870968	0.027331189710610933	0	Low
E01001254	Ealing	0.0	0.0	0.0	0.0	0.0	0.0	0.003527336860670194	0.0072992700729927005	0.009505703422053232	0.00945179584120983	0.0148975791433892	0.0186219739292365	0.027613412228796843	2	Medium
E01001255	Ealing	0.0	0.0	0.0	0.0	0.0	0.0	0.0	0.0	0.0057692307692307696	0.00945179584120983	0.017543859649122806	0.023622047244094488	0.037037037037037035	2	Medium
E01001257	Ealing	0.0	0.0	0.0	0.0	0.0	0.0	0.0	0.003968253968253968	0.007434944237918215	0.011904761904761904	0.028346456692913385	0.0319634703196347	0.0409711684370258	2	Medium
E01001258	Ealing	0.0	0.0	0.0	0.0	0.0	0.0	0.0	0.0	0.004470938897168405	0.011940298507462687	0.017964071856287425	0.027314112291350532	0.03761755485893417	2	Medium
E01001259	Ealing	0.0	0.0	0.0	0.0	0.0	0.0	0.0	0.0	0.007434944237918215	0.011516314779270634	0.013257575757575758	0.018796992481203006	0.028790786948176585	0	Low
E01001260	Ealing	0.0	0.0	0.0	0.0	0.0	0.0029069767441860465	0.004261363636363636	0.007320644216691069	0.0071633237822349575	0.011644832605531296	0.021929824561403508	0.028106508875739646	0.05223880597014925	2	Medium
E01001261	Ealing	0.0	0.0	0.0	0.0	0.0	0.0	0.0	0.001610305958132045	0.0031446540880503146	0.011345218800648298	0.016025641025641024	0.0231023102310231	0.04118616144975288	2	Medium
E01001262	Ealing	0.0	0.0	0.0	0.0	0.0019569471624266144	0.003787878787878788	0.0039603960396039604	0.005813953488372093	0.007766990291262136	0.009505703422053232	0.013806706114398421	0.01782178217821782	0.028925619834710745	2	Medium
E01001263	Ealing	0.0	0.0	0.0	0.0	0.0	0.0017605633802816902	0.0016835016835016834	0.00322061191626409	0.007587253414264037	0.010687022900763359	0.021021021021021023	0.02823179791976226	0.03864734299516908	2	Medium
E01001264	Ealing	0.0	0.0	0.0	0.0	0.0	0.001584786053882726	0.004754358161648178	0.006482982171799027	0.00927357032457496	0.007849293563579277	0.0141287284144427	0.02034428794992175	0.02254428341384863	2	Medium
E01001265	Ealing	0.0	0.0	0.0	0.0	0.0	0.0	0.0	0.0	0.0048	0.009538950715421303	0.014516129032258065	0.02090032154340836	0.02936378466557912	2	Medium
E01001266	Ealing	0.0	0.0	0.0	0.0	0.0	0.0	0.002936857562408223	0.0029154518950437317	0.0028089887640449437	0.01466275659824047	0.03235294117647059	0.03806734992679356	0.05216095380029806	2	Medium
E01001267	Ealing	0.0	0.0	0.0	0.0	0.0	0.0	0.0	0.0	0.0015923566878980893	0.0033277870216306157	0.014308426073131956	0.020537124802527645	0.034013605442176874	0	Low
E01001268	Ealing	0.0	0.0	0.0	0.0	0.0	0.0	0.0	0.0013623978201634877	0.002677376171352075	0.006802721088435374	0.019204389574759947	0.025034770514603615	0.03443328550932568	2	Medium
E01001269	Ealing	0.0	0.0	0.0	0.0	0.0	0.0	0.0	0.0	0.001443001443001443	0.002824858757062147	0.015047879616963064	0.025885558583106268	0.04477611940298507	2	Medium
E01001270	Ealing	0.0	0.0	0.0	0.0	0.0	0.0	0.0	0.0	0.0015313935681470138	0.002967359050445104	0.009345794392523364	0.015873015873015872	0.030534351145038167	0	Low
E01001271	Ealing	0.0015527950310559005	0.001567398119122257	0.0030721966205837174	0.0029940119760479044	0.00424929178470255	0.00425531914893617	0.0057306590257879654	0.005689900426742532	0.005865102639296188	0.007473841554559043	0.010479041916167664	0.01524390243902439	0.020634920634920634	0	Low
E01001272	Ealing	0.0	0.0	0.0	0.0	0.0	0.0018450184501845018	0.001869158878504673	0.003787878787878788	0.009398496240601503	0.011049723756906077	0.021359223300970873	0.025048169556840076	0.037848605577689244	2	Medium
E01001273	Ealing	0.0	0.0	0.0	0.001358695652173913	0.004087193460490463	0.006954102920723227	0.014084507042253521	0.01692524682651622	0.02631578947368421	0.034055727554179564	0.051696284329563816	0.06197654941373534	0.06621392190152801	1	High
E01001274	Ealing	0.0	0.0	0.0	0.0	0.0	0.004024144869215292	0.008048289738430584	0.006085192697768763	0.010822510822510822	0.017977528089887642	0.0262582056892779	0.03139013452914798	0.040632054176072234	2	Medium
E01001275	Ealing	0.0	0.0	0.0	0.0	0.0	0.003937007874015748	0.007936507936507936	0.009615384615384616	0.021568627450980392	0.03187250996015936	0.04526748971193416	0.059447983014861996	0.08351648351648351	1	High
E01001276	Ealing	0.0	0.0	0.0	0.0	0.0	0.0	0.0	0.0034482758620689655	0.014035087719298246	0.014545454545454545	0.02737226277372263	0.03949730700179533	0.04963235294117647	2	Medium
E01001277	Ealing	0.0015822784810126582	0.0	0.0	0.001639344262295082	0.0033613445378151263	0.0034482758620689655	0.003355704697986577	0.005154639175257732	0.008635578583765112	0.016722408026755852	0.02512562814070352	0.03666666666666667	0.045936395759717315	2	Medium
E01001278	Ealing	0.0	0.0	0.0	0.001524390243902439	0.004457652303120356	0.007836990595611285	0.008012820512820512	0.013157894736842105	0.026402640264026403	0.044189852700491	0.05967741935483871	0.08006535947712418	0.09574468085106383	1	High
E01001279	Ealing	0.0	0.0	0.0	0.0	0.0	0.0	0.0028011204481792717	0.010043041606886656	0.013392857142857142	0.022865853658536585	0.036418816388467376	0.041474654377880185	0.0609375	2	Medium
E01001280	Ealing	0.0	0.0	0.0032679738562091504	0.0064	0.00933125972006221	0.0096	0.008319467554076539	0.008445945945945946	0.01384083044982699	0.012259194395796848	0.034545454545454546	0.052158273381294966	0.05925925925925926	2	Medium
E01001281	Ealing	0.0	0.0	0.0	0.0	0.001610305958132045	0.004746835443037975	0.006462035541195477	0.008103727714748784	0.017094017094017096	0.026845637583892617	0.03776978417266187	0.04684684684684685	0.06859205776173286	2	Medium
E01001282	Ealing	0.0	0.0	0.0	0.0	0.0	0.002188183807439825	0.004366812227074236	0.008368200836820083	0.00980392156862745	0.009861932938856016	0.016129032258064516	0.028985507246376812	0.03164556962025317	2	Medium
E01001283	Ealing	0.0	0.0	0.0	0.0	0.0	0.0	0.0020408163265306124	0.006211180124223602	0.010526315789473684	0.012578616352201259	0.019189765458422176	0.023454157782515993	0.03463203463203463	2	Medium
E01001284	Ealing	0.0	0.0	0.0	0.0	0.0	0.0	0.0	0.001658374792703151	0.0049504950495049506	0.008710801393728223	0.0274442538593482	0.028862478777589132	0.04424778761061947	2	Medium
E01001285	Ealing	0.0	0.0	0.0	0.0	0.0018484288354898336	0.0038022813688212928	0.005454545454545455	0.007547169811320755	0.009157509157509158	0.009433962264150943	0.009363295880149813	0.013084112149532711	0.025590551181102362	0	Low
E01001286	Ealing	0.0	0.0	0.0	0.0	0.0	0.0	0.0	0.0	0.0	0.004106776180698152	0.00625	0.01079913606911447	0.017738359201773836	0	Low
E01001287	Ealing	0.0	0.0	0.0	0.0	0.0	0.0	0.0	0.0	0.004651162790697674	0.009592326139088728	0.014778325123152709	0.01728395061728395	0.03713527851458886	0	Low
E01001288	Ealing	0.002053388090349076	0.0	0.0	0.0	0.0	0.0	0.00408997955010225	0.006134969325153374	0.010245901639344262	0.010917030567685589	0.014830508474576272	0.019693654266958426	0.03644646924829157	2	Medium
E01001289	Ealing	0.0	0.0	0.0	0.0	0.002304147465437788	0.004618937644341801	0.008948545861297539	0.011160714285714286	0.01598173515981735	0.01598173515981735	0.030232558139534883	0.03990610328638498	0.05714285714285714	2	Medium
E01001290	Ealing	0.0	0.0	0.0	0.0	0.0	0.0015313935681470138	0.004451038575667656	0.006220839813374806	0.009433962264150943	0.012698412698412698	0.016051364365971106	0.02593192868719611	0.04056437389770723	2	Medium
E01001291	Ealing	0.0	0.0	0.0	0.0	0.0	0.0	0.0	0.0032	0.006191950464396285	0.00949367088607595	0.007898894154818325	0.014354066985645933	0.0359375	0	Low
E01001292	Ealing	0.0	0.0	0.0	0.0	0.0	0.0013736263736263737	0.00424929178470255	0.007194244604316547	0.0072992700729927005	0.011644832605531296	0.008823529411764706	0.016176470588235296	0.030837004405286344	0	Low
E01001293	Ealing	0.0018832391713747645	0.0	0.0	0.0	0.0	0.0	0.0	0.0	0.003372681281618887	0.006666666666666667	0.019769357495881382	0.02364864864864865	0.04844290657439446	2	Medium
E01001294	Ealing	0.0	0.0	0.0	0.0	0.0	0.0	0.0	0.002583979328165375	0.0076726342710997444	0.00651890482398957	0.013368983957219251	0.02540106951871658	0.056010928961748634	2	Medium
E01001295	Ealing	0.0	0.0	0.0	0.0	0.0	0.0	0.0	0.0	0.0014771048744460858	0.008784773060029283	0.01764705882352941	0.02335766423357664	0.037993920972644375	2	Medium
E01001296	Ealing	0.0	0.0	0.0	0.0	0.0	0.0018450184501845018	0.0037105751391465678	0.005253940455341506	0.005366726296958855	0.007326007326007326	0.009124087591240875	0.008928571428571428	0.024734982332155476	0	Low
E01001297	Ealing	0.0	0.0	0.0	0.0	0.0	0.0	0.0	0.0017513134851138354	0.003436426116838488	0.008756567425569177	0.01056338028169014	0.02058319039451115	0.025684931506849314	0	Low
E01001298	Ealing	0.0	0.0	0.0	0.0	0.0	0.0	0.0	0.0	0.0031847133757961785	0.008183306055646482	0.02073365231259968	0.026101141924959218	0.039383561643835614	2	Medium
E01001299	Ealing	0.0	0.0	0.0	0.0	0.0014534883720930232	0.0014204545454545455	0.0014792899408284023	0.005698005698005698	0.011627906976744186	0.010115606936416185	0.02242152466367713	0.0344311377245509	0.04100946372239748	2	Medium
E01001300	Ealing	0.0	0.0	0.0	0.0	0.0	0.0	0.0	0.0	0.0	0.004301075268817204	0.02237136465324385	0.03938730853391685	0.04597701149425287	2	Medium
E01001301	Ealing	0.0	0.0	0.0	0.0	0.0	0.0	0.004405286343612335	0.00909090909090909	0.01366742596810934	0.0200445434298441	0.018518518518518517	0.02577319587628866	0.05221932114882506	2	Medium
E01001302	Ealing	0.0	0.0	0.0	0.0	0.0	0.0	0.001976284584980237	0.0039603960396039604	0.004149377593360996	0.014583333333333334	0.028629856850715747	0.042682926829268296	0.05186721991701245	2	Medium
E01001303	Ealing	0.0	0.0	0.0	0.0	0.0	0.0018587360594795538	0.005607476635514018	0.007692307692307693	0.011928429423459244	0.023715415019762844	0.027613412228796843	0.02982107355864811	0.0471311475409836	2	Medium
E01001304	Ealing	0.0	0.0	0.0	0.0	0.0	0.002004008016032064	0.003952569169960474	0.00625	0.008714596949891068	0.010869565217391304	0.019230769230769232	0.032467532467532464	0.04424778761061947	2	Medium
E01001305	Ealing	0.0	0.0	0.0	0.0	0.0	0.0	0.0	0.0	0.006259780907668232	0.014195583596214511	0.024232633279483037	0.02823920265780731	0.04074702886247878	2	Medium
E01001306	Ealing	0.0	0.0	0.0	0.0	0.0	0.0	0.0	0.0	0.0	0.0	0.004008016032064128	0.009900990099009901	0.022267206477732792	0	Low
E01001307	Ealing	0.0	0.0	0.0	0.0	0.0	0.0	0.001379310344827586	0.0027662517289073307	0.006906077348066298	0.012658227848101266	0.025604551920341393	0.03151862464183381	0.04057971014492753	2	Medium
E01001308	Ealing	0.0	0.0	0.0	0.0	0.0	0.0	0.0037128712871287127	0.007537688442211055	0.009937888198757764	0.012658227848101266	0.02216427640156454	0.02875816993464052	0.04613297150610583	2	Medium
E01001309	Ealing	0.0	0.0	0.0	0.0	0.001277139208173691	0.002574002574002574	0.003896103896103896	0.005369127516778523	0.007947019867549669	0.009333333333333334	0.015027322404371584	0.017663043478260868	0.04055944055944056	2	Medium
E01001310	Ealing	0.0	0.0	0.0	0.0	0.0	0.0014388489208633094	0.0028328611898017	0.005722460658082976	0.007194244604316547	0.0103397341211226	0.025222551928783383	0.030837004405286344	0.04090909090909091	2	Medium
E01001311	Ealing	0.0	0.0	0.0	0.0	0.0	0.0	0.00291970802919708	0.008547008547008548	0.012396694214876033	0.012465373961218837	0.01532033426183844	0.024725274725274724	0.03351206434316354	2	Medium
E01001312	Ealing	0.0	0.0	0.0	0.0016181229773462784	0.0032102728731942215	0.0032679738562091504	0.0050933786078098476	0.0064	0.007680491551459293	0.014018691588785047	0.0243161094224924	0.032357473035439135	0.046583850931677016	2	Medium
E01001313	Ealing	0.0	0.0	0.0	0.0	0.0	0.0	0.0030441400304414	0.007836990595611285	0.009419152276295133	0.011093502377179081	0.02356902356902357	0.026490066225165563	0.04501607717041801	2	Medium
E01001314	Ealing	0.0	0.0	0.0	0.001610305958132045	0.003215434083601286	0.0047694753577106515	0.0064	0.007911392405063292	0.011272141706924315	0.00975609756097561	0.019801980198019802	0.028616852146263912	0.03993344425956739	2	Medium
E01001315	Ealing	0.0019047619047619048	0.0	0.0	0.0	0.0	0.0	0.0	0.0017889087656529517	0.0037174721189591076	0.0057361376673040155	0.007677543186180422	0.01364522417153996	0.017475728155339806	0	Low
E01001316	Ealing	0.0	0.0	0.0	0.0	0.0	0.0	0.003992015968063872	0.007920792079207921	0.012024048096192385	0.014028056112224449	0.022916666666666665	0.025806451612903226	0.029850746268656716	2	Medium
E01001317	Ealing	0.0	0.0	0.0	0.0015313935681470138	0.0015174506828528073	0.0029585798816568047	0.004213483146067416	0.005633802816901409	0.006830601092896175	0.008438818565400843	0.01282051282051282	0.014285714285714285	0.02074688796680498	0	Low
E01001318	Ealing	0.0	0.0	0.0	0.0	0.0	0.0	0.0	0.0	0.003436426116838488	0.006633499170812604	0.011570247933884297	0.01631321370309951	0.030201342281879196	0	Low
E01001319	Ealing	0.0	0.0	0.0	0.0	0.0	0.0	0.0	0.0	0.003616636528028933	0.007104795737122558	0.00859106529209622	0.012110726643598616	0.021052631578947368	0	Low
E01001320	Ealing	0.0	0.0	0.0	0.0	0.0	0.0	0.0	0.002136752136752137	0.006134969325153374	0.012684989429175475	0.017167381974248927	0.021691973969631236	0.03296703296703297	2	Medium
E01001321	Ealing	0.0	0.0	0.0	0.0013568521031207597	0.00261437908496732	0.005284015852047556	0.006765899864682003	0.008152173913043478	0.010554089709762533	0.01445466491458607	0.023653088042049936	0.03342245989304813	0.05019815059445178	2	Medium
E01001322	Ealing	0.0	0.0	0.0	0.0	0.0	0.0	0.0029282576866764276	0.0030864197530864196	0.00909090909090909	0.012195121951219513	0.0206794682422452	0.02225519287833828	0.036418816388467376	2	Medium
E01001323	Ealing	0.0	0.0	0.0	0.0	0.0015923566878980893	0.004709576138147566	0.007704160246533128	0.009615384615384616	0.012718600953895072	0.0165016501650165	0.01461038961038961	0.022913256955810146	0.02664576802507837	2	Medium
E01001324	Ealing	0.0	0.0	0.0	0.0	0.0	0.0038684719535783366	0.007952286282306162	0.010482180293501049	0.00998003992015968	0.013944223107569721	0.020366598778004074	0.028	0.04811715481171548	2	Medium
E01001325	Ealing	0.0	0.0	0.0	0.0	0.0	0.0	0.0	0.0	0.00651890482398957	0.014230271668822769	0.021361815754339118	0.0316622691292876	0.04748982360922659	2	Medium
E01001326	Ealing	0.0	0.0	0.0	0.0	0.0	0.0017006802721088435	0.0033613445378151263	0.0066555740432612314	0.010582010582010581	0.013675213675213675	0.015280135823429542	0.024778761061946902	0.033807829181494664	2	Medium
E01001327	Ealing	0.0	0.0	0.0	0.0	0.0	0.0	0.0014388489208633094	0.0014285714285714286	0.0029585798816568047	0.007575757575757576	0.011940298507462687	0.01744186046511628	0.023391812865497075	0	Low
E01001328	Ealing	0.0	0.0	0.0	0.0	0.0	0.0	0.0	0.001692047377326565	0.003395585738539898	0.011965811965811967	0.022222222222222223	0.03270223752151463	0.03993055555555555	2	Medium
E01001329	Ealing	0.0	0.0	0.0	0.0	0.0	0.0	0.0	0.001483679525222552	0.001466275659824047	0.002881844380403458	0.013043478260869565	0.027377521613832854	0.0380818053596615	2	Medium
E01001330	Ealing	0.0	0.0	0.0	0.0	0.0	0.0	0.0	0.0	0.001841620626151013	0.0036101083032490976	0.005681818181818182	0.007782101167315175	0.01775147928994083	0	Low
E01001331	Ealing	0.0	0.0	0.0	0.0	0.0	0.0	0.0	0.0	0.010482180293501049	0.010893246187363835	0.010893246187363835	0.01293103448275862	0.01818181818181818	0	Low
E01001332	Ealing	0.0	0.0	0.0	0.0	0.0	0.0	0.0	0.0	0.004434589800443459	0.008888888888888889	0.015945330296127564	0.020594965675057208	0.016091954022988506	2	Medium
E01001333	Ealing	0.0	0.0	0.0	0.0	0.0	0.0	0.0	0.0	0.0	0.0	0.014522821576763486	0.023391812865497075	0.015533980582524271	0	Low
E01001334	Ealing	0.0	0.0	0.0	0.0	0.0	0.0	0.0	0.0	0.004608294930875576	0.011547344110854504	0.01485148514851485	0.022556390977443608	0.0364963503649635	2	Medium
E01001335	Ealing	0.0	0.0	0.0	0.0	0.0	0.0012254901960784314	0.0024125452352231603	0.004807692307692308	0.007050528789659225	0.009779951100244499	0.025031289111389236	0.031133250311332503	0.05384615384615385	2	Medium
E01001336	Ealing	0.0	0.0	0.0	0.0	0.0016339869281045752	0.001594896331738437	0.0015873015873015873	0.0030864197530864196	0.0030075187969924814	0.009077155824508321	0.010752688172043012	0.016793893129770993	0.03110419906687403	0	Low
E01001337	Ealing	0.0	0.0	0.0	0.0	0.0	0.0	0.001953125	0.003590664272890485	0.011904761904761904	0.017828200972447326	0.023961661341853034	0.03536977491961415	0.05186385737439222	2	Medium
E01001338	Ealing	0.0	0.0	0.0	0.0	0.0	0.0	0.0	0.0032733224222585926	0.008403361344537815	0.00847457627118644	0.013422818791946308	0.021035598705501618	0.027823240589198037	2	Medium
E01001339	Ealing	0.0	0.0	0.0	0.0	0.0	0.0	0.0	0.0016835016835016834	0.0109375	0.016150740242261104	0.022222222222222223	0.030303030303030304	0.0481283422459893	2	Medium
E01001340	Ealing	0.0	0.0	0.0	0.0	0.002857142857142857	0.002785515320334262	0.005291005291005291	0.004878048780487805	0.00980392156862745	0.01650943396226415	0.018433179723502304	0.023752969121140142	0.0392156862745098	2	Medium
E01001341	Ealing	0.0	0.0	0.0	0.0	0.0017574692442882249	0.0035587188612099642	0.005042016806722689	0.006568144499178982	0.008210180623973728	0.01228878648233487	0.018151815181518153	0.022913256955810146	0.035175879396984924	2	Medium
E01001342	Ealing	0.0	0.0	0.0	0.0	0.0	0.0	0.0030165912518853697	0.0015432098765432098	0.004601226993865031	0.011611030478955007	0.02748091603053435	0.03715170278637771	0.047021943573667714	2	Medium
E01001343	Ealing	0.0	0.0	0.0	0.0	0.0	0.003484320557491289	0.0034071550255536627	0.005190311418685121	0.010309278350515464	0.012658227848101266	0.017953321364452424	0.024029574861367836	0.02330097087378641	2	Medium
E01001344	Ealing	0.0	0.0	0.0	0.0	0.0	0.0	0.0027624309392265192	0.0027210884353741495	0.009668508287292817	0.021447721179624665	0.028532608695652172	0.026685393258426966	0.04281767955801105	2	Medium
E01001345	Ealing	0.0	0.0	0.0	0.0	0.0	0.0035587188612099642	0.005235602094240838	0.008431703204047217	0.010238907849829351	0.01192504258943782	0.01721170395869191	0.026981450252951095	0.03494176372712146	2	Medium
E01001346	Ealing	0.0	0.0	0.0	0.0	0.0014577259475218659	0.002857142857142857	0.005633802816901409	0.007204610951008645	0.012857142857142857	0.016105417276720352	0.03172205438066465	0.0239880059970015	0.040880503144654086	2	Medium
E01001347	Ealing	0.0	0.0	0.0016286644951140066	0.0015923566878980893	0.0016025641025641025	0.0032102728731942215	0.0	0.004724409448818898	0.009615384615384616	0.014150943396226415	0.02336448598130841	0.032362459546925564	0.05073649754500818	2	Medium
E01001348	Ealing	0.0	0.0	0.0	0.0	0.0016806722689075631	0.0034071550255536627	0.005263157894736842	0.007104795737122558	0.010869565217391304	0.014678899082568808	0.02443609022556391	0.028089887640449437	0.035381750465549346	2	Medium
E01001349	Ealing	0.0	0.0	0.0	0.002053388090349076	0.004024144869215292	0.005940594059405941	0.007722007722007722	0.012048192771084338	0.0148975791433892	0.022429906542056073	0.04174573055028463	0.045364891518737675	0.060851926977687626	2	Medium
E01001350	Ealing	0.0	0.0	0.0	0.0	0.0	0.002036659877800407	0.004140786749482402	0.010141987829614604	0.018518518518518517	0.02608695652173913	0.042505592841163314	0.05530973451327434	0.06695464362850972	2	Medium
E01001351	Ealing	0.0	0.0	0.0	0.0	0.0	0.0	0.0	0.0	0.007712082262210797	0.015384615384615385	0.015789473684210527	0.02617801047120419	0.03561643835616438	2	Medium
E01001352	Ealing	0.0020876826722338203	0.004140786749482402	0.004106776180698152	0.006172839506172839	0.006437768240343348	0.008676789587852495	0.010526315789473684	0.004415011037527594	0.01939655172413793	0.024719101123595506	0.037914691943127965	0.04295942720763723	0.050970873786407765	2	Medium
E01001353	Ealing	0.0	0.0	0.0	0.0029154518950437317	0.0028735632183908046	0.002702702702702703	0.0028089887640449437	0.0057306590257879654	0.005988023952095809	0.006042296072507553	0.02875399361022364	0.03823529411764706	0.05539358600583091	2	Medium
E01001354	Ealing	0.001876172607879925	0.0	0.0	0.0018018018018018018	0.0036429872495446266	0.005338078291814947	0.007434944237918215	0.013011152416356878	0.01855287569573284	0.031598513011152414	0.0525328330206379	0.06438631790744467	0.0736196319018405	1	High
E01001355	Ealing	0.0	0.0	0.0	0.0	0.0	0.0	0.0	0.0	0.004651162790697674	0.01160092807424594	0.016091954022988506	0.01834862385321101	0.020689655172413793	2	Medium
E01001356	Ealing	0.0	0.0	0.0	0.0	0.0	0.0	0.002702702702702703	0.005141388174807198	0.008797653958944282	0.014084507042253521	0.020833333333333332	0.022026431718061675	0.024154589371980676	2	Medium
E01001357	Ealing	0.0	0.0	0.0	0.0	0.0	0.0027397260273972603	0.008595988538681949	0.012048192771084338	0.0160857908847185	0.019464720194647202	0.05466970387243736	0.06651884700665188	0.0835214446952596	1	High
E01001358	Ealing	0.0	0.0	0.0	0.0	0.0	0.0	0.003472222222222222	0.00949367088607595	0.024096385542168676	0.040229885057471264	0.043227665706051875	0.05384615384615385	0.06415929203539823	1	High
E01001359	Ealing	0.0	0.0	0.0	0.0	0.0	0.0	0.0	0.0	0.0032679738562091504	0.008090614886731391	0.008547008547008548	0.012089810017271158	0.02443280977312391	0	Low
E01001360	Ealing	0.0	0.0	0.0	0.0	0.0	0.0	0.0	0.0033222591362126247	0.00684931506849315	0.010657193605683837	0.013059701492537313	0.013011152416356878	0.03676470588235294	0	Low
E01001361	Ealing	0.0024875621890547263	0.002570694087403599	0.0025	0.005	0.0047169811320754715	0.0044742729306487695	0.004484304932735426	0.004514672686230248	0.004405286343612335	0.004310344827586207	0.011135857461024499	0.0182648401826484	0.031026252983293555	0	Low
E01001362	Ealing	0.0	0.0	0.0	0.0	0.0	0.0	0.00398406374501992	0.005791505791505791	0.009157509157509158	0.012544802867383513	0.018739352640545145	0.020700636942675158	0.03773584905660377	2	Medium
E01001363	Ealing	0.0	0.0	0.0	0.0	0.0	0.0	0.0	0.0	0.010570824524312896	0.017167381974248927	0.017316017316017316	0.028017241379310345	0.03225806451612903	2	Medium
E01001364	Ealing	0.0	0.0	0.0	0.0	0.0	0.0	0.0	0.0	0.0044943820224719105	0.006741573033707865	0.011655011655011656	0.013452914798206279	0.024719101123595506	0	Low
E01001365	Ealing	0.0	0.0	0.0	0.0	0.0016233766233766235	0.0031746031746031746	0.004665629860031105	0.006153846153846154	0.007462686567164179	0.007587253414264037	0.010819165378670788	0.012539184952978056	0.020123839009287926	0	Low
E01001366	Ealing	0.0	0.0	0.0	0.0	0.0018726591760299626	0.0037735849056603774	0.00546448087431694	0.007067137809187279	0.011844331641285956	0.010273972602739725	0.010619469026548672	0.01926444833625219	0.023008849557522124	2	Medium
E01001367	Ealing	0.0	0.0	0.0	0.0	0.0	0.0	0.0	0.0020833333333333333	0.006237006237006237	0.0040650406504065045	0.01026694045174538	0.013565891472868217	0.033707865168539325	0	Low
E01001368	Ealing	0.0	0.0	0.0	0.0	0.0	0.0	0.0	0.0	0.0037313432835820895	0.00749063670411985	0.013133208255159476	0.017578125	0.02729044834307992	0	Low
E01001369	Ealing	0.0	0.0	0.0	0.0	0.0	0.0	0.0	0.00211864406779661	0.006147540983606557	0.010570824524312896	0.012320328542094456	0.019313304721030045	0.0228310502283105	0	Low
E01001370	Ealing	0.0	0.0	0.0	0.0	0.0	0.0	0.0033444816053511705	0.004966887417218543	0.0048543689320388345	0.008103727714748784	0.00974025974025974	0.015455950540958269	0.037037037037037035	0	Low
E01001371	Ealing	0.0	0.0	0.0	0.0	0.0	0.001876172607879925	0.0036036036036036037	0.006993006993006993	0.008741258741258742	0.014184397163120567	0.01757469244288225	0.02112676056338028	0.028070175438596492	2	Medium
E01001372	Ealing	0.0	0.0	0.0	0.0	0.0	0.0	0.004032258064516129	0.007827788649706457	0.00931098696461825	0.009380863039399626	0.014285714285714285	0.01565217391304348	0.024390243902439025	0	Low
E01001373	Ealing	0.0	0.0	0.0	0.0	0.0	0.0	0.0	0.0	0.0	0.002079002079002079	0.004158004158004158	0.006382978723404255	0.014373716632443531	0	Low
E01001374	Ealing	0.0	0.0	0.0	0.0	0.0	0.0	0.0	0.0069084628670120895	0.010869565217391304	0.018018018018018018	0.03473491773308958	0.04562043795620438	0.06205673758865248	2	Medium
E01001375	Ealing	0.0015290519877675841	0.0015455950540958269	0.0	0.0	0.0	0.0030211480362537764	0.0045871559633027525	0.006349206349206349	0.00980392156862745	0.013377926421404682	0.02772963604852686	0.044169611307420496	0.058823529411764705	2	Medium
E01001376	Ealing	0.0	0.0	0.0	0.0	0.0	0.0	0.0	0.0	0.0066518847006651885	0.017937219730941704	0.024271844660194174	0.04439252336448598	0.04106280193236715	2	Medium
E01001377	Ealing	0.0015290519877675841	0.0015337423312883436	0.0015174506828528073	0.0030959752321981426	0.0031007751937984496	0.0031201248049922	0.010802469135802469	0.013996889580093312	0.02664576802507837	0.03785488958990536	0.06320907617504051	0.08053691275167785	0.11053540587219343	1	High
E01001379	Ealing	0.0016025641025641025	0.0	0.0	0.0	0.0015822784810126582	0.001519756838905775	0.007739938080495356	0.016286644951140065	0.018425460636515914	0.04006677796327212	0.05546218487394958	0.06013745704467354	0.08013937282229965	1	High
E01001380	Ealing	0.0	0.0	0.0	0.0	0.0	0.0	0.0017391304347826088	0.0035335689045936395	0.014134275618374558	0.01718213058419244	0.032590051457975985	0.047787610619469026	0.05575539568345324	2	Medium
E01001381	Ealing	0.0022988505747126436	0.002386634844868735	0.0047169811320754715	0.004651162790697674	0.004819277108433735	0.006896551724137931	0.01583710407239819	0.013513513513513514	0.015555555555555555	0.03160270880361174	0.041474654377880185	0.04856512141280353	0.05803571428571429	2	Medium
E01001382	Ealing	0.0	0.0	0.0	0.0	0.0	0.0	0.005272407732864675	0.010948905109489052	0.02022058823529412	0.027777777777777776	0.04251386321626617	0.05426356589147287	0.06134969325153374	2	Medium
E01001383	Ealing	0.0	0.0	0.0	0.0	0.0	0.0	0.0	0.0037313432835820895	0.007858546168958742	0.01383399209486166	0.017964071856287425	0.02385685884691849	0.0411522633744856	2	Medium
E01001384	Ealing	0.0	0.0	0.0	0.0	0.0	0.0	0.0	0.004	0.007858546168958742	0.012024048096192385	0.02	0.027659574468085105	0.039473684210526314	2	Medium
E01001385	Ealing	0.0	0.0	0.0	0.0	0.0	0.0017543859649122807	0.0034904013961605585	0.007155635062611807	0.009363295880149813	0.019455252918287938	0.01953125	0.03508771929824561	0.04462474645030426	2	Medium
E01001386	Ealing	0.0	0.0	0.0	0.0	0.001607717041800643	0.003305785123966942	0.005084745762711864	0.011532125205930808	0.015	0.0231023102310231	0.031879194630872486	0.04040404040404041	0.05299145299145299	2	Medium
E01001387	Ealing	0.0	0.0	0.0	0.0	0.002145922746781116	0.004140786749482402	0.00425531914893617	0.01762114537444934	0.02531645569620253	0.03205128205128205	0.044642857142857144	0.06422018348623854	0.07459207459207459	1	High
E01001388	Ealing	0.0	0.0	0.0	0.0	0.0024937655860349127	0.005235602094240838	0.010810810810810811	0.014285714285714285	0.016216216216216217	0.0221606648199446	0.036211699164345405	0.037142857142857144	0.059880239520958084	2	Medium
E01001389	Ealing	0.0	0.0	0.0	0.0	0.0	0.0	0.0	0.008988764044943821	0.013761467889908258	0.016826923076923076	0.019464720194647202	0.019559902200488997	0.029748283752860413	2	Medium
E01032572	Ealing	0.002070393374741201	0.00205761316872428	0.0041928721174004195	0.004123711340206186	0.004032258064516129	0.00425531914893617	0.008733624454148471	0.01312910284463895	0.023504273504273504	0.03177966101694915	0.04357298474945534	0.05482456140350877	0.06928406466512702	1	High
E01032743	Ealing	0.0	0.0	0.0	0.0016420361247947454	0.0031007751937984496	0.0029154518950437317	0.0042796005706134095	0.005805515239477504	0.007342143906020558	0.0103397341211226	0.019402985074626865	0.017991004497751123	0.03235294117647059	2	Medium
E01032744	Ealing	0.0	0.0	0.0	0.0	0.0	0.0	0.0	0.004016064257028112	0.009363295880149813	0.011764705882352941	0.014256619144602852	0.018633540372670808	0.032454361054766734	2	Medium
E01001390	Enfield	0.0	0.0	0.0	0.0	0.0	0.0	0.0	0.004081632653061225	0.006276150627615063	0.00998003992015968	0.014925373134328358	0.012903225806451613	0.019438444924406047	0	Low
E01001391	Enfield	0.0	0.0	0.0	0.0	0.0	0.0024691358024691358	0.00468384074941452	0.007425742574257425	0.012531328320802004	0.01488833746898263	0.022113022113022112	0.024630541871921183	0.029556650246305417	2	Medium
E01001392	Enfield	0.0	0.0	0.0	0.0	0.0	0.0	0.0	0.0018248175182481751	0.005545286506469501	0.0075046904315197	0.011881188118811881	0.02178217821782178	0.030364372469635626	0	Low
E01001393	Enfield	0.0	0.0	0.0	0.0	0.0	0.0	0.0	0.0018832391713747645	0.005474452554744526	0.010657193605683837	0.017953321364452424	0.020560747663551402	0.028409090909090908	2	Medium
E01001394	Enfield	0.0	0.0	0.0	0.0	0.002028397565922921	0.003976143141153081	0.006237006237006237	0.008113590263691683	0.010141987829614604	0.01016260162601626	0.008771929824561403	0.012987012987012988	0.021231422505307854	0	Low
E01001395	Enfield	0.0	0.0	0.0	0.0	0.0	0.0	0.0	0.0	0.005847953216374269	0.011299435028248588	0.02434077079107505	0.0311284046692607	0.05058365758754864	2	Medium
E01001396	Enfield	0.0	0.0	0.0	0.0	0.0	0.0020964360587002098	0.002066115702479339	0.004301075268817204	0.0087527352297593	0.004434589800443459	0.01647058823529412	0.03233256351039261	0.04895104895104895	2	Medium
E01001397	Enfield	0.0	0.0	0.0	0.0	0.0	0.0015360983102918587	0.0015015015015015015	0.003067484662576687	0.004437869822485207	0.010248901903367497	0.027982326951399118	0.028189910979228485	0.04239766081871345	2	Medium
E01001398	Enfield	0.0	0.0	0.0	0.0	0.0	0.00141643059490085	0.004457652303120356	0.0075528700906344415	0.01225114854517611	0.012718600953895072	0.022364217252396165	0.02377179080824089	0.0392156862745098	2	Medium
E01001399	Enfield	0.0	0.0	0.0	0.0	0.0	0.001445086705202312	0.0028169014084507044	0.004398826979472141	0.005961251862891207	0.007518796992481203	0.013392857142857142	0.016845329249617153	0.02635658914728682	0	Low
E01001400	Enfield	0.001375515818431912	0.0	0.0	0.0	0.0	0.0012738853503184713	0.0025412960609911056	0.0038560411311053984	0.0025940337224383916	0.0027472527472527475	0.008571428571428572	0.02538787023977433	0.0357653791130186	0	Low
E01001401	Enfield	0.0	0.0	0.0	0.0	0.0017543859649122807	0.00530035335689046	0.008576329331046312	0.008802816901408451	0.010889292196007259	0.01217391304347826	0.021778584392014518	0.027932960893854747	0.03435114503816794	2	Medium
E01001402	Enfield	0.0	0.0	0.0	0.0	0.001184834123222749	0.0035545023696682463	0.004733727810650888	0.008130081300813009	0.008187134502923977	0.010688836104513063	0.018292682926829267	0.01979045401629802	0.02843601895734597	2	Medium
E01001403	Enfield	0.0	0.0	0.0	0.0	0.0	0.0	0.0	0.0	0.0	0.01002865329512894	0.01957831325301205	0.021052631578947368	0.02967359050445104	2	Medium
E01001404	Enfield	0.0	0.0	0.0	0.0	0.0	0.0014577259475218659	0.002932551319648094	0.005934718100890208	0.008534850640113799	0.015965166908563134	0.027298850574712645	0.027656477438136828	0.024390243902439025	2	Medium
E01001405	Enfield	0.0	0.0	0.0	0.0	0.0	0.0	0.0029069767441860465	0.005641748942172073	0.008888888888888889	0.013533834586466165	0.014040561622464899	0.025437201907790145	0.028708133971291867	2	Medium
E01001406	Enfield	0.0	0.0	0.0	0.0	0.0	0.0	0.0	0.0	0.0	0.004991680532445923	0.01335559265442404	0.01929824561403509	0.02872531418312388	0	Low
E01001407	Enfield	0.0	0.0	0.0	0.0	0.0	0.0	0.0	0.0	0.004098360655737705	0.01282051282051282	0.020527859237536656	0.025718608169440244	0.03514376996805112	2	Medium
E01001408	Enfield	0.0	0.0	0.0	0.0	0.0	0.0	0.0	0.001597444089456869	0.003169572107765452	0.00949367088607595	0.010835913312693499	0.01597444089456869	0.019543973941368076	0	Low
E01001409	Enfield	0.0	0.0	0.0	0.0	0.0	0.0012610340479192938	0.002600780234070221	0.005095541401273885	0.005973715651135006	0.00880503144654088	0.02059202059202059	0.01937984496124031	0.025745257452574527	2	Medium
E01001410	Enfield	0.0	0.0	0.0	0.0	0.0	0.0	0.0033333333333333335	0.006514657980456026	0.009900990099009901	0.0128	0.01765650080256822	0.022222222222222223	0.03140495867768595	2	Medium
E01001411	Enfield	0.0	0.0	0.0	0.0	0.0	0.0	0.0014619883040935672	0.0014577259475218659	0.0028776978417266188	0.002886002886002886	0.010355029585798817	0.01903367496339678	0.022488755622188907	0	Low
E01001412	Enfield	0.0	0.0	0.0	0.0	0.0	0.0022346368715083797	0.0032967032967032967	0.004381161007667032	0.010146561443066516	0.016968325791855202	0.025142857142857144	0.0392156862745098	0.052508751458576426	2	Medium
E01001413	Enfield	0.0	0.0	0.0	0.0	0.0	0.0011933174224343676	0.0024067388688327317	0.003658536585365854	0.006038647342995169	0.00865265760197775	0.017391304347826087	0.031725888324873094	0.04139715394566624	2	Medium
E01001414	Enfield	0.0	0.0	0.0	0.0	0.0	0.0	0.0	0.0	0.0020242914979757085	0.001976284584980237	0.0019880715705765406	0.004008016032064128	0.014373716632443531	0	Low
E01001415	Enfield	0.0	0.0	0.0	0.0	0.0	0.0	0.0012626262626262627	0.0024271844660194173	0.00718562874251497	0.011547344110854504	0.024360535931790498	0.027348394768133173	0.045	2	Medium
E01001416	Enfield	0.0	0.0	0.0	0.0	0.0	0.0011013215859030838	0.00340522133938706	0.004479283314669653	0.005733944954128441	0.008027522935779817	0.01995305164319249	0.03664302600472813	0.05714285714285714	2	Medium
E01001417	Enfield	0.0009066183136899365	0.0008976660682226212	0.0017667844522968198	0.0017482517482517483	0.00608695652173913	0.006944444444444444	0.012755102040816327	0.012919896640826873	0.021034180543382998	0.03574542284219703	0.05307497893850042	0.0803347280334728	0.10720268006700168	1	High
E01001418	Enfield	0.001394700139470014	0.0	0.0	0.0013605442176870747	0.0027624309392265192	0.004172461752433936	0.005494505494505495	0.006944444444444444	0.007142857142857143	0.006896551724137931	0.019204389574759947	0.023709902370990237	0.03770949720670391	2	Medium
E01001419	Enfield	0.0	0.0	0.0	0.0	0.0	0.001272264631043257	0.002560819462227913	0.0025477707006369425	0.008631319358816275	0.013681592039800995	0.022900763358778626	0.02610966057441253	0.03571428571428571	2	Medium
E01001420	Enfield	0.0	0.0	0.0	0.0	0.0016286644951140066	0.003194888178913738	0.0046439628482972135	0.00631911532385466	0.011589403973509934	0.011093502377179081	0.01524390243902439	0.018209408194233688	0.027149321266968326	2	Medium
E01001421	Enfield	0.0	0.0	0.0017123287671232876	0.003616636528028933	0.005385996409335727	0.005385996409335727	0.0068143100511073255	0.008223684210526315	0.013445378151260505	0.022304832713754646	0.02495201535508637	0.027184466019417475	0.041176470588235294	2	Medium
E01001422	Enfield	0.0	0.0	0.0	0.0015760441292356187	0.0016638935108153079	0.004310344827586207	0.006878761822871883	0.009393680614859094	0.02145922746781116	0.03103448275862069	0.051011433597185574	0.07046070460704607	0.09483568075117371	1	High
E01001423	Enfield	0.0	0.0	0.0	0.0	0.0	0.0	0.0	0.00411522633744856	0.00823045267489712	0.012958963282937365	0.017241379310344827	0.026476578411405296	0.036170212765957444	2	Medium
E01001424	Enfield	0.0	0.0	0.0	0.0	0.0	0.0	0.0	0.003472222222222222	0.006535947712418301	0.012307692307692308	0.016556291390728478	0.029801324503311258	0.034013605442176874	2	Medium
E01001425	Enfield	0.0	0.0	0.0	0.0	0.0	0.0	0.0	0.0	0.0	0.004830917874396135	0.007832898172323759	0.013477088948787063	0.02459016393442623	0	Low
E01001426	Enfield	0.0	0.0	0.0	0.0	0.0	0.0	0.0	0.0	0.0	0.0042643923240938165	0.012958963282937365	0.01079913606911447	0.01639344262295082	0	Low
E01001427	Enfield	0.0	0.0	0.0	0.0	0.0	0.0	0.0	0.0049261083743842365	0.014814814814814815	0.018223234624145785	0.020089285714285716	0.011574074074074073	0.017857142857142856	2	Medium
E01001428	Enfield	0.0	0.0	0.0	0.0	0.0	0.0	0.0	0.0	0.0	0.00390625	0.020080321285140562	0.02186878727634195	0.026923076923076925	2	Medium
E01001429	Enfield	0.0	0.0	0.0	0.0	0.0	0.0	0.0	0.0023094688221709007	0.007058823529411765	0.01411764705882353	0.016786570743405275	0.0171990171990172	0.03787878787878788	2	Medium
E01001430	Enfield	0.0	0.0	0.0	0.0	0.0	0.0	0.0	0.0	0.0024509803921568627	0.004842615012106538	0.011990407673860911	0.017326732673267328	0.02925531914893617	0	Low
E01001431	Enfield	0.0	0.0	0.0	0.0	0.0	0.0	0.0	0.0	0.002352941176470588	0.016203703703703703	0.014150943396226415	0.01932367149758454	0.024691358024691357	2	Medium
E01001432	Enfield	0.0	0.0	0.0	0.0	0.0	0.0021929824561403508	0.002079002079002079	0.004282655246252677	0.006396588486140725	0.013215859030837005	0.015053763440860216	0.0211864406779661	0.02197802197802198	2	Medium
E01001433	Enfield	0.001890359168241966	0.0	0.0	0.0	0.0	0.0	0.0	0.0	0.0016556291390728477	0.0033783783783783786	0.005067567567567568	0.010256410256410256	0.016304347826086956	0	Low
E01001434	Enfield	0.0	0.0	0.0	0.0	0.0	0.0	0.0	0.0	0.001524390243902439	0.0015360983102918587	0.0030816640986132513	0.014492753623188406	0.02113821138211382	0	Low
E01001435	Enfield	0.0	0.0	0.0	0.0	0.0	0.0	0.0016207455429497568	0.003236245954692557	0.0049586776859504135	0.006756756756756757	0.008417508417508417	0.008503401360544218	0.020512820512820513	0	Low
E01001436	Enfield	0.0	0.0	0.0	0.0	0.0	0.0	0.0	0.0	0.0027434842249657062	0.008415147265077139	0.01293103448275862	0.017391304347826087	0.02706766917293233	0	Low
E01001437	Enfield	0.0	0.0	0.0	0.0	0.0014064697609001407	0.0	0.0	0.002728512960436562	0.005471956224350205	0.006631299734748011	0.009708737864077669	0.01870503597122302	0.03428571428571429	0	Low
E01001438	Enfield	0.0	0.0	0.0	0.0	0.0	0.0	0.0	0.0	0.001579778830963665	0.004966887417218543	0.010327022375215147	0.011437908496732025	0.018333333333333333	0	Low
E01001439	Enfield	0.0	0.0	0.0	0.0	0.0	0.0	0.0	0.0017152658662092624	0.004885993485342019	0.008291873963515755	0.009852216748768473	0.015025041736227046	0.02711864406779661	0	Low
E01001440	Enfield	0.0	0.0	0.0017730496453900709	0.0035149384885764497	0.003472222222222222	0.005136986301369863	0.006688963210702341	0.008237232289950576	0.00865051903114187	0.010309278350515464	0.019400352733686066	0.023008849557522124	0.03616636528028933	2	Medium
E01001441	Enfield	0.0	0.0	0.0	0.0	0.0	0.0020161290322580645	0.003992015968063872	0.00390625	0.006160164271047228	0.007984031936127744	0.009861932938856016	0.017716535433070866	0.023346303501945526	0	Low
E01001442	Enfield	0.0	0.0	0.0	0.0	0.0	0.0	0.0	0.0	0.003780718336483932	0.007547169811320755	0.010224948875255624	0.009727626459143969	0.017928286852589643	0	Low
E01001444	Enfield	0.0	0.0	0.0	0.0	0.0	0.0	0.0027359781121751026	0.004160887656033287	0.006954102920723227	0.00860832137733142	0.013138686131386862	0.01447178002894356	0.01744186046511628	0	Low
E01001445	Enfield	0.0	0.0	0.0	0.0	0.0009970089730807576	0.001984126984126984	0.0039100684261974585	0.003857280617164899	0.006782945736434108	0.008637236084452975	0.00881488736532811	0.017928286852589643	0.030456852791878174	0	Low
E01001446	Enfield	0.0	0.0	0.0	0.0	0.0	0.0013717421124828531	0.002936857562408223	0.004379562043795621	0.005673758865248227	0.007385524372230428	0.007716049382716049	0.018604651162790697	0.024205748865355523	0	Low
E01001447	Enfield	0.0	0.0	0.0	0.0016835016835016834	0.0032626427406199023	0.0047694753577106515	0.006349206349206349	0.006042296072507553	0.007518796992481203	0.010279001468428781	0.015220700152207	0.01615508885298869	0.03156146179401993	2	Medium
E01001448	Enfield	0.0	0.0	0.0	0.0	0.0	0.0	0.0	0.0	0.0017123287671232876	0.001694915254237288	0.0106951871657754	0.012867647058823529	0.02071563088512241	0	Low
E01001449	Enfield	0.0	0.0	0.0	0.0	0.0	0.0	0.0	0.0	0.0032679738562091504	0.0068143100511073255	0.015463917525773196	0.022530329289428077	0.032490974729241874	2	Medium
E01001450	Enfield	0.0	0.0	0.0	0.0	0.0	0.0	0.0012706480304955528	0.003703703703703704	0.0049261083743842365	0.007832898172323759	0.014884979702300407	0.01907356948228883	0.019099590723055934	0	Low
E01001451	Enfield	0.0	0.0	0.0	0.0	0.0	0.0	0.0	0.0012547051442910915	0.0024937655860349127	0.007712082262210797	0.01792573623559539	0.02913907284768212	0.0375	2	Medium
E01001452	Enfield	0.0	0.0	0.0	0.0	0.0	0.0012642225031605564	0.0012690355329949238	0.002607561929595828	0.007853403141361256	0.008064516129032258	0.019178082191780823	0.02699055330634278	0.046008119079837616	2	Medium
E01001453	Enfield	0.0	0.0	0.0	0.0010559662090813093	0.002109704641350211	0.002136752136752137	0.006543075245365322	0.011312217194570135	0.01694915254237288	0.01927437641723356	0.03815028901734104	0.05176470588235294	0.06705202312138728	2	Medium
E01001454	Enfield	0.0011918951132300357	0.0	0.0	0.0	0.0	0.0	0.002254791431792559	0.004667444574095682	0.008158508158508158	0.016129032258064516	0.020556227327690448	0.03140096618357488	0.04257907542579075	2	Medium
E01001455	Enfield	0.0	0.0	0.0	0.0	0.0	0.0	0.0	0.001440922190201729	0.007331378299120235	0.008522727272727272	0.016105417276720352	0.022658610271903322	0.03358778625954199	2	Medium
E01001456	Enfield	0.0	0.0	0.0	0.0	0.0013605442176870747	0.0013698630136986301	0.0028011204481792717	0.008356545961002786	0.014204545454545454	0.01875901875901876	0.029806259314456036	0.04105571847507331	0.0513595166163142	2	Medium
E01001457	Enfield	0.0	0.0	0.0	0.0	0.0	0.0	0.0014619883040935672	0.0014064697609001407	0.0027624309392265192	0.004189944134078212	0.009900990099009901	0.014684287812041116	0.020527859237536656	0	Low
E01001459	Enfield	0.0	0.0	0.0017123287671232876	0.0033613445378151263	0.00487012987012987	0.004893964110929853	0.006688963210702341	0.010256410256410256	0.011764705882352941	0.014900662251655629	0.02023608768971332	0.02226027397260274	0.023381294964028777	2	Medium
E01001460	Enfield	0.0	0.0	0.0	0.0	0.0	0.0	0.0	0.0	0.005221932114882507	0.009852216748768473	0.0158311345646438	0.013054830287206266	0.013927576601671309	0	Low
E01001461	Enfield	0.0025188916876574307	0.0	0.0	0.0	0.0	0.0	0.0	0.0	0.004761904761904762	0.0091324200913242	0.014598540145985401	0.020050125313283207	0.024330900243309004	0	Low
E01001462	Enfield	0.0	0.0	0.0	0.0	0.0	0.0	0.0	0.0024752475247524753	0.0023584905660377358	0.004975124378109453	0.012285012285012284	0.021108179419525065	0.02368421052631579	0	Low
E01001463	Enfield	0.0	0.0	0.0	0.0	0.0	0.0	0.0	0.0	0.0	0.0015822784810126582	0.004934210526315789	0.006711409395973154	0.013651877133105802	0	Low
E01001464	Enfield	0.0	0.0	0.0	0.0	0.0	0.0	0.0	0.0022123893805309734	0.0043859649122807015	0.01152073732718894	0.013605442176870748	0.01366742596810934	0.022123893805309734	0	Low
E01001465	Enfield	0.0	0.0	0.0	0.0017793594306049821	0.0017761989342806395	0.0017574692442882249	0.0017857142857142857	0.0018083182640144665	0.003629764065335753	0.0035842293906810036	0.009259259259259259	0.011560693641618497	0.0196078431372549	0	Low
E01001466	Enfield	0.0	0.0	0.0	0.0	0.0	0.0	0.0	0.0	0.0	0.002066115702479339	0.006185567010309278	0.004201680672268907	0.018556701030927835	0	Low
E01001467	Enfield	0.0	0.0	0.0	0.0	0.0	0.0018552875695732839	0.003527336860670194	0.0066555740432612314	0.008576329331046312	0.01079136690647482	0.011152416356877323	0.013182674199623353	0.018115942028985508	0	Low
E01001468	Enfield	0.0016835016835016834	0.0	0.0	0.0	0.0	0.003484320557491289	0.006944444444444444	0.01	0.009950248756218905	0.011041009463722398	0.020123839009287926	0.03076923076923077	0.03474320241691843	2	Medium
E01001469	Enfield	0.0	0.0	0.0	0.0	0.0	0.0014577259475218659	0.004335260115606936	0.005738880918220947	0.011188811188811189	0.018055555555555554	0.017045454545454544	0.022598870056497175	0.03074670571010249	2	Medium
E01001470	Enfield	0.0	0.0	0.0	0.0	0.0011723329425556857	0.0022935779816513763	0.004597701149425287	0.0058823529411764705	0.009184845005740528	0.009291521486643438	0.01985981308411215	0.02619047619047619	0.04395604395604396	2	Medium
E01001471	Enfield	0.0	0.0	0.0	0.0	0.0	0.0	0.0	0.002352941176470588	0.00461361014994233	0.002386634844868735	0.011778563015312132	0.013268998793727383	0.02127659574468085	0	Low
E01001472	Enfield	0.0	0.0	0.0	0.0	0.0013623978201634877	0.001394700139470014	0.002824858757062147	0.006793478260869565	0.009817671809256662	0.00851063829787234	0.020558002936857563	0.023880597014925373	0.03308270676691729	2	Medium
E01001473	Enfield	0.0	0.0	0.0	0.0	0.0	0.0013003901170351106	0.0013123359580052493	0.0027359781121751026	0.002805049088359046	0.011315417256011316	0.01881331403762663	0.018465909090909092	0.03380281690140845	2	Medium
E01001474	Enfield	0.0	0.0	0.0	0.0	0.0	0.002098635886673662	0.004232804232804233	0.0065717415115005475	0.006586169045005488	0.006756756756756757	0.024390243902439025	0.03135498320268757	0.04055619930475087	2	Medium
E01001475	Enfield	0.0	0.0	0.0	0.0	0.0	0.0	0.0010515247108307045	0.0021691973969631237	0.007268951194184839	0.01282051282051282	0.018240343347639486	0.026344676180021953	0.03798882681564246	2	Medium
E01001476	Enfield	0.0	0.0	0.0	0.0	0.0	0.0	0.0	0.0035460992907801418	0.008576329331046312	0.008561643835616438	0.008431703204047217	0.013651877133105802	0.02434782608695652	0	Low
E01001477	Enfield	0.0	0.0	0.0	0.0	0.0	0.0	0.0	0.0	0.0128	0.011093502377179081	0.013071895424836602	0.0144	0.022257551669316374	0	Low
E01001478	Enfield	0.0	0.0	0.0	0.0	0.0	0.0	0.0	0.0	0.0015625	0.007751937984496124	0.012759170653907496	0.01507537688442211	0.03161397670549085	0	Low
E01001479	Enfield	0.0	0.0	0.0	0.0	0.0	0.0	0.0	0.003656307129798903	0.005639097744360902	0.009416195856873822	0.015473887814313346	0.018036072144288578	0.02982107355864811	0	Low
E01001480	Enfield	0.0	0.0	0.0	0.0	0.0	0.0	0.0	0.0036900369003690036	0.007326007326007326	0.013333333333333334	0.019120458891013385	0.02029520295202952	0.029069767441860465	2	Medium
E01001481	Enfield	0.0	0.0	0.0	0.0	0.0	0.0	0.0016155088852988692	0.0033500837520938024	0.005025125628140704	0.006644518272425249	0.008896797153024912	0.010169491525423728	0.017543859649122806	0	Low
E01001482	Enfield	0.0	0.0	0.0	0.0017513134851138354	0.0017513134851138354	0.0017006802721088435	0.0035149384885764497	0.003527336860670194	0.0036363636363636364	0.009025270758122744	0.010948905109489052	0.011194029850746268	0.019267822736030827	0	Low
E01001483	Enfield	0.0	0.0	0.0	0.0	0.0	0.0	0.0	0.0	0.0	0.0	0.0	0.012121212121212121	0.01875	0	Low
E01001484	Enfield	0.0	0.0	0.0	0.0	0.0	0.0	0.0035842293906810036	0.0037105751391465678	0.009208103130755065	0.011406844106463879	0.012867647058823529	0.009328358208955223	0.015296367112810707	0	Low
E01001485	Enfield	0.0	0.0	0.0	0.0	0.0	0.0	0.0	0.0	0.004434589800443459	0.01098901098901099	0.011494252873563218	0.018140589569160998	0.011737089201877934	0	Low
E01001486	Enfield	0.0	0.0	0.0	0.0	0.0	0.0	0.0	0.0	0.00338409475465313	0.01217391304347826	0.012411347517730497	0.01818181818181818	0.017825311942959002	0	Low
E01001487	Enfield	0.0	0.0	0.0	0.0	0.0	0.0	0.0	0.0	0.0	0.0	0.006122448979591836	0.012711864406779662	0.0189873417721519	0	Low
E01001488	Enfield	0.0	0.0	0.0	0.0	0.0	0.0	0.0	0.001876172607879925	0.0054249547920434	0.0075046904315197	0.01092896174863388	0.012962962962962963	0.00946969696969697	0	Low
E01001489	Enfield	0.0	0.0	0.0	0.0	0.0	0.0	0.0	0.0	0.0	0.0017301038062283738	0.008802816901408451	0.014234875444839857	0.02527075812274368	0	Low
E01001491	Enfield	0.0	0.0	0.0	0.0	0.0	0.0	0.0	0.0020408163265306124	0.00390625	0.006	0.008281573498964804	0.01006036217303823	0.01195219123505976	0	Low
E01001492	Enfield	0.0	0.0	0.0	0.0	0.0	0.0	0.0016556291390728477	0.003424657534246575	0.007042253521126761	0.008183306055646482	0.010273972602739725	0.01391304347826087	0.025951557093425604	0	Low
E01001493	Enfield	0.001658374792703151	0.0017761989342806395	0.003424657534246575	0.0033500837520938024	0.0048543689320388345	0.004761904761904762	0.006462035541195477	0.006482982171799027	0.008278145695364239	0.008156606851549755	0.009771986970684038	0.02037351443123939	0.03904923599320883	0	Low
E01001494	Enfield	0.0	0.0	0.0	0.0	0.0014947683109118087	0.0015337423312883436	0.0015151515151515152	0.0015151515151515152	0.002962962962962963	0.003169572107765452	0.0030816640986132513	0.011058451816745656	0.025295109612141653	0	Low
E01001495	Enfield	0.001763668430335097	0.0	0.0	0.0	0.0	0.0017730496453900709	0.0017825311942959	0.0035971223021582736	0.0055248618784530384	0.00375234521575985	0.012727272727272728	0.012681159420289856	0.01730769230769231	0	Low
E01001496	Enfield	0.0	0.0	0.0	0.0	0.0	0.0	0.0	0.002642007926023778	0.0067842605156037995	0.009408602150537635	0.015214384508990318	0.023154848046309694	0.03488372093023256	2	Medium
E01001497	Enfield	0.0	0.0	0.0	0.0	0.0	0.0	0.0015748031496062992	0.004784688995215311	0.008012820512820512	0.011326860841423949	0.019933554817275746	0.025041736227045076	0.038525963149078725	2	Medium
E01001498	Enfield	0.0	0.0	0.0	0.0	0.0017574692442882249	0.0017825311942959	0.0017452006980802793	0.003424657534246575	0.003395585738539898	0.008389261744966443	0.013114754098360656	0.018518518518518517	0.034071550255536626	0	Low
E01001499	Enfield	0.0	0.0	0.0	0.0	0.0	0.0	0.0	0.001567398119122257	0.004651162790697674	0.007861635220125786	0.01129032258064516	0.02047244094488189	0.028716216216216218	0	Low
E01001500	Enfield	0.0	0.0	0.0	0.002109704641350211	0.004056795131845842	0.005825242718446602	0.007575757575757576	0.013618677042801557	0.01002004008016032	0.01026694045174538	0.016701461377870562	0.016563146997929608	0.02880658436213992	2	Medium
E01001501	Enfield	0.0	0.0	0.0	0.0	0.0	0.0	0.0016611295681063123	0.0033222591362126247	0.005042016806722689	0.009724473257698542	0.016835016835016835	0.02197802197802198	0.023722627737226276	2	Medium
E01001502	Enfield	0.0	0.0	0.0	0.0	0.0	0.0	0.0	0.0	0.005338078291814947	0.008576329331046312	0.015228426395939087	0.013114754098360656	0.019261637239165328	0	Low
E01001503	Enfield	0.0	0.0	0.0	0.0	0.0	0.0	0.0	0.0	0.003246753246753247	0.0049833887043189366	0.008532423208191127	0.010380622837370242	0.015734265734265736	0	Low
E01001504	Enfield	0.0	0.0	0.0	0.0	0.0	0.0	0.0018115942028985507	0.005494505494505495	0.008976660682226212	0.012939001848428836	0.023622047244094488	0.01606425702811245	0.03488372093023256	2	Medium
E01001505	Enfield	0.0	0.0	0.0	0.0	0.0	0.0	0.0018214936247723133	0.0055147058823529415	0.0073937153419593345	0.009615384615384616	0.009380863039399626	0.009174311926605505	0.020370370370370372	0	Low
E01001506	Enfield	0.0	0.0	0.0	0.0	0.0	0.0	0.0	0.0024154589371980675	0.011061946902654867	0.010638297872340425	0.02012072434607646	0.023809523809523808	0.03571428571428571	2	Medium
E01001507	Enfield	0.0	0.0	0.0	0.0	0.0	0.0	0.0	0.0018867924528301887	0.0057361376673040155	0.011583011583011582	0.021484375	0.02217741935483871	0.032454361054766734	2	Medium
E01001508	Enfield	0.0	0.0	0.0	0.0	0.0	0.0	0.0	0.0	0.0034965034965034965	0.008361204013377926	0.010135135135135136	0.016233766233766232	0.027287319422150885	0	Low
E01001509	Enfield	0.0	0.0	0.0	0.0	0.0	0.0	0.0	0.002004008016032064	0.006012024048096192	0.00992063492063492	0.015238095238095238	0.020080321285140562	0.020242914979757085	2	Medium
E01001510	Enfield	0.0	0.0	0.0	0.0	0.0	0.0	0.0	0.0	0.0	0.0	0.0125	0.010869565217391304	0.015706806282722512	0	Low
E01001511	Enfield	0.0	0.0	0.0	0.0	0.0	0.0	0.0016025641025641025	0.0096	0.00949367088607595	0.010033444816053512	0.02003338898163606	0.021487603305785124	0.029556650246305417	2	Medium
E01001512	Enfield	0.0	0.0	0.0	0.0	0.0	0.0	0.0	0.0030303030303030303	0.004464285714285714	0.005970149253731343	0.011730205278592375	0.013177159590043924	0.022354694485842028	0	Low
E01001513	Enfield	0.0	0.0	0.0	0.0	0.0	0.0	0.0	0.0	0.0060882800608828	0.005847953216374269	0.009022556390977444	0.03048780487804878	0.03313253012048193	2	Medium
E01001514	Enfield	0.0	0.0	0.0	0.0	0.0	0.0	0.0	0.0016313213703099511	0.003246753246753247	0.003189792663476874	0.004830917874396135	0.017513134851138354	0.020905923344947737	0	Low
E01001515	Enfield	0.0	0.0	0.0	0.0	0.0	0.0	0.0017543859649122807	0.003424657534246575	0.0051635111876075735	0.008403361344537815	0.006837606837606838	0.010657193605683837	0.018115942028985508	0	Low
E01001516	Enfield	0.0	0.0	0.0	0.0	0.0015151515151515152	0.001445086705202312	0.0029498525073746312	0.004291845493562232	0.004347826086956522	0.005738880918220947	0.007451564828614009	0.008836524300441826	0.026865671641791045	0	Low
E01001517	Enfield	0.0	0.0	0.0	0.0	0.0	0.0	0.0	0.001893939393939394	0.0055762081784386614	0.00922509225092251	0.008944543828264758	0.01565217391304348	0.016791044776119403	0	Low
E01001518	Enfield	0.0	0.0	0.0	0.0	0.0	0.0	0.0	0.0015772870662460567	0.0015923566878980893	0.003134796238244514	0.003189792663476874	0.010067114093959731	0.015734265734265736	0	Low
E01001519	Enfield	0.0	0.0	0.0	0.0	0.0	0.002380952380952381	0.0037593984962406013	0.0060901339829476245	0.00875	0.013126491646778043	0.024360535931790498	0.022304832713754646	0.04042806183115339	2	Medium
E01001520	Enfield	0.0	0.0	0.0	0.0	0.0	0.0	0.0012437810945273632	0.006150061500615006	0.008454106280193236	0.014723926380368098	0.018703241895261846	0.028858218318695106	0.03303684879288437	2	Medium
E01001521	Enfield	0.0	0.0	0.0	0.0	0.0	0.0027472527472527475	0.005714285714285714	0.011577424023154847	0.012747875354107648	0.02158273381294964	0.030927835051546393	0.047619047619047616	0.05693430656934306	2	Medium
E01001522	Enfield	0.0	0.0	0.0	0.0	0.0	0.0	0.0	0.0	0.0031201248049922	0.007704160246533128	0.015723270440251572	0.03271028037383177	0.04451510333863275	2	Medium
E01001523	Enfield	0.0	0.0	0.0	0.0012987012987012987	0.002551020408163265	0.005050505050505051	0.006242197253433208	0.007623888182973317	0.008894536213468869	0.007978723404255319	0.025367156208277702	0.03278688524590164	0.047142857142857146	2	Medium
E01001524	Enfield	0.0	0.0	0.0	0.0	0.0	0.0	0.0	0.0015015015015015015	0.0030721966205837174	0.007849293563579277	0.015822784810126583	0.020100502512562814	0.027210884353741496	0	Low
E01001525	Enfield	0.0	0.0	0.0	0.0	0.0	0.0	0.0	0.0028694404591104736	0.005517241379310344	0.008264462809917356	0.01267605633802817	0.01451378809869376	0.021739130434782608	0	Low
E01001526	Enfield	0.0012594458438287153	0.002617801047120419	0.002699055330634278	0.004037685060565276	0.003896103896103896	0.005148005148005148	0.005188067444876783	0.006459948320413436	0.002642007926023778	0.007905138339920948	0.017127799736495388	0.022606382978723406	0.03526093088857546	2	Medium
E01001527	Enfield	0.0016474464579901153	0.0016722408026755853	0.0	0.0	0.0	0.0	0.0	0.004651162790697674	0.00794912559618442	0.014018691588785047	0.02066772655007949	0.01929260450160772	0.03801652892561983	2	Medium
E01001528	Enfield	0.0	0.0	0.0	0.0	0.0	0.0	0.0	0.0	0.002577319587628866	0.004842615012106538	0.00851063829787234	0.01818181818181818	0.025096525096525095	0	Low
E01001529	Enfield	0.0	0.0	0.0	0.0	0.0	0.0	0.004901960784313725	0.007957559681697613	0.005208333333333333	0.007211538461538462	0.015463917525773196	0.020253164556962026	0.0234375	2	Medium
E01001530	Enfield	0.0	0.0	0.0	0.0	0.0	0.002183406113537118	0.006060606060606061	0.009671179883945842	0.009416195856873822	0.011363636363636364	0.011673151750972763	0.017408123791102514	0.01818181818181818	2	Medium
E01001531	Enfield	0.0	0.0	0.0	0.0	0.001447178002894356	0.0029282576866764276	0.004366812227074236	0.011560693641618497	0.016224188790560472	0.024242424242424242	0.030864197530864196	0.04482225656877898	0.05815831987075929	2	Medium
E01001532	Enfield	0.0	0.0	0.0	0.0	0.0012033694344163659	0.0011933174224343676	0.0023837902264600714	0.006038647342995169	0.007509386733416771	0.013054830287206266	0.03195739014647137	0.03961748633879782	0.06293706293706294	2	Medium
E01001533	Enfield	0.0	0.0	0.0	0.0	0.0012254901960784314	0.0012106537530266344	0.0024390243902439024	0.008588957055214725	0.01125	0.012755102040816327	0.026143790849673203	0.0410958904109589	0.04341736694677871	2	Medium
E01001534	Enfield	0.0	0.0	0.0	0.0	0.0	0.0015174506828528073	0.004846526655896607	0.009375	0.013062409288824383	0.016853932584269662	0.023289665211062592	0.035346097201767304	0.04072398190045249	2	Medium
E01001535	Enfield	0.0	0.0	0.0	0.0	0.001524390243902439	0.003003003003003003	0.005997001499250375	0.007518796992481203	0.0121765601217656	0.014106583072100314	0.024077046548956663	0.03231017770597738	0.043478260869565216	2	Medium
E01001536	Enfield	0.0	0.0	0.0	0.0	0.0	0.0	0.0013717421124828531	0.004081632653061225	0.004032258064516129	0.009562841530054645	0.012517385257301807	0.01780821917808219	0.028532608695652172	0	Low
E01001537	Enfield	0.0	0.0	0.0	0.0	0.0013966480446927375	0.0027397260273972603	0.004016064257028112	0.005298013245033113	0.006747638326585695	0.006906077348066298	0.013642564802182811	0.015625	0.016830294530154277	0	Low
E01001538	Enfield	0.0	0.0	0.0	0.0	0.0012165450121654502	0.0035842293906810036	0.0048484848484848485	0.005995203836930456	0.007050528789659225	0.011976047904191617	0.018518518518518517	0.0280970625798212	0.04129032258064516	2	Medium
E01001539	Enfield	0.0	0.0	0.0	0.0	0.0	0.0	0.0	0.002642007926023778	0.005221932114882507	0.00804289544235925	0.016304347826086956	0.013422818791946308	0.029085872576177285	0	Low
E01001540	Enfield	0.0014947683109118087	0.0	0.0	0.0	0.0	0.0	0.0	0.0015873015873015873	0.0030441400304414	0.007716049382716049	0.004878048780487805	0.01468189233278956	0.02204724409448819	0	Low
E01001541	Enfield	0.0	0.0	0.0	0.0	0.0	0.0016260162601626016	0.003246753246753247	0.006700167504187605	0.008223684210526315	0.009917355371900827	0.014950166112956811	0.01309328968903437	0.015025041736227046	0	Low
E01001542	Enfield	0.0017301038062283738	0.0036429872495446266	0.0036496350364963502	0.005291005291005291	0.00528169014084507	0.007168458781362007	0.007259528130671506	0.009191176470588236	0.009416195856873822	0.013257575757575758	0.015444015444015444	0.015151515151515152	0.019193857965451054	2	Medium
E01001543	Enfield	0.0	0.0	0.0	0.0	0.0013157894736842105	0.002574002574002574	0.005063291139240506	0.006385696040868455	0.006476683937823834	0.009283819628647215	0.023224043715846996	0.025069637883008356	0.03611111111111111	2	Medium
E01001544	Enfield	0.0	0.0	0.0	0.0	0.0	0.0	0.001326259946949602	0.005284015852047556	0.00804289544235925	0.011920529801324504	0.015006821282401092	0.022757697456492636	0.02677376171352075	2	Medium
E01001545	Enfield	0.0	0.0	0.0	0.0	0.0016611295681063123	0.003246753246753247	0.00641025641025641	0.008183306055646482	0.009836065573770493	0.013513513513513514	0.011570247933884297	0.013266998341625208	0.021775544388609715	0	Low
E01001546	Enfield	0.0	0.0	0.0	0.0	0.0	0.0	0.0	0.0014367816091954023	0.0014705882352941176	0.0030120481927710845	0.010852713178294573	0.016666666666666666	0.01757188498402556	0	Low
E01001547	Enfield	0.0	0.0	0.0	0.0	0.0	0.0	0.0	0.0013422818791946308	0.006839945280437756	0.006993006993006993	0.010101010101010102	0.012711864406779662	0.020718232044198894	0	Low
E01001548	Enfield	0.0	0.0	0.0	0.0	0.0	0.0014992503748125937	0.0030120481927710845	0.004608294930875576	0.0061823802163833074	0.007974481658692184	0.012618296529968454	0.015873015873015872	0.01607717041800643	0	Low
E01001549	Enfield	0.0	0.0	0.0	0.0	0.0	0.0	0.0017331022530329288	0.0017699115044247787	0.0034904013961605585	0.0034482758620689655	0.007042253521126761	0.0088339222614841	0.012727272727272728	0	Low
E01001550	Enfield	0.0	0.0	0.0	0.0	0.0	0.0015360983102918587	0.003115264797507788	0.004629629629629629	0.005988023952095809	0.008968609865470852	0.010719754977029096	0.01088646967340591	0.01597444089456869	0	Low
E01001551	Enfield	0.0	0.0	0.0	0.0	0.0	0.0	0.0	0.002894356005788712	0.004437869822485207	0.007587253414264037	0.010802469135802469	0.014727540500736377	0.0226928895612708	0	Low
E01001552	Enfield	0.0	0.0	0.0	0.0	0.0	0.0	0.0	0.0013020833333333333	0.001326259946949602	0.0027624309392265192	0.008287292817679558	0.015277777777777777	0.02148997134670487	0	Low
E01001553	Enfield	0.0	0.0	0.0	0.0	0.0	0.0	0.0	0.0	0.0021598272138228943	0.008928571428571428	0.016129032258064516	0.023094688221709007	0.029411764705882353	2	Medium
E01001554	Enfield	0.0	0.0	0.0	0.0	0.0	0.0029940119760479044	0.0057306590257879654	0.008403361344537815	0.010610079575596816	0.012987012987012988	0.022408963585434174	0.028645833333333332	0.02894736842105263	2	Medium
E01001555	Enfield	0.0	0.0	0.0	0.0	0.0	0.0	0.0	0.0	0.0036968576709796672	0.007677543186180422	0.014141414141414142	0.017716535433070866	0.015904572564612324	0	Low
E01001556	Enfield	0.0	0.0	0.0	0.0	0.0	0.0	0.0	0.0015527950310559005	0.0076103500761035	0.0109204368174727	0.01309328968903437	0.02	0.024752475247524754	2	Medium
E01001557	Enfield	0.0	0.0	0.0	0.0	0.0	0.0	0.0	0.0	0.009823182711198428	0.014583333333333334	0.012711864406779662	0.020366598778004074	0.02494802494802495	2	Medium
E01001558	Enfield	0.0	0.0	0.0	0.0	0.0	0.0	0.0	0.0	0.005494505494505495	0.015915119363395226	0.013440860215053764	0.005277044854881266	0.037333333333333336	0	Low
E01001559	Enfield	0.0	0.0	0.0	0.0	0.0	0.0017421602787456446	0.005545286506469501	0.005607476635514018	0.008960573476702509	0.003738317757009346	0.00980392156862745	0.014462809917355372	0.02631578947368421	0	Low
E01001560	Enfield	0.0	0.0	0.0	0.0	0.0	0.0	0.0	0.0	0.005597014925373134	0.013435700575815739	0.030737704918032786	0.031746031746031744	0.03232323232323232	2	Medium
E01001562	Enfield	0.0	0.0	0.0	0.0	0.0	0.0	0.0	0.0	0.0	0.0	0.0069605568445475635	0.0136986301369863	0.027777777777777776	0	Low
E01001563	Enfield	0.0	0.0	0.0	0.0	0.0	0.0	0.0031446540880503146	0.004746835443037975	0.008025682182985553	0.004975124378109453	0.01192504258943782	0.012455516014234875	0.01841620626151013	0	Low
E01001564	Enfield	0.0	0.0	0.0	0.0014285714285714286	0.002932551319648094	0.004316546762589928	0.004261363636363636	0.017167381974248927	0.017069701280227598	0.023054755043227664	0.02723146747352496	0.029503105590062112	0.045234248788368334	2	Medium
E01001565	Enfield	0.0	0.0	0.0	0.0	0.0	0.0	0.0	0.0030165912518853697	0.0074962518740629685	0.012345679012345678	0.014423076923076924	0.029548989113530325	0.03739837398373984	2	Medium
E01001566	Enfield	0.0014771048744460858	0.0	0.0	0.0	0.0	0.0015037593984962407	0.0029717682020802376	0.0030165912518853697	0.00916030534351145	0.020030816640986132	0.030721966205837174	0.03358778625954199	0.047021943573667714	2	Medium
E01001567	Enfield	0.0012135922330097086	0.0011947431302270011	0.0	0.0	0.001184834123222749	0.0023612750885478157	0.005973715651135006	0.0059594755661501785	0.00980392156862745	0.01608910891089109	0.0319693094629156	0.04236200256739409	0.062169312169312166	2	Medium
E01001568	Enfield	0.0	0.0	0.0	0.0	0.0010482180293501049	0.0010090817356205853	0.0020242914979757085	0.008298755186721992	0.009355509355509356	0.017241379310344827	0.04148471615720524	0.05442176870748299	0.06712962962962964	2	Medium
E01001569	Enfield	0.0	0.0	0.0013422818791946308	0.0013736263736263737	0.001336898395721925	0.002699055330634278	0.0027100271002710027	0.00411522633744856	0.006944444444444444	0.017711171662125342	0.025956284153005466	0.035326086956521736	0.03656821378340366	2	Medium
E01001570	Enfield	0.0	0.0	0.0	0.0	0.0	0.0	0.0	0.0028735632183908046	0.008746355685131196	0.008888888888888889	0.012875536480686695	0.017094017094017096	0.018258426966292134	0	Low
E01032574	Enfield	0.0	0.0	0.0	0.0	0.0	0.0	0.0	0.0	0.0071174377224199285	0.005494505494505495	0.008992805755395683	0.013257575757575758	0.022813688212927757	0	Low
E01033146	Enfield	0.0	0.0	0.0	0.0	0.0	0.0	0.0	0.0	0.0	0.00425531914893617	0.004366812227074236	0.015659955257270694	0.014767932489451477	0	Low
E01033148	Enfield	0.0	0.0	0.0	0.0	0.0	0.0	0.0	0.0	0.002886002886002886	0.0071633237822349575	0.012693935119887164	0.02092050209205021	0.03142857142857143	0	Low
E01033150	Enfield	0.0	0.0	0.0	0.0	0.0	0.0	0.0018975332068311196	0.004048582995951417	0.004048582995951417	0.004016064257028112	0.004282655246252677	0.015317286652078774	0.024444444444444446	0	Low
E01033151	Enfield	0.0	0.0	0.0	0.0	0.0	0.002386634844868735	0.004597701149425287	0.004629629629629629	0.004672897196261682	0.009925558312655087	0.013089005235602094	0.01818181818181818	0.027439024390243903	0	Low
E01001571	Greenwich	0.0020491803278688526	0.0	0.0	0.0	0.0	0.0	0.0	0.0036429872495446266	0.007017543859649123	0.014234875444839857	0.01436265709156194	0.01639344262295082	0.016822429906542057	0	Low
E01001572	Greenwich	0.0	0.0	0.0	0.0	0.0	0.0	0.0	0.001841620626151013	0.003629764065335753	0.0075046904315197	0.01727447216890595	0.023076923076923078	0.02032520325203252	2	Medium
E01001573	Greenwich	0.0	0.0	0.0	0.0	0.0	0.0	0.0	0.0	0.0019157088122605363	0.008016032064128256	0.012552301255230125	0.020618556701030927	0.02286902286902287	0	Low
E01001574	Greenwich	0.0	0.0	0.0	0.0	0.0	0.0	0.0	0.004149377593360996	0.008438818565400843	0.014736842105263158	0.018867924528301886	0.02092050209205021	0.021739130434782608	2	Medium
E01001575	Greenwich	0.0	0.0	0.0	0.0	0.0	0.0	0.0	0.002061855670103093	0.008385744234800839	0.01440329218106996	0.021691973969631236	0.028985507246376812	0.027837259100642397	2	Medium
E01001576	Greenwich	0.0	0.0	0.0	0.0	0.0	0.0	0.0	0.0	0.002066115702479339	0.004158004158004158	0.012396694214876033	0.015904572564612324	0.013944223107569721	0	Low
E01001577	Greenwich	0.0	0.0	0.0	0.0	0.0	0.0	0.0	0.0	0.00423728813559322	0.010940919037199124	0.023454157782515993	0.02569593147751606	0.03171247357293869	2	Medium
E01001578	Greenwich	0.0	0.0	0.0	0.0	0.0	0.0	0.0016891891891891893	0.0034423407917383822	0.0051813471502590676	0.006825938566552901	0.010273972602739725	0.012939001848428836	0.02131782945736434	0	Low
E01001579	Greenwich	0.0	0.0	0.0	0.0	0.0	0.0	0.0	0.0	0.0	0.00205761316872428	0.0040650406504065045	0.004149377593360996	0.018329938900203666	0	Low
E01001580	Greenwich	0.0	0.0	0.0	0.0	0.0	0.0034129692832764505	0.00686106346483705	0.008912655971479501	0.015238095238095238	0.014953271028037384	0.02895752895752896	0.04609218436873747	0.05765407554671968	2	Medium
E01001581	Greenwich	0.0	0.0	0.0	0.0	0.0	0.0022522522522522522	0.0044943820224719105	0.004662004662004662	0.014563106796116505	0.024271844660194174	0.04611650485436893	0.05665024630541872	0.0741687979539642	2	Medium
E01001582	Greenwich	0.0	0.0	0.0	0.0	0.0	0.0	0.006109979633401222	0.011494252873563218	0.009541984732824428	0.015904572564612324	0.032989690721649485	0.03413654618473896	0.04426559356136821	2	Medium
E01001583	Greenwich	0.0017421602787456446	0.0	0.0	0.0	0.0017730496453900709	0.0035398230088495575	0.005119453924914676	0.008547008547008548	0.017921146953405017	0.032490974729241874	0.03962264150943396	0.055776892430278883	0.07509881422924901	1	High
E01001584	Greenwich	0.0	0.0	0.0	0.0	0.0	0.0037243947858473	0.011363636363636364	0.01090909090909091	0.020370370370370372	0.03896103896103896	0.05660377358490566	0.06525911708253358	0.07128712871287128	1	High
E01001585	Greenwich	0.0	0.0	0.0	0.0	0.0	0.002053388090349076	0.006147540983606557	0.010309278350515464	0.010183299389002037	0.010438413361169102	0.037199124726477024	0.04054054054054054	0.059496567505720827	2	Medium
E01001586	Greenwich	0.0	0.0	0.0	0.0	0.0	0.0	0.011111111111111112	0.011389521640091117	0.013605442176870748	0.01805869074492099	0.03424657534246575	0.0334075723830735	0.04326923076923077	2	Medium
E01001587	Greenwich	0.0	0.0	0.0	0.0	0.0	0.0	0.005226480836236934	0.010033444816053512	0.01353637901861252	0.02413793103448276	0.036521739130434785	0.041970802919708027	0.06273764258555133	2	Medium
E01001588	Greenwich	0.0024875621890547263	0.002457002457002457	0.0024096385542168677	0.0	0.0	0.0	0.0	0.006880733944954129	0.011389521640091117	0.013824884792626729	0.031026252983293555	0.04116222760290557	0.05995203836930456	2	Medium
E01001589	Greenwich	0.0	0.0	0.0	0.0	0.0	0.0	0.002325581395348837	0.002242152466367713	0.0045045045045045045	0.006726457399103139	0.01904761904761905	0.0343980343980344	0.045454545454545456	2	Medium
E01001590	Greenwich	0.0	0.0	0.0	0.0	0.0022675736961451248	0.004424778761061947	0.008714596949891068	0.011389521640091117	0.015765765765765764	0.022321428571428572	0.02832244008714597	0.03991130820399113	0.041474654377880185	2	Medium
E01001591	Greenwich	0.0	0.0	0.0	0.0	0.0	0.0	0.0	0.0022172949002217295	0.0044943820224719105	0.015945330296127564	0.02112676056338028	0.028708133971291867	0.03233256351039261	2	Medium
E01001592	Greenwich	0.0	0.0	0.0	0.0	0.0	0.0	0.0	0.0018796992481203006	0.001941747572815534	0.007662835249042145	0.023121387283236993	0.03359683794466403	0.038306451612903226	2	Medium
E01001593	Greenwich	0.0	0.0	0.0	0.0	0.0	0.0	0.0	0.0	0.0037313432835820895	0.011194029850746268	0.021739130434782608	0.023762376237623763	0.02952755905511811	2	Medium
E01001594	Greenwich	0.0	0.0	0.0	0.0	0.0	0.0	0.0	0.0	0.004056795131845842	0.012396694214876033	0.0125	0.01417004048582996	0.020703933747412008	0	Low
E01001595	Greenwich	0.0	0.0	0.0	0.0	0.0	0.0	0.0019723865877712033	0.0019723865877712033	0.005802707930367505	0.011834319526627219	0.027613412228796843	0.0273972602739726	0.03557312252964427	2	Medium
E01001596	Greenwich	0.0	0.0	0.0	0.0	0.0	0.002296211251435132	0.0035335689045936395	0.006016847172081829	0.009615384615384616	0.015330188679245283	0.018050541516245487	0.031026252983293555	0.043209876543209874	2	Medium
E01001597	Greenwich	0.0	0.0	0.001589825119236884	0.0030211480362537764	0.004511278195488722	0.006259780907668232	0.0075075075075075074	0.010638297872340425	0.012232415902140673	0.01729559748427673	0.018691588785046728	0.027156549520766772	0.054276315789473686	2	Medium
E01001598	Greenwich	0.0	0.0	0.0	0.0013333333333333333	0.0026702269692923898	0.004032258064516129	0.0056179775280898875	0.0068775790921595595	0.008438818565400843	0.01002865329512894	0.01878612716763006	0.023564064801178203	0.03945371775417299	2	Medium
E01001599	Greenwich	0.0	0.0	0.0	0.0	0.0	0.0026666666666666666	0.005479452054794521	0.007022471910112359	0.007173601147776184	0.010130246020260492	0.013432835820895522	0.01951951951951952	0.03614457831325301	2	Medium
E01001600	Greenwich	0.0	0.0	0.0	0.0	0.0	0.0	0.0	0.0017241379310344827	0.005119453924914676	0.006644518272425249	0.010169491525423728	0.008445945945945946	0.01584507042253521	0	Low
E01001601	Greenwich	0.0	0.0	0.0	0.0	0.0	0.0	0.0030303030303030303	0.006125574272588055	0.012232415902140673	0.016845329249617153	0.02465331278890601	0.03286384976525822	0.04754601226993865	2	Medium
E01001602	Greenwich	0.0	0.0	0.0	0.0	0.0	0.0	0.0	0.0014204545454545455	0.002894356005788712	0.0029239766081871343	0.007194244604316547	0.017045454545454544	0.027616279069767442	0	Low
E01001603	Greenwich	0.0	0.0	0.0	0.0	0.0	0.0	0.0	0.0	0.0019120458891013384	0.003883495145631068	0.01160541586073501	0.0210727969348659	0.027131782945736434	0	Low
E01001604	Greenwich	0.0	0.0	0.0	0.0	0.0	0.0	0.0	0.0017211703958691911	0.0018214936247723133	0.003703703703703704	0.011560693641618497	0.018108651911468814	0.028925619834710745	0	Low
E01001605	Greenwich	0.001366120218579235	0.0013531799729364006	0.002777777777777778	0.0027210884353741495	0.003911342894393742	0.00398406374501992	0.005494505494505495	0.0055248618784530384	0.006811989100817439	0.0084985835694051	0.025	0.03609022556390978	0.043010752688172046	2	Medium
E01001606	Greenwich	0.0	0.0	0.0	0.0	0.0014265335235378032	0.0027359781121751026	0.004310344827586207	0.005772005772005772	0.007451564828614009	0.010574018126888218	0.019316493313521546	0.025835866261398176	0.0296875	2	Medium
E01001607	Greenwich	0.0	0.0	0.0	0.0	0.0	0.0	0.0	0.0032733224222585926	0.006568144499178982	0.010135135135135136	0.024054982817869417	0.03430531732418525	0.04778156996587031	2	Medium
E01001608	Greenwich	0.0	0.0	0.0	0.0	0.0	0.0	0.003129890453834116	0.006339144215530904	0.011235955056179775	0.01794453507340946	0.038461538461538464	0.047933884297520664	0.07118055555555555	2	Medium
E01001609	Greenwich	0.0	0.0	0.0	0.003590664272890485	0.003484320557491289	0.003389830508474576	0.008605851979345954	0.012237762237762238	0.0142602495543672	0.02018348623853211	0.022813688212927757	0.03571428571428571	0.042884990253411304	2	Medium
E01001610	Greenwich	0.0	0.0	0.0	0.0	0.0	0.0	0.0013831258644536654	0.004213483146067416	0.0056657223796034	0.011299435028248588	0.01443001443001443	0.019230769230769232	0.0290519877675841	2	Medium
E01001611	Greenwich	0.0	0.0	0.0	0.0	0.0	0.0	0.0017761989342806395	0.0034482758620689655	0.005128205128205128	0.008695652173913044	0.012567324955116697	0.016042780748663103	0.022388059701492536	0	Low
E01001613	Greenwich	0.0	0.0	0.0	0.0	0.0	0.0	0.0017035775127768314	0.005084745762711864	0.008605851979345954	0.013490725126475547	0.015706806282722512	0.01818181818181818	0.023985239852398525	2	Medium
E01001614	Greenwich	0.0	0.0	0.0	0.0	0.0	0.0024479804161566705	0.0024691358024691358	0.0024509803921568627	0.007308160779537149	0.0161892901618929	0.024875621890547265	0.03670886075949367	0.0567741935483871	2	Medium
E01001615	Greenwich	0.0	0.0	0.0	0.0	0.0	0.0	0.001893939393939394	0.0035335689045936395	0.008620689655172414	0.010434782608695653	0.022608695652173914	0.022530329289428077	0.03852889667250438	2	Medium
E01001617	Greenwich	0.0	0.0	0.0	0.0	0.0	0.0	0.0	0.0015060240963855422	0.006015037593984963	0.0121580547112462	0.015552099533437015	0.021346469622331693	0.032423208191126277	2	Medium
E01001618	Greenwich	0.0	0.0	0.0	0.0	0.0	0.0	0.0	0.0032258064516129032	0.006134969325153374	0.009022556390977444	0.01355421686746988	0.02118003025718608	0.028315946348733235	2	Medium
E01001619	Greenwich	0.0	0.0	0.0	0.0	0.0	0.0	0.00291970802919708	0.007342143906020558	0.007704160246533128	0.008982035928143712	0.010954616588419406	0.01557632398753894	0.022082018927444796	0	Low
E01001620	Greenwich	0.0	0.0	0.0	0.0	0.0	0.0	0.0	0.005928853754940711	0.015717092337917484	0.023255813953488372	0.034274193548387094	0.036511156186612576	0.05439330543933055	2	Medium
E01001621	Greenwich	0.0	0.0	0.0	0.0	0.0038535645472061657	0.005660377358490566	0.009416195856873822	0.00946969696969697	0.00929368029739777	0.013257575757575758	0.02111324376199616	0.028901734104046242	0.03339882121807466	2	Medium
E01001623	Greenwich	0.0	0.0	0.0	0.0	0.0	0.0	0.0	0.0	0.005597014925373134	0.009398496240601503	0.016453382084095063	0.02448210922787194	0.034990791896869246	2	Medium
E01001624	Greenwich	0.0	0.0	0.0	0.0	0.0	0.0	0.001838235294117647	0.007462686567164179	0.00909090909090909	0.014732965009208104	0.020370370370370372	0.027624309392265192	0.04150943396226415	2	Medium
E01001625	Greenwich	0.0	0.0	0.0	0.0	0.0	0.005597014925373134	0.0037105751391465678	0.005681818181818182	0.00929368029739777	0.011214953271028037	0.016728624535315983	0.020793950850661626	0.024299065420560748	2	Medium
E01001629	Greenwich	0.0	0.0	0.0	0.0	0.0	0.0	0.0	0.00228310502283105	0.0045662100456621	0.009237875288683603	0.011933174224343675	0.01627906976744186	0.014018691588785047	0	Low
E01001631	Greenwich	0.0	0.0	0.0	0.0	0.0	0.0	0.0	0.0	0.0	0.004830917874396135	0.012437810945273632	0.005115089514066497	0.016042780748663103	0	Low
E01001632	Greenwich	0.0	0.0	0.0	0.0	0.0	0.0	0.0	0.0	0.0023148148148148147	0.004807692307692308	0.013404825737265416	0.011299435028248588	0.028409090909090908	0	Low
E01001633	Greenwich	0.0	0.0	0.0	0.0	0.0	0.0	0.0	0.0	0.0	0.005076142131979695	0.00804289544235925	0.013157894736842105	0.015267175572519083	0	Low
E01001634	Greenwich	0.0	0.0	0.0	0.0	0.0	0.003389830508474576	0.00641025641025641	0.00974025974025974	0.012121212121212121	0.01466275659824047	0.014925373134328358	0.015479876160990712	0.024615384615384615	2	Medium
E01001635	Greenwich	0.0	0.0	0.0	0.0	0.0	0.0	0.002336448598130841	0.004608294930875576	0.009456264775413711	0.011286681715575621	0.004728132387706856	0.015555555555555555	0.020316027088036117	0	Low
E01001636	Greenwich	0.0	0.0	0.0	0.0	0.0	0.0	0.0	0.0	0.0	0.0025380710659898475	0.005479452054794521	0.005714285714285714	0.021341463414634148	0	Low
E01001637	Greenwich	0.0	0.0	0.0	0.0	0.0	0.0	0.0	0.0	0.0	0.004975124378109453	0.009950248756218905	0.014925373134328358	0.024875621890547265	0	Low
E01001638	Greenwich	0.0	0.0	0.0	0.0	0.0	0.002777777777777778	0.005681818181818182	0.008426966292134831	0.011204481792717087	0.017094017094017096	0.02346041055718475	0.023323615160349854	0.020895522388059702	2	Medium
E01001640	Greenwich	0.0	0.0	0.0	0.0	0.0	0.0015698587127158557	0.0031201248049922	0.005943536404160475	0.007886435331230283	0.005952380952380952	0.01694915254237288	0.024271844660194174	0.019834710743801654	2	Medium
E01001641	Greenwich	0.0	0.0	0.0	0.0	0.0	0.0	0.002777777777777778	0.0	0.010958904109589041	0.01643835616438356	0.019553072625698324	0.030927835051546393	0.051351351351351354	2	Medium
E01001642	Greenwich	0.0	0.0	0.0	0.0016806722689075631	0.005119453924914676	0.006896551724137931	0.008417508417508417	0.016835016835016835	0.025597269624573378	0.045454545454545456	0.055077452667814115	0.0647985989492119	0.0773286467486819	1	High
E01001644	Greenwich	0.0	0.0	0.0	0.0	0.0	0.0019801980198019802	0.003838771593090211	0.0037593984962406013	0.009708737864077669	0.01603206412825651	0.033264033264033266	0.024282560706401765	0.029345372460496615	2	Medium
E01001645	Greenwich	0.0	0.0	0.0	0.0	0.0016778523489932886	0.0032520325203252032	0.0049261083743842365	0.006622516556291391	0.006420545746388443	0.011182108626198083	0.020202020202020204	0.026755852842809364	0.029310344827586206	2	Medium
E01001646	Greenwich	0.0	0.0	0.0	0.0013736263736263737	0.0027624309392265192	0.004026845637583893	0.0053475935828877	0.006622516556291391	0.009259259259259259	0.015789473684210527	0.02585034013605442	0.024324324324324326	0.028688524590163935	2	Medium
E01001647	Greenwich	0.0	0.0	0.0	0.0	0.0	0.0	0.003372681281618887	0.00667779632721202	0.013513513513513514	0.02037351443123939	0.033628318584070796	0.0518783542039356	0.05457746478873239	2	Medium
E01001648	Greenwich	0.001607717041800643	0.0032626427406199023	0.005154639175257732	0.006379585326953748	0.007836990595611285	0.00966183574879227	0.009917355371900827	0.011570247933884297	0.011589403973509934	0.01129032258064516	0.015384615384615385	0.025728987993138937	0.039711191335740074	2	Medium
E01001649	Greenwich	0.0	0.0	0.0	0.0	0.0	0.0	0.0037243947858473	0.005649717514124294	0.0074211502782931356	0.01090909090909091	0.01845018450184502	0.022944550669216062	0.03505535055350553	2	Medium
E01001650	Greenwich	0.0	0.0	0.0	0.0	0.0	0.0	0.003738317757009346	0.007590132827324478	0.009505703422053232	0.01818181818181818	0.03598484848484849	0.04291044776119403	0.047080979284369114	2	Medium
E01001651	Greenwich	0.0	0.0	0.0	0.0	0.0	0.002061855670103093	0.00408997955010225	0.005859375	0.007936507936507936	0.00945179584120983	0.014028056112224449	0.02053388090349076	0.026915113871635612	2	Medium
E01001652	Greenwich	0.0	0.0	0.0	0.0	0.0	0.0	0.0	0.0049833887043189366	0.010033444816053512	0.013888888888888888	0.026881720430107527	0.0325497287522604	0.03766478342749529	2	Medium
E01001653	Greenwich	0.0	0.0	0.0023094688221709007	0.002197802197802198	0.004415011037527594	0.006535947712418301	0.008849557522123894	0.011037527593818985	0.01098901098901099	0.022271714922048998	0.020833333333333332	0.024509803921568627	0.026442307692307692	2	Medium
E01001654	Greenwich	0.0	0.0	0.0	0.0	0.0	0.0019723865877712033	0.0038535645472061657	0.0056179775280898875	0.007476635514018692	0.007889546351084813	0.013916500994035786	0.014285714285714285	0.012448132780082987	0	Low
E01001655	Greenwich	0.0	0.0	0.0	0.0	0.0	0.0	0.0	0.0	0.0	0.004608294930875576	0.006787330316742082	0.009523809523809525	0.011904761904761904	0	Low
E01001656	Greenwich	0.0	0.0	0.0	0.0	0.002105263157894737	0.002127659574468085	0.0043859649122807015	0.004310344827586207	0.004415011037527594	0.0041753653444676405	0.028761061946902654	0.035955056179775284	0.057208237986270026	2	Medium
E01001657	Greenwich	0.0	0.0	0.0	0.0	0.0	0.0017211703958691911	0.0035460992907801418	0.012612612612612612	0.014705882352941176	0.01717557251908397	0.033707865168539325	0.040776699029126215	0.06976744186046512	2	Medium
E01001658	Greenwich	0.0	0.0	0.0	0.0	0.0	0.0	0.0	0.0	0.0038314176245210726	0.011673151750972763	0.024193548387096774	0.0326530612244898	0.034	2	Medium
E01001659	Greenwich	0.0	0.0	0.0	0.0	0.0	0.0015698587127158557	0.003194888178913738	0.011532125205930808	0.01620745542949757	0.027914614121510674	0.034482758620689655	0.039792387543252594	0.05263157894736842	2	Medium
E01001660	Greenwich	0.0	0.0	0.0	0.0	0.00196078431372549	0.004024144869215292	0.005758157389635317	0.007920792079207921	0.009823182711198428	0.013513513513513514	0.01968503937007874	0.021956087824351298	0.03225806451612903	2	Medium
E01001661	Greenwich	0.0	0.0	0.0	0.0	0.0	0.0018656716417910447	0.0037174721189591076	0.005366726296958855	0.007168458781362007	0.00922509225092251	0.023346303501945526	0.02895752895752896	0.031683168316831684	2	Medium
E01001662	Greenwich	0.0	0.0	0.0	0.0	0.0	0.0	0.0	0.0016129032258064516	0.004792332268370607	0.012711864406779662	0.023876404494382022	0.032716927453769556	0.04296296296296296	2	Medium
E01001664	Greenwich	0.0	0.0	0.0	0.0	0.0	0.0	0.0	0.0	0.0044943820224719105	0.011627906976744186	0.021377672209026127	0.031026252983293555	0.039119804400977995	2	Medium
E01001665	Greenwich	0.0	0.0	0.0	0.0	0.0	0.0	0.004784688995215311	0.00980392156862745	0.017326732673267328	0.0275	0.03902439024390244	0.0343980343980344	0.04	2	Medium
E01001666	Greenwich	0.0	0.0	0.0	0.0	0.0	0.0	0.0	0.002967359050445104	0.0056179775280898875	0.011396011396011397	0.01818181818181818	0.035175879396984924	0.029556650246305417	2	Medium
E01001667	Greenwich	0.0	0.0	0.0	0.0	0.0	0.0	0.002551020408163265	0.010940919037199124	0.003875968992248062	0.014802631578947368	0.03764320785597381	0.05984251968503937	0.06269592476489028	2	Medium
E01001668	Greenwich	0.0	0.0	0.0	0.0	0.0	0.0	0.004201680672268907	0.009174311926605505	0.01019108280254777	0.020706455542021926	0.033775633293124246	0.03945745992601726	0.05037783375314862	2	Medium
E01001669	Greenwich	0.0	0.0	0.0	0.0	0.0	0.0	0.0	0.002967359050445104	0.013761467889908258	0.014018691588785047	0.015360983102918587	0.016591251885369532	0.027070063694267517	2	Medium
E01001671	Greenwich	0.0	0.0	0.0	0.0	0.0	0.0	0.0	0.0019880715705765406	0.0019569471624266144	0.0038910505836575876	0.008247422680412371	0.016985138004246284	0.012295081967213115	0	Low
E01001672	Greenwich	0.0	0.0	0.0	0.0	0.0	0.0	0.002564102564102564	0.0025252525252525255	0.0025252525252525255	0.005235602094240838	0.013192612137203167	0.021621621621621623	0.034782608695652174	0	Low
E01001673	Greenwich	0.0	0.0	0.0	0.0	0.0	0.0	0.0	0.0	0.0024875621890547263	0.0024154589371980675	0.0049382716049382715	0.012755102040816327	0.02099737532808399	0	Low
E01001674	Greenwich	0.0	0.0	0.0	0.0	0.0	0.0	0.0	0.0	0.0017889087656529517	0.005474452554744526	0.011363636363636364	0.019230769230769232	0.02676864244741874	0	Low
E01001675	Greenwich	0.0	0.0	0.0	0.0	0.0	0.0	0.0	0.0	0.0022675736961451248	0.004524886877828055	0.014084507042253521	0.004901960784313725	0.020942408376963352	0	Low
E01001676	Greenwich	0.0	0.0	0.0	0.0	0.0	0.0	0.0	0.0022624434389140274	0.004484304932735426	0.0087527352297593	0.011764705882352941	0.01182033096926714	0.014778325123152709	0	Low
E01001677	Greenwich	0.0	0.0	0.0	0.0	0.0	0.0	0.0	0.0	0.004338394793926247	0.008714596949891068	0.01126126126126126	0.01956521739130435	0.02178649237472767	0	Low
E01001678	Greenwich	0.0	0.0	0.0	0.0	0.0	0.0	0.0	0.0015552099533437014	0.0046875	0.006430868167202572	0.009708737864077669	0.016339869281045753	0.04100946372239748	0	Low
E01001679	Greenwich	0.0	0.0	0.0	0.0	0.0	0.0	0.0	0.003883495145631068	0.007518796992481203	0.01160541586073501	0.014056224899598393	0.015904572564612324	0.025540275049115914	0	Low
E01001680	Greenwich	0.0	0.0	0.0	0.0014925373134328358	0.0029411764705882353	0.004470938897168405	0.0058997050147492625	0.00725689404934688	0.014771048744460856	0.0167427701674277	0.024390243902439025	0.03076923076923077	0.04134762633996937	2	Medium
E01001681	Greenwich	0.0	0.0	0.0	0.0	0.0	0.0	0.0	0.0024271844660194173	0.0075	0.012531328320802004	0.01282051282051282	0.012690355329949238	0.01808785529715762	0	Low
E01001682	Greenwich	0.0019880715705765406	0.0	0.0	0.0	0.0	0.0	0.0	0.001841620626151013	0.0037313432835820895	0.003780718336483932	0.011516314779270634	0.02404809619238477	0.04	0	Low
E01001683	Greenwich	0.0	0.0	0.0	0.0	0.0	0.0	0.0	0.004807692307692308	0.00936768149882904	0.014184397163120567	0.01182033096926714	0.015228426395939087	0.014962593516209476	0	Low
E01001684	Greenwich	0.0	0.0	0.0	0.0	0.0	0.0	0.0	0.0	0.00196078431372549	0.00992063492063492	0.02044989775051125	0.026262626262626262	0.032989690721649485	2	Medium
E01001685	Greenwich	0.0	0.0	0.0	0.0	0.0	0.0	0.0	0.0	0.002070393374741201	0.006109979633401222	0.01002004008016032	0.009940357852882704	0.014198782961460446	0	Low
E01001686	Greenwich	0.0	0.0	0.0	0.0	0.0	0.0	0.0	0.00404040404040404	0.009861932938856016	0.013592233009708738	0.020242914979757085	0.028397565922920892	0.037444933920704845	2	Medium
E01001687	Greenwich	0.0	0.0	0.0	0.0	0.0	0.0	0.0	0.0	0.0	0.006172839506172839	0.009202453987730062	0.015432098765432098	0.025396825396825397	0	Low
E01001688	Greenwich	0.0	0.0	0.0	0.001589825119236884	0.004594180704441042	0.006201550387596899	0.007541478129713424	0.009174311926605505	0.00872093023255814	0.011315417256011316	0.017699115044247787	0.028315946348733235	0.03875968992248062	2	Medium
E01001690	Greenwich	0.0	0.0	0.0	0.0	0.0	0.0	0.0	0.002127659574468085	0.004282655246252677	0.008849557522123894	0.01141552511415525	0.023474178403755867	0.0387409200968523	2	Medium
E01001692	Greenwich	0.0	0.0	0.0	0.0	0.0	0.0	0.0	0.0	0.005813953488372093	0.011661807580174927	0.018072289156626505	0.015337423312883436	0.018633540372670808	0	Low
E01001693	Greenwich	0.0	0.0	0.0	0.0	0.0	0.0	0.0	0.0	0.0	0.0	0.0027247956403269754	0.008310249307479225	0.019886363636363636	0	Low
E01001694	Greenwich	0.0	0.0	0.0	0.0	0.004158004158004158	0.005859375	0.0076481835564053535	0.011834319526627219	0.013513513513513514	0.018975332068311195	0.019157088122605363	0.0273972602739726	0.04225352112676056	2	Medium
E01001695	Greenwich	0.0	0.0	0.0	0.0	0.0	0.0	0.0	0.0030959752321981426	0.009375	0.01597444089456869	0.025974025974025976	0.02622950819672131	0.04391891891891892	2	Medium
E01001696	Greenwich	0.0	0.0	0.0	0.0	0.0	0.0	0.0	0.003968253968253968	0.018518518518518517	0.019169329073482427	0.021341463414634148	0.028037383177570093	0.03560830860534125	2	Medium
E01001697	Greenwich	0.0	0.0	0.0	0.0	0.0	0.0	0.0	0.0	0.004415011037527594	0.008869179600886918	0.013363028953229399	0.018475750577367205	0.027989821882951654	0	Low
E01001698	Greenwich	0.0	0.0	0.0	0.0	0.0	0.002638522427440633	0.0026595744680851063	0.0027100271002710027	0.005089058524173028	0.0049261083743842365	0.015037593984962405	0.03316326530612245	0.044270833333333336	2	Medium
E01001699	Greenwich	0.0	0.0	0.0	0.0	0.0	0.0	0.0	0.0	0.0	0.0	0.007168458781362007	0.013468013468013467	0.03559870550161812	0	Low
E01001700	Greenwich	0.00273224043715847	0.0	0.0	0.0	0.0	0.0	0.0	0.0022935779816513763	0.009153318077803204	0.012345679012345678	0.01951219512195122	0.023529411764705882	0.024691358024691357	2	Medium
E01001701	Greenwich	0.0	0.0	0.0	0.0	0.0	0.002398081534772182	0.004545454545454545	0.008639308855291577	0.010460251046025104	0.023554603854389723	0.027842227378190254	0.03546099290780142	0.036855036855036855	2	Medium
E01001702	Greenwich	0.0	0.0	0.0	0.0	0.0	0.0	0.0	0.0	0.0	0.0031847133757961785	0.006172839506172839	0.009868421052631578	0.0121580547112462	0	Low
E01001703	Greenwich	0.0	0.0	0.0	0.0	0.0	0.0	0.0	0.0	0.0024390243902439024	0.00702576112412178	0.009456264775413711	0.017543859649122806	0.020050125313283207	0	Low
E01001704	Greenwich	0.0	0.0	0.0	0.0	0.0	0.001996007984031936	0.002012072434607646	0.004056795131845842	0.006276150627615063	0.00816326530612245	0.008456659619450317	0.011061946902654867	0.024498886414253896	0	Low
E01001705	Greenwich	0.0	0.0	0.0	0.0	0.0	0.0	0.0	0.0024630541871921183	0.009779951100244499	0.0136986301369863	0.021739130434782608	0.019138755980861243	0.02823529411764706	2	Medium
E01001706	Greenwich	0.0	0.0	0.0	0.0	0.0	0.0	0.0	0.0	0.003401360544217687	0.013651877133105802	0.01838235294117647	0.01953125	0.02643171806167401	2	Medium
E01001708	Greenwich	0.0	0.0	0.0	0.0	0.0	0.0	0.0021551724137931034	0.0042643923240938165	0.008565310492505354	0.01059322033898305	0.029045643153526972	0.03418803418803419	0.03587443946188341	2	Medium
E01001709	Greenwich	0.0	0.0	0.0	0.0	0.0	0.0	0.0	0.0038022813688212928	0.008032128514056224	0.012711864406779662	0.009259259259259259	0.014925373134328358	0.0273972602739726	0	Low
E01001710	Greenwich	0.0	0.0	0.0	0.0	0.0	0.0	0.0	0.0032258064516129032	0.005952380952380952	0.008620689655172414	0.0121580547112462	0.015384615384615385	0.021604938271604937	0	Low
E01001711	Greenwich	0.0	0.0	0.0	0.0	0.0	0.0	0.0	0.0	0.008695652173913044	0.016216216216216217	0.021621621621621623	0.017341040462427744	0.03254437869822485	2	Medium
E01001712	Greenwich	0.0	0.0	0.0	0.0	0.002577319587628866	0.005076142131979695	0.007832898172323759	0.0103359173126615	0.01488833746898263	0.01694915254237288	0.01405152224824356	0.007228915662650603	0.029197080291970802	0	Low
E01032567	Greenwich	0.0	0.0	0.0	0.0	0.0014903129657228018	0.0030534351145038168	0.004431314623338257	0.0060790273556231	0.007936507936507936	0.00964630225080386	0.01607717041800643	0.017741935483870968	0.02113821138211382	2	Medium
E01033726	Greenwich	0.0	0.0	0.0	0.0	0.0	0.0008347245409015025	0.0015910898965791568	0.0037735849056603774	0.008797653958944282	0.02247191011235955	0.03436426116838488	0.0440467997247075	0.05874222529371113	2	Medium
E01033727	Greenwich	0.0	0.0	0.0	0.0	0.0	0.0	0.0	0.0	0.002369668246445498	0.002277904328018223	0.004878048780487805	0.014742014742014743	0.021505376344086023	0	Low
E01033728	Greenwich	0.0	0.0	0.0	0.0	0.00273224043715847	0.0026666666666666666	0.005434782608695652	0.0056179775280898875	0.01662049861495845	0.023255813953488372	0.0326975476839237	0.038011695906432746	0.04777070063694268	2	Medium
E01033729	Greenwich	0.0	0.0	0.0	0.0	0.0	0.0	0.0	0.0016750418760469012	0.00510204081632653	0.007029876977152899	0.01584507042253521	0.019891500904159132	0.03682170542635659	0	Low
E01033730	Greenwich	0.0	0.0	0.0	0.003861003861003861	0.0	0.0	0.0	0.0070921985815602835	0.007194244604316547	0.012084592145015106	0.025889967637540454	0.03636363636363636	0.058823529411764705	2	Medium
E01033731	Greenwich	0.0	0.0	0.0	0.0	0.0	0.0	0.00980392156862745	0.012345679012345678	0.0223463687150838	0.03684210526315789	0.037037037037037035	0.052054794520547946	0.06609195402298851	1	High
E01033732	Greenwich	0.0	0.0	0.0	0.0	0.0	0.0	0.0	0.005681818181818182	0.006060606060606061	0.012738853503184714	0.011627906976744186	0.031055900621118012	0.049079754601226995	2	Medium
E01033733	Greenwich	0.0	0.0	0.0	0.0	0.0	0.0024390243902439024	0.006147540983606557	0.007339449541284404	0.010948905109489052	0.01757188498402556	0.038980509745127435	0.0650887573964497	0.0966183574879227	2	Medium
E01033734	Greenwich	0.0	0.0	0.0	0.0	0.0	0.0038022813688212928	0.0036900369003690036	0.007326007326007326	0.012605042016806723	0.019455252918287938	0.024	0.028925619834710745	0.04048582995951417	2	Medium
E01033735	Greenwich	0.0	0.0	0.0	0.0	0.0	0.0	0.0	0.0	0.0	0.015503875968992248	0.023809523809523808	0.03333333333333333	0.06956521739130435	2	Medium
E01033736	Greenwich	0.0	0.0	0.0	0.0	0.0	0.0	0.0	0.0	0.011538461538461539	0.016286644951140065	0.027777777777777776	0.03785488958990536	0.054838709677419356	2	Medium
E01033737	Greenwich	0.0	0.0	0.0	0.0	0.0	0.0	0.0	0.0	0.003236245954692557	0.006024096385542169	0.005917159763313609	0.00911854103343465	0.024615384615384615	0	Low
E01033738	Greenwich	0.0	0.0	0.0	0.0	0.0	0.0	0.002680965147453083	0.007575757575757576	0.007633587786259542	0.007009345794392523	0.01932367149758454	0.03350515463917526	0.03333333333333333	2	Medium
E01033739	Greenwich	0.0	0.0	0.0	0.0	0.0	0.0	0.0	0.0022988505747126436	0.012376237623762377	0.012285012285012284	0.012468827930174564	0.016241299303944315	0.0275	0	Low
E01033740	Greenwich	0.0	0.0	0.0	0.0	0.0022026431718061676	0.004464285714285714	0.006578947368421052	0.008849557522123894	0.011111111111111112	0.019867549668874173	0.02564102564102564	0.03908045977011494	0.06387665198237885	2	Medium
E01033741	Greenwich	0.0	0.0	0.0	0.0	0.0	0.0	0.0019801980198019802	0.003745318352059925	0.008865248226950355	0.017421602787456445	0.03296703296703297	0.034482758620689655	0.05046728971962617	2	Medium
E01033742	Greenwich	0.0	0.0	0.0	0.0	0.0	0.0	0.0	0.0032679738562091504	0.003289473684210526	0.006430868167202572	0.0064516129032258064	0.010309278350515464	0.020134228187919462	0	Low
E01033743	Greenwich	0.0	0.0	0.0	0.0	0.0044742729306487695	0.004246284501061571	0.008333333333333333	0.00808080808080808	0.01364522417153996	0.016227180527383367	0.027896995708154508	0.04194260485651214	0.04387990762124711	2	Medium
E01033744	Greenwich	0.0	0.0	0.0	0.0	0.0	0.0	0.0022935779816513763	0.004694835680751174	0.0072992700729927005	0.009501187648456057	0.012531328320802004	0.017902813299232736	0.03125	0	Low
E01033745	Greenwich	0.0	0.0	0.0	0.0	0.00186219739292365	0.00539568345323741	0.009433962264150943	0.007104795737122558	0.01054481546572935	0.015734265734265736	0.01615798922800718	0.02058319039451115	0.026501766784452298	2	Medium
E01033746	Greenwich	0.0	0.0	0.0	0.0	0.002840909090909091	0.005571030640668524	0.008645533141210375	0.012084592145015106	0.01524390243902439	0.01971830985915493	0.04129793510324484	0.03823529411764706	0.05621301775147929	2	Medium
E01001714	Hackney	0.0	0.0	0.0	0.0	0.0	0.0	0.0	0.0	0.0	0.0	0.004016064257028112	0.008032128514056224	0.028112449799196786	0	Low
E01001715	Hackney	0.0	0.0	0.0	0.0	0.0	0.0	0.0	0.0	0.010362694300518135	0.02336448598130841	0.026455026455026454	0.04678362573099415	0.03529411764705882	2	Medium
E01001716	Hackney	0.0	0.0	0.0	0.0	0.0	0.0	0.0	0.0	0.009389671361502348	0.01680672268907563	0.02666666666666667	0.032407407407407406	0.03553299492385787	2	Medium
E01001717	Hackney	0.0	0.0	0.0	0.0	0.0	0.0	0.0	0.004310344827586207	0.004484304932735426	0.009009009009009009	0.008658008658008658	0.04672897196261682	0.045454545454545456	2	Medium
E01001718	Hackney	0.0	0.0	0.0	0.0	0.0	0.0	0.0	0.0	0.0	0.02857142857142857	0.0326530612244898	0.03070175438596491	0.03669724770642202	2	Medium
E01001719	Hackney	0.0	0.0	0.0	0.0	0.0	0.0	0.004784688995215311	0.00980392156862745	0.013574660633484163	0.01762114537444934	0.022222222222222223	0.022935779816513763	0.04186046511627907	2	Medium
E01001720	Hackney	0.0032258064516129032	0.0030581039755351682	0.0	0.0	0.0	0.0	0.0	0.0	0.0072992700729927005	0.02364864864864865	0.03355704697986577	0.04421768707482993	0.04609929078014184	2	Medium
E01001722	Hackney	0.0	0.0	0.0	0.0	0.0	0.0	0.0	0.003194888178913738	0.009708737864077669	0.015151515151515152	0.018461538461538463	0.01910828025477707	0.03278688524590164	2	Medium
E01001723	Hackney	0.0	0.0	0.0	0.003257328990228013	0.006644518272425249	0.006514657980456026	0.00946372239747634	0.013029315960912053	0.012578616352201259	0.015337423312883436	0.02564102564102564	0.0231023102310231	0.039473684210526314	2	Medium
E01001724	Hackney	0.0	0.0	0.0	0.0	0.0	0.0	0.0	0.0	0.006756756756756757	0.006825938566552901	0.011111111111111112	0.022222222222222223	0.02734375	0	Low
E01001725	Hackney	0.0	0.0	0.0	0.0	0.0	0.0	0.003745318352059925	0.007194244604316547	0.014598540145985401	0.017793594306049824	0.023715415019762844	0.022900763358778626	0.029850746268656716	2	Medium
E01001726	Hackney	0.0	0.0	0.0	0.0	0.0	0.0	0.0	0.0	0.0	0.0	0.022026431718061675	0.031818181818181815	0.028169014084507043	2	Medium
E01001727	Hackney	0.0035587188612099642	0.0035842293906810036	0.0	0.0	0.0	0.0	0.0	0.0	0.0	0.0071174377224199285	0.026615969581749048	0.024489795918367346	0.03375527426160337	2	Medium
E01001728	Hackney	0.0	0.0	0.0	0.0	0.0	0.0	0.0	0.0036496350364963502	0.011320754716981131	0.014814814814814815	0.007434944237918215	0.024	0.024691358024691357	2	Medium
E01001729	Hackney	0.0	0.0	0.0	0.0	0.0	0.0	0.0	0.003861003861003861	0.008032128514056224	0.0149812734082397	0.022900763358778626	0.024193548387096774	0.04435483870967742	2	Medium
E01001730	Hackney	0.0	0.0	0.0	0.0	0.0	0.0	0.0	0.0	0.0064516129032258064	0.012269938650306749	0.015527950310559006	0.009259259259259259	0.01904761904761905	0	Low
E01001731	Hackney	0.0	0.0	0.0	0.0	0.0	0.0033112582781456954	0.003401360544217687	0.006779661016949152	0.010309278350515464	0.016778523489932886	0.01644736842105263	0.01639344262295082	0.02364864864864865	2	Medium
E01001732	Hackney	0.0	0.0	0.0	0.0	0.0	0.0037313432835820895	0.007575757575757576	0.011673151750972763	0.016129032258064516	0.019230769230769232	0.027559055118110236	0.034482758620689655	0.032	2	Medium
E01001733	Hackney	0.0	0.0	0.0	0.0	0.0	0.0034965034965034965	0.010238907849829351	0.013986013986013986	0.020761245674740483	0.020905923344947737	0.024734982332155476	0.039285714285714285	0.05	2	Medium
E01001734	Hackney	0.0	0.0	0.0	0.0	0.0	0.0	0.0	0.0	0.016736401673640166	0.01893939393939394	0.038314176245210725	0.040160642570281124	0.05263157894736842	2	Medium
E01001735	Hackney	0.0	0.0	0.0	0.0	0.0035842293906810036	0.007352941176470588	0.01	0.010676156583629894	0.015503875968992248	0.02066115702479339	0.02857142857142857	0.04	0.05	2	Medium
E01001736	Hackney	0.003257328990228013	0.0	0.0	0.0	0.0	0.0035842293906810036	0.003703703703703704	0.0070921985815602835	0.022900763358778626	0.03169014084507042	0.033582089552238806	0.04659498207885305	0.05653710247349823	2	Medium
E01001737	Hackney	0.0	0.0	0.0	0.0	0.0	0.0	0.0027548209366391185	0.008928571428571428	0.024242424242424242	0.029411764705882353	0.04857142857142857	0.049079754601226995	0.05448717948717949	1	High
E01001738	Hackney	0.0	0.0	0.0	0.0	0.0	0.0030864197530864196	0.009900990099009901	0.016339869281045753	0.022222222222222223	0.033950617283950615	0.039603960396039604	0.046822742474916385	0.05387205387205387	2	Medium
E01001739	Hackney	0.0024937655860349127	0.0	0.0	0.0	0.002631578947368421	0.008064516129032258	0.013966480446927373	0.022857142857142857	0.02727272727272727	0.036827195467422094	0.04011461318051576	0.052941176470588235	0.06984126984126984	1	High
E01001740	Hackney	0.0	0.0	0.0	0.0	0.0	0.0	0.0	0.0	0.004219409282700422	0.007905138339920948	0.015810276679841896	0.0205761316872428	0.03292181069958848	2	Medium
E01001741	Hackney	0.0	0.0	0.0	0.0	0.0	0.0	0.003003003003003003	0.009771986970684038	0.017064846416382253	0.02097902097902098	0.03383458646616541	0.051094890510948905	0.058394160583941604	2	Medium
E01001742	Hackney	0.0	0.0	0.0	0.0	0.0	0.0	0.0	0.0	0.0	0.0	0.019230769230769232	0.019867549668874173	0.03691275167785235	0	Low
E01001744	Hackney	0.0	0.0	0.0	0.0	0.0	0.002570694087403599	0.0025252525252525255	0.005141388174807198	0.00516795865633075	0.02349869451697128	0.024193548387096774	0.03380281690140845	0.03513513513513514	2	Medium
E01001745	Hackney	0.0	0.0	0.0	0.0	0.0	0.0	0.002976190476190476	0.00911854103343465	0.016339869281045753	0.01875	0.022435897435897436	0.019736842105263157	0.026143790849673203	2	Medium
E01001746	Hackney	0.0	0.0	0.0	0.0	0.0	0.0	0.0	0.00423728813559322	0.017316017316017316	0.008264462809917356	0.022123893805309734	0.024896265560165973	0.044642857142857144	2	Medium
E01001747	Hackney	0.0	0.0	0.0	0.0	0.0	0.0	0.0	0.0	0.015748031496062992	0.025179856115107913	0.03202846975088968	0.04225352112676056	0.041666666666666664	2	Medium
E01001748	Hackney	0.0	0.0	0.0	0.0	0.0	0.0	0.0030303030303030303	0.006153846153846154	0.006430868167202572	0.016129032258064516	0.023333333333333334	0.029900332225913623	0.04436860068259386	2	Medium
E01001749	Hackney	0.0	0.0	0.0	0.0	0.0	0.006172839506172839	0.012121212121212121	0.01818181818181818	0.03125	0.038338658146964855	0.058823529411764705	0.06206896551724138	0.07167235494880546	1	High
E01001750	Hackney	0.0	0.0	0.0	0.0	0.0	0.0	0.0029411764705882353	0.0058823529411764705	0.006060606060606061	0.02531645569620253	0.038869257950530034	0.0625	0.05555555555555555	2	Medium
E01001751	Hackney	0.0024875621890547263	0.002564102564102564	0.0	0.0	0.005235602094240838	0.008174386920980926	0.01098901098901099	0.016666666666666666	0.0364741641337386	0.03488372093023256	0.05309734513274336	0.06489675516224189	0.08125	1	High
E01001752	Hackney	0.0	0.0	0.0	0.0029498525073746312	0.006172839506172839	0.009708737864077669	0.013289036544850499	0.018808777429467086	0.02040816326530612	0.03773584905660377	0.0449438202247191	0.03076923076923077	0.029801324503311258	2	Medium
E01001753	Hackney	0.0	0.0	0.0	0.0	0.0	0.0	0.0	0.007936507936507936	0.01639344262295082	0.0205761316872428	0.02553191489361702	0.030837004405286344	0.044444444444444446	2	Medium
E01001754	Hackney	0.0	0.0	0.0	0.0	0.0	0.0	0.0	0.0024271844660194173	0.012437810945273632	0.015306122448979591	0.015189873417721518	0.023622047244094488	0.034482758620689655	2	Medium
E01001755	Hackney	0.0	0.0	0.0	0.0	0.0	0.0	0.0	0.007575757575757576	0.020242914979757085	0.03543307086614173	0.03734439834024896	0.034334763948497854	0.05263157894736842	2	Medium
E01001756	Hackney	0.0	0.0	0.0	0.0	0.0028089887640449437	0.005797101449275362	0.009174311926605505	0.015822784810126583	0.016025641025641024	0.030864197530864196	0.050955414012738856	0.07667731629392971	0.087248322147651	1	High
E01001757	Hackney	0.0	0.0	0.0	0.0	0.0	0.0	0.0	0.0040650406504065045	0.011857707509881422	0.01968503937007874	0.0326530612244898	0.04032258064516129	0.03225806451612903	2	Medium
E01001758	Hackney	0.0	0.0	0.0	0.0	0.0	0.0	0.0	0.0	0.012096774193548387	0.02181818181818182	0.02888086642599278	0.022058823529411766	0.03435114503816794	2	Medium
E01001759	Hackney	0.0	0.0	0.0	0.0	0.0	0.0	0.0	0.0	0.008097165991902834	0.019305019305019305	0.026717557251908396	0.01893939393939394	0.028268551236749116	2	Medium
E01001760	Hackney	0.0	0.0	0.0	0.0	0.0	0.0	0.007905138339920948	0.012658227848101266	0.017094017094017096	0.023622047244094488	0.02531645569620253	0.03619909502262444	0.04132231404958678	2	Medium
E01001761	Hackney	0.0	0.0	0.0	0.0	0.0	0.0	0.0	0.0	0.0	0.007633587786259542	0.026022304832713755	0.017985611510791366	0.042105263157894736	2	Medium
E01001762	Hackney	0.0	0.0	0.0	0.0	0.0	0.0	0.0	0.0	0.0051813471502590676	0.015463917525773196	0.03940886699507389	0.04433497536945813	0.04975124378109453	2	Medium
E01001763	Hackney	0.0	0.0	0.0	0.0	0.0037174721189591076	0.007272727272727273	0.011583011583011582	0.014705882352941176	0.0199203187250996	0.044	0.06302521008403361	0.06896551724137931	0.0787037037037037	1	High
E01001764	Hackney	0.0	0.0	0.0	0.0	0.0	0.0	0.0	0.0033003300330033004	0.006329113924050633	0.0121580547112462	0.015151515151515152	0.01892744479495268	0.02531645569620253	2	Medium
E01001765	Hackney	0.0	0.0	0.0035335689045936395	0.006920415224913495	0.010169491525423728	0.013201320132013201	0.016666666666666666	0.019230769230769232	0.026402640264026403	0.031746031746031744	0.03367003367003367	0.04391891891891892	0.04395604395604396	2	Medium
E01001767	Hackney	0.0	0.0	0.0	0.0	0.0038022813688212928	0.0070921985815602835	0.01384083044982699	0.01773049645390071	0.020761245674740483	0.02097902097902098	0.02491103202846975	0.029304029304029304	0.0353356890459364	2	Medium
E01001768	Hackney	0.0	0.0	0.0	0.0	0.0	0.0	0.002932551319648094	0.008620689655172414	0.017094017094017096	0.02247191011235955	0.025787965616045846	0.028735632183908046	0.038348082595870206	2	Medium
E01001769	Hackney	0.0	0.0	0.0	0.0	0.0	0.0	0.0	0.006825938566552901	0.00974025974025974	0.012861736334405145	0.02040816326530612	0.020689655172413793	0.018518518518518517	2	Medium
E01001770	Hackney	0.0	0.0	0.0	0.0	0.0	0.004608294930875576	0.00823045267489712	0.012345679012345678	0.01568627450980392	0.018867924528301886	0.01937984496124031	0.029661016949152543	0.03463203463203463	2	Medium
E01001772	Hackney	0.0	0.0	0.0	0.0	0.0	0.0	0.0	0.0	0.015384615384615385	0.018796992481203006	0.03614457831325301	0.046153846153846156	0.05668016194331984	2	Medium
E01001773	Hackney	0.0	0.0	0.0	0.0	0.0	0.0	0.003355704697986577	0.012738853503184714	0.01875	0.015772870662460567	0.02287581699346405	0.020338983050847456	0.021052631578947368	2	Medium
E01001774	Hackney	0.0	0.0	0.0	0.0	0.0	0.0	0.0	0.0	0.004424778761061947	0.008733624454148471	0.013333333333333334	0.008620689655172414	0.018518518518518517	0	Low
E01001775	Hackney	0.0	0.0	0.0	0.0	0.0	0.0	0.0040650406504065045	0.00847457627118644	0.012552301255230125	0.01818181818181818	0.022321428571428572	0.026905829596412557	0.048672566371681415	2	Medium
E01001776	Hackney	0.0	0.0	0.0	0.0	0.0	0.0	0.0	0.009174311926605505	0.022222222222222223	0.02631578947368421	0.04878048780487805	0.05188679245283019	0.07582938388625593	1	High
E01001777	Hackney	0.0	0.0	0.0	0.0	0.0	0.0	0.004149377593360996	0.012396694214876033	0.02	0.024	0.0398406374501992	0.045454545454545456	0.046153846153846156	2	Medium
E01001779	Hackney	0.0	0.0	0.0	0.0	0.002976190476190476	0.0027624309392265192	0.0027247956403269754	0.008356545961002786	0.019444444444444445	0.02680965147453083	0.028901734104046242	0.04335260115606936	0.049079754601226995	2	Medium
E01001780	Hackney	0.0	0.0	0.0	0.0	0.0	0.0	0.0045871559633027525	0.009259259259259259	0.022026431718061675	0.03305785123966942	0.04054054054054054	0.0380952380952381	0.036036036036036036	2	Medium
E01001781	Hackney	0.0	0.0	0.0	0.0	0.0	0.0	0.0	0.0	0.0	0.009523809523809525	0.02185792349726776	0.029411764705882353	0.027624309392265192	2	Medium
E01001782	Hackney	0.0	0.0	0.0	0.0	0.0	0.0	0.005747126436781609	0.029333333333333333	0.02535211267605634	0.04507042253521127	0.04081632653061224	0.0668693009118541	0.0696969696969697	1	High
E01001783	Hackney	0.0	0.0	0.0	0.0	0.0	0.0	0.0	0.0	0.008968609865470852	0.02242152466367713	0.0365296803652968	0.03879310344827586	0.0660377358490566	2	Medium
E01001784	Hackney	0.0	0.0	0.0	0.0	0.0	0.0	0.0	0.00425531914893617	0.008064516129032258	0.01639344262295082	0.031818181818181815	0.03255813953488372	0.03015075376884422	2	Medium
E01001785	Hackney	0.0	0.0	0.0	0.0	0.0	0.0	0.0	0.003484320557491289	0.014035087719298246	0.019736842105263157	0.04152249134948097	0.04225352112676056	0.05673758865248227	2	Medium
E01001786	Hackney	0.0	0.0	0.0	0.0	0.0	0.003215434083601286	0.0030959752321981426	0.006329113924050633	0.015527950310559006	0.01529051987767584	0.03076923076923077	0.031746031746031744	0.03669724770642202	2	Medium
E01001787	Hackney	0.0	0.0	0.0	0.0	0.0	0.0	0.0	0.0	0.006944444444444444	0.01060070671378092	0.01824817518248175	0.03636363636363636	0.039568345323741004	2	Medium
E01001788	Hackney	0.0	0.0	0.0	0.0	0.0	0.0	0.0038314176245210726	0.0036363636363636364	0.007142857142857143	0.006711409395973154	0.022641509433962263	0.01984126984126984	0.032490974729241874	2	Medium
E01001789	Hackney	0.0	0.0	0.0	0.0	0.0	0.0	0.0061162079510703364	0.01524390243902439	0.02258064516129032	0.025477707006369428	0.029508196721311476	0.040123456790123455	0.030959752321981424	2	Medium
E01001790	Hackney	0.0	0.0	0.0	0.0	0.0	0.0	0.0	0.0	0.0	0.00411522633744856	0.0045871559633027525	0.008771929824561403	0.013636363636363636	0	Low
E01001791	Hackney	0.0	0.0	0.0	0.0	0.0	0.0	0.0031446540880503146	0.00946372239747634	0.01597444089456869	0.022435897435897436	0.03618421052631579	0.04234527687296417	0.04697986577181208	2	Medium
E01001792	Hackney	0.0	0.0	0.0	0.0	0.0	0.0	0.0026954177897574125	0.002777777777777778	0.00558659217877095	0.013966480446927373	0.020114942528735632	0.02608695652173913	0.0392156862745098	2	Medium
E01001793	Hackney	0.0	0.0	0.0	0.0	0.0	0.0031446540880503146	0.009584664536741214	0.01694915254237288	0.023890784982935155	0.04153354632587859	0.052307692307692305	0.050793650793650794	0.05921052631578947	1	High
E01001794	Hackney	0.0	0.0	0.0	0.0	0.0	0.002785515320334262	0.0053475935828877	0.007853403141361256	0.010723860589812333	0.013550135501355014	0.018867924528301886	0.021917808219178082	0.0345821325648415	2	Medium
E01001795	Hackney	0.0	0.0	0.0	0.0	0.0	0.0	0.0035714285714285713	0.01098901098901099	0.0149812734082397	0.022813688212927757	0.02681992337164751	0.04980842911877394	0.05904059040590406	2	Medium
E01001796	Hackney	0.0	0.0	0.0	0.0	0.0	0.0	0.006578947368421052	0.01056338028169014	0.018315018315018316	0.033582089552238806	0.04263565891472868	0.048507462686567165	0.06818181818181818	2	Medium
E01001798	Hackney	0.0	0.0	0.0	0.0	0.0	0.0	0.0	0.0	0.0	0.003289473684210526	0.0033222591362126247	0.006734006734006734	0.03146853146853147	0	Low
E01001799	Hackney	0.0	0.0	0.0	0.0	0.0	0.0	0.0	0.0	0.005319148936170213	0.009708737864077669	0.014778325123152709	0.019801980198019802	0.028985507246376812	0	Low
E01001800	Hackney	0.0	0.0	0.0	0.0	0.0	0.0	0.0	0.0	0.0	0.005154639175257732	0.01485148514851485	0.023255813953488372	0.025252525252525252	0	Low
E01001801	Hackney	0.003816793893129771	0.003952569169960474	0.0	0.0	0.0	0.004132231404958678	0.008032128514056224	0.012295081967213115	0.016129032258064516	0.023622047244094488	0.03571428571428571	0.0375	0.0326530612244898	2	Medium
E01001803	Hackney	0.0	0.0	0.0	0.0	0.0	0.0027624309392265192	0.0027397260273972603	0.005571030640668524	0.0055248618784530384	0.026455026455026454	0.04081632653061224	0.04878048780487805	0.048484848484848485	2	Medium
E01001804	Hackney	0.0	0.0	0.0	0.0	0.0	0.0045871559633027525	0.013574660633484163	0.018518518518518517	0.037037037037037035	0.04225352112676056	0.04090909090909091	0.04090909090909091	0.026785714285714284	1	High
E01001806	Hackney	0.0	0.0	0.0	0.0	0.0	0.0	0.006578947368421052	0.013986013986013986	0.021052631578947368	0.029900332225913623	0.04666666666666667	0.04779411764705882	0.06159420289855073	2	Medium
E01001807	Hackney	0.0	0.0	0.0	0.0	0.0	0.0	0.0	0.0036101083032490976	0.0036231884057971015	0.007142857142857143	0.018726591760299626	0.027491408934707903	0.027586206896551724	2	Medium
E01001808	Hackney	0.0	0.0	0.0	0.0	0.0	0.0	0.0	0.0	0.0	0.0	0.004464285714285714	0.00904977375565611	0.034482758620689655	0	Low
E01001809	Hackney	0.0	0.0	0.0	0.0	0.0	0.0	0.0	0.0	0.0	0.004291845493562232	0.008368200836820083	0.017094017094017096	0.029787234042553193	0	Low
E01001811	Hackney	0.0	0.0	0.0	0.0	0.0	0.0	0.0	0.0	0.0	0.003968253968253968	0.012605042016806723	0.017167381974248927	0.02109704641350211	0	Low
E01001812	Hackney	0.0	0.0	0.0	0.0	0.0	0.0	0.0	0.0	0.0	0.008	0.02109704641350211	0.028225806451612902	0.029045643153526972	2	Medium
E01001813	Hackney	0.0	0.0	0.0	0.0	0.0	0.004219409282700422	0.00881057268722467	0.011857707509881422	0.015810276679841896	0.019762845849802372	0.020242914979757085	0.026200873362445413	0.03292181069958848	2	Medium
E01001814	Hackney	0.0	0.0	0.0	0.0	0.0	0.0	0.0	0.0036496350364963502	0.0076045627376425855	0.019230769230769232	0.015384615384615385	0.01858736059479554	0.03088803088803089	2	Medium
E01001815	Hackney	0.0	0.0	0.0	0.0	0.0	0.0	0.0	0.0033112582781456954	0.00964630225080386	0.023728813559322035	0.02888086642599278	0.039568345323741004	0.03333333333333333	2	Medium
E01001816	Hackney	0.0029585798816568047	0.005934718100890208	0.0058309037900874635	0.009036144578313253	0.008645533141210375	0.011560693641618497	0.011396011396011397	0.014925373134328358	0.018292682926829267	0.024539877300613498	0.03355704697986577	0.045454545454545456	0.04498269896193772	2	Medium
E01001819	Hackney	0.0025974025974025974	0.005115089514066497	0.005305039787798408	0.007772020725388601	0.007633587786259542	0.0103359173126615	0.010443864229765013	0.013623978201634877	0.019337016574585635	0.04497354497354497	0.05585106382978723	0.0636604774535809	0.0681198910081744	1	High
E01001820	Hackney	0.0	0.0	0.0	0.0	0.0	0.0	0.0	0.0	0.008620689655172414	0.028455284552845527	0.03765690376569038	0.04184100418410042	0.04263565891472868	2	Medium
E01001821	Hackney	0.0	0.0	0.0	0.0	0.0	0.0	0.0	0.0	0.0	0.0048543689320388345	0.004739336492890996	0.010582010582010581	0.015706806282722512	0	Low
E01001822	Hackney	0.0	0.0	0.0	0.0	0.0	0.0	0.0	0.0	0.0	0.0	0.00847457627118644	0.013043478260869565	0.020161290322580645	0	Low
E01001823	Hackney	0.0	0.0	0.0	0.0	0.0	0.0	0.0	0.0	0.0	0.005571030640668524	0.00847457627118644	0.020114942528735632	0.01729106628242075	0	Low
E01001824	Hackney	0.0	0.0	0.0	0.0	0.0	0.0	0.0	0.004	0.008064516129032258	0.011406844106463879	0.0125	0.016736401673640166	0.019230769230769232	0	Low
E01001825	Hackney	0.0	0.0	0.0	0.0	0.0	0.0	0.0	0.0	0.009216589861751152	0.013513513513513514	0.02358490566037736	0.027649769585253458	0.02553191489361702	2	Medium
E01001826	Hackney	0.0	0.0	0.0	0.0	0.0	0.0	0.0	0.0	0.0	0.0	0.0	0.008264462809917356	0.008130081300813009	0	Low
E01001827	Hackney	0.0	0.0	0.0	0.0	0.0	0.0	0.0	0.003389830508474576	0.006711409395973154	0.013157894736842105	0.01824817518248175	0.022727272727272728	0.025454545454545455	2	Medium
E01001828	Hackney	0.0	0.0	0.0	0.0	0.0	0.0	0.0	0.005952380952380952	0.011904761904761904	0.01818181818181818	0.015337423312883436	0.01775147928994083	0.0220125786163522	2	Medium
E01001829	Hackney	0.0	0.0	0.0	0.0	0.0024813895781637717	0.010526315789473684	0.016129032258064516	0.02666666666666667	0.03763440860215054	0.05194805194805195	0.0777479892761394	0.08355795148247978	0.08611111111111111	1	High
E01001830	Hackney	0.0	0.0	0.0	0.0	0.0	0.0	0.0	0.0035842293906810036	0.014925373134328358	0.017793594306049824	0.03308823529411765	0.029411764705882353	0.032490974729241874	2	Medium
E01001831	Hackney	0.0037174721189591076	0.00411522633744856	0.003937007874015748	0.0	0.0	0.0	0.0	0.014814814814814815	0.018050541516245487	0.03125	0.03308823529411765	0.052434456928838954	0.058823529411764705	2	Medium
E01001832	Hackney	0.003436426116838488	0.0036231884057971015	0.0036231884057971015	0.003257328990228013	0.006329113924050633	0.006779661016949152	0.006557377049180328	0.006968641114982578	0.007067137809187279	0.021352313167259787	0.02422145328719723	0.01818181818181818	0.02142857142857143	2	Medium
E01001833	Hackney	0.0	0.0	0.0	0.0	0.002932551319648094	0.005747126436781609	0.011627906976744186	0.006060606060606061	0.029411764705882353	0.02786377708978328	0.03481012658227848	0.03870967741935484	0.027210884353741496	2	Medium
E01001834	Hackney	0.003289473684210526	0.007168458781362007	0.006968641114982578	0.010135135135135136	0.012779552715654952	0.013289036544850499	0.016611295681063124	0.020134228187919462	0.02054794520547945	0.027439024390243903	0.03819444444444445	0.05460750853242321	0.061224489795918366	1	High
E01001835	Hackney	0.0	0.0	0.0	0.0	0.0	0.0	0.004166666666666667	0.004132231404958678	0.008733624454148471	0.025423728813559324	0.038135593220338986	0.043859649122807015	0.03686635944700461	2	Medium
E01001836	Hackney	0.0	0.0	0.0	0.0	0.005333333333333333	0.01092896174863388	0.01675977653631285	0.015060240963855422	0.024096385542168676	0.04504504504504504	0.06583072100313479	0.066006600660066	0.07395498392282958	1	High
E01001837	Hackney	0.0	0.0	0.0	0.0	0.0	0.006711409395973154	0.01	0.013559322033898305	0.021660649819494584	0.02909090909090909	0.040293040293040296	0.046153846153846156	0.056910569105691054	2	Medium
E01001838	Hackney	0.0	0.0	0.0	0.0	0.0	0.0	0.0	0.0	0.00390625	0.007547169811320755	0.021897810218978103	0.025362318840579712	0.038910505836575876	2	Medium
E01001839	Hackney	0.0	0.0	0.0	0.0	0.0	0.0	0.0	0.0	0.008658008658008658	0.0205761316872428	0.029914529914529916	0.02702702702702703	0.03111111111111111	2	Medium
E01001840	Hackney	0.0	0.0	0.0	0.0	0.0032258064516129032	0.006578947368421052	0.009900990099009901	0.013157894736842105	0.020477815699658702	0.01948051948051948	0.037037037037037035	0.031914893617021274	0.0528169014084507	2	Medium
E01001841	Hackney	0.0	0.0	0.0	0.0	0.0	0.0	0.003134796238244514	0.009523809523809525	0.019169329073482427	0.03536977491961415	0.0627177700348432	0.061855670103092786	0.08013937282229965	1	High
E01001842	Hackney	0.0	0.0	0.0	0.0	0.0	0.00816326530612245	0.012295081967213115	0.02109704641350211	0.02880658436213992	0.03292181069958848	0.03982300884955752	0.04310344827586207	0.06140350877192982	2	Medium
E01001843	Hackney	0.003937007874015748	0.0	0.0	0.0	0.0	0.0	0.0	0.00392156862745098	0.019305019305019305	0.041353383458646614	0.05639097744360902	0.07116104868913857	0.08015267175572519	1	High
E01001844	Hackney	0.0028735632183908046	0.005571030640668524	0.008333333333333333	0.00804289544235925	0.01084010840108401	0.013927576601671309	0.016483516483516484	0.016304347826086956	0.022535211267605635	0.03125	0.04221635883905013	0.05217391304347826	0.07183908045977011	1	High
E01001845	Hackney	0.0	0.0	0.0	0.0	0.0	0.0	0.0	0.003703703703703704	0.003816793893129771	0.003937007874015748	0.008064516129032258	0.022556390977443608	0.034220532319391636	0	Low
E01001846	Hackney	0.0	0.0	0.0	0.0	0.0	0.0	0.004545454545454545	0.004545454545454545	0.008547008547008548	0.012195121951219513	0.017316017316017316	0.023148148148148147	0.02912621359223301	2	Medium
E01001847	Hackney	0.0	0.0	0.0	0.0	0.0	0.0	0.0	0.0	0.0	0.0	0.004878048780487805	0.014492753623188406	0.04285714285714286	0	Low
E01001848	Hackney	0.0	0.0	0.0	0.0	0.0031746031746031746	0.0061162079510703364	0.009771986970684038	0.013114754098360656	0.016666666666666666	0.027586206896551724	0.030612244897959183	0.030405405405405407	0.04316546762589928	2	Medium
E01001849	Hackney	0.0	0.0	0.0	0.0	0.0	0.0	0.0	0.0	0.004889975550122249	0.007159904534606206	0.017738359201773836	0.04849884526558892	0.04719101123595506	2	Medium
E01001850	Hackney	0.0	0.0	0.0	0.0	0.0	0.0	0.0	0.0	0.0035971223021582736	0.006802721088435374	0.007194244604316547	0.020618556701030927	0.026415094339622643	0	Low
E01033698	Hackney	0.0	0.0	0.0	0.0	0.0	0.0	0.0	0.0	0.0	0.0	0.014084507042253521	0.021739130434782608	0.03571428571428571	0	Low
E01033699	Hackney	0.0	0.0	0.0	0.0	0.0	0.0	0.0	0.014285714285714285	0.035211267605633804	0.04697986577181208	0.03821656050955414	0.040268456375838924	0.04	2	Medium
E01033700	Hackney	0.0	0.0	0.0	0.0	0.0	0.0	0.0	0.0	0.006024096385542169	0.010869565217391304	0.04477611940298507	0.05555555555555555	0.06666666666666667	2	Medium
E01033701	Hackney	0.0	0.0	0.0	0.0	0.0	0.0	0.0	0.004608294930875576	0.00684931506849315	0.0228310502283105	0.03773584905660377	0.034482758620689655	0.04960835509138381	2	Medium
E01033702	Hackney	0.0	0.0	0.0	0.004219409282700422	0.008097165991902834	0.01171875	0.01556420233463035	0.018050541516245487	0.019157088122605363	0.021897810218978103	0.03875968992248062	0.03759398496240601	0.04669260700389105	2	Medium
E01033703	Hackney	0.0	0.0	0.0	0.0	0.0	0.0	0.005649717514124294	0.016216216216216217	0.02577319587628866	0.030927835051546393	0.03763440860215054	0.047619047619047616	0.045714285714285714	2	Medium
E01033704	Hackney	0.0	0.0	0.0	0.0	0.0	0.0	0.0	0.005025125628140704	0.025380710659898477	0.03902439024390244	0.04524886877828054	0.05069124423963134	0.05982905982905983	1	High
E01033705	Hackney	0.0	0.0	0.0	0.0	0.0	0.0	0.0	0.01020408163265306	0.016666666666666666	0.02197802197802198	0.024390243902439025	0.01639344262295082	0.026881720430107527	2	Medium
E01033706	Hackney	0.0	0.0	0.0	0.0	0.0	0.0072992700729927005	0.016260162601626018	0.023622047244094488	0.02654867256637168	0.05785123966942149	0.078125	0.08849557522123894	0.09401709401709402	1	High
E01033707	Hackney	0.005319148936170213	0.005714285714285714	0.0	0.0	0.0	0.0	0.0	0.0	0.0058823529411764705	0.005405405405405406	0.011695906432748537	0.028735632183908046	0.02976190476190476	2	Medium
E01033708	Hackney	0.0	0.0	0.0047169811320754715	0.0	0.01098901098901099	0.030120481927710843	0.03164556962025317	0.03870967741935484	0.030864197530864196	0.044585987261146494	0.07971014492753623	0.072992700729927	0.0949367088607595	1	High
E01033709	Hackney	0.0	0.0	0.0	0.0	0.0	0.0	0.006289308176100629	0.00625	0.006711409395973154	0.01098901098901099	0.012345679012345678	0.012345679012345678	0.023529411764705882	0	Low
E01033710	Hackney	0.0	0.0	0.0	0.0	0.0	0.0	0.0	0.0	0.006134969325153374	0.019736842105263157	0.02631578947368421	0.03773584905660377	0.024539877300613498	2	Medium
E01033711	Hackney	0.0	0.0	0.0	0.0	0.0	0.0	0.0	0.0	0.0	0.021739130434782608	0.049019607843137254	0.03225806451612903	0.07317073170731707	2	Medium
E01033712	Hackney	0.0	0.0	0.0	0.0	0.0	0.0	0.0	0.0	0.004975124378109453	0.009900990099009901	0.015625	0.02577319587628866	0.03278688524590164	2	Medium
E01033713	Hackney	0.004784688995215311	0.004694835680751174	0.0	0.0	0.0	0.0	0.0	0.009852216748768473	0.019230769230769232	0.02586206896551724	0.046296296296296294	0.057692307692307696	0.059113300492610835	1	High
E01001851	Hammersmith and Fulham	0.0	0.0	0.0021929824561403508	0.002325581395348837	0.004796163069544364	0.004608294930875576	0.01160092807424594	0.015765765765765764	0.02733485193621868	0.04239401496259352	0.06947890818858561	0.08888888888888889	0.09595959595959595	1	High
E01001852	Hammersmith and Fulham	0.0	0.0	0.0	0.0	0.0	0.0	0.0028089887640449437	0.0056657223796034	0.008928571428571428	0.020527859237536656	0.015015015015015015	0.02786377708978328	0.05263157894736842	2	Medium
E01001853	Hammersmith and Fulham	0.0025380710659898475	0.005449591280653951	0.008287292817679558	0.010810810810810811	0.013157894736842105	0.0160857908847185	0.015503875968992248	0.01871657754010695	0.030555555555555555	0.05660377358490566	0.07458563535911603	0.09482758620689655	0.10850439882697947	1	High
E01001854	Hammersmith and Fulham	0.0	0.0	0.0	0.0	0.0	0.0	0.0	0.0	0.016722408026755852	0.015625	0.044444444444444446	0.041401273885350316	0.05723905723905724	2	Medium
E01001855	Hammersmith and Fulham	0.0025252525252525255	0.005305039787798408	0.005333333333333333	0.007853403141361256	0.008241758241758242	0.010554089709762533	0.013262599469496022	0.016713091922005572	0.022598870056497175	0.03468208092485549	0.046242774566473986	0.06140350877192982	0.0744047619047619	1	High
E01001856	Hammersmith and Fulham	0.0	0.0	0.0	0.0	0.0	0.0	0.0	0.0055248618784530384	0.011461318051575931	0.025423728813559324	0.05420054200542006	0.06406685236768803	0.07471264367816093	1	High
E01001857	Hammersmith and Fulham	0.0	0.0	0.0	0.0	0.0	0.0	0.004672897196261682	0.013574660633484163	0.025974025974025976	0.02336448598130841	0.04285714285714286	0.047619047619047616	0.04854368932038835	2	Medium
E01001858	Hammersmith and Fulham	0.0	0.0	0.0	0.0	0.0	0.002898550724637681	0.0029585798816568047	0.006042296072507553	0.006097560975609756	0.014619883040935672	0.04716981132075472	0.04113924050632911	0.05228758169934641	2	Medium
E01001859	Hammersmith and Fulham	0.0	0.0	0.0	0.0	0.001692047377326565	0.003395585738539898	0.004878048780487805	0.008361204013377926	0.015100671140939598	0.02364864864864865	0.029209621993127148	0.0351493848857645	0.056338028169014086	2	Medium
E01001860	Hammersmith and Fulham	0.0	0.0	0.0	0.0	0.003205128205128205	0.003278688524590164	0.006734006734006734	0.006666666666666667	0.010309278350515464	0.014545454545454545	0.018656716417910446	0.026515151515151516	0.026717557251908396	2	Medium
E01001861	Hammersmith and Fulham	0.0	0.0	0.0	0.0	0.0	0.0	0.0	0.0035587188612099642	0.01730103806228374	0.02711864406779661	0.053003533568904596	0.04713804713804714	0.0498220640569395	2	Medium
E01001862	Hammersmith and Fulham	0.002840909090909091	0.0	0.0	0.0	0.0	0.002638522427440633	0.00546448087431694	0.008264462809917356	0.011111111111111112	0.013966480446927373	0.02108433734939759	0.01818181818181818	0.04229607250755287	2	Medium
E01001863	Hammersmith and Fulham	0.0	0.0	0.0	0.0	0.0	0.0	0.0	0.0027472527472527475	0.0136986301369863	0.017045454545454544	0.03428571428571429	0.04956268221574344	0.07758620689655173	2	Medium
E01001864	Hammersmith and Fulham	0.0	0.0	0.0	0.0	0.0	0.0028169014084507044	0.008620689655172414	0.014326647564469915	0.022099447513812154	0.04177545691906005	0.044854881266490766	0.054285714285714284	0.0659025787965616	1	High
E01001865	Hammersmith and Fulham	0.0024691358024691358	0.004651162790697674	0.004454342984409799	0.006521739130434782	0.006696428571428571	0.008492569002123142	0.009009009009009009	0.011682242990654205	0.013544018058690745	0.0228310502283105	0.023529411764705882	0.035443037974683546	0.05597964376590331	2	Medium
E01001866	Hammersmith and Fulham	0.0	0.0	0.0	0.0	0.0	0.0	0.0	0.011764705882352941	0.022556390977443608	0.034482758620689655	0.050387596899224806	0.08203125	0.075	1	High
E01001867	Hammersmith and Fulham	0.0	0.0	0.0	0.0	0.0	0.0	0.005988023952095809	0.013793103448275862	0.01948051948051948	0.025806451612903226	0.03067484662576687	0.054878048780487805	0.06666666666666667	2	Medium
E01001868	Hammersmith and Fulham	0.0	0.0	0.0	0.0	0.0	0.0	0.0	0.0	0.005847953216374269	0.011695906432748537	0.025	0.028089887640449437	0.0546448087431694	2	Medium
E01001869	Hammersmith and Fulham	0.0024630541871921183	0.004739336492890996	0.007228915662650603	0.009732360097323601	0.011682242990654205	0.018475750577367205	0.030952380952380953	0.03640776699029126	0.049019607843137254	0.07857142857142857	0.09948979591836735	0.09974424552429667	0.10052910052910052	1	High
E01001870	Hammersmith and Fulham	0.0	0.0	0.0	0.0	0.0	0.0	0.0	0.0	0.00392156862745098	0.010714285714285714	0.02909090909090909	0.03260869565217391	0.06097560975609756	2	Medium
E01001871	Hammersmith and Fulham	0.0	0.0	0.0	0.0	0.0	0.0	0.006329113924050633	0.01282051282051282	0.017482517482517484	0.017793594306049824	0.03900709219858156	0.05536332179930796	0.08053691275167785	2	Medium
E01001872	Hammersmith and Fulham	0.0031645569620253164	0.0	0.0	0.0	0.0	0.0	0.0	0.0	0.0035087719298245615	0.006872852233676976	0.020905923344947737	0.03597122302158273	0.05054151624548736	2	Medium
E01001873	Hammersmith and Fulham	0.0	0.0	0.0	0.0	0.0	0.0	0.0	0.0031746031746031746	0.006430868167202572	0.019933554817275746	0.030716723549488054	0.03900709219858156	0.048327137546468404	2	Medium
E01001874	Hammersmith and Fulham	0.0	0.0	0.0	0.0	0.0	0.0	0.0	0.0	0.0	0.019943019943019943	0.049723756906077346	0.05121293800539083	0.06793478260869565	2	Medium
E01001875	Hammersmith and Fulham	0.0	0.0	0.0	0.0	0.0	0.0	0.0	0.0031645569620253164	0.009615384615384616	0.015822784810126583	0.030201342281879196	0.02702702702702703	0.042071197411003236	2	Medium
E01001876	Hammersmith and Fulham	0.0	0.0	0.0	0.0	0.0032258064516129032	0.00641025641025641	0.009375	0.013201320132013201	0.02364864864864865	0.017123287671232876	0.024390243902439025	0.021505376344086023	0.022304832713754646	2	Medium
E01001877	Hammersmith and Fulham	0.0	0.0	0.0	0.0	0.0032679738562091504	0.0034602076124567475	0.0	0.0	0.0035460992907801418	0.013937282229965157	0.0313588850174216	0.03496503496503497	0.04710144927536232	2	Medium
E01001878	Hammersmith and Fulham	0.0	0.0	0.0	0.0	0.0	0.0	0.0	0.0029850746268656717	0.0121580547112462	0.014619883040935672	0.02147239263803681	0.032640949554896145	0.03333333333333333	2	Medium
E01001879	Hammersmith and Fulham	0.0	0.0	0.0	0.0	0.0	0.0	0.0	0.003289473684210526	0.009584664536741214	0.01834862385321101	0.01935483870967742	0.04666666666666667	0.048859934853420196	2	Medium
E01001880	Hammersmith and Fulham	0.00411522633744856	0.008438818565400843	0.008298755186721992	0.012	0.011673151750972763	0.01646090534979424	0.01680672268907563	0.02109704641350211	0.02066115702479339	0.024691358024691357	0.029411764705882353	0.0425531914893617	0.0782608695652174	2	Medium
E01001881	Hammersmith and Fulham	0.0	0.0	0.0	0.0	0.0	0.005235602094240838	0.014925373134328358	0.017241379310344827	0.021108179419525065	0.03854875283446712	0.058004640371229696	0.06481481481481481	0.09047619047619047	1	High
E01001882	Hammersmith and Fulham	0.0024691358024691358	0.005	0.007792207792207792	0.010050251256281407	0.01020408163265306	0.015503875968992248	0.013262599469496022	0.021505376344086023	0.037037037037037035	0.04261363636363636	0.0446927374301676	0.07865168539325842	0.0872093023255814	1	High
E01001883	Hammersmith and Fulham	0.0	0.0	0.0	0.0	0.0	0.0	0.0	0.0	0.006493506493506494	0.012048192771084338	0.038922155688622756	0.05504587155963303	0.08284023668639054	2	Medium
E01001884	Hammersmith and Fulham	0.0033444816053511705	0.0	0.0	0.0	0.0035971223021582736	0.003676470588235294	0.003676470588235294	0.007547169811320755	0.023715415019762844	0.026615969581749048	0.03308823529411765	0.05019305019305019	0.0546218487394958	2	Medium
E01001885	Hammersmith and Fulham	0.0	0.0	0.0	0.0	0.0	0.0	0.0	0.009615384615384616	0.03167420814479638	0.03862660944206009	0.054187192118226604	0.050761421319796954	0.06382978723404255	1	High
E01001886	Hammersmith and Fulham	0.0	0.0	0.0	0.0	0.0	0.0	0.0	0.0036496350364963502	0.01444043321299639	0.022304832713754646	0.05090909090909091	0.04964539007092199	0.04693140794223827	2	Medium
E01001887	Hammersmith and Fulham	0.0	0.0	0.0	0.0	0.0	0.0	0.0	0.007142857142857143	0.028985507246376812	0.035842293906810034	0.055970149253731345	0.06060606060606061	0.06463878326996197	1	High
E01001888	Hammersmith and Fulham	0.0	0.0	0.0	0.0	0.0	0.0	0.0	0.002638522427440633	0.005509641873278237	0.026041666666666668	0.037783375314861464	0.06060606060606061	0.08196721311475409	2	Medium
E01001889	Hammersmith and Fulham	0.0	0.0	0.0	0.0	0.0	0.0035842293906810036	0.01090909090909091	0.020477815699658702	0.033003300330033	0.026755852842809364	0.04823151125401929	0.056782334384858045	0.06451612903225806	1	High
E01001890	Hammersmith and Fulham	0.0	0.0	0.0	0.0	0.0	0.0	0.0	0.0	0.0	0.0	0.008333333333333333	0.008583690987124463	0.02336448598130841	0	Low
E01001891	Hammersmith and Fulham	0.0	0.0	0.0	0.0023148148148148147	0.008968609865470852	0.01282051282051282	0.01935483870967742	0.021929824561403508	0.03632478632478633	0.03411513859275053	0.055674518201284794	0.06359649122807018	0.0728744939271255	1	High
E01001892	Hammersmith and Fulham	0.0	0.0	0.0	0.0	0.0	0.0	0.0035971223021582736	0.0071174377224199285	0.014705882352941176	0.01824817518248175	0.03007518796992481	0.03802281368821293	0.046511627906976744	2	Medium
E01001893	Hammersmith and Fulham	0.00558659217877095	0.0	0.0	0.0	0.0	0.0	0.0	0.009389671361502348	0.009302325581395349	0.023255813953488372	0.06046511627906977	0.07207207207207207	0.08974358974358974	1	High
E01001894	Hammersmith and Fulham	0.0	0.0	0.0	0.0	0.0	0.0	0.0	0.0038910505836575876	0.012145748987854251	0.016260162601626018	0.03056768558951965	0.03153153153153153	0.026200873362445413	2	Medium
E01001895	Hammersmith and Fulham	0.0	0.0	0.0	0.0027397260273972603	0.005376344086021506	0.01092896174863388	0.013192612137203167	0.015665796344647518	0.019498607242339833	0.027548209366391185	0.03899721448467967	0.04456824512534819	0.08083832335329341	2	Medium
E01001896	Hammersmith and Fulham	0.0	0.0	0.0	0.0	0.0	0.007067137809187279	0.014336917562724014	0.017543859649122806	0.020202020202020204	0.017064846416382253	0.037037037037037035	0.05928853754940711	0.08695652173913043	2	Medium
E01001897	Hammersmith and Fulham	0.0026595744680851063	0.0	0.0	0.0	0.0	0.0	0.005449591280653951	0.018617021276595744	0.02197802197802198	0.036011080332409975	0.0748502994011976	0.09003215434083602	0.0949367088607595	1	High
E01001898	Hammersmith and Fulham	0.0	0.0	0.0	0.0	0.0	0.0	0.006389776357827476	0.012539184952978056	0.026785714285714284	0.02702702702702703	0.04261363636363636	0.056338028169014086	0.06818181818181818	1	High
E01001899	Hammersmith and Fulham	0.0	0.0	0.0	0.0	0.0	0.0	0.0	0.017241379310344827	0.008888888888888889	0.02608695652173913	0.0514018691588785	0.04326923076923077	0.04975124378109453	2	Medium
E01001900	Hammersmith and Fulham	0.0	0.0	0.0	0.0	0.0	0.0	0.0	0.007462686567164179	0.015625	0.026615969581749048	0.05019305019305019	0.06465517241379311	0.07860262008733625	1	High
E01001901	Hammersmith and Fulham	0.0019305019305019305	0.003929273084479371	0.005964214711729622	0.007827788649706457	0.01	0.00984251968503937	0.012396694214876033	0.016597510373443983	0.02127659574468085	0.041916167664670656	0.050880626223091974	0.06387225548902195	0.0846774193548387	1	High
E01001902	Hammersmith and Fulham	0.002386634844868735	0.0047169811320754715	0.004784688995215311	0.007263922518159807	0.006993006993006993	0.009950248756218905	0.010050251256281407	0.01201923076923077	0.012285012285012284	0.016786570743405275	0.026004728132387706	0.031862745098039214	0.05303030303030303	2	Medium
E01001903	Hammersmith and Fulham	0.0	0.0	0.0	0.0	0.0	0.0	0.0	0.0029411764705882353	0.006309148264984227	0.01567398119122257	0.03819444444444445	0.04844290657439446	0.07260726072607261	2	Medium
E01001904	Hammersmith and Fulham	0.0	0.0	0.0	0.0	0.0024937655860349127	0.007263922518159807	0.01	0.01485148514851485	0.012594458438287154	0.019656019656019656	0.029484029484029485	0.048223350253807105	0.06565656565656566	2	Medium
E01001905	Hammersmith and Fulham	0.0	0.0	0.004310344827586207	0.00663716814159292	0.011185682326621925	0.0117096018735363	0.020642201834862386	0.01674641148325359	0.01951219512195122	0.04	0.05502392344497608	0.05502392344497608	0.06862745098039216	1	High
E01001906	Hammersmith and Fulham	0.0	0.0	0.0	0.0	0.0	0.0	0.0	0.0027397260273972603	0.005698005698005698	0.02077922077922078	0.031578947368421054	0.04918032786885246	0.04461942257217848	2	Medium
E01001907	Hammersmith and Fulham	0.0	0.0	0.0	0.0	0.0	0.002551020408163265	0.013333333333333334	0.027247956403269755	0.05722070844686648	0.06684491978609626	0.07541899441340782	0.09016393442622951	0.10465116279069768	1	High
E01001908	Hammersmith and Fulham	0.0	0.0	0.0	0.0	0.0	0.0	0.0	0.0	0.008130081300813009	0.01532567049808429	0.027777777777777776	0.041666666666666664	0.064	2	Medium
E01001909	Hammersmith and Fulham	0.0	0.0	0.0	0.0	0.005376344086021506	0.00819672131147541	0.012953367875647668	0.018617021276595744	0.01639344262295082	0.025069637883008356	0.042682926829268296	0.04375	0.045180722891566265	2	Medium
E01001910	Hammersmith and Fulham	0.0	0.0	0.0	0.0	0.0	0.0	0.0	0.007905138339920948	0.015444015444015444	0.022727272727272728	0.023255813953488372	0.049429657794676805	0.04780876494023904	2	Medium
E01001911	Hammersmith and Fulham	0.0	0.0	0.0	0.0	0.0	0.0	0.0036231884057971015	0.010135135135135136	0.0149812734082397	0.007692307692307693	0.014598540145985401	0.03676470588235294	0.055776892430278883	2	Medium
E01001912	Hammersmith and Fulham	0.0	0.0	0.0	0.0	0.0	0.0	0.0	0.0	0.004901960784313725	0.014285714285714285	0.038834951456310676	0.03398058252427184	0.04830917874396135	2	Medium
E01001913	Hammersmith and Fulham	0.0	0.0	0.0	0.0	0.0	0.0	0.006024096385542169	0.012345679012345678	0.015873015873015872	0.024242424242424242	0.047058823529411764	0.039735099337748346	0.038338658146964855	2	Medium
E01001914	Hammersmith and Fulham	0.0	0.0	0.0	0.0	0.0	0.0	0.004878048780487805	0.015463917525773196	0.024509803921568627	0.024271844660194174	0.025510204081632654	0.024875621890547265	0.02857142857142857	2	Medium
E01001915	Hammersmith and Fulham	0.0018726591760299626	0.0018796992481203006	0.0037593984962406013	0.00375234521575985	0.00375234521575985	0.0038684719535783366	0.014652014652014652	0.021621621621621623	0.03825136612021858	0.05103969754253308	0.08301158301158301	0.11089108910891089	0.136986301369863	1	High
E01001916	Hammersmith and Fulham	0.0032	0.0033003300330033004	0.0032733224222585926	0.0032414910858995136	0.003284072249589491	0.0033444816053511705	0.010221465076660987	0.013422818791946308	0.03125	0.04247787610619469	0.05975395430579965	0.07719298245614035	0.08818342151675485	1	High
E01001917	Hammersmith and Fulham	0.0	0.0	0.0	0.0	0.002364066193853428	0.007246376811594203	0.010025062656641603	0.01485148514851485	0.022222222222222223	0.03201970443349754	0.04390243902439024	0.05	0.0633245382585752	1	High
E01001918	Hammersmith and Fulham	0.0	0.0	0.0	0.0	0.0	0.002304147465437788	0.008830022075055188	0.013921113689095127	0.037296037296037296	0.046341463414634146	0.06569343065693431	0.060240963855421686	0.08018867924528301	1	High
E01001919	Hammersmith and Fulham	0.001876172607879925	0.0019193857965451055	0.0038240917782026767	0.0038022813688212928	0.00558659217877095	0.005535055350553505	0.010507880910683012	0.01651376146788991	0.028037383177570093	0.04044117647058824	0.07283464566929133	0.09477756286266925	0.11946050096339114	1	High
E01001920	Hammersmith and Fulham	0.0	0.0	0.0	0.0	0.0	0.0	0.003875968992248062	0.007220216606498195	0.026022304832713755	0.03731343283582089	0.041666666666666664	0.05928853754940711	0.07048458149779736	1	High
E01001921	Hammersmith and Fulham	0.0	0.0	0.0	0.0	0.004597701149425287	0.009501187648456057	0.019801980198019802	0.02756892230576441	0.03233830845771144	0.04895104895104895	0.06280193236714976	0.07263922518159806	0.09245742092457421	1	High
E01001922	Hammersmith and Fulham	0.0017482517482517483	0.0017857142857142857	0.0	0.0	0.0	0.0055762081784386614	0.013435700575815739	0.01904761904761905	0.026615969581749048	0.05056179775280899	0.0724907063197026	0.08637236084452975	0.09163346613545817	1	High
[truncated: 30,438 more rows]
