# Supplementary material for: A probabilistic forecasting framework for neighbourhood-level disaggregation of electric vehicle adoption scenarios
Source: Nat Commun. 2026 Jun 13;17:7510. doi: 10.1038/s41467-026-74155-0 (PMC13408907; doi:10.1038/s41467-026-74155-0)
Supplement: Supplementary file 3 — Source Data [file 41467_2026_74155_MOESM3_ESM.zip › SourceData/figure6b/nme_dict.json]

{
  "1": {
    "Westminster": {
      "2018": -0.02835,
      "2019": 0.00457,
      "2020": -0.05289,
      "2021": 0.02798,
      "2022": 0.00104
    },
    "Wandsworth": {
      "2018": -0.07241,
      "2019": -0.00139,
      "2020": -0.07553,
      "2021": 0.04828,
      "2022": -0.00728
    },
    "Hackney": {
      "2018": -0.08187,
      "2019": -0.04936,
      "2020": -0.0844,
      "2021": 0.00773,
      "2022": -0.01658
    },
    "Hillingdon": {
      "2018": -0.05336,
      "2019": 0.00257,
      "2020": -0.01619,
      "2021": -0.0002,
      "2022": -0.01998
    },
    "Harrogate": {
      "2018": -0.05614,
      "2019": -0.00353,
      "2020": -0.03556,
      "2021": 0.02477,
      "2022": 0.00289
    },
    "South Gloucestershire": {
      "2018": -0.09584,
      "2019": 0.01925,
      "2020": -0.00693,
      "2021": 0.01657,
      "2022": -0.00127
    },
    "Charnwood": {
      "2018": -0.05455,
      "2019": 0.00075,
      "2020": -0.04008,
      "2021": -0.0179,
      "2022": -0.01407
    },
    "Crawley": {
      "2018": -0.22265,
      "2019": 0.01797,
      "2020": 0.12827,
      "2021": 0.03501,
      "2022": -0.02136
    },
    "Dudley": {
      "2018": -0.05194,
      "2019": 0.06431,
      "2020": 0.01481,
      "2021": 0.00077,
      "2022": -0.05871
    },
    "Blaenau Gwent": {
      "2018": -0.17364,
      "2019": -0.13203,
      "2020": -0.12175,
      "2021": 0.02797,
      "2022": 0.01338
    }
  },
  "2": {
    "Westminster": {
      "2018": -0.0108,
      "2019": -0.0424,
      "2020": -0.0093,
      "2021": 0.02609
    },
    "Wandsworth": {
      "2018": -0.06691,
      "2019": -0.06946,
      "2020": -0.00791,
      "2021": 0.03667
    },
    "Hackney": {
      "2018": -0.13643,
      "2019": -0.10449,
      "2020": -0.05124,
      "2021": -0.00063
    },
    "Hillingdon": {
      "2018": -0.02705,
      "2019": -0.0042,
      "2020": -0.00231,
      "2021": -0.00947
    },
    "Harrogate": {
      "2018": -0.04754,
      "2019": -0.03935,
      "2020": -0.00645,
      "2021": 0.02946
    },
    "South Gloucestershire": {
      "2018": -0.07151,
      "2019": 0.01834,
      "2020": 0.02234,
      "2021": 0.01863
    },
    "Charnwood": {
      "2018": -0.03817,
      "2019": -0.0373,
      "2020": -0.04844,
      "2021": -0.01796
    },
    "Crawley": {
      "2018": -0.2943,
      "2019": 0.17086,
      "2020": 0.17703,
      "2021": 0.01535
    },
    "Dudley": {
      "2018": 0.02197,
      "2019": 0.02698,
      "2020": 0.04257,
      "2021": -0.05341
    },
    "Blaenau Gwent": {
      "2018": -0.2987,
      "2019": -0.30257,
      "2020": -0.02748,
      "2021": 0.00999
    }
  },
  "3": {
    "Westminster": {
      "2018": -0.06156,
      "2019": 0.00198,
      "2020": -0.01431
    },
    "Wandsworth": {
      "2018": -0.14196,
      "2019": -0.0082,
      "2020": -0.02317
    },
    "Hackney": {
      "2018": -0.20135,
      "2019": -0.06867,
      "2020": -0.06679
    },
    "Hillingdon": {
      "2018": -0.03685,
      "2019": 0.00379,
      "2020": -0.01701
    },
    "Harrogate": {
      "2018": -0.08868,
      "2019": -0.00967,
      "2020": -0.01468
    },
    "South Gloucestershire": {
      "2018": -0.08603,
      "2019": 0.05561,
      "2020": 0.02466
    },
    "Charnwood": {
      "2018": -0.07879,
      "2019": -0.0456,
      "2020": -0.05372
    },
    "Crawley": {
      "2018": -0.21693,
      "2019": 0.20179,
      "2020": 0.16184
    },
    "Dudley": {
      "2018": -0.00366,
      "2019": 0.06367,
      "2020": 0.00078
    },
    "Blaenau Gwent": {
      "2018": -0.46787,
      "2019": -0.21514,
      "2020": -0.06512
    }
  },
  "4": {
    "Westminster": {
      "2018": -0.02133,
      "2019": -0.00301
    },
    "Wandsworth": {
      "2018": -0.08882,
      "2019": -0.02643
    },
    "Hackney": {
      "2018": -0.18423,
      "2019": -0.087
    },
    "Hillingdon": {
      "2018": -0.036,
      "2019": -0.01788
    },
    "Harrogate": {
      "2018": -0.06821,
      "2019": -0.02028
    },
    "South Gloucestershire": {
      "2018": -0.05963,
      "2019": 0.05793
    },
    "Charnwood": {
      "2018": -0.09225,
      "2019": -0.05281
    },
    "Crawley": {
      "2018": -0.19743,
      "2019": 0.16131
    },
    "Dudley": {
      "2018": 0.03309,
      "2019": 0.02724
    },
    "Blaenau Gwent": {
      "2018": -0.37469,
      "2019": -0.23412
    }
  },
  "5": {
    "Westminster": {
      "2018": -0.027
    },
    "Wandsworth": {
      "2018": -0.1005
    },
    "Hackney": {
      "2018": -0.20829
    },
    "Hillingdon": {
      "2018": -0.06341
    },
    "Harrogate": {
      "2018": -0.08354
    },
    "South Gloucestershire": {
      "2018": -0.05609
    },
    "Charnwood": {
      "2018": -0.09987
    },
    "Crawley": {
      "2018": -0.19824
    },
    "Dudley": {
      "2018": -0.0051
    },
    "Blaenau Gwent": {
      "2018": -0.38321
    }
  }
}
