# Supplementary material for: A probabilistic forecasting framework for neighbourhood-level disaggregation of electric vehicle adoption scenarios
Source: Nat Commun. 2026 Jun 13;17:7510. doi: 10.1038/s41467-026-74155-0 (PMC13408907; doi:10.1038/s41467-026-74155-0)
Supplement: Supplementary file 3 — Source Data [file 41467_2026_74155_MOESM3_ESM.zip › SourceData/figure3a/lad_evms_geo_clusters.geojson]

{
"type": "FeatureCollection",
"name": "lad_evms_geo_clusters",
"crs": { "type": "name", "properties": { "name": "urn:ogc:def:crs:EPSG::27700" } },
"features": [
{ "type": "Feature", "properties": { "LAD": "City of London", "2023": 0.10666666666666667, "lad_cluster": "H" }, "geometry": { "type": "Polygon", "coordinates": [ [ [ 533333.511900000274181, 180406.662799999117851 ], [ 531312.717000000178814, 180688.298200000077486 ], [ 531155.416299999691546, 180672.950699999928474 ], [ 531129.699000000022352, 181291.695000000298023 ], [ 531554.731999999843538, 181659.307700000703335 ], [ 532946.102800000458956, 181894.902300000190735 ], [ 533404.563900000415742, 182037.030799999833107 ], [ 533333.511900000274181, 180406.662799999117851 ] ] ] } },
{ "type": "Feature", "properties": { "LAD": "Barking and Dagenham", "2023": 0.030715474209650581, "lad_cluster": "H-M" }, "geometry": { "type": "Polygon", "coordinates": [ [ [ 549991.888100000098348, 181417.593900000676513 ], [ 549894.994300000369549, 181468.579500000923872 ], [ 547660.049999999813735, 182215.800000000745058 ], [ 545681.99199999962002, 181645.736300000920892 ], [ 545680.432000000029802, 181644.569700000807643 ], [ 545263.256000000052154, 182828.967000000178814 ], [ 543874.483099999837577, 183187.452500000596046 ], [ 543522.466599999926984, 184859.925799999386072 ], [ 545263.040500000119209, 185072.733500000089407 ], [ 546985.525899999774992, 186403.529899999499321 ], [ 547817.382500000298023, 188036.494100000709295 ], [ 547409.491100000217557, 189682.747899999842048 ], [ 548880.920800000429153, 191088.302200000733137 ], [ 548875.411999999545515, 187730.201999999582767 ], [ 549951.904000000096858, 186961.801999999210238 ], [ 551552.699000000022352, 187444.004000000655651 ], [ 551944.912999999709427, 186024.392000000923872 ], [ 549991.888100000098348, 181417.593900000676513 ] ] ] } },
{ "type": "Feature", "properties": { "LAD": "Barnet", "2023": 0.055727411944869833, "lad_cluster": "H" }, "geometry": { "type": "Polygon", "coordinates": [ [ [ 525814.099999999627471, 198211.501900000497699 ], [ 525568.603199999779463, 197563.597200000658631 ], [ 527740.203999999910593, 196805.404200000688434 ], [ 529579.998800000175834, 194263.402000000700355 ], [ 528562.401600000448525, 192370.003900000825524 ], [ 528975.503899999894202, 191791.599899999797344 ], [ 528139.302099999971688, 190352.251499999314547 ], [ 527744.796799999661744, 191173.896199999377131 ], [ 527768.85149999987334, 189091.302500000223517 ], [ 526830.303899999707937, 187535.398000000044703 ], [ 523951.697200000286102, 185545.497300000861287 ], [ 522524.196999999694526, 187379.502499999478459 ], [ 521301.701700000092387, 187159.2956000007689 ], [ 521462.70299999974668, 188731.895300000905991 ], [ 520113.103099999949336, 190480.811899999156594 ], [ 517435.444899999536574, 194421.011299999430776 ], [ 520681.796799999661744, 195107.400399999693036 ], [ 521110.902800000272691, 196700.504399999976158 ], [ 523755.901899999938905, 197353.897399999201298 ], [ 524339.2977, 198344.403799999505281 ], [ 525206.002000000327826, 197672.596200000494719 ], [ 525814.099999999627471, 198211.501900000497699 ] ] ] } },
{ "type": "Feature", "properties": { "LAD": "Bexley", "2023": 0.026448311156601841, "lad_cluster": "H-M" }, "geometry": { "type": "Polygon", "coordinates": [ [ [ 550181.05420000012964, 180645.809200000017881 ], [ 550636.764200000092387, 180053.786100000143051 ], [ 550665.969700000248849, 179999.974799999967217 ], [ 551724.660000000149012, 178049.330000000074506 ], [ 554087.299599999561906, 178055.750399999320507 ], [ 554339.870500000193715, 177877.124299999326468 ], [ 553184.396599999628961, 175118.402200000360608 ], [ 551102.197100000455976, 173822.703099999576807 ], [ 550557.899400000460446, 172175.004799999296665 ], [ 549962.803899999707937, 172412.496799999848008 ], [ 549830.701500000432134, 169941.504100000485778 ], [ 549549.059299999848008, 169902.147900000214577 ], [ 546620.57050000037998, 170466.330199999734759 ], [ 544363.273400000296533, 172374.147700000554323 ], [ 545165.673100000247359, 173654.43099999986589 ], [ 544736.452100000344217, 176241.581900000572205 ], [ 545815.276100000366569, 177252.935399999842048 ], [ 547611.707100000232458, 177459.979100000113249 ], [ 547118.553899999707937, 181281.932000000029802 ], [ 547225.833399999886751, 181299.926699999719858 ], [ 550181.05420000012964, 180645.809200000017881 ] ] ] } },
{ "type": "Feature", "properties": { "LAD": "Brent", "2023": 0.046731946144430846, "lad_cluster": "H" }, "geometry": { "type": "Polygon", "coordinates": [ [ [ 523951.697200000286102, 185545.497300000861287 ], [ 525530.0, 183481.598099999129772 ], [ 525200.997100000269711, 182512.595799999311566 ], [ 524580.201999999582767, 183087.401000000536442 ], [ 523850.398299999535084, 182509.996099999174476 ], [ 522978.598899999633431, 182758.595100000500679 ], [ 521736.999800000339746, 182995.697200000286102 ], [ 519115.400100000202656, 182506.997099999338388 ], [ 519212.601099999621511, 183593.696100000292063 ], [ 517494.800300000235438, 182928.996400000527501 ], [ 517445.701000000350177, 184353.49860000051558 ], [ 515484.902800000272691, 185501.207200000062585 ], [ 516382.600999999791384, 186976.108599999919534 ], [ 516046.301500000059605, 187982.910499999299645 ], [ 517537.197999999858439, 188938.706800000742078 ], [ 519101.401700000278652, 188756.009099999442697 ], [ 518519.498200000263751, 189686.412900000810623 ], [ 520113.103099999949336, 190480.811899999156594 ], [ 521462.70299999974668, 188731.895300000905991 ], [ 521301.701700000092387, 187159.2956000007689 ], [ 522524.196999999694526, 187379.502499999478459 ], [ 523951.697200000286102, 185545.497300000861287 ] ] ] } },
{ "type": "Feature", "properties": { "LAD": "Bromley", "2023": 0.038285922684172136, "lad_cluster": "H-M" }, "geometry": { "type": "Polygon", "coordinates": [ [ [ 544363.273400000296533, 172374.147700000554323 ], [ 546620.57050000037998, 170466.330199999734759 ], [ 549549.059299999848008, 169902.147900000214577 ], [ 550541.203099999576807, 168157.404899999499321 ], [ 549521.503299999982119, 168162.003299999982119 ], [ 549897.197999999858439, 165601.296299999579787 ], [ 548928.898000000044703, 162732.897299999371171 ], [ 547640.5, 162692.499099999666214 ], [ 547648.497899999842048, 161080.800200000405312 ], [ 545401.396999999880791, 159498.503200000151992 ], [ 545520.200100000016391, 156949.203099999576807 ], [ 542503.051799999549985, 156819.250199999660254 ], [ 541795.699900000356138, 158451.203099999576807 ], [ 540596.200100000016391, 156667.203900000080466 ], [ 539596.296900000423193, 160796.301999999210238 ], [ 537419.600200000219047, 166327.651799999177456 ], [ 536721.7966, 166046.418400000780821 ], [ 536717.303000000305474, 167320.004000000655651 ], [ 534466.5, 168932.70299999974668 ], [ 533699.17200000025332, 170735.72749999910593 ], [ 533715.651800000108778, 170817.356399999931455 ], [ 534003.651499999687076, 171442.104499999433756 ], [ 537043.196999999694526, 171470.796000000089407 ], [ 538449.104000000283122, 170158.701999999582767 ], [ 540901.901999999769032, 171943.901000000536442 ], [ 541671.396999999880791, 171228.096000000834465 ], [ 541137.200000000186265, 173365.504000000655651 ], [ 543441.496000000275671, 171429.997999999672174 ], [ 544363.273400000296533, 172374.147700000554323 ] ] ] } },
{ "type": "Feature", "properties": { "LAD": "Camden", "2023": 0.092768361581920908, "lad_cluster": "H" }, "geometry": { "type": "Polygon", "coordinates": [ [ [ 528840.201999999582767, 187217.799000000581145 ], [ 530326.103000000119209, 182983.301000000908971 ], [ 531554.731999999843538, 181659.307700000703335 ], [ 531129.699000000022352, 181291.695000000298023 ], [ 529903.098000000230968, 181053.802999999374151 ], [ 528213.997899999842048, 183685.5 ], [ 525530.0, 183481.598099999129772 ], [ 523951.697200000286102, 185545.497300000861287 ], [ 526830.303899999707937, 187535.398000000044703 ], [ 528840.201999999582767, 187217.799000000581145 ] ] ] } },
{ "type": "Feature", "properties": { "LAD": "Croydon", "2023": 0.034918667699457784, "lad_cluster": "H-M" }, "geometry": { "type": "Polygon", "coordinates": [ [ [ 533699.17200000025332, 170735.72749999910593 ], [ 534466.5, 168932.70299999974668 ], [ 536717.303000000305474, 167320.004000000655651 ], [ 536721.7966, 166046.418400000780821 ], [ 537419.600200000219047, 166327.651799999177456 ], [ 539596.296900000423193, 160796.301999999210238 ], [ 536768.397499999962747, 161784.498999999836087 ], [ 535882.003999999724329, 159951.903599999845028 ], [ 533965.596199999563396, 159603.303400000557303 ], [ 533165.297500000335276, 157546.502100000157952 ], [ 530898.103600000031292, 155850.797499999403954 ], [ 529950.597699999809265, 157386.997800000011921 ], [ 528694.198800000362098, 157410.201099999248981 ], [ 528552.301199999637902, 159658.097899999469519 ], [ 529312.099999999627471, 159899.049000000581145 ], [ 529328.723000000230968, 161967.737299999222159 ], [ 531245.798000000417233, 162424.196000000461936 ], [ 529902.199000000022352, 167411.798100000247359 ], [ 530594.133899999782443, 168178.051799999549985 ], [ 530302.621500000357628, 169807.135900000110269 ], [ 531321.267500000074506, 171048.669399999082088 ], [ 533699.17200000025332, 170735.72749999910593 ] ] ] } },
{ "type": "Feature", "properties": { "LAD": "Ealing", "2023": 0.042046109510086457, "lad_cluster": "H" }, "geometry": { "type": "Polygon", "coordinates": [ [ [ 521736.999800000339746, 182995.697200000286102 ], [ 521350.496000000275671, 179497.898800000548363 ], [ 520357.403099999763072, 178643.802999999374151 ], [ 519424.202200000174344, 179613.695299999788404 ], [ 518506.799100000411272, 179448.902799999341369 ], [ 517290.800999999977648, 178353.395999999716878 ], [ 514581.103000000119209, 179085.896299999207258 ], [ 513132.899100000038743, 178092.400900000706315 ], [ 510678.5011, 179064.602700000628829 ], [ 512737.573300000280142, 182349.652200000360608 ], [ 509706.400299999862909, 183554.797199999913573 ], [ 511381.400799999944866, 183847.903300000354648 ], [ 511129.299899999983609, 184436.904699999839067 ], [ 512561.797799999825656, 185257.9068 ], [ 515484.902800000272691, 185501.207200000062585 ], [ 517445.701000000350177, 184353.49860000051558 ], [ 517494.800300000235438, 182928.996400000527501 ], [ 519212.601099999621511, 183593.696100000292063 ], [ 519115.400100000202656, 182506.997099999338388 ], [ 521736.999800000339746, 182995.697200000286102 ] ] ] } },
{ "type": "Feature", "properties": { "LAD": "Enfield", "2023": 0.029699727024567787, "lad_cluster": "H-M" }, "geometry": { "type": "Polygon", "coordinates": [ [ [ 537543.796000000089407, 199883.10329999960959 ], [ 537625.150100000202656, 196030.096200000494719 ], [ 535728.358799999579787, 191460.543999999761581 ], [ 528975.503899999894202, 191791.599899999797344 ], [ 528562.401600000448525, 192370.003900000825524 ], [ 529579.998800000175834, 194263.402000000700355 ], [ 527740.203999999910593, 196805.404200000688434 ], [ 525568.603199999779463, 197563.597200000658631 ], [ 525814.099999999627471, 198211.501900000497699 ], [ 527045.203099999576807, 200413.401699999347329 ], [ 531023.502899999730289, 200933.602800000458956 ], [ 537543.796000000089407, 199883.10329999960959 ] ] ] } },
{ "type": "Feature", "properties": { "LAD": "Greenwich", "2023": 0.034798890429958394, "lad_cluster": "H-M" }, "geometry": { "type": "MultiPolygon", "coordinates": [ [ [ [ 537791.50040000025183, 177580.465500000864267 ], [ 537625.234000000171363, 177325.759999999776483 ], [ 537437.387000000104308, 177936.227299999445677 ], [ 537791.50040000025183, 177580.465500000864267 ] ] ], [ [ [ 538368.2182, 178339.50650000013411 ], [ 538364.450000000186265, 178282.699999999254942 ], [ 538216.931900000199676, 178330.589199999347329 ], [ 538368.2182, 178339.50650000013411 ] ] ], [ [ [ 547118.553899999707937, 181281.932000000029802 ], [ 547611.707100000232458, 177459.979100000113249 ], [ 545815.276100000366569, 177252.935399999842048 ], [ 544736.452100000344217, 176241.581900000572205 ], [ 545165.673100000247359, 173654.43099999986589 ], [ 544363.273400000296533, 172374.147700000554323 ], [ 543441.496000000275671, 171429.997999999672174 ], [ 541137.200000000186265, 173365.504000000655651 ], [ 539733.464200000278652, 175295.377599999308586 ], [ 540245.031999999657273, 176915.817999999970198 ], [ 537968.902999999932945, 176208.900000000372529 ], [ 537656.5784, 177223.896500000730157 ], [ 539089.75, 178517.849999999627471 ], [ 539015.751500000245869, 180000.004599999636412 ], [ 539002.513899999670684, 180265.148199999704957 ], [ 539043.719800000078976, 180280.275100000202656 ], [ 539391.58490000013262, 180000.000900000333786 ], [ 539999.991600000299513, 179509.808900000527501 ], [ 540433.849999999627471, 179160.25 ], [ 542964.230000000447035, 179241.570000000298023 ], [ 544252.690000000409782, 179484.910000000149012 ], [ 544608.889200000092387, 179999.976500000804663 ], [ 545195.778699999675155, 180848.622800000011921 ], [ 545382.201299999840558, 180990.682000000029802 ], [ 547118.553899999707937, 181281.932000000029802 ] ] ] ] } },
{ "type": "Feature", "properties": { "LAD": "Hackney", "2023": 0.039811827956989246, "lad_cluster": "H" }, "geometry": { "type": "Polygon", "coordinates": [ [ [ 537572.900999999605119, 185494.702099999412894 ], [ 537638.700100000016391, 184578.684900000691414 ], [ 534480.207999999634922, 183626.328700000420213 ], [ 533404.563900000415742, 182037.030799999833107 ], [ 532946.102800000458956, 181894.902300000190735 ], [ 532089.803999999538064, 183279.995999999344349 ], [ 533460.800099999643862, 184979.698999999091029 ], [ 531487.498100000433624, 186802.298000000417233 ], [ 531919.196999999694526, 187797.302999999374151 ], [ 534444.098100000061095, 188327.401100000366569 ], [ 535464.201999999582767, 186662.298100000247359 ], [ 536755.196999999694526, 186529.396099999547005 ], [ 537572.900999999605119, 185494.702099999412894 ] ] ] } },
{ "type": "Feature", "properties": { "LAD": "Hammersmith and Fulham", "2023": 0.067387862796833772, "lad_cluster": "H" }, "geometry": { "type": "Polygon", "coordinates": [ [ [ 522978.598899999633431, 182758.595100000500679 ], [ 524055.600300000049174, 179493.098799999803305 ], [ 526640.716900000348687, 176972.923900000751019 ], [ 525802.598000000230968, 175475.300000000745058 ], [ 523604.803000000305474, 176320.698000000789762 ], [ 522968.696000000461936, 178058.301000000908971 ], [ 522055.597000000067055, 178014.70299999974668 ], [ 521350.496000000275671, 179497.898800000548363 ], [ 521736.999800000339746, 182995.697200000286102 ], [ 522978.598899999633431, 182758.595100000500679 ] ] ] } },
{ "type": "Feature", "properties": { "LAD": "Haringey", "2023": 0.043802816901408449, "lad_cluster": "H" }, "geometry": { "type": "Polygon", "coordinates": [ [ [ 535728.358799999579787, 191460.543999999761581 ], [ 534444.098100000061095, 188327.401100000366569 ], [ 531919.196999999694526, 187797.302999999374151 ], [ 531487.498100000433624, 186802.298000000417233 ], [ 530407.299999999813735, 187968.703999999910593 ], [ 528840.201999999582767, 187217.799000000581145 ], [ 526830.303899999707937, 187535.398000000044703 ], [ 527768.85149999987334, 189091.302500000223517 ], [ 527744.796799999661744, 191173.896199999377131 ], [ 528139.302099999971688, 190352.251499999314547 ], [ 528975.503899999894202, 191791.599899999797344 ], [ 535728.358799999579787, 191460.543999999761581 ] ] ] } },
{ "type": "Feature", "properties": { "LAD": "Harrow", "2023": 0.042788144895718992, "lad_cluster": "H" }, "geometry": { "type": "Polygon", "coordinates": [ [ [ 517435.444899999536574, 194421.011299999430776 ], [ 520113.103099999949336, 190480.811899999156594 ], [ 518519.498200000263751, 189686.412900000810623 ], [ 519101.401700000278652, 188756.009099999442697 ], [ 517537.197999999858439, 188938.706800000742078 ], [ 516046.301500000059605, 187982.910499999299645 ], [ 516382.600999999791384, 186976.108599999919534 ], [ 515484.902800000272691, 185501.207200000062585 ], [ 512561.797799999825656, 185257.9068 ], [ 510599.803100000135601, 191689.505999999120831 ], [ 513442.403300000354648, 192900.709300000220537 ], [ 516579.302899999544024, 194866.906600000336766 ], [ 517435.444899999536574, 194421.011299999430776 ] ] ] } },
{ "type": "Feature", "properties": { "LAD": "Havering", "2023": 0.026813909774436089, "lad_cluster": "H-M" }, "geometry": { "type": "MultiPolygon", "coordinates": [ [ [ [ 550333.799999999813735, 180612.0 ], [ 550636.764200000092387, 180053.786100000143051 ], [ 550181.05420000012964, 180645.809200000017881 ], [ 550333.799999999813735, 180612.0 ] ] ], [ [ [ 557304.997899999842048, 191410.398900000378489 ], [ 558841.299999999813735, 187531.998999999836087 ], [ 560412.2972999997437, 187750.496200000867248 ], [ 561956.69620000012219, 184981.898900000378489 ], [ 557223.396200000308454, 183903.297800000756979 ], [ 557157.098000000230968, 182311.803099999204278 ], [ 556473.796900000423193, 182292.4989 ], [ 556099.099999999627471, 183481.698100000619888 ], [ 555313.197100000455976, 182418.102900000289083 ], [ 555681.0011, 181163.402000000700355 ], [ 554622.900100000202656, 180976.045499999076128 ], [ 554880.60329999960959, 180182.402899999171495 ], [ 553794.597099999897182, 179779.198100000619888 ], [ 553651.631000000052154, 179075.199899999424815 ], [ 553565.498100000433624, 179127.662799999117851 ], [ 551982.5, 178817.199999999254942 ], [ 551555.326700000092387, 179999.9847999997437 ], [ 551290.049999999813735, 180734.5 ], [ 549991.888100000098348, 181417.593900000676513 ], [ 551944.912999999709427, 186024.392000000923872 ], [ 551552.699000000022352, 187444.004000000655651 ], [ 549951.904000000096858, 186961.801999999210238 ], [ 548875.411999999545515, 187730.201999999582767 ], [ 548880.920800000429153, 191088.302200000733137 ], [ 548106.898199999704957, 193800.90430000051856 ], [ 552402.401999999769032, 194083.103700000792742 ], [ 554024.997100000269711, 194889.302899999544024 ], [ 556018.001299999654293, 193395.700200000777841 ], [ 556906.70380000025034, 192371.503799999132752 ], [ 556199.095999999903142, 191601.403999999165535 ], [ 557304.997899999842048, 191410.398900000378489 ] ] ] ] } },
{ "type": "Feature", "properties": { "LAD": "Hillingdon", "2023": 0.034659284497444633, "lad_cluster": "H-M" }, "geometry": { "type": "Polygon", "coordinates": [ [ [ 510599.803100000135601, 191689.505999999120831 ], [ 512561.797799999825656, 185257.9068 ], [ 511129.299899999983609, 184436.904699999839067 ], [ 511381.400799999944866, 183847.903300000354648 ], [ 509706.400299999862909, 183554.797199999913573 ], [ 512737.573300000280142, 182349.652200000360608 ], [ 510678.5011, 179064.602700000628829 ], [ 510028.501899999566376, 177132.29590000025928 ], [ 510455.497000000439584, 175742.903100000694394 ], [ 508213.203099999576807, 173846.19620000012219 ], [ 507187.423700000159442, 174163.096599999815226 ], [ 503611.197599999606609, 175520.397099999710917 ], [ 504919.2023, 178392.095000000670552 ], [ 505366.999800000339746, 179778.698200000450015 ], [ 504439.801500000059605, 183254.903200000524521 ], [ 505700.397099999710917, 185577.698300000280142 ], [ 503946.103699999861419, 190047.398800000548363 ], [ 504132.499800000339746, 193616.197300000116229 ], [ 506926.800499999895692, 191511.699699999764562 ], [ 508054.60120000038296, 192401.095100000500679 ], [ 510599.803100000135601, 191689.505999999120831 ] ] ] } },
{ "type": "Feature", "properties": { "LAD": "Kensington and Chelsea", "2023": 0.10039325842696629, "lad_cluster": "H" }, "geometry": { "type": "Polygon", "coordinates": [ [ [ 523850.398299999535084, 182509.996099999174476 ], [ 526462.697800000198185, 179219.498199999332428 ], [ 527914.599499999545515, 179753.294999999925494 ], [ 528563.499900000169873, 177801.343499999493361 ], [ 526640.716900000348687, 176972.923900000751019 ], [ 524055.600300000049174, 179493.098799999803305 ], [ 522978.598899999633431, 182758.595100000500679 ], [ 523850.398299999535084, 182509.996099999174476 ] ] ] } },
{ "type": "Feature", "properties": { "LAD": "Hounslow", "2023": 0.038518099547511314, "lad_cluster": "H-M" }, "geometry": { "type": "Polygon", "coordinates": [ [ [ 521350.496000000275671, 179497.898800000548363 ], [ 522055.597000000067055, 178014.70299999974668 ], [ 521100.497000000439584, 176124.903999999165535 ], [ 518702.199000000022352, 177871.803999999538064 ], [ 516339.196999999694526, 174445.404999999329448 ], [ 513132.997999999672174, 174421.101999999955297 ], [ 512127.800999999977648, 173504.403999999165535 ], [ 513602.604000000283122, 172670.302999999374151 ], [ 511946.203999999910593, 170484.398900000378489 ], [ 507381.301099999807775, 172142.004100000485778 ], [ 507187.423700000159442, 174163.096599999815226 ], [ 508213.203099999576807, 173846.19620000012219 ], [ 510455.497000000439584, 175742.903100000694394 ], [ 510028.501899999566376, 177132.29590000025928 ], [ 510678.5011, 179064.602700000628829 ], [ 513132.899100000038743, 178092.400900000706315 ], [ 514581.103000000119209, 179085.896299999207258 ], [ 517290.800999999977648, 178353.395999999716878 ], [ 518506.799100000411272, 179448.902799999341369 ], [ 519424.202200000174344, 179613.695299999788404 ], [ 520357.403099999763072, 178643.802999999374151 ], [ 521350.496000000275671, 179497.898800000548363 ] ] ] } },
{ "type": "Feature", "properties": { "LAD": "Islington", "2023": 0.061019736842105265, "lad_cluster": "H" }, "geometry": { "type": "Polygon", "coordinates": [ [ [ 531487.498100000433624, 186802.298000000417233 ], [ 533460.800099999643862, 184979.698999999091029 ], [ 532089.803999999538064, 183279.995999999344349 ], [ 532946.102800000458956, 181894.902300000190735 ], [ 531554.731999999843538, 181659.307700000703335 ], [ 530326.103000000119209, 182983.301000000908971 ], [ 528840.201999999582767, 187217.799000000581145 ], [ 530407.299999999813735, 187968.703999999910593 ], [ 531487.498100000433624, 186802.298000000417233 ] ] ] } },
{ "type": "Feature", "properties": { "LAD": "Kingston upon Thames", "2023": 0.046666666666666669, "lad_cluster": "H" }, "geometry": { "type": "Polygon", "coordinates": [ [ [ 521672.103000000119209, 171846.598999999463558 ], [ 522578.940999999642372, 167053.68099999986589 ], [ 522231.10120000038296, 166014.997999999672174 ], [ 521110.597900000400841, 165939.999299999326468 ], [ 519460.200199999846518, 164193.199300000444055 ], [ 518090.299899999983609, 160916.397299999371171 ], [ 516401.595999999903142, 160201.801999999210238 ], [ 516362.596900000236928, 162360.504100000485778 ], [ 517897.497100000269711, 165729.499900000169873 ], [ 517139.496000000275671, 167412.497999999672174 ], [ 517739.002999999560416, 168375.902000000700355 ], [ 517530.599999999627471, 171709.898000000044703 ], [ 518931.898000000044703, 171384.100999999791384 ], [ 519234.302000000141561, 170410.0 ], [ 521450.599000000394881, 172367.0 ], [ 521672.103000000119209, 171846.598999999463558 ] ] ] } },
{ "type": "Feature", "properties": { "LAD": "Lambeth", "2023": 0.042732049036777582, "lad_cluster": "H" }, "geometry": { "type": "Polygon", "coordinates": [ [ [ 533715.651800000108778, 170817.356399999931455 ], [ 533699.17200000025332, 170735.72749999910593 ], [ 531321.267500000074506, 171048.669399999082088 ], [ 530302.621500000357628, 169807.135900000110269 ], [ 528886.826100000180304, 169832.347699999809265 ], [ 529402.902999999932945, 170555.198100000619888 ], [ 529651.5, 173093.701999999582767 ], [ 529115.761199999600649, 173061.35219999961555 ], [ 528519.296000000089407, 175722.098999999463558 ], [ 529972.35840000025928, 177985.283099999651313 ], [ 531155.416299999691546, 180672.950699999928474 ], [ 531312.717000000178814, 180688.298200000077486 ], [ 531463.145600000396371, 177402.605799999088049 ], [ 532767.266900000162423, 175851.193800000473857 ], [ 532020.136099999770522, 174258.1568 ], [ 533715.651800000108778, 170817.356399999931455 ] ] ] } },
{ "type": "Feature", "properties": { "LAD": "Lewisham", "2023": 0.031214285714285715, "lad_cluster": "H-M" }, "geometry": { "type": "Polygon", "coordinates": [ [ [ 537437.387000000104308, 177936.227299999445677 ], [ 537625.234000000171363, 177325.759999999776483 ], [ 537418.314199999906123, 177008.777200000360608 ], [ 537656.5784, 177223.896500000730157 ], [ 537968.902999999932945, 176208.900000000372529 ], [ 540245.031999999657273, 176915.817999999970198 ], [ 539733.464200000278652, 175295.377599999308586 ], [ 541137.200000000186265, 173365.504000000655651 ], [ 541671.396999999880791, 171228.096000000834465 ], [ 540901.901999999769032, 171943.901000000536442 ], [ 538449.104000000283122, 170158.701999999582767 ], [ 537043.196999999694526, 171470.796000000089407 ], [ 534003.651499999687076, 171442.104499999433756 ], [ 534782.400999999605119, 173871.198999999091029 ], [ 536163.103000000119209, 174708.498999999836087 ], [ 535208.565700000151992, 178349.457900000736117 ], [ 536695.568400000222027, 178952.740299999713898 ], [ 537238.160000000149012, 178136.381799999624491 ], [ 537437.387000000104308, 177936.227299999445677 ] ] ] } },
{ "type": "Feature", "properties": { "LAD": "Merton", "2023": 0.047772585669781931, "lad_cluster": "H" }, "geometry": { "type": "Polygon", "coordinates": [ [ [ 529402.902999999932945, 170555.198100000619888 ], [ 528886.826100000180304, 169832.347699999809265 ], [ 530302.621500000357628, 169807.135900000110269 ], [ 530594.133899999782443, 168178.051799999549985 ], [ 529902.199000000022352, 167411.798100000247359 ], [ 527759.703999999910593, 167034.296000000089407 ], [ 527078.298999999649823, 167622.497999999672174 ], [ 526158.001000000163913, 166711.399100000038743 ], [ 524662.603000000119209, 166988.198999999091029 ], [ 524104.0, 166073.0011 ], [ 522578.940999999642372, 167053.68099999986589 ], [ 521672.103000000119209, 171846.598999999463558 ], [ 525890.441200000233948, 172940.175200000405312 ], [ 526499.900000000372529, 171092.803999999538064 ], [ 529402.902999999932945, 170555.198100000619888 ] ] ] } },
{ "type": "Feature", "properties": { "LAD": "Redbridge", "2023": 0.039365244536940687, "lad_cluster": "H" }, "geometry": { "type": "Polygon", "coordinates": [ [ [ 548106.898199999704957, 193800.90430000051856 ], [ 548880.920800000429153, 191088.302200000733137 ], [ 547409.491100000217557, 189682.747899999842048 ], [ 547817.382500000298023, 188036.494100000709295 ], [ 546985.525899999774992, 186403.529899999499321 ], [ 545263.040500000119209, 185072.733500000089407 ], [ 543522.466599999926984, 184859.925799999386072 ], [ 542212.800999999977648, 187004.099999999627471 ], [ 541962.900999999605119, 185976.004000000655651 ], [ 540158.898000000044703, 186087.602099999785423 ], [ 539475.103000000119209, 190121.997099999338388 ], [ 540058.399000000208616, 192291.296099999919534 ], [ 539158.775999999605119, 193049.582399999722838 ], [ 540035.999900000169873, 194159.073799999430776 ], [ 543642.398900000378489, 191573.841900000348687 ], [ 548106.898199999704957, 193800.90430000051856 ] ] ] } },
{ "type": "Feature", "properties": { "LAD": "Newham", "2023": 0.037611464968152868, "lad_cluster": "H" }, "geometry": { "type": "MultiPolygon", "coordinates": [ [ [ [ 545382.201299999840558, 180990.682000000029802 ], [ 545195.778699999675155, 180848.622800000011921 ], [ 545282.450000000186265, 180973.949999999254942 ], [ 545382.201299999840558, 180990.682000000029802 ] ] ], [ [ [ 542212.800999999977648, 187004.099999999627471 ], [ 543522.466599999926984, 184859.925799999386072 ], [ 543874.483099999837577, 183187.452500000596046 ], [ 545263.256000000052154, 182828.967000000178814 ], [ 545680.432000000029802, 181644.569700000807643 ], [ 543481.268799999728799, 180000.0 ], [ 543114.200000000186265, 179725.5 ], [ 540325.25, 179765.699999999254942 ], [ 540133.146800000220537, 180000.002800000831485 ], [ 539999.99959999974817, 180162.398700000718236 ], [ 539530.200000000186265, 180735.400000000372529 ], [ 539457.317900000140071, 180708.2171 ], [ 539290.724799999967217, 180646.082800000905991 ], [ 537341.692300000227988, 183811.511199999600649 ], [ 537638.700100000016391, 184578.684900000691414 ], [ 537572.900999999605119, 185494.702099999412894 ], [ 540158.898000000044703, 186087.602099999785423 ], [ 541962.900999999605119, 185976.004000000655651 ], [ 542212.800999999977648, 187004.099999999627471 ] ] ] ] } },
{ "type": "Feature", "properties": { "LAD": "Richmond upon Thames", "2023": 0.05987359550561798, "lad_cluster": "H" }, "geometry": { "type": "Polygon", "coordinates": [ [ [ 523604.803000000305474, 176320.698000000789762 ], [ 522848.400999999605119, 176330.894999999552965 ], [ 522822.997999999672174, 175370.800000000745058 ], [ 521248.298000000417233, 175227.301000000908971 ], [ 521054.901999999769032, 174320.501000000163913 ], [ 522301.101999999955297, 173037.398000000044703 ], [ 521450.599000000394881, 172367.0 ], [ 519234.302000000141561, 170410.0 ], [ 518931.898000000044703, 171384.100999999791384 ], [ 517530.599999999627471, 171709.898000000044703 ], [ 517739.002999999560416, 168375.902000000700355 ], [ 517139.496000000275671, 167412.497999999672174 ], [ 516440.100200000219047, 167192.901000000536442 ], [ 514211.097799999639392, 169374.996099999174476 ], [ 512535.701100000180304, 168963.404100000858307 ], [ 511946.203999999910593, 170484.398900000378489 ], [ 513602.604000000283122, 172670.302999999374151 ], [ 512127.800999999977648, 173504.403999999165535 ], [ 513132.997999999672174, 174421.101999999955297 ], [ 516339.196999999694526, 174445.404999999329448 ], [ 518702.199000000022352, 177871.803999999538064 ], [ 521100.497000000439584, 176124.903999999165535 ], [ 522055.597000000067055, 178014.70299999974668 ], [ 522968.696000000461936, 178058.301000000908971 ], [ 523604.803000000305474, 176320.698000000789762 ] ] ] } },
{ "type": "Feature", "properties": { "LAD": "Sutton", "2023": 0.03337037037037037, "lad_cluster": "H-M" }, "geometry": { "type": "Polygon", "coordinates": [ [ [ 529902.199000000022352, 167411.798100000247359 ], [ 531245.798000000417233, 162424.196000000461936 ], [ 529328.723000000230968, 161967.737299999222159 ], [ 529312.099999999627471, 159899.049000000581145 ], [ 528552.301199999637902, 159658.097899999469519 ], [ 525650.798200000077486, 162043.505000000819564 ], [ 524042.717899999581277, 160476.303300000727177 ], [ 523406.097000000067055, 161201.895899999886751 ], [ 524262.297100000083447, 161986.401100000366569 ], [ 523844.297100000083447, 163500.497899999842048 ], [ 522240.096900000236928, 164547.798000000417233 ], [ 522231.10120000038296, 166014.997999999672174 ], [ 522578.940999999642372, 167053.68099999986589 ], [ 524104.0, 166073.0011 ], [ 524662.603000000119209, 166988.198999999091029 ], [ 526158.001000000163913, 166711.399100000038743 ], [ 527078.298999999649823, 167622.497999999672174 ], [ 527759.703999999910593, 167034.296000000089407 ], [ 529902.199000000022352, 167411.798100000247359 ] ] ] } },
{ "type": "Feature", "properties": { "LAD": "Southwark", "2023": 0.04865234375, "lad_cluster": "H" }, "geometry": { "type": "Polygon", "coordinates": [ [ [ 533333.511900000274181, 180406.662799999117851 ], [ 533838.168999999761581, 180214.982599999755621 ], [ 534164.015100000426173, 180000.036399999633431 ], [ 534546.751299999654293, 179747.562400000169873 ], [ 535170.698300000280142, 180000.03969999961555 ], [ 536406.25, 180500.0 ], [ 536498.810899999924004, 179999.989900000393391 ], [ 536691.559000000357628, 178958.772600000724196 ], [ 536695.568400000222027, 178952.740299999713898 ], [ 535208.565700000151992, 178349.457900000736117 ], [ 536163.103000000119209, 174708.498999999836087 ], [ 534782.400999999605119, 173871.198999999091029 ], [ 534003.651499999687076, 171442.104499999433756 ], [ 533715.651800000108778, 170817.356399999931455 ], [ 532020.136099999770522, 174258.1568 ], [ 532767.266900000162423, 175851.193800000473857 ], [ 531463.145600000396371, 177402.605799999088049 ], [ 531312.717000000178814, 180688.298200000077486 ], [ 533333.511900000274181, 180406.662799999117851 ] ] ] } },
{ "type": "Feature", "properties": { "LAD": "Tower Hamlets", "2023": 0.049854368932038838, "lad_cluster": "H" }, "geometry": { "type": "MultiPolygon", "coordinates": [ [ [ [ 539043.719800000078976, 180280.275100000202656 ], [ 539002.513899999670684, 180265.148199999704957 ], [ 539000.0, 180315.5 ], [ 539043.719800000078976, 180280.275100000202656 ] ] ], [ [ [ 537341.692300000227988, 183811.511199999600649 ], [ 539290.724799999967217, 180646.082800000905991 ], [ 538501.700000000186265, 180351.800000000745058 ], [ 538478.364299999549985, 180000.004799999296665 ], [ 538368.2182, 178339.50650000013411 ], [ 538216.931900000199676, 178330.589199999347329 ], [ 537186.009999999776483, 178665.259999999776483 ], [ 536948.406600000336766, 179999.967399999499321 ], [ 536819.150000000372529, 180726.050000000745058 ], [ 535732.621899999678135, 180751.0777000002563 ], [ 534771.573400000110269, 180000.042500000447035 ], [ 534766.565799999982119, 179996.129200000315905 ], [ 534756.115600000135601, 180000.042300000786781 ], [ 533386.592400000430644, 180512.867599999532104 ], [ 533838.168999999761581, 180214.982599999755621 ], [ 533333.511900000274181, 180406.662799999117851 ], [ 533404.563900000415742, 182037.030799999833107 ], [ 534480.207999999634922, 183626.328700000420213 ], [ 537638.700100000016391, 184578.684900000691414 ], [ 537341.692300000227988, 183811.511199999600649 ] ] ] ] } },
{ "type": "Feature", "properties": { "LAD": "Waltham Forest", "2023": 0.028323863636363637, "lad_cluster": "H-M" }, "geometry": { "type": "Polygon", "coordinates": [ [ [ 540035.999900000169873, 194159.073799999430776 ], [ 539158.775999999605119, 193049.582399999722838 ], [ 540058.399000000208616, 192291.296099999919534 ], [ 539475.103000000119209, 190121.997099999338388 ], [ 540158.898000000044703, 186087.602099999785423 ], [ 537572.900999999605119, 185494.702099999412894 ], [ 536755.196999999694526, 186529.396099999547005 ], [ 535464.201999999582767, 186662.298100000247359 ], [ 534444.098100000061095, 188327.401100000366569 ], [ 535728.358799999579787, 191460.543999999761581 ], [ 537625.150100000202656, 196030.096200000494719 ], [ 540060.798899999819696, 195527.300200000405312 ], [ 540035.999900000169873, 194159.073799999430776 ] ] ] } },
{ "type": "Feature", "properties": { "LAD": "Wandsworth", "2023": 0.058434065934065936, "lad_cluster": "H" }, "geometry": { "type": "Polygon", "coordinates": [ [ [ 529402.902999999932945, 170555.198100000619888 ], [ 526499.900000000372529, 171092.803999999538064 ], [ 525890.441200000233948, 172940.175200000405312 ], [ 521672.103000000119209, 171846.598999999463558 ], [ 521450.599000000394881, 172367.0 ], [ 522301.101999999955297, 173037.398000000044703 ], [ 521054.901999999769032, 174320.501000000163913 ], [ 521248.298000000417233, 175227.301000000908971 ], [ 522822.997999999672174, 175370.800000000745058 ], [ 522848.400999999605119, 176330.894999999552965 ], [ 523604.803000000305474, 176320.698000000789762 ], [ 525802.598000000230968, 175475.300000000745058 ], [ 526640.716900000348687, 176972.923900000751019 ], [ 528563.499900000169873, 177801.343499999493361 ], [ 529972.35840000025928, 177985.283099999651313 ], [ 528519.296000000089407, 175722.098999999463558 ], [ 529115.761199999600649, 173061.35219999961555 ], [ 529651.5, 173093.701999999582767 ], [ 529402.902999999932945, 170555.198100000619888 ] ] ] } },
{ "type": "Feature", "properties": { "LAD": "Bolton", "2023": 0.015618892508143323, "lad_cluster": "L" }, "geometry": { "type": "Polygon", "coordinates": [ [ [ 375025.39670000039041, 414992.099099999293685 ], [ 374998.996000000275671, 413815.995899999514222 ], [ 376080.896200000308454, 412698.695800000801682 ], [ 375140.200899999588728, 410768.898000000044703 ], [ 375330.398000000044703, 408311.401300000026822 ], [ 376513.902099999599159, 407173.697100000455976 ], [ 376314.396300000138581, 406314.70299999974668 ], [ 375347.003299999982119, 406428.400299999862909 ], [ 377469.900799999944866, 405524.099199999123812 ], [ 377681.196800000034273, 404158.100299999117851 ], [ 376654.497000000439584, 404323.603000000119209 ], [ 376603.699199999682605, 403343.003699999302626 ], [ 371128.302500000223517, 405155.005000000819564 ], [ 370194.302000000141561, 403642.298000000417233 ], [ 366573.302000000141561, 404822.300200000405312 ], [ 364710.899400000460446, 403058.295199999585748 ], [ 362355.7966, 405840.298800000920892 ], [ 363028.700799999758601, 407323.204299999400973 ], [ 361851.800800000317395, 409538.800100000575185 ], [ 358669.998700000345707, 410970.300400000065565 ], [ 360670.299999999813735, 412859.199699999764562 ], [ 362419.803000000305474, 411151.698499999940395 ], [ 366280.602300000376999, 414615.696900000795722 ], [ 368397.901100000366569, 413492.898299999535084 ], [ 369689.696000000461936, 413818.904999999329448 ], [ 371095.00069999974221, 416703.09940000064671 ], [ 372205.997999999672174, 414225.298599999397993 ], [ 375025.39670000039041, 414992.099099999293685 ] ] ] } },
{ "type": "Feature", "properties": { "LAD": "Westminster", "2023": 0.10365284974093264, "lad_cluster": "H" }, "geometry": { "type": "Polygon", "coordinates": [ [ [ 531129.699000000022352, 181291.695000000298023 ], [ 531155.416299999691546, 180672.950699999928474 ], [ 529972.35840000025928, 177985.283099999651313 ], [ 528563.499900000169873, 177801.343499999493361 ], [ 527914.599499999545515, 179753.294999999925494 ], [ 526462.697800000198185, 179219.498199999332428 ], [ 523850.398299999535084, 182509.996099999174476 ], [ 524580.201999999582767, 183087.401000000536442 ], [ 525200.997100000269711, 182512.595799999311566 ], [ 525530.0, 183481.598099999129772 ], [ 528213.997899999842048, 183685.5 ], [ 529903.098000000230968, 181053.802999999374151 ], [ 531129.699000000022352, 181291.695000000298023 ] ] ] } },
{ "type": "Feature", "properties": { "LAD": "Bury", "2023": 0.018109393579072534, "lad_cluster": "L" }, "geometry": { "type": "Polygon", "coordinates": [ [ [ 382117.097099999897182, 413139.899100000038743 ], [ 383878.497999999672174, 411534.198999999091029 ], [ 381403.199000000022352, 409735.303999999538064 ], [ 381999.696000000461936, 409224.300100000575185 ], [ 382935.296000000089407, 409883.201899999752641 ], [ 383985.098100000061095, 408370.204900000244379 ], [ 384375.196999999694526, 404714.801100000739098 ], [ 383415.99930000025779, 405357.596999999135733 ], [ 382317.402999999932945, 404562.504899999126792 ], [ 382587.60190000012517, 403144.600299999117851 ], [ 383747.500300000421703, 403646.197000000625849 ], [ 383058.920800000429153, 402392.655799999833107 ], [ 380813.636199999600649, 401741.95299999974668 ], [ 379515.500099999830127, 403434.697200000286102 ], [ 377681.196800000034273, 404158.100299999117851 ], [ 377469.900799999944866, 405524.099199999123812 ], [ 375347.003299999982119, 406428.400299999862909 ], [ 376314.396300000138581, 406314.70299999974668 ], [ 376513.902099999599159, 407173.697100000455976 ], [ 375330.398000000044703, 408311.401300000026822 ], [ 375140.200899999588728, 410768.898000000044703 ], [ 376080.896200000308454, 412698.695800000801682 ], [ 374998.996000000275671, 413815.995899999514222 ], [ 375025.39670000039041, 414992.099099999293685 ], [ 375608.001000000163913, 415062.899000000208616 ], [ 376122.896900000050664, 417715.699300000444055 ], [ 375568.597799999639392, 419017.996899999678135 ], [ 379162.199199999682605, 417655.096999999135733 ], [ 380342.298299999907613, 418953.69510000012815 ], [ 380575.402900000102818, 416025.503200000151992 ], [ 382117.097099999897182, 413139.899100000038743 ] ] ] } },
{ "type": "Feature", "properties": { "LAD": "Manchester", "2023": 0.013973551637279596, "lad_cluster": "L" }, "geometry": { "type": "Polygon", "coordinates": [ [ [ 384375.196999999694526, 404714.801100000739098 ], [ 385603.298899999819696, 405272.301200000569224 ], [ 387766.596800000406802, 403614.296000000089407 ], [ 389835.70299999974668, 402382.598600000143051 ], [ 388244.900999999605119, 401030.745600000023842 ], [ 389281.000099999830127, 399582.000199999660254 ], [ 388943.702899999916553, 398162.996400000527501 ], [ 390350.203099999576807, 396777.103099999949336 ], [ 389575.398199999704957, 395363.39780000038445 ], [ 388615.400999999605119, 394593.997999999672174 ], [ 388372.798299999907613, 392936.70240000076592 ], [ 387571.996799999848008, 393334.098699999973178 ], [ 385912.70299999974668, 391365.402200000360608 ], [ 385964.102699999697506, 390036.102700000628829 ], [ 383684.203099999576807, 388829.898000000044703 ], [ 384071.902400000020862, 384769.400299999862909 ], [ 383030.30379999987781, 384895.70409999974072 ], [ 380031.698800000362098, 382620.495400000363588 ], [ 380330.499800000339746, 383560.796299999579787 ], [ 379198.601300000213087, 384549.203299999237061 ], [ 380225.400000000372529, 384923.096300000324845 ], [ 381092.796900000423193, 386635.096300000324845 ], [ 378831.696100000292063, 390580.69679999910295 ], [ 380306.10259999986738, 390211.652499999850988 ], [ 381634.497399999760091, 391001.096499999985099 ], [ 381913.89780000038445, 391778.004100000485778 ], [ 380155.003700000233948, 393333.198899999260902 ], [ 383253.299700000323355, 395938.903100000694394 ], [ 382486.203999999910593, 397363.895199999213219 ], [ 383830.89919999986887, 398845.301100000739098 ], [ 383153.600499999709427, 400297.5954 ], [ 383834.89809999987483, 401745.700899999588728 ], [ 383058.920800000429153, 402392.655799999833107 ], [ 383747.500300000421703, 403646.197000000625849 ], [ 382587.60190000012517, 403144.600299999117851 ], [ 382317.402999999932945, 404562.504899999126792 ], [ 383415.99930000025779, 405357.596999999135733 ], [ 384375.196999999694526, 404714.801100000739098 ] ] ] } },
{ "type": "Feature", "properties": { "LAD": "Oldham", "2023": 0.014125950054288816, "lad_cluster": "L" }, "geometry": { "type": "Polygon", "coordinates": [ [ [ 399470.897900000214577, 413357.697000000625849 ], [ 403891.099899999797344, 407224.602600000798702 ], [ 405869.098299999721348, 406114.300400000065565 ], [ 406087.196700000204146, 404640.102399999275804 ], [ 404951.901200000196695, 402698.198200000450015 ], [ 405271.99930000025779, 401475.398299999535084 ], [ 403325.299100000411272, 400833.30210000090301 ], [ 402525.503399999812245, 401459.003000000491738 ], [ 396457.097199999727309, 403859.095899999141693 ], [ 396507.301400000229478, 402843.996500000357628 ], [ 393914.097799999639392, 402662.898299999535084 ], [ 391065.899100000038743, 399475.700699999928474 ], [ 389281.000099999830127, 399582.000199999660254 ], [ 388244.900999999605119, 401030.745600000023842 ], [ 389835.70299999974668, 402382.598600000143051 ], [ 387766.596800000406802, 403614.296000000089407 ], [ 388869.802199999801815, 405514.002100000157952 ], [ 388703.903300000354648, 406857.597799999639392 ], [ 390101.301099999807775, 407843.695199999958277 ], [ 389730.757000000216067, 409531.590800000354648 ], [ 391766.498300000093877, 409995.89919999986887 ], [ 392775.496100000105798, 411463.999099999666214 ], [ 396133.800099999643862, 410656.500099999830127 ], [ 397726.597299999557436, 411817.597899999469519 ], [ 398323.803899999707937, 414179.901699999347329 ], [ 398573.497200000099838, 413253.296900000423193 ], [ 399470.897900000214577, 413357.697000000625849 ] ] ] } },
{ "type": "Feature", "properties": { "LAD": "Rochdale", "2023": 0.015542168674698795, "lad_cluster": "L" }, "geometry": { "type": "Polygon", "coordinates": [ [ [ 398323.803899999707937, 414179.901699999347329 ], [ 397726.597299999557436, 411817.597899999469519 ], [ 396133.800099999643862, 410656.500099999830127 ], [ 392775.496100000105798, 411463.999099999666214 ], [ 391766.498300000093877, 409995.89919999986887 ], [ 389730.757000000216067, 409531.590800000354648 ], [ 390101.301099999807775, 407843.695199999958277 ], [ 388703.903300000354648, 406857.597799999639392 ], [ 388869.802199999801815, 405514.002100000157952 ], [ 387766.596800000406802, 403614.296000000089407 ], [ 385603.298899999819696, 405272.301200000569224 ], [ 384375.196999999694526, 404714.801100000739098 ], [ 383985.098100000061095, 408370.204900000244379 ], [ 382935.296000000089407, 409883.201899999752641 ], [ 381999.696000000461936, 409224.300100000575185 ], [ 381403.199000000022352, 409735.303999999538064 ], [ 383878.497999999672174, 411534.198999999091029 ], [ 382117.097099999897182, 413139.899100000038743 ], [ 383113.001899999566376, 413790.802999999374151 ], [ 382257.60120000038296, 416657.60219999961555 ], [ 383850.003100000321865, 418585.850299999117851 ], [ 385712.001799999736249, 419187.398199999704957 ], [ 386533.201299999840558, 417557.005000000819564 ], [ 388039.796900000423193, 416875.200099999085069 ], [ 387839.301900000311434, 415759.39919999986887 ], [ 389429.798899999819696, 416106.000199999660254 ], [ 390432.595999999903142, 420649.599799999967217 ], [ 390700.502899999730289, 420178.904200000688434 ], [ 391239.202100000344217, 421037.698799999430776 ], [ 392295.996199999935925, 419423.800799999386072 ], [ 393959.297100000083447, 419300.695900000631809 ], [ 396713.098100000061095, 420803.29590000025928 ], [ 398323.803899999707937, 414179.901699999347329 ] ] ] } },
{ "type": "Feature", "properties": { "LAD": "Salford", "2023": 0.015255319148936171, "lad_cluster": "L" }, "geometry": { "type": "Polygon", "coordinates": [ [ [ 377681.196800000034273, 404158.100299999117851 ], [ 379515.500099999830127, 403434.697200000286102 ], [ 380813.636199999600649, 401741.95299999974668 ], [ 383058.920800000429153, 402392.655799999833107 ], [ 383834.89809999987483, 401745.700899999588728 ], [ 383153.600499999709427, 400297.5954 ], [ 383830.89919999986887, 398845.301100000739098 ], [ 382486.203999999910593, 397363.895199999213219 ], [ 381403.099799999967217, 396493.2043999992311 ], [ 378723.801199999637902, 398207.303700000047684 ], [ 376535.801099999807775, 397533.196699999272823 ], [ 373782.099100000225008, 395813.099099999293685 ], [ 372218.299599999561906, 392583.703500000759959 ], [ 370229.203300000168383, 391101.897600000724196 ], [ 367582.200699999928474, 396058.198899999260902 ], [ 371253.396599999628961, 396564.20409999974072 ], [ 371004.098899999633431, 399609.402400000020862 ], [ 372608.802199999801815, 402102.098899999633431 ], [ 370194.302000000141561, 403642.298000000417233 ], [ 371128.302500000223517, 405155.005000000819564 ], [ 376603.699199999682605, 403343.003699999302626 ], [ 376654.497000000439584, 404323.603000000119209 ], [ 377681.196800000034273, 404158.100299999117851 ] ] ] } },
{ "type": "Feature", "properties": { "LAD": "Stockport", "2023": 0.02112062812276945, "lad_cluster": "L-M" }, "geometry": { "type": "Polygon", "coordinates": [ [ [ 398352.801699999719858, 392562.699500000104308 ], [ 399186.896800000220537, 391007.704600000753999 ], [ 400607.100300000049174, 390930.096799999475479 ], [ 399788.497700000181794, 387718.696100000292063 ], [ 397850.298200000077486, 386519.299399999901652 ], [ 398030.799100000411272, 385931.89750000089407 ], [ 397398.60080000013113, 386357.7956000007689 ], [ 395566.300800000317395, 384501.896900000050664 ], [ 393763.798600000329316, 385470.399599999189377 ], [ 391898.699799999594688, 385013.300499999895692 ], [ 390846.399100000038743, 385612.698899999260902 ], [ 390032.397199999541044, 383480.09940000064671 ], [ 390503.297399999573827, 382893.697200000286102 ], [ 389397.601700000464916, 381165.401900000870228 ], [ 387168.796799999661744, 382432.099300000816584 ], [ 388048.297500000335276, 383029.798299999907613 ], [ 387753.602500000037253, 383989.103700000792742 ], [ 384071.902400000020862, 384769.400299999862909 ], [ 383684.203099999576807, 388829.898000000044703 ], [ 385964.102699999697506, 390036.102700000628829 ], [ 385912.70299999974668, 391365.402200000360608 ], [ 387571.996799999848008, 393334.098699999973178 ], [ 388372.798299999907613, 392936.70240000076592 ], [ 388615.400999999605119, 394593.997999999672174 ], [ 389575.398199999704957, 395363.39780000038445 ], [ 390684.696999999694526, 393504.699899999424815 ], [ 392391.201999999582767, 393777.501800000667572 ], [ 393291.298799999989569, 392872.60080000013113 ], [ 394182.202399999834597, 393394.301500000059605 ], [ 394794.398199999704957, 392154.996200000867248 ], [ 398352.801699999719858, 392562.699500000104308 ] ] ] } },
{ "type": "Feature", "properties": { "LAD": "Tameside", "2023": 0.012554291623578077, "lad_cluster": "L" }, "geometry": { "type": "Polygon", "coordinates": [ [ [ 402525.503399999812245, 401459.003000000491738 ], [ 400905.596300000324845, 398263.597599999979138 ], [ 401040.699900000356138, 395384.001900000497699 ], [ 399550.297899999655783, 393862.297499999403954 ], [ 399817.198800000362098, 393236.196699999272823 ], [ 399152.20160000026226, 393663.604399999603629 ], [ 398352.801699999719858, 392562.699500000104308 ], [ 394794.398199999704957, 392154.996200000867248 ], [ 394182.202399999834597, 393394.301500000059605 ], [ 393291.298799999989569, 392872.60080000013113 ], [ 392391.201999999582767, 393777.501800000667572 ], [ 390684.696999999694526, 393504.699899999424815 ], [ 389575.398199999704957, 395363.39780000038445 ], [ 390350.203099999576807, 396777.103099999949336 ], [ 388943.702899999916553, 398162.996400000527501 ], [ 389281.000099999830127, 399582.000199999660254 ], [ 391065.899100000038743, 399475.700699999928474 ], [ 393914.097799999639392, 402662.898299999535084 ], [ 396507.301400000229478, 402843.996500000357628 ], [ 396457.097199999727309, 403859.095899999141693 ], [ 402525.503399999812245, 401459.003000000491738 ] ] ] } },
{ "type": "Feature", "properties": { "LAD": "Wigan", "2023": 0.014210182767624022, "lad_cluster": "L" }, "geometry": { "type": "Polygon", "coordinates": [ [ [ 358669.998700000345707, 410970.300400000065565 ], [ 361851.800800000317395, 409538.800100000575185 ], [ 363028.700799999758601, 407323.204299999400973 ], [ 362355.7966, 405840.298800000920892 ], [ 364710.899400000460446, 403058.295199999585748 ], [ 366573.302000000141561, 404822.300200000405312 ], [ 370194.302000000141561, 403642.298000000417233 ], [ 372608.802199999801815, 402102.098899999633431 ], [ 371004.098899999633431, 399609.402400000020862 ], [ 371253.396599999628961, 396564.20409999974072 ], [ 367582.200699999928474, 396058.198899999260902 ], [ 367158.602400000207126, 398358.300499999895692 ], [ 363410.801599999889731, 396926.600299999117851 ], [ 363641.902499999850988, 396220.802400000393391 ], [ 362224.098199999891222, 395896.995100000873208 ], [ 361791.100700000301003, 394518.799699999392033 ], [ 359243.096199999563396, 396492.104900000616908 ], [ 359473.7023, 398441.296900000423193 ], [ 357256.201799999922514, 398362.299200000241399 ], [ 355899.097299999557436, 400545.004799999296665 ], [ 353739.303899999707937, 400818.696100000292063 ], [ 351662.362999999895692, 402905.219000000506639 ], [ 352505.100499999709427, 403632.500800000503659 ], [ 353409.097299999557436, 407181.804800000041723 ], [ 352474.049700000323355, 409073.60329999960959 ], [ 354201.748599999584258, 410538.803899999707937 ], [ 354484.797399999573827, 412190.401100000366569 ], [ 358109.598399999551475, 412599.604000000283122 ], [ 358669.998700000345707, 410970.300400000065565 ] ] ] } },
{ "type": "Feature", "properties": { "LAD": "Trafford", "2023": 0.025680970149253732, "lad_cluster": "L-M" }, "geometry": { "type": "Polygon", "coordinates": [ [ [ 382486.203999999910593, 397363.895199999213219 ], [ 383253.299700000323355, 395938.903100000694394 ], [ 380155.003700000233948, 393333.198899999260902 ], [ 381913.89780000038445, 391778.004100000485778 ], [ 381634.497399999760091, 391001.096499999985099 ], [ 380306.10259999986738, 390211.652499999850988 ], [ 378831.696100000292063, 390580.69679999910295 ], [ 381092.796900000423193, 386635.096300000324845 ], [ 380225.400000000372529, 384923.096300000324845 ], [ 379198.601300000213087, 384549.203299999237061 ], [ 377481.600300000049174, 385664.404100000858307 ], [ 375091.002600000239909, 385450.895199999213219 ], [ 371724.898599999956787, 387929.695699999108911 ], [ 368281.88150000013411, 388925.760500000789762 ], [ 370229.203300000168383, 391101.897600000724196 ], [ 372218.299599999561906, 392583.703500000759959 ], [ 373782.099100000225008, 395813.099099999293685 ], [ 376535.801099999807775, 397533.196699999272823 ], [ 378723.801199999637902, 398207.303700000047684 ], [ 381403.099799999967217, 396493.2043999992311 ], [ 382486.203999999910593, 397363.895199999213219 ] ] ] } },
{ "type": "Feature", "properties": { "LAD": "Liverpool", "2023": 0.013443843031123139, "lad_cluster": "L" }, "geometry": { "type": "Polygon", "coordinates": [ [ [ 345588.899299999698997, 383767.497099999338388 ], [ 345579.999499999918044, 382851.999199999496341 ], [ 344666.100499999709427, 382586.395199999213219 ], [ 344958.548499999567866, 381934.282500000670552 ], [ 343190.003700000233948, 381503.395199999213219 ], [ 341618.800099999643862, 382279.003200000151992 ], [ 339999.979199999943376, 383562.922100000083447 ], [ 335261.000500000081956, 387321.499800000339746 ], [ 333501.298299999907613, 390856.198000000789762 ], [ 333093.690200000070035, 393928.146800000220537 ], [ 335341.595999999903142, 394502.504200000315905 ], [ 335443.603900000452995, 396663.395700000226498 ], [ 336621.798299999907613, 397786.504200000315905 ], [ 338860.901300000026822, 397978.399299999698997 ], [ 339393.301500000059605, 396861.598999999463558 ], [ 340332.801400000229478, 397311.500199999660254 ], [ 342460.596099999733269, 395074.900399999693036 ], [ 342546.798200000077486, 391625.39780000038445 ], [ 340776.196100000292063, 390808.301699999719858 ], [ 343160.799700000323355, 389020.903300000354648 ], [ 344432.196299999952316, 389537.795399999246001 ], [ 345421.001799999736249, 387403.996200000867248 ], [ 343142.899600000120699, 387224.697499999776483 ], [ 343300.099999999627471, 385520.395300000905991 ], [ 344150.000900000333786, 383709.703600000590086 ], [ 345588.899299999698997, 383767.497099999338388 ] ] ] } },
{ "type": "Feature", "properties": { "LAD": "Knowsley", "2023": 0.014450084602368867, "lad_cluster": "L" }, "geometry": { "type": "Polygon", "coordinates": [ [ [ 345355.296900000423193, 399036.596300000324845 ], [ 345746.797100000083447, 396993.901100000366569 ], [ 346696.801099999807775, 397021.503100000321865 ], [ 347286.900200000032783, 394343.799900000914931 ], [ 346619.602900000289083, 393842.803099999204278 ], [ 348520.097900000400841, 392489.600099999457598 ], [ 347786.196299999952316, 389660.500099999830127 ], [ 350553.197900000028312, 389731.919900000095367 ], [ 349698.300400000065565, 387364.497500000521541 ], [ 348433.697599999606609, 387413.803400000557303 ], [ 347696.20160000026226, 384666.099899999797344 ], [ 345588.899299999698997, 383767.497099999338388 ], [ 344150.000900000333786, 383709.703600000590086 ], [ 343300.099999999627471, 385520.395300000905991 ], [ 343142.899600000120699, 387224.697499999776483 ], [ 345421.001799999736249, 387403.996200000867248 ], [ 344432.196299999952316, 389537.795399999246001 ], [ 343160.799700000323355, 389020.903300000354648 ], [ 340776.196100000292063, 390808.301699999719858 ], [ 342546.798200000077486, 391625.39780000038445 ], [ 342460.596099999733269, 395074.900399999693036 ], [ 340332.801400000229478, 397311.500199999660254 ], [ 339393.301500000059605, 396861.598999999463558 ], [ 338860.901300000026822, 397978.399299999698997 ], [ 341199.017599999904633, 401158.618899999186397 ], [ 342697.699300000444055, 399833.398299999535084 ], [ 343715.403699999675155, 399938.198300000280142 ], [ 344062.801099999807775, 398931.696399999782443 ], [ 345355.296900000423193, 399036.596300000324845 ] ] ] } },
{ "type": "Feature", "properties": { "LAD": "St. Helens", "2023": 0.013416965352449224, "lad_cluster": "L" }, "geometry": { "type": "Polygon", "coordinates": [ [ [ 351662.362999999895692, 402905.219000000506639 ], [ 353739.303899999707937, 400818.696100000292063 ], [ 355899.097299999557436, 400545.004799999296665 ], [ 357256.201799999922514, 398362.299200000241399 ], [ 359473.7023, 398441.296900000423193 ], [ 359243.096199999563396, 396492.104900000616908 ], [ 361791.100700000301003, 394518.799699999392033 ], [ 361217.302099999971688, 393828.097200000658631 ], [ 360337.801199999637902, 395015.497199999168515 ], [ 360493.60010000038892, 394152.204299999400973 ], [ 358410.996799999848008, 393251.80210000090301 ], [ 357645.401200000196695, 394368.802300000563264 ], [ 355128.002999999560416, 395326.098300000652671 ], [ 354787.498200000263751, 393784.499900000169873 ], [ 355690.497299999929965, 393999.098200000822544 ], [ 355233.498300000093877, 393119.800000000745058 ], [ 356007.297199999913573, 392639.497300000861287 ], [ 355115.998100000433624, 388075.703999999910593 ], [ 354161.500199999660254, 387836.60219999961555 ], [ 352692.700199999846518, 388433.801200000569224 ], [ 352540.900799999944866, 389370.903100000694394 ], [ 350553.197900000028312, 389731.919900000095367 ], [ 347786.196299999952316, 389660.500099999830127 ], [ 348520.097900000400841, 392489.600099999457598 ], [ 346619.602900000289083, 393842.803099999204278 ], [ 347286.900200000032783, 394343.799900000914931 ], [ 346696.801099999807775, 397021.503100000321865 ], [ 345746.797100000083447, 396993.901100000366569 ], [ 345355.296900000423193, 399036.596300000324845 ], [ 345935.402999999932945, 402030.199300000444055 ], [ 348231.099999999627471, 404146.903699999675155 ], [ 349111.400200000032783, 402150.295099999755621 ], [ 351662.362999999895692, 402905.219000000506639 ] ] ] } },
{ "type": "Feature", "properties": { "LAD": "Sefton", "2023": 0.016387259010896899, "lad_cluster": "L" }, "geometry": { "type": "MultiPolygon", "coordinates": [ [ [ [ 337096.200299999676645, 422529.647900000214577 ], [ 337334.016099999658763, 422114.879599999636412 ], [ 336556.0, 422357.5 ], [ 337096.200299999676645, 422529.647900000214577 ] ] ], [ [ [ 336706.0, 422131.0 ], [ 336647.459999999962747, 421467.339999999850988 ], [ 337119.5, 422106.0 ], [ 336857.599999999627471, 421182.900000000372529 ], [ 337594.028400000184774, 420723.787699999287724 ], [ 337379.642699999734759, 422033.918800000101328 ], [ 337344.401399999856949, 422095.760600000619888 ], [ 337335.365000000223517, 422112.481399999931455 ], [ 337571.901499999687076, 421699.899100000038743 ], [ 337967.301599999889731, 418422.397199999541044 ], [ 336134.103000000119209, 415411.199200000613928 ], [ 335156.997299999929965, 414409.395999999716878 ], [ 334101.299700000323355, 414920.599600000306964 ], [ 332016.404000000096858, 412241.096599999815226 ], [ 331517.998399999924004, 410568.295499999076128 ], [ 332523.5, 410159.102600000798702 ], [ 332374.503499999642372, 408594.800400000065565 ], [ 331190.801300000399351, 408130.603199999779463 ], [ 330736.399500000290573, 405654.30210000090301 ], [ 335390.596400000154972, 402509.302300000563264 ], [ 336256.096900000236928, 403434.197599999606609 ], [ 335318.79839999973774, 405919.096300000324845 ], [ 337285.797899999655783, 405717.903899999335408 ], [ 338907.098399999551475, 403567.59940000064671 ], [ 341638.101800000295043, 403012.698200000450015 ], [ 341199.017599999904633, 401158.618899999186397 ], [ 338860.901300000026822, 397978.399299999698997 ], [ 336621.798299999907613, 397786.504200000315905 ], [ 335443.603900000452995, 396663.395700000226498 ], [ 335341.595999999903142, 394502.504200000315905 ], [ 333093.690200000070035, 393928.146800000220537 ], [ 333086.300699999555945, 393983.83809999935329 ], [ 331928.609299999661744, 395641.359099999070168 ], [ 331946.019999999552965, 395744.842800000682473 ], [ 331140.512699999846518, 396769.713899999856949 ], [ 330963.451999999582767, 397023.220000000670552 ], [ 330020.401899999938905, 399999.970100000500679 ], [ 329545.092000000178814, 401500.291999999433756 ], [ 329650.599999999627471, 404222.900000000372529 ], [ 329265.42200000025332, 403110.332000000402331 ], [ 328119.118999999947846, 403740.092000000178814 ], [ 327068.597000000067055, 405062.233999999240041 ], [ 326943.44400000013411, 406991.43099999986589 ], [ 330069.412999999709427, 414370.78999999910593 ], [ 333647.0, 419158.199999999254942 ], [ 333369.652499999850988, 420000.034399999305606 ], [ 333114.5, 420774.5 ], [ 335180.900000000372529, 421127.900000000372529 ], [ 334904.0, 421874.0 ], [ 335530.599999999627471, 421474.199999999254942 ], [ 336235.5, 422878.5 ], [ 335942.0, 422195.5 ], [ 336706.0, 422131.0 ] ] ] ] } },
{ "type": "Feature", "properties": { "LAD": "Wirral", "2023": 0.01609706083390294, "lad_cluster": "L" }, "geometry": { "type": "MultiPolygon", "coordinates": [ [ [ [ 325853.561099999584258, 378067.392000000923872 ], [ 325235.942900000140071, 377513.16190000064671 ], [ 325550.786100000143051, 377803.760700000450015 ], [ 325637.979799999855459, 377883.023000000044703 ], [ 325671.001400000415742, 377913.040899999439716 ], [ 325688.929399999789894, 377929.33809999935329 ], [ 325838.89159999974072, 378068.206800000742078 ], [ 325853.561099999584258, 378067.392000000923872 ] ] ], [ [ [ 333399.099999999627471, 386893.849999999627471 ], [ 337851.352699999697506, 380000.03690000064671 ], [ 338208.116799999959767, 379447.627599999308586 ], [ 338019.097099999897182, 379194.696000000461936 ], [ 337495.799599999561906, 379685.195599999278784 ], [ 335584.297600000165403, 378691.500099999830127 ], [ 333947.001600000075996, 379365.297199999913573 ], [ 331706.398000000044703, 378355.496300000697374 ], [ 328536.798600000329316, 380475.299499999731779 ], [ 326179.598600000143051, 378359.97440000064671 ], [ 326163.620699999853969, 378366.748999999836087 ], [ 325938.47620000038296, 378159.749399999156594 ], [ 325187.042000000365078, 378267.017000000923872 ], [ 325712.389999999664724, 378787.027000000700355 ], [ 324949.389000000432134, 378079.524000000208616 ], [ 324252.462000000290573, 378456.251000000163913 ], [ 324508.421000000089407, 379606.417999999597669 ], [ 324585.882000000216067, 378681.143999999389052 ], [ 325193.019999999552965, 378730.540999999269843 ], [ 325007.046000000089407, 378788.989000000059605 ], [ 324751.314000000245869, 379519.926999999210238 ], [ 324920.651999999769032, 379217.298000000417233 ], [ 324884.237999999895692, 379397.824999999254942 ], [ 326315.281999999657273, 378879.21199999935925 ], [ 325011.418999999761581, 379411.973999999463558 ], [ 325961.5, 379704.0 ], [ 325436.829300000332296, 380000.028500000014901 ], [ 325048.605999999679625, 380219.071000000461936 ], [ 325545.277999999932945, 380502.964999999850988 ], [ 324859.498999999836087, 380308.282999999821186 ], [ 325306.101999999955297, 380640.737999999895692 ], [ 324440.036000000312924, 380471.994999999180436 ], [ 324411.378999999724329, 381877.591000000014901 ], [ 326408.240000000223517, 380195.480000000447035 ], [ 320008.081000000238419, 388051.86600000038743 ], [ 321797.5, 389853.449999999254942 ], [ 330939.5, 394520.199999999254942 ], [ 333399.099999999627471, 386893.849999999627471 ] ] ] ] } },
{ "type": "Feature", "properties": { "LAD": "Barnsley", "2023": 0.014716157205240174, "lad_cluster": "L" }, "geometry": { "type": "Polygon", "coordinates": [ [ [ 443213.997800000011921, 409834.895400000736117 ], [ 444692.098100000061095, 407048.902899999171495 ], [ 446630.396499999798834, 406323.300599999725819 ], [ 446902.599000000394881, 404580.699400000274181 ], [ 448107.796099999919534, 403928.19620000012219 ], [ 447418.797500000335276, 403578.896099999547005 ], [ 447754.396300000138581, 402439.802200000733137 ], [ 445691.20160000026226, 402119.303899999707937 ], [ 441204.297100000083447, 402126.401900000870228 ], [ 438055.599000000394881, 398943.203099999576807 ], [ 437182.702600000426173, 399520.597799999639392 ], [ 436447.80379999987781, 398827.69620000012219 ], [ 436259.099100000225008, 397360.096300000324845 ], [ 433623.697200000286102, 398955.999399999156594 ], [ 432309.401499999687076, 396432.201899999752641 ], [ 432427.800599999725819, 395070.801599999889731 ], [ 431125.402499999850988, 393603.801500000059605 ], [ 429901.901399999856949, 394473.702500000596046 ], [ 430702.002100000157952, 396204.496999999508262 ], [ 429985.695899999700487, 398066.703999999910593 ], [ 426198.401300000026822, 399647.901399999856949 ], [ 419924.099499999545515, 400753.804800000041723 ], [ 417880.00040000025183, 399385.696399999782443 ], [ 417439.400799999944866, 397854.9046 ], [ 414454.10329999960959, 398695.703900000080466 ], [ 413272.602500000037253, 398268.69620000012219 ], [ 413609.503999999724329, 400735.200099999085069 ], [ 411883.903400000184774, 402726.300200000405312 ], [ 413068.900100000202656, 404500.902200000360608 ], [ 415217.802099999971688, 404155.601099999621511 ], [ 417224.699400000274181, 404965.499199999496341 ], [ 418434.497299999929965, 407067.897399999201298 ], [ 421995.901899999938905, 406337.696399999782443 ], [ 423397.603500000201166, 407342.098899999633431 ], [ 425556.597500000149012, 407445.89919999986887 ], [ 426835.002500000409782, 409006.002699999138713 ], [ 426460.602500000037253, 410202.400200000032783 ], [ 427368.697100000455976, 410844.796299999579787 ], [ 427460.802600000053644, 412368.200200000777841 ], [ 429180.903800000436604, 412420.495300000533462 ], [ 431154.697200000286102, 410828.401000000536442 ], [ 431951.302000000141561, 411566.899599999189377 ], [ 433416.201999999582767, 411316.00139999948442 ], [ 433507.103799999691546, 411963.796000000089407 ], [ 434268.898000000044703, 411043.39949999935925 ], [ 436641.847199999727309, 413049.395300000905991 ], [ 439781.900399999693036, 411509.796000000089407 ], [ 441339.796400000341237, 412391.80350000038743 ], [ 443213.997800000011921, 409834.895400000736117 ] ] ] } },
{ "type": "Feature", "properties": { "LAD": "Doncaster", "2023": 0.023932273669661368, "lad_cluster": "L" }, "geometry": { "type": "Polygon", "coordinates": [ [ [ 475119.498499999754131, 416283.499500000849366 ], [ 473058.595999999903142, 410194.102600000798702 ], [ 472872.298799999989569, 408571.796900000423193 ], [ 473546.39850000012666, 408341.302899999544024 ], [ 472898.196600000374019, 406255.899900000542402 ], [ 473510.598500000312924, 405103.49970000050962 ], [ 470114.10329999960959, 404292.601800000295043 ], [ 469724.79619999974966, 402396.804500000551343 ], [ 470917.699900000356138, 402082.304500000551343 ], [ 470701.102099999785423, 401171.595200000330806 ], [ 469557.001000000163913, 399141.39640000090003 ], [ 467405.996500000357628, 397691.601399999111891 ], [ 466817.10120000038296, 393817.000499999150634 ], [ 465592.701399999670684, 392617.004000000655651 ], [ 464520.002399999648333, 392479.903200000524521 ], [ 464482.39670000039041, 393122.999099999666214 ], [ 461200.202800000086427, 392622.10249999910593 ], [ 458861.499499999918044, 390420.802600000053644 ], [ 456866.903800000436604, 390950.101099999621511 ], [ 457510.298799999989569, 392310.601700000464916 ], [ 455884.199699999764562, 392276.701400000602007 ], [ 455218.996399999596179, 393487.204900000244379 ], [ 450717.300200000405312, 393153.600400000810623 ], [ 449359.099499999545515, 395612.496500000357628 ], [ 449879.997700000181794, 398047.999299999326468 ], [ 448549.599399999715388, 399038.095899999141693 ], [ 446658.198900000192225, 397877.698100000619888 ], [ 447266.700899999588728, 399603.104199999943376 ], [ 445866.400899999774992, 400356.198599999770522 ], [ 445691.20160000026226, 402119.303899999707937 ], [ 447754.396300000138581, 402439.802200000733137 ], [ 447418.797500000335276, 403578.896099999547005 ], [ 448107.796099999919534, 403928.19620000012219 ], [ 446902.599000000394881, 404580.699400000274181 ], [ 446630.396499999798834, 406323.300599999725819 ], [ 444692.098100000061095, 407048.902899999171495 ], [ 443213.997800000011921, 409834.895400000736117 ], [ 445931.297799999825656, 408972.502199999988079 ], [ 447221.196399999782443, 409582.197699999436736 ], [ 449208.998200000263751, 410855.903100000694394 ], [ 449827.600399999879301, 413572.395500000566244 ], [ 451171.800900000147521, 413695.50029999949038 ], [ 450841.000799999572337, 414112.700899999588728 ], [ 451854.2034, 414469.99860000051558 ], [ 452336.201399999670684, 416582.603900000452995 ], [ 453635.400500000454485, 415790.900499999523163 ], [ 456139.903699999675155, 416583.303700000047684 ], [ 457270.103699999861419, 415478.799799999222159 ], [ 458154.402999999932945, 417046.301100000739098 ], [ 461831.296299999579787, 417334.798599999397993 ], [ 462971.398599999956787, 418147.296000000089407 ], [ 469695.303600000217557, 418585.200600000098348 ], [ 475119.498499999754131, 416283.499500000849366 ] ] ] } },
{ "type": "Feature", "properties": { "LAD": "Rotherham", "2023": 0.015040064102564102, "lad_cluster": "L" }, "geometry": { "type": "Polygon", "coordinates": [ [ [ 445691.20160000026226, 402119.303899999707937 ], [ 445866.400899999774992, 400356.198599999770522 ], [ 447266.700899999588728, 399603.104199999943376 ], [ 446658.198900000192225, 397877.698100000619888 ], [ 448549.599399999715388, 399038.095899999141693 ], [ 449879.997700000181794, 398047.999299999326468 ], [ 449359.099499999545515, 395612.496500000357628 ], [ 450717.300200000405312, 393153.600400000810623 ], [ 455218.996399999596179, 393487.204900000244379 ], [ 455884.199699999764562, 392276.701400000602007 ], [ 457510.298799999989569, 392310.601700000464916 ], [ 456866.903800000436604, 390950.101099999621511 ], [ 458861.499499999918044, 390420.802600000053644 ], [ 458906.195899999700487, 389290.496200000867248 ], [ 457650.596800000406802, 388479.098400000482798 ], [ 457940.897199999541044, 386873.698000000789762 ], [ 456918.699199999682605, 386134.799499999731779 ], [ 457434.89780000038445, 384679.696000000461936 ], [ 455831.398299999535084, 384764.801599999889731 ], [ 456231.003399999812245, 383448.298499999567866 ], [ 457282.900100000202656, 383658.698200000450015 ], [ 457442.499699999578297, 383063.698599999770522 ], [ 453416.818900000303984, 379685.115599999204278 ], [ 453192.698400000110269, 378879.69620000012219 ], [ 451358.403199999593198, 379342.103800000622869 ], [ 450488.400799999944866, 378555.099099999293685 ], [ 447937.700500000268221, 379406.995300000533462 ], [ 447020.998100000433624, 380018.100299999117851 ], [ 447480.899299999698997, 381267.802600000053644 ], [ 446779.096199999563396, 381960.004499999806285 ], [ 445075.097699999809265, 381531.896999999880791 ], [ 444563.903900000266731, 384146.798499999567866 ], [ 440579.197800000198185, 387556.402499999850988 ], [ 441606.796299999579787, 388717.200300000607967 ], [ 440402.803000000305474, 391636.104699999094009 ], [ 441268.798200000077486, 392106.999900000169873 ], [ 439407.302500000223517, 391666.296099999919534 ], [ 437190.296299999579787, 394439.302300000563264 ], [ 436259.099100000225008, 397360.096300000324845 ], [ 436447.80379999987781, 398827.69620000012219 ], [ 437182.702600000426173, 399520.597799999639392 ], [ 438055.599000000394881, 398943.203099999576807 ], [ 441204.297100000083447, 402126.401900000870228 ], [ 445691.20160000026226, 402119.303899999707937 ] ] ] } },
{ "type": "Feature", "properties": { "LAD": "Sheffield", "2023": 0.018319366852886407, "lad_cluster": "L-M" }, "geometry": { "type": "Polygon", "coordinates": [ [ [ 436259.099100000225008, 397360.096300000324845 ], [ 437190.296299999579787, 394439.302300000563264 ], [ 439407.302500000223517, 391666.296099999919534 ], [ 441268.798200000077486, 392106.999900000169873 ], [ 440402.803000000305474, 391636.104699999094009 ], [ 441606.796299999579787, 388717.200300000607967 ], [ 440579.197800000198185, 387556.402499999850988 ], [ 444563.903900000266731, 384146.798499999567866 ], [ 445075.097699999809265, 381531.896999999880791 ], [ 444217.199099999852479, 380081.702099999412894 ], [ 440951.800400000065565, 380251.10359999909997 ], [ 440946.498800000175834, 382172.503699999302626 ], [ 439311.000199999660254, 382947.601800000295043 ], [ 438662.996100000105798, 382116.299699999392033 ], [ 437255.003499999642372, 382430.499800000339746 ], [ 436068.300099999643862, 381664.499099999666214 ], [ 436385.619599999859929, 380685.599300000816584 ], [ 435544.598600000143051, 380150.902300000190735 ], [ 433264.60010000038892, 380185.902300000190735 ], [ 430966.396499999798834, 378742.69539999961853 ], [ 429301.850599999539554, 378917.44539999961853 ], [ 429295.303999999538064, 379980.701099999248981 ], [ 428045.402200000360608, 379502.298000000417233 ], [ 427748.002799999900162, 380596.404799999669194 ], [ 426809.096499999985099, 379448.503399999812245 ], [ 426128.697599999606609, 380707.003100000321865 ], [ 425047.10219999961555, 380007.003499999642372 ], [ 424562.696600000374019, 380495.703600000590086 ], [ 425909.700500000268221, 382992.598899999633431 ], [ 427356.403699999675155, 383301.300499999895692 ], [ 422485.60080000013113, 385575.999399999156594 ], [ 423119.497600000351667, 388395.502299999818206 ], [ 419712.003499999642372, 389842.698100000619888 ], [ 419469.301900000311434, 391208.297199999913573 ], [ 417392.197900000028312, 391606.203299999237061 ], [ 417006.296000000089407, 396187.101999999955297 ], [ 415470.702899999916553, 396470.200999999418855 ], [ 413272.602500000037253, 398268.69620000012219 ], [ 414454.10329999960959, 398695.703900000080466 ], [ 417439.400799999944866, 397854.9046 ], [ 417880.00040000025183, 399385.696399999782443 ], [ 419924.099499999545515, 400753.804800000041723 ], [ 426198.401300000026822, 399647.901399999856949 ], [ 429985.695899999700487, 398066.703999999910593 ], [ 430702.002100000157952, 396204.496999999508262 ], [ 429901.901399999856949, 394473.702500000596046 ], [ 431125.402499999850988, 393603.801500000059605 ], [ 432427.800599999725819, 395070.801599999889731 ], [ 432309.401499999687076, 396432.201899999752641 ], [ 433623.697200000286102, 398955.999399999156594 ], [ 436259.099100000225008, 397360.096300000324845 ] ] ] } },
{ "type": "Feature", "properties": { "LAD": "Newcastle upon Tyne", "2023": 0.018595213319458896, "lad_cluster": "L-M" }, "geometry": { "type": "Polygon", "coordinates": [ [ [ 423225.982599999755621, 574536.380100000649691 ], [ 423199.796299999579787, 571952.399800000712276 ], [ 426132.803600000217557, 571677.898399999365211 ], [ 426477.298799999989569, 570215.097100000828505 ], [ 425663.799800000153482, 568436.596200000494719 ], [ 428337.697900000028312, 567974.698400000110269 ], [ 428060.4989, 566501.100199999287724 ], [ 430227.696700000204146, 565516.202099999412894 ], [ 429837.103400000371039, 563498.599700000137091 ], [ 428666.197599999606609, 562806.597699999809265 ], [ 426068.50040000025183, 564072.895300000905991 ], [ 423146.698099999688566, 562795.0011 ], [ 419199.878499999642372, 564067.374900000169873 ], [ 418046.699000000022352, 563686.196000000461936 ], [ 416282.602300000376999, 565268.802899999544024 ], [ 414852.32010000012815, 565172.748099999502301 ], [ 414564.801500000059605, 567752.801899999380112 ], [ 415670.398199999704957, 567658.998800000175834 ], [ 416066.301300000399351, 569970.397099999710917 ], [ 419589.629999999888241, 572091.75 ], [ 418379.080000000074506, 574591.189999999478459 ], [ 422592.399100000038743, 576160.095300000160933 ], [ 423225.982599999755621, 574536.380100000649691 ] ] ] } },
{ "type": "Feature", "properties": { "LAD": "Gateshead", "2023": 0.015144736842105263, "lad_cluster": "L" }, "geometry": { "type": "Polygon", "coordinates": [ [ [ 414852.32010000012815, 565172.748099999502301 ], [ 416282.602300000376999, 565268.802899999544024 ], [ 418046.699000000022352, 563686.196000000461936 ], [ 419199.878499999642372, 564067.374900000169873 ], [ 423146.698099999688566, 562795.0011 ], [ 426068.50040000025183, 564072.895300000905991 ], [ 428666.197599999606609, 562806.597699999809265 ], [ 429837.103400000371039, 563498.599700000137091 ], [ 431136.203499999828637, 562629.898299999535084 ], [ 431419.503800000064075, 559773.595899999141693 ], [ 427728.60219999961555, 558965.797199999913573 ], [ 428496.39879999961704, 557255.296800000593066 ], [ 428366.003200000151992, 554230.402599999681115 ], [ 427053.7027000002563, 553747.500900000333786 ], [ 426123.395999999716878, 556440.5 ], [ 422519.603500000201166, 553895.498500000685453 ], [ 422591.599299999885261, 555416.403200000524521 ], [ 420904.799999999813735, 555976.902699999511242 ], [ 420950.098399999551475, 557252.797499999403954 ], [ 419869.20380000025034, 556473.100700000301003 ], [ 419420.903400000184774, 557189.595599999651313 ], [ 417736.396200000308454, 557154.495600000023842 ], [ 417008.002700000070035, 558240.104900000616908 ], [ 414926.504099999554455, 556913.504599999636412 ], [ 414096.201700000092387, 557447.10190000012517 ], [ 413248.799100000411272, 556554.497400000691414 ], [ 411599.258100000210106, 556798.303099999204278 ], [ 409539.502700000070035, 558088.298299999907613 ], [ 410278.202499999664724, 559459.995699999853969 ], [ 411189.040000000037253, 559524.580000000074506 ], [ 410753.480000000447035, 562087.58500000089407 ], [ 412080.660000000149012, 564645.769999999552965 ], [ 413632.929999999701977, 565538.429999999701977 ], [ 414852.32010000012815, 565172.748099999502301 ] ] ] } },
{ "type": "Feature", "properties": { "LAD": "North Tyneside", "2023": 0.016731428571428571, "lad_cluster": "L" }, "geometry": { "type": "Polygon", "coordinates": [ [ [ 433725.408300000242889, 565886.374800000339746 ], [ 430227.696700000204146, 565516.202099999412894 ], [ 428060.4989, 566501.100199999287724 ], [ 428337.697900000028312, 567974.698400000110269 ], [ 425663.799800000153482, 568436.596200000494719 ], [ 426477.298799999989569, 570215.097100000828505 ], [ 426132.803600000217557, 571677.898399999365211 ], [ 423199.796299999579787, 571952.399800000712276 ], [ 423225.982599999755621, 574536.380100000649691 ], [ 427017.597599999979138, 574369.697799999266863 ], [ 427243.603000000119209, 573540.69510000012815 ], [ 428395.759999999776483, 573376.859999999403954 ], [ 429487.859299999661744, 574218.521099999547005 ], [ 429971.580000000074506, 573391.820000000298023 ], [ 431383.919999999925494, 573504.650000000372529 ], [ 431489.570000000298023, 572723.599999999627471 ], [ 432822.889999999664724, 573351.849999999627471 ], [ 432526.169999999925494, 574740.839999999850988 ], [ 434462.249099999666214, 575675.294999999925494 ], [ 434464.418800000101328, 575670.915300000458956 ], [ 435234.649000000208616, 573922.076999999582767 ], [ 435200.299999999813735, 573549.099999999627471 ], [ 435601.687599999830127, 573088.701099999248981 ], [ 437137.860000000335276, 569600.759999999776483 ], [ 438283.566399999894202, 569052.240399999544024 ], [ 437391.599999999627471, 569263.599999999627471 ], [ 437076.964599999599159, 568941.486899999901652 ], [ 436559.349999999627471, 568895.259999999776483 ], [ 434907.098699999973178, 566142.302899999544024 ], [ 431979.096099999733269, 566105.403500000014901 ], [ 430946.402200000360608, 566972.895099999383092 ], [ 431931.802400000393391, 566101.204700000584126 ], [ 430122.803100000135601, 565590.500900000333786 ], [ 433726.397699999623001, 565889.795199999585748 ], [ 433725.408300000242889, 565886.374800000339746 ] ] ] } },
{ "type": "Feature", "properties": { "LAD": "Sunderland", "2023": 0.013653333333333333, "lad_cluster": "L" }, "geometry": { "type": "Polygon", "coordinates": [ [ [ 441994.877399999648333, 551930.73340000025928 ], [ 437250.798499999567866, 549558.5 ], [ 437816.698300000280142, 547802.502599999308586 ], [ 437219.100499999709427, 545518.246500000357628 ], [ 432839.501199999824166, 545053.799399999901652 ], [ 433401.303199999965727, 546209.398600000888109 ], [ 431943.098199999891222, 548600.204299999400973 ], [ 431758.301599999889731, 553040.403300000354648 ], [ 430141.502899999730289, 553813.601999999955297 ], [ 428216.503700000233948, 553526.104199999943376 ], [ 428366.003200000151992, 554230.402599999681115 ], [ 428496.39879999961704, 557255.296800000593066 ], [ 427728.60219999961555, 558965.797199999913573 ], [ 431419.503800000064075, 559773.595899999141693 ], [ 437306.502199999988079, 559624.698499999940395 ], [ 440840.573900000192225, 561207.784900000318885 ], [ 440768.209800000302494, 560000.01630000025034 ], [ 440722.049999999813735, 559229.599999999627471 ], [ 441185.325100000016391, 558955.542099999263883 ], [ 441205.887500000186265, 558792.1418999992311 ], [ 440895.400000000372529, 558859.5 ], [ 440426.379999999888241, 557624.019999999552965 ], [ 441275.111700000241399, 558242.049200000241399 ], [ 441363.801799999549985, 557537.269799999892712 ], [ 441040.200000000186265, 556129.650000000372529 ], [ 441979.433400000445545, 551953.351999999955297 ], [ 441994.877399999648333, 551930.73340000025928 ] ] ] } },
{ "type": "Feature", "properties": { "LAD": "South Tyneside", "2023": 0.014898305084745763, "lad_cluster": "L" }, "geometry": { "type": "Polygon", "coordinates": [ [ [ 437198.707600000314415, 567927.15819999948144 ], [ 437287.889999999664724, 567782.669999999925494 ], [ 437693.017300000414252, 568113.195599999278784 ], [ 437892.411600000225008, 567546.605100000277162 ], [ 437784.400000000372529, 567304.849999999627471 ], [ 439999.997399999760091, 564959.735300000756979 ], [ 441291.589999999850988, 563592.640000000596046 ], [ 440842.210099999792874, 561235.094000000506639 ], [ 440840.573900000192225, 561207.784900000318885 ], [ 437306.502199999988079, 559624.698499999940395 ], [ 431419.503800000064075, 559773.595899999141693 ], [ 431136.203499999828637, 562629.898299999535084 ], [ 429837.103400000371039, 563498.599700000137091 ], [ 430227.696700000204146, 565516.202099999412894 ], [ 433725.408300000242889, 565886.374800000339746 ], [ 433353.003600000403821, 564599.004699999466538 ], [ 434882.70160000026226, 564892.700600000098348 ], [ 433894.597000000067055, 565846.797499999403954 ], [ 435332.502600000239909, 565665.799300000071526 ], [ 436835.117899999953806, 568133.292999999597669 ], [ 437198.707600000314415, 567927.15819999948144 ] ] ] } },
{ "type": "Feature", "properties": { "LAD": "Birmingham", "2023": 0.014197686116700201, "lad_cluster": "L" }, "geometry": { "type": "Polygon", "coordinates": [ [ [ 414453.996100000105798, 298914.695900000631809 ], [ 416122.400700000114739, 297041.801999999210238 ], [ 415400.496199999935925, 296333.004899999126792 ], [ 416639.803000000305474, 295308.598200000822544 ], [ 417117.703300000168383, 292645.000600000843406 ], [ 418491.396399999968708, 291886.897600000724196 ], [ 416801.10120000038296, 291508.296000000089407 ], [ 416823.700899999588728, 290591.098500000312924 ], [ 413709.796900000423193, 289616.697499999776483 ], [ 416675.396999999880791, 289090.39809999987483 ], [ 416433.899100000038743, 283798.20299999974668 ], [ 415106.196899999864399, 283598.600099999457598 ], [ 413665.14989999961108, 284500.002100000157952 ], [ 411342.796500000171363, 279948.80489999987185 ], [ 410674.402400000020862, 279148.603900000452995 ], [ 409167.600999999791384, 279233.799499999731779 ], [ 409025.901399999856949, 278531.900399999693036 ], [ 408077.702899999916553, 277982.497700000181794 ], [ 405969.003700000233948, 278830.604900000616908 ], [ 404566.89809999987483, 276579.09940000064671 ], [ 403252.998200000263751, 277260.404400000348687 ], [ 400199.398599999956787, 275898.804199999198318 ], [ 397807.696000000461936, 278256.399299999698997 ], [ 401046.199300000444055, 279857.401000000536442 ], [ 398941.400100000202656, 281632.402899999171495 ], [ 399196.799100000411272, 284914.603399999439716 ], [ 401598.197900000028312, 285468.105000000447035 ], [ 402540.995900000445545, 287117.003000000491738 ], [ 403439.402499999850988, 287257.802699999883771 ], [ 404296.699199999682605, 288946.799200000241399 ], [ 402606.404000000096858, 289665.603499999269843 ], [ 402675.901600000448525, 292281.704600000753999 ], [ 404883.2034, 292604.102299999445677 ], [ 404630.096499999985099, 294218.300300000235438 ], [ 405646.597099999897182, 294385.502399999648333 ], [ 408316.99930000025779, 296850.696699999272823 ], [ 408730.901300000026822, 298576.7027000002563 ], [ 409988.0011, 300467.901300000026822 ], [ 411735.302699999883771, 301227.80379999987781 ], [ 413878.2023, 300165.597899999469519 ], [ 414453.996100000105798, 298914.695900000631809 ] ] ] } },
{ "type": "Feature", "properties": { "LAD": "Coventry", "2023": 0.013272594752186589, "lad_cluster": "L" }, "geometry": { "type": "Polygon", "coordinates": [ [ [ 436855.901300000026822, 284269.39809999987483 ], [ 439262.098799999803305, 281820.698999999091029 ], [ 438322.20299999974668, 279285.80460000038147 ], [ 438786.300999999977648, 277800.199899999424815 ], [ 436586.197200000286102, 275157.996200000867248 ], [ 433826.501000000163913, 275643.397299999371171 ], [ 433191.948800000362098, 274666.396999999880791 ], [ 432453.50040000025183, 275811.499099999666214 ], [ 430574.401499999687076, 274074.39640000090003 ], [ 429526.000799999572337, 276381.395999999716878 ], [ 427245.79619999974966, 276881.202899999916553 ], [ 427154.102800000458956, 279857.101099999621511 ], [ 426312.550099999643862, 281177.153200000524521 ], [ 426725.796699999831617, 282389.196299999952316 ], [ 427611.703700000420213, 282514.800300000235438 ], [ 427584.198200000450015, 284293.701099999248981 ], [ 427962.597000000067055, 284962.399700000882149 ], [ 429915.101700000464916, 284229.699400000274181 ], [ 431362.596400000154972, 285303.902000000700355 ], [ 433735.2034, 283683.29590000025928 ], [ 434615.602800000458956, 284634.403599999845028 ], [ 436855.901300000026822, 284269.39809999987483 ] ] ] } },
{ "type": "Feature", "properties": { "LAD": "Dudley", "2023": 0.013111545988258318, "lad_cluster": "L" }, "geometry": { "type": "Polygon", "coordinates": [ [ [ 395082.802199999801815, 294671.200600000098348 ], [ 394696.603600000031292, 291802.301799999549985 ], [ 396210.800800000317395, 290486.79839999973774 ], [ 395728.802799999713898, 287694.897600000724196 ], [ 393501.387799999676645, 285609.001900000497699 ], [ 396086.803299999795854, 284892.199799999594688 ], [ 398551.598399999551475, 286957.098799999803305 ], [ 399196.799100000411272, 284914.603399999439716 ], [ 398941.400100000202656, 281632.402899999171495 ], [ 397581.501000000163913, 281061.496300000697374 ], [ 397521.600599999539554, 282620.100199999287724 ], [ 396304.70380000025034, 282592.898000000044703 ], [ 395848.99930000025779, 281049.899700000882149 ], [ 395470.097500000149012, 281913.902400000020862 ], [ 394329.698300000280142, 281581.697399999946356 ], [ 393397.198400000110269, 283038.500399999320507 ], [ 390847.001000000163913, 280927.504699999466538 ], [ 388887.999200000427663, 281369.398199999704957 ], [ 388103.803199999965727, 284109.603800000622869 ], [ 388723.996700000017881, 285967.901900000870228 ], [ 387067.803100000135601, 289522.004599999636412 ], [ 390310.701000000350177, 291029.303099999204278 ], [ 389769.89919999986887, 291989.498199999332428 ], [ 390899.497299999929965, 292962.199799999594688 ], [ 391046.003800000064075, 295142.7956000007689 ], [ 391862.396800000220537, 295460.404699999839067 ], [ 392755.798600000329316, 294013.998700000345707 ], [ 394687.896800000220537, 295466.702899999916553 ], [ 395082.802199999801815, 294671.200600000098348 ] ] ] } },
{ "type": "Feature", "properties": { "LAD": "Sandwell", "2023": 0.0090697674418604643, "lad_cluster": "L" }, "geometry": { "type": "Polygon", "coordinates": [ [ [ 405646.597099999897182, 294385.502399999648333 ], [ 404630.096499999985099, 294218.300300000235438 ], [ 404883.2034, 292604.102299999445677 ], [ 402675.901600000448525, 292281.704600000753999 ], [ 402606.404000000096858, 289665.603499999269843 ], [ 404296.699199999682605, 288946.799200000241399 ], [ 403439.402499999850988, 287257.802699999883771 ], [ 402540.995900000445545, 287117.003000000491738 ], [ 401598.197900000028312, 285468.105000000447035 ], [ 399196.799100000411272, 284914.603399999439716 ], [ 398551.598399999551475, 286957.098799999803305 ], [ 396086.803299999795854, 284892.199799999594688 ], [ 393501.387799999676645, 285609.001900000497699 ], [ 395728.802799999713898, 287694.897600000724196 ], [ 396210.800800000317395, 290486.79839999973774 ], [ 394696.603600000031292, 291802.301799999549985 ], [ 395082.802199999801815, 294671.200600000098348 ], [ 396639.89850000012666, 294986.800300000235438 ], [ 399352.597799999639392, 296802.800499999895692 ], [ 401758.003700000233948, 295300.800400000065565 ], [ 402527.300900000147521, 296153.896199999377131 ], [ 403414.098399999551475, 295443.199599999934435 ], [ 404575.901700000278652, 295800.197399999946356 ], [ 405646.597099999897182, 294385.502399999648333 ] ] ] } },
{ "type": "Feature", "properties": { "LAD": "Solihull", "2023": 0.023064958828911252, "lad_cluster": "L-M" }, "geometry": { "type": "Polygon", "coordinates": [ [ [ 427584.198200000450015, 284293.701099999248981 ], [ 427611.703700000420213, 282514.800300000235438 ], [ 426725.796699999831617, 282389.196299999952316 ], [ 426312.550099999643862, 281177.153200000524521 ], [ 427154.102800000458956, 279857.101099999621511 ], [ 427245.79619999974966, 276881.202899999916553 ], [ 425800.098899999633431, 274300.001800000667572 ], [ 424040.899699999950826, 273243.204299999400973 ], [ 423186.999900000169873, 274232.101199999451637 ], [ 421584.003399999812245, 273948.902300000190735 ], [ 420947.097199999727309, 272591.800799999386072 ], [ 419265.302600000053644, 273110.502299999818206 ], [ 419126.999900000169873, 274982.096599999815226 ], [ 418140.799899999983609, 274719.801599999889731 ], [ 417384.497000000439584, 273014.299799999222159 ], [ 415129.802600000053644, 274075.296099999919534 ], [ 415371.902300000190735, 272232.203700000420213 ], [ 413183.300300000235438, 274299.801899999380112 ], [ 408809.501500000245869, 274400.403100000694394 ], [ 410608.697499999776483, 277983.7972999997437 ], [ 409025.901399999856949, 278531.900399999693036 ], [ 409167.600999999791384, 279233.799499999731779 ], [ 410674.402400000020862, 279148.603900000452995 ], [ 411342.796500000171363, 279948.80489999987185 ], [ 413665.14989999961108, 284500.002100000157952 ], [ 415106.196899999864399, 283598.600099999457598 ], [ 416433.899100000038743, 283798.20299999974668 ], [ 416675.396999999880791, 289090.39809999987483 ], [ 413709.796900000423193, 289616.697499999776483 ], [ 416823.700899999588728, 290591.098500000312924 ], [ 422044.498300000093877, 282089.801999999210238 ], [ 422763.401700000278652, 281994.599300000816584 ], [ 423051.096599999815226, 282977.89780000038445 ], [ 424471.497999999672174, 282878.396299999207258 ], [ 425611.600300000049174, 285130.601600000634789 ], [ 427584.198200000450015, 284293.701099999248981 ] ] ] } },
{ "type": "Feature", "properties": { "LAD": "Walsall", "2023": 0.01215653621981682, "lad_cluster": "L" }, "geometry": { "type": "Polygon", "coordinates": [ [ [ 408730.901300000026822, 298576.7027000002563 ], [ 408316.99930000025779, 296850.696699999272823 ], [ 405646.597099999897182, 294385.502399999648333 ], [ 404575.901700000278652, 295800.197399999946356 ], [ 403414.098399999551475, 295443.199599999934435 ], [ 402527.300900000147521, 296153.896199999377131 ], [ 401758.003700000233948, 295300.800400000065565 ], [ 399352.597799999639392, 296802.800499999895692 ], [ 396639.89850000012666, 294986.800300000235438 ], [ 395896.598000000230968, 295601.40430000051856 ], [ 396706.502100000157952, 297146.002199999988079 ], [ 394823.899100000038743, 298696.098500000312924 ], [ 396398.697499999776483, 300339.498099999502301 ], [ 396663.10010000038892, 302527.901699999347329 ], [ 398057.199799999594688, 302130.195499999448657 ], [ 398102.102400000207126, 303100.097899999469519 ], [ 401006.79619999974966, 304738.898800000548363 ], [ 402738.102300000376999, 305007.101999999955297 ], [ 403169.302500000223517, 307212.800599999725819 ], [ 403789.900100000202656, 306507.702500000596046 ], [ 404589.802899999544024, 307099.203099999576807 ], [ 406125.198200000450015, 306532.495400000363588 ], [ 405643.299100000411272, 305797.095899999141693 ], [ 406519.097699999809265, 305054.298499999567866 ], [ 405782.500500000081956, 304172.200999999418855 ], [ 407809.301400000229478, 301964.20299999974668 ], [ 407393.700799999758601, 300154.900900000706315 ], [ 408730.901300000026822, 298576.7027000002563 ] ] ] } },
{ "type": "Feature", "properties": { "LAD": "Wolverhampton", "2023": 0.011680440771349863, "lad_cluster": "L" }, "geometry": { "type": "Polygon", "coordinates": [ [ [ 396663.10010000038892, 302527.901699999347329 ], [ 396398.697499999776483, 300339.498099999502301 ], [ 394823.899100000038743, 298696.098500000312924 ], [ 396706.502100000157952, 297146.002199999988079 ], [ 395896.598000000230968, 295601.40430000051856 ], [ 396639.89850000012666, 294986.800300000235438 ], [ 395082.802199999801815, 294671.200600000098348 ], [ 394687.896800000220537, 295466.702899999916553 ], [ 392755.798600000329316, 294013.998700000345707 ], [ 391862.396800000220537, 295460.404699999839067 ], [ 391046.003800000064075, 295142.7956000007689 ], [ 388195.199699999764562, 295186.802999999374151 ], [ 387875.200699999928474, 297423.202899999916553 ], [ 386092.296900000423193, 298615.401599999517202 ], [ 387279.701100000180304, 299012.097999999299645 ], [ 386796.598299999721348, 300997.899599999189377 ], [ 388641.99959999974817, 301296.104299999773502 ], [ 388699.401700000278652, 302480.795099999755621 ], [ 391188.000199999660254, 304437.095200000330806 ], [ 393244.35149999987334, 304148.097899999469519 ], [ 394611.803100000135601, 301571.195499999448657 ], [ 396663.10010000038892, 302527.901699999347329 ] ] ] } },
{ "type": "Feature", "properties": { "LAD": "Bradford", "2023": 0.016604136604136604, "lad_cluster": "L" }, "geometry": { "type": "Polygon", "coordinates": [ [ [ 408046.000599999912083, 450914.096599999815226 ], [ 409281.597199999727309, 448511.2043999992311 ], [ 410852.800800000317395, 448376.902899999171495 ], [ 410096.201000000350177, 449415.795499999076128 ], [ 412893.197800000198185, 449227.899299999698997 ], [ 414810.397099999710917, 447282.596100000664592 ], [ 416803.203700000420213, 447457.895899999886751 ], [ 418017.701200000010431, 446037.502499999478459 ], [ 417706.202800000086427, 444450.396800000220537 ], [ 418692.996399999596179, 444044.603000000119209 ], [ 418145.49959999974817, 443311.202899999916553 ], [ 416113.199199999682605, 443194.396299999207258 ], [ 414064.202600000426173, 444544.599799999967217 ], [ 413216.201399999670684, 443325.118899999186397 ], [ 415847.897900000214577, 440846.198499999940395 ], [ 418821.001000000163913, 441150.401399999856949 ], [ 420153.196700000204146, 440187.197100000455976 ], [ 419074.899400000460446, 431897.200099999085069 ], [ 421031.897599999792874, 432277.701199999079108 ], [ 421564.701700000092387, 431566.904699999839067 ], [ 423794.001299999654293, 431541.901799999177456 ], [ 423196.803299999795854, 430260.998500000685453 ], [ 421089.596599999815226, 428946.104900000616908 ], [ 418923.602500000037253, 429603.296700000762939 ], [ 417655.751299999654293, 427869.802999999374151 ], [ 416767.898299999535084, 427854.597300000488758 ], [ 416860.102800000458956, 426483.699699999764562 ], [ 415870.002899999730289, 426497.59569999948144 ], [ 415267.602300000376999, 425561.803600000217557 ], [ 412664.39740000013262, 429796.301500000059605 ], [ 411447.096499999985099, 429721.103000000119209 ], [ 409629.802600000053644, 428000.895400000736117 ], [ 408494.400000000372529, 428736.704800000414252 ], [ 408440.29590000025928, 431378.998500000685453 ], [ 404830.097000000067055, 432362.696900000795722 ], [ 401359.503399999812245, 432224.296499999240041 ], [ 400969.503800000064075, 433314.304500000551343 ], [ 396065.902099999599159, 436596.505000000819564 ], [ 397009.20299999974668, 437026.901799999177456 ], [ 397063.002000000327826, 439322.304700000211596 ], [ 398667.598100000061095, 441702.103499999269843 ], [ 401257.800599999725819, 441404.29869999922812 ], [ 401450.10010000038892, 444994.801000000908971 ], [ 403214.304100000299513, 445262.804300000891089 ], [ 401616.897699999623001, 447808.195699999108911 ], [ 402522.098199999891222, 448585.903000000864267 ], [ 402317.352800000458956, 450605.654899999499321 ], [ 407069.002100000157952, 451022.2956000007689 ], [ 407732.69649999961257, 451902.803600000217557 ], [ 408046.000599999912083, 450914.096599999815226 ] ] ] } },
{ "type": "Feature", "properties": { "LAD": "Calderdale", "2023": 0.018686534216335541, "lad_cluster": "L" }, "geometry": { "type": "Polygon", "coordinates": [ [ [ 415267.602300000376999, 425561.803600000217557 ], [ 416353.097500000149012, 425521.795099999755621 ], [ 417530.500500000081956, 424122.195699999108911 ], [ 417847.10259999986738, 420466.202199999243021 ], [ 416783.399000000208616, 422044.700400000438094 ], [ 411611.700899999588728, 419321.399900000542402 ], [ 409763.999200000427663, 419571.098400000482798 ], [ 410433.902200000360608, 418858.70240000076592 ], [ 407065.299999999813735, 416549.503399999812245 ], [ 404450.197499999776483, 416871.001299999654293 ], [ 401900.099100000225008, 414358.700500000268221 ], [ 399470.897900000214577, 413357.697000000625849 ], [ 398573.497200000099838, 413253.296900000423193 ], [ 398323.803899999707937, 414179.901699999347329 ], [ 396713.098100000061095, 420803.29590000025928 ], [ 393959.297100000083447, 419300.695900000631809 ], [ 392295.996199999935925, 419423.800799999386072 ], [ 391239.202100000344217, 421037.698799999430776 ], [ 390700.502899999730289, 420178.904200000688434 ], [ 390432.595999999903142, 420649.599799999967217 ], [ 388662.604000000283122, 425190.799799999222159 ], [ 391447.802099999971688, 428359.402799999341369 ], [ 391111.799399999901652, 431537.603099999949336 ], [ 391874.302600000053644, 432420.800200000405312 ], [ 391643.102900000289083, 433642.40059999935329 ], [ 392703.401300000026822, 434383.498400000855327 ], [ 396065.902099999599159, 436596.505000000819564 ], [ 400969.503800000064075, 433314.304500000551343 ], [ 401359.503399999812245, 432224.296499999240041 ], [ 404830.097000000067055, 432362.696900000795722 ], [ 408440.29590000025928, 431378.998500000685453 ], [ 408494.400000000372529, 428736.704800000414252 ], [ 409629.802600000053644, 428000.895400000736117 ], [ 411447.096499999985099, 429721.103000000119209 ], [ 412664.39740000013262, 429796.301500000059605 ], [ 415267.602300000376999, 425561.803600000217557 ] ] ] } },
{ "type": "Feature", "properties": { "LAD": "Kirklees", "2023": 0.017899686520376174, "lad_cluster": "L" }, "geometry": { "type": "Polygon", "coordinates": [ [ [ 421089.596599999815226, 428946.104900000616908 ], [ 422623.598399999551475, 427728.103499999269843 ], [ 423978.402099999599159, 427987.499299999326468 ], [ 424952.498399999924004, 424745.797199999913573 ], [ 427009.303100000135601, 424755.90430000051856 ], [ 428408.696100000292063, 423414.298299999907613 ], [ 426613.803999999538064, 422666.902300000190735 ], [ 426346.301199999637902, 421818.794999999925494 ], [ 427046.7027000002563, 421507.104299999773502 ], [ 425515.298000000417233, 420190.901000000536442 ], [ 427150.499800000339746, 418317.697200000286102 ], [ 424889.596800000406802, 417524.104399999603629 ], [ 425649.098899999633431, 414293.899000000208616 ], [ 427460.802600000053644, 412368.200200000777841 ], [ 427368.697100000455976, 410844.796299999579787 ], [ 426460.602500000037253, 410202.400200000032783 ], [ 426835.002500000409782, 409006.002699999138713 ], [ 425556.597500000149012, 407445.89919999986887 ], [ 423397.603500000201166, 407342.098899999633431 ], [ 421995.901899999938905, 406337.696399999782443 ], [ 418434.497299999929965, 407067.897399999201298 ], [ 417224.699400000274181, 404965.499199999496341 ], [ 415217.802099999971688, 404155.601099999621511 ], [ 413068.900100000202656, 404500.902200000360608 ], [ 411883.903400000184774, 402726.300200000405312 ], [ 410585.199099999852479, 402591.698699999600649 ], [ 408481.199699999764562, 404870.596400000154972 ], [ 407115.9989, 404109.804199999198318 ], [ 406087.196700000204146, 404640.102399999275804 ], [ 405869.098299999721348, 406114.300400000065565 ], [ 403891.099899999797344, 407224.602600000798702 ], [ 399470.897900000214577, 413357.697000000625849 ], [ 401900.099100000225008, 414358.700500000268221 ], [ 404450.197499999776483, 416871.001299999654293 ], [ 407065.299999999813735, 416549.503399999812245 ], [ 410433.902200000360608, 418858.70240000076592 ], [ 409763.999200000427663, 419571.098400000482798 ], [ 411611.700899999588728, 419321.399900000542402 ], [ 416783.399000000208616, 422044.700400000438094 ], [ 417847.10259999986738, 420466.202199999243021 ], [ 417530.500500000081956, 424122.195699999108911 ], [ 416353.097500000149012, 425521.795099999755621 ], [ 415267.602300000376999, 425561.803600000217557 ], [ 415870.002899999730289, 426497.59569999948144 ], [ 416860.102800000458956, 426483.699699999764562 ], [ 416767.898299999535084, 427854.597300000488758 ], [ 417655.751299999654293, 427869.802999999374151 ], [ 418923.602500000037253, 429603.296700000762939 ], [ 421089.596599999815226, 428946.104900000616908 ] ] ] } },
{ "type": "Feature", "properties": { "LAD": "Leeds", "2023": 0.020540192926045017, "lad_cluster": "L-M" }, "geometry": { "type": "Polygon", "coordinates": [ [ [ 445186.801799999549985, 445609.494999999180436 ], [ 444629.699500000104308, 445131.801799999549985 ], [ 445302.801500000059605, 441228.199200000613928 ], [ 442656.903699999675155, 440250.199100000783801 ], [ 444411.403300000354648, 438449.804500000551343 ], [ 443790.797500000335276, 437683.603800000622869 ], [ 445946.501699999906123, 435806.700999999418855 ], [ 445213.400299999862909, 435023.095300000160933 ], [ 445313.396099999547005, 431908.396999999880791 ], [ 446877.303100000135601, 429880.697100000455976 ], [ 446585.502100000157952, 429017.504100000485778 ], [ 445444.60010000038892, 429053.70409999974072 ], [ 445252.103000000119209, 427693.503100000321865 ], [ 446132.29590000025928, 427484.403300000354648 ], [ 439710.902099999599159, 424931.703999999910593 ], [ 436837.300499999895692, 425900.596599999815226 ], [ 433858.904099999926984, 425825.997999999672174 ], [ 433372.997899999842048, 425216.302500000223517 ], [ 432399.503499999642372, 426030.799399999901652 ], [ 429192.702499999664724, 422593.403300000354648 ], [ 428408.696100000292063, 423414.298299999907613 ], [ 427009.303100000135601, 424755.90430000051856 ], [ 424952.498399999924004, 424745.797199999913573 ], [ 423978.402099999599159, 427987.499299999326468 ], [ 422623.598399999551475, 427728.103499999269843 ], [ 421089.596599999815226, 428946.104900000616908 ], [ 423196.803299999795854, 430260.998500000685453 ], [ 423794.001299999654293, 431541.901799999177456 ], [ 421564.701700000092387, 431566.904699999839067 ], [ 421031.897599999792874, 432277.701199999079108 ], [ 419074.899400000460446, 431897.200099999085069 ], [ 420153.196700000204146, 440187.197100000455976 ], [ 418821.001000000163913, 441150.401399999856949 ], [ 415847.897900000214577, 440846.198499999940395 ], [ 413216.201399999670684, 443325.118899999186397 ], [ 414064.202600000426173, 444544.599799999967217 ], [ 416113.199199999682605, 443194.396299999207258 ], [ 418145.49959999974817, 443311.202899999916553 ], [ 418692.996399999596179, 444044.603000000119209 ], [ 417706.202800000086427, 444450.396800000220537 ], [ 418017.701200000010431, 446037.502499999478459 ], [ 418626.598899999633431, 445855.804500000551343 ], [ 419336.201899999752641, 447036.796499999240041 ], [ 420815.299899999983609, 446092.596699999645352 ], [ 422755.098899999633431, 446312.603800000622869 ], [ 422982.802799999713898, 445554.800699999555945 ], [ 425029.804100000299513, 445312.899900000542402 ], [ 426375.595900000073016, 446030.30460000038147 ], [ 427202.699199999682605, 445086.104800000786781 ], [ 427451.197100000455976, 445982.798200000077486 ], [ 429543.496799999848008, 445288.596899999305606 ], [ 429738.302899999544024, 446177.002599999308586 ], [ 433020.200000000186265, 446687.796399999409914 ], [ 435397.003700000233948, 445671.2972999997437 ], [ 437345.097299999557436, 446219.400399999693036 ], [ 437356.500199999660254, 448047.797100000083447 ], [ 439056.095900000073016, 448129.903599999845028 ], [ 439667.79700000025332, 449769.104299999773502 ], [ 443391.200600000098348, 450175.298100000247359 ], [ 443115.098299999721348, 449462.10219999961555 ], [ 445598.700299999676645, 448920.697200000286102 ], [ 445476.599200000055134, 447770.496400000527501 ], [ 446446.003999999724329, 448110.099199999123812 ], [ 445589.902800000272691, 447481.899100000038743 ], [ 446253.399400000460446, 447509.301200000569224 ], [ 446046.703900000080466, 445927.604000000283122 ], [ 445186.801799999549985, 445609.494999999180436 ] ] ] } },
{ "type": "Feature", "properties": { "LAD": "Wakefield", "2023": 0.015577981651376147, "lad_cluster": "L" }, "geometry": { "type": "Polygon", "coordinates": [ [ [ 450841.000799999572337, 414112.700899999588728 ], [ 451171.800900000147521, 413695.50029999949038 ], [ 449827.600399999879301, 413572.395500000566244 ], [ 449208.998200000263751, 410855.903100000694394 ], [ 447221.196399999782443, 409582.197699999436736 ], [ 445931.297799999825656, 408972.502199999988079 ], [ 443213.997800000011921, 409834.895400000736117 ], [ 441339.796400000341237, 412391.80350000038743 ], [ 439781.900399999693036, 411509.796000000089407 ], [ 436641.847199999727309, 413049.395300000905991 ], [ 434268.898000000044703, 411043.39949999935925 ], [ 433507.103799999691546, 411963.796000000089407 ], [ 433416.201999999582767, 411316.00139999948442 ], [ 431951.302000000141561, 411566.899599999189377 ], [ 431154.697200000286102, 410828.401000000536442 ], [ 429180.903800000436604, 412420.495300000533462 ], [ 427460.802600000053644, 412368.200200000777841 ], [ 425649.098899999633431, 414293.899000000208616 ], [ 424889.596800000406802, 417524.104399999603629 ], [ 427150.499800000339746, 418317.697200000286102 ], [ 425515.298000000417233, 420190.901000000536442 ], [ 427046.7027000002563, 421507.104299999773502 ], [ 426346.301199999637902, 421818.794999999925494 ], [ 426613.803999999538064, 422666.902300000190735 ], [ 428408.696100000292063, 423414.298299999907613 ], [ 429192.702499999664724, 422593.403300000354648 ], [ 432399.503499999642372, 426030.799399999901652 ], [ 433372.997899999842048, 425216.302500000223517 ], [ 433858.904099999926984, 425825.997999999672174 ], [ 436837.300499999895692, 425900.596599999815226 ], [ 439710.902099999599159, 424931.703999999910593 ], [ 446132.29590000025928, 427484.403300000354648 ], [ 448361.900600000284612, 424530.998700000345707 ], [ 450944.402200000360608, 424549.903300000354648 ], [ 451150.602900000289083, 423993.302600000053644 ], [ 451589.198900000192225, 424502.796700000762939 ], [ 452991.898199999704957, 422995.498199999332428 ], [ 452986.200799999758601, 422345.104399999603629 ], [ 449991.297799999825656, 422038.80210000090301 ], [ 449315.796500000171363, 416800.801400000229478 ], [ 450841.000799999572337, 414112.700899999588728 ] ] ] } },
{ "type": "Feature", "properties": { "LAD": "Hartlepool", "2023": 0.011738035264483627, "lad_cluster": "L" }, "geometry": { "type": "Polygon", "coordinates": [ [ [ 448973.593000000342727, 536745.277300000190735 ], [ 448986.025399999693036, 536729.674499999731779 ], [ 453194.599999999627471, 533938.400000000372529 ], [ 453341.083599999547005, 533293.401399999856949 ], [ 453329.57039999961853, 533293.985700000077486 ], [ 451898.920800000429153, 534023.241399999707937 ], [ 452435.0, 533448.25 ], [ 452383.207899999804795, 533342.009199999272823 ], [ 452174.110000000335276, 533352.619999999180436 ], [ 452036.249800000339746, 532630.2972999997437 ], [ 451738.0, 532018.5 ], [ 453270.799999999813735, 529013.0 ], [ 454454.980000000447035, 528446.730000000447035 ], [ 453471.91330000013113, 526822.39130000025034 ], [ 452499.690000000409782, 526687.429999999701977 ], [ 452243.536199999973178, 526335.188100000843406 ], [ 451148.50040000025183, 525456.799000000581145 ], [ 449537.399000000208616, 526239.404999999329448 ], [ 448090.901899999938905, 525608.795499999076128 ], [ 445354.803100000135601, 526096.096000000834465 ], [ 444216.003600000403821, 528004.899599999189377 ], [ 443410.700199999846518, 527859.901100000366569 ], [ 443024.097500000149012, 526445.395999999716878 ], [ 440052.701200000010431, 527819.702600000426173 ], [ 442604.597099999897182, 528543.395500000566244 ], [ 442166.297899999655783, 529897.997700000181794 ], [ 443235.896599999628961, 532101.796900000423193 ], [ 442351.003700000233948, 533093.603000000119209 ], [ 443974.901499999687076, 533135.301000000908971 ], [ 445116.801199999637902, 535009.904500000178814 ], [ 444836.196999999694526, 536055.495200000703335 ], [ 447097.001000000163913, 537152.001299999654293 ], [ 448290.10259999986738, 536324.798100000247359 ], [ 448973.593000000342727, 536745.277300000190735 ] ] ] } },
{ "type": "Feature", "properties": { "LAD": "Middlesbrough", "2023": 0.0087762237762237759, "lad_cluster": "L" }, "geometry": { "type": "Polygon", "coordinates": [ [ [ 451894.299200000241399, 521145.303099999204278 ], [ 453997.696700000204146, 517983.298299999907613 ], [ 451913.303999999538064, 516875.495400000363588 ], [ 454380.80350000038743, 514732.198899999260902 ], [ 454495.203700000420213, 513716.099700000137091 ], [ 455944.603000000119209, 513640.001499999314547 ], [ 455389.496000000275671, 512278.501199999824166 ], [ 449638.499900000169873, 513046.401399999856949 ], [ 446561.500799999572337, 513911.503799999132752 ], [ 446335.297600000165403, 515897.695299999788404 ], [ 447271.400600000284612, 518107.802600000053644 ], [ 446483.898299999535084, 519130.099999999627471 ], [ 447775.60259999986738, 519700.896600000560284 ], [ 448410.200199999846518, 522046.994999999180436 ], [ 451894.299200000241399, 521145.303099999204278 ] ] ] } },
{ "type": "Feature", "properties": { "LAD": "Redcar and Cleveland", "2023": 0.010235849056603774, "lad_cluster": "L" }, "geometry": { "type": "Polygon", "coordinates": [ [ [ 478232.568300000391901, 518788.830600000917912 ], [ 477689.302600000053644, 517966.802999999374151 ], [ 475975.599600000306964, 517666.798900000751019 ], [ 474608.296400000341237, 515577.29700000025332 ], [ 474692.297100000083447, 510900.7956000007689 ], [ 472584.298799999989569, 511876.696299999952316 ], [ 467927.999499999918044, 510802.20380000025034 ], [ 464636.298999999649823, 512421.200400000438094 ], [ 462483.802199999801815, 511393.204700000584126 ], [ 458730.097900000400841, 512758.503799999132752 ], [ 457197.299800000153482, 511786.30210000090301 ], [ 455389.496000000275671, 512278.501199999824166 ], [ 455944.603000000119209, 513640.001499999314547 ], [ 454495.203700000420213, 513716.099700000137091 ], [ 454380.80350000038743, 514732.198899999260902 ], [ 451913.303999999538064, 516875.495400000363588 ], [ 453997.696700000204146, 517983.298299999907613 ], [ 451894.299200000241399, 521145.303099999204278 ], [ 452589.118400000035763, 521918.211400000378489 ], [ 451965.636099999770522, 521061.755599999800324 ], [ 454348.400000000372529, 523581.400000000372529 ], [ 455224.0, 522988.949999999254942 ], [ 454518.700000000186265, 523685.449999999254942 ], [ 454878.389999999664724, 524704.140000000596046 ], [ 456145.0, 524056.599999999627471 ], [ 454937.950000000186265, 524772.130000000819564 ], [ 454695.71999999973923, 526167.800000000745058 ], [ 455915.900000000372529, 526404.380000000819564 ], [ 455798.101599999703467, 527904.605100000277162 ], [ 456534.369699999690056, 527344.826500000432134 ], [ 457378.216000000014901, 526201.553999999538064 ], [ 460000.016900000162423, 525395.551400000229478 ], [ 461281.589999999850988, 525001.565999999642372 ], [ 462079.359600000083447, 524405.447599999606609 ], [ 462323.315100000239909, 524127.346300000324845 ], [ 462949.608900000341237, 523755.170199999585748 ], [ 464678.650999999605119, 522463.176000000908971 ], [ 467216.13300000037998, 521573.384999999776483 ], [ 468143.028900000266731, 521865.037799999117851 ], [ 468840.20990000013262, 521953.333699999377131 ], [ 471325.46750000026077, 520116.99970000050962 ], [ 474222.71999999973923, 520220.589999999850988 ], [ 474821.0943, 519999.965099999681115 ], [ 478074.076999999582767, 518800.566999999806285 ], [ 478232.568300000391901, 518788.830600000917912 ] ] ] } },
{ "type": "Feature", "properties": { "LAD": "Stockton-on-Tees", "2023": 0.015240700218818381, "lad_cluster": "L" }, "geometry": { "type": "Polygon", "coordinates": [ [ [ 452243.536199999973178, 526335.188100000843406 ], [ 451711.299999999813735, 525603.300000000745058 ], [ 453500.0, 525467.900000000372529 ], [ 453813.5, 526338.900000000372529 ], [ 454353.150000000372529, 524341.400000000372529 ], [ 452725.151200000196695, 522105.074999999254942 ], [ 452589.118400000035763, 521918.211400000378489 ], [ 451894.299200000241399, 521145.303099999204278 ], [ 448410.200199999846518, 522046.994999999180436 ], [ 447775.60259999986738, 519700.896600000560284 ], [ 446483.898299999535084, 519130.099999999627471 ], [ 447271.400600000284612, 518107.802600000053644 ], [ 446335.297600000165403, 515897.695299999788404 ], [ 446561.500799999572337, 513911.503799999132752 ], [ 449638.499900000169873, 513046.401399999856949 ], [ 448237.301199999637902, 512006.698999999091029 ], [ 448206.299800000153482, 510472.198300000280142 ], [ 446675.497000000439584, 510803.703400000929832 ], [ 445437.599999999627471, 509167.301799999549985 ], [ 442644.395999999716878, 507839.101999999955297 ], [ 442552.496500000357628, 508756.59940000064671 ], [ 441295.099999999627471, 508026.698300000280142 ], [ 440760.902499999850988, 508729.097200000658631 ], [ 440192.100399999879301, 511141.19679999910295 ], [ 439290.700899999588728, 510204.304999999701977 ], [ 438503.396499999798834, 511071.096899999305606 ], [ 438149.502000000327826, 509250.497999999672174 ], [ 436894.801500000059605, 509491.598999999463558 ], [ 436707.003800000064075, 510384.603399999439716 ], [ 437547.002399999648333, 513968.39750000089407 ], [ 435714.99930000025779, 515437.097100000828505 ], [ 435879.702600000426173, 517964.503599999472499 ], [ 438160.698800000362098, 519000.947000000625849 ], [ 438396.400299999862909, 522220.295399999246001 ], [ 437351.70160000026226, 523257.498500000685453 ], [ 436388.002399999648333, 522354.197100000455976 ], [ 435563.199400000274181, 524065.197300000116229 ], [ 438017.803600000217557, 524761.39809999987483 ], [ 440052.701200000010431, 527819.702600000426173 ], [ 443024.097500000149012, 526445.395999999716878 ], [ 443410.700199999846518, 527859.901100000366569 ], [ 444216.003600000403821, 528004.899599999189377 ], [ 445354.803100000135601, 526096.096000000834465 ], [ 448090.901899999938905, 525608.795499999076128 ], [ 449537.399000000208616, 526239.404999999329448 ], [ 451148.50040000025183, 525456.799000000581145 ], [ 452243.536199999973178, 526335.188100000843406 ] ] ] } },
{ "type": "Feature", "properties": { "LAD": "Darlington", "2023": 0.015616161616161616, "lad_cluster": "L-M" }, "geometry": { "type": "Polygon", "coordinates": [ [ [ 436388.002399999648333, 522354.197100000455976 ], [ 437351.70160000026226, 523257.498500000685453 ], [ 438396.400299999862909, 522220.295399999246001 ], [ 438160.698800000362098, 519000.947000000625849 ], [ 435879.702600000426173, 517964.503599999472499 ], [ 435714.99930000025779, 515437.097100000828505 ], [ 437547.002399999648333, 513968.39750000089407 ], [ 436707.003800000064075, 510384.603399999439716 ], [ 435163.899400000460446, 512200.303600000217557 ], [ 434127.198400000110269, 511835.497999999672174 ], [ 435127.802500000223517, 511126.101099999621511 ], [ 434847.000500000081956, 508818.601600000634789 ], [ 435526.50069999974221, 507985.300200000405312 ], [ 434922.599399999715388, 507466.198699999600649 ], [ 435360.799700000323355, 506474.402599999681115 ], [ 434327.099899999797344, 506817.104499999433756 ], [ 434096.699900000356138, 508845.703900000080466 ], [ 432560.7027000002563, 509038.498700000345707 ], [ 433023.803100000135601, 510212.702600000426173 ], [ 431764.897699999623001, 508958.801500000059605 ], [ 431577.297799999825656, 509932.602700000628829 ], [ 430623.7977, 510041.701500000432134 ], [ 431217.598799999803305, 508513.798900000751019 ], [ 429542.796000000089407, 508523.995999999344349 ], [ 428915.998200000263751, 510048.89949999935925 ], [ 427107.897499999962747, 511386.796499999240041 ], [ 427346.402400000020862, 512288.098500000312924 ], [ 426526.802099999971688, 512184.598099999129772 ], [ 427221.300099999643862, 513139.504799999296665 ], [ 425826.301699999719858, 512879.499199999496341 ], [ 425247.696299999952316, 513924.400100000202656 ], [ 423837.098299999721348, 513261.499900000169873 ], [ 423801.801199999637902, 514513.501499999314547 ], [ 422449.396800000220537, 514427.19620000012219 ], [ 422232.898000000044703, 515532.099899999797344 ], [ 419709.299100000411272, 515678.298100000247359 ], [ 419162.997899999842048, 517140.999399999156594 ], [ 420069.5011, 517931.903000000864267 ], [ 418897.300800000317395, 518698.603499999269843 ], [ 418911.498800000175834, 519918.504300000146031 ], [ 419872.196800000034273, 521341.596999999135733 ], [ 420823.70160000026226, 521243.395099999383092 ], [ 420606.699799999594688, 524780.802500000223517 ], [ 425492.698300000280142, 524779.802799999713898 ], [ 425536.702200000174344, 523211.001800000667572 ], [ 426954.902200000360608, 524003.19510000012815 ], [ 426369.502799999900162, 522285.096899999305606 ], [ 427487.096099999733269, 520635.9989 ], [ 429000.798700000159442, 520883.898000000044703 ], [ 428617.799100000411272, 521969.197300000116229 ], [ 430674.603799999691546, 522465.195299999788404 ], [ 434423.5011, 522948.696900000795722 ], [ 435529.097900000400841, 521874.304500000551343 ], [ 436388.002399999648333, 522354.197100000455976 ] ] ] } },
{ "type": "Feature", "properties": { "LAD": "Halton", "2023": 0.014753820033955858, "lad_cluster": "L" }, "geometry": { "type": "MultiPolygon", "coordinates": [ [ [ [ 358131.901300000026822, 385425.802400000393391 ], [ 358057.901899999938905, 383421.995999999344349 ], [ 359710.096699999645352, 383069.69679999910295 ], [ 358865.101599999703467, 381750.204500000923872 ], [ 360448.903599999845028, 380778.102800000458956 ], [ 359515.603900000452995, 379630.801200000569224 ], [ 358800.798299999907613, 380554.796700000762939 ], [ 358511.198800000362098, 379342.103800000622869 ], [ 357116.802299999631941, 379436.496799999848008 ], [ 357345.198800000362098, 378866.999800000339746 ], [ 354451.39670000039041, 380052.800400000065565 ], [ 353398.453700000420213, 378989.815799999982119 ], [ 351892.302899999544024, 379820.796800000593066 ], [ 350834.601700000464916, 379134.103399999439716 ], [ 349964.661199999973178, 380017.735200000926852 ], [ 349968.301400000229478, 380020.89949999935925 ], [ 349253.503999999724329, 381465.495999999344349 ], [ 349874.802400000393391, 383181.604800000786781 ], [ 352229.5011, 383343.998299999162555 ], [ 353550.302199999801815, 384651.803999999538064 ], [ 354923.511199999600649, 384424.086799999698997 ], [ 355191.803199999965727, 384297.195499999448657 ], [ 358131.901300000026822, 385425.802400000393391 ] ] ], [ [ [ 354161.500199999660254, 387836.60219999961555 ], [ 354118.536100000143051, 385101.982300000265241 ], [ 353953.403199999593198, 385216.002499999478459 ], [ 351213.503499999642372, 383681.101800000295043 ], [ 349213.202200000174344, 384537.896600000560284 ], [ 349563.097799999639392, 383902.298499999567866 ], [ 348271.896499999798834, 382026.895300000905991 ], [ 347872.497499999590218, 382454.602900000289083 ], [ 348303.104100000113249, 381654.301999999210238 ], [ 347566.201799999922514, 380912.404400000348687 ], [ 345044.796099999919534, 381955.295800000429153 ], [ 344958.548499999567866, 381934.282500000670552 ], [ 344666.100499999709427, 382586.395199999213219 ], [ 345579.999499999918044, 382851.999199999496341 ], [ 345588.899299999698997, 383767.497099999338388 ], [ 347696.20160000026226, 384666.099899999797344 ], [ 348433.697599999606609, 387413.803400000557303 ], [ 349698.300400000065565, 387364.497500000521541 ], [ 350553.197900000028312, 389731.919900000095367 ], [ 352540.900799999944866, 389370.903100000694394 ], [ 352692.700199999846518, 388433.801200000569224 ], [ 354161.500199999660254, 387836.60219999961555 ] ] ] ] } },
{ "type": "Feature", "properties": { "LAD": "Warrington", "2023": 0.021325301204819277, "lad_cluster": "L-M" }, "geometry": { "type": "Polygon", "coordinates": [ [ [ 367582.200699999928474, 396058.198899999260902 ], [ 370229.203300000168383, 391101.897600000724196 ], [ 368281.88150000013411, 388925.760500000789762 ], [ 371724.898599999956787, 387929.695699999108911 ], [ 370826.698200000450015, 385621.19649999961257 ], [ 367700.302899999544024, 385779.601099999621511 ], [ 365410.303199999965727, 383570.30350000038743 ], [ 365582.699199999682605, 382955.999399999156594 ], [ 362670.997000000439584, 380858.899700000882149 ], [ 361050.698300000280142, 381545.253200000151992 ], [ 360448.903599999845028, 380778.102800000458956 ], [ 358865.101599999703467, 381750.204500000923872 ], [ 359710.096699999645352, 383069.69679999910295 ], [ 358057.901899999938905, 383421.995999999344349 ], [ 358131.901300000026822, 385425.802400000393391 ], [ 355191.803199999965727, 384297.195499999448657 ], [ 354923.511199999600649, 384424.086799999698997 ], [ 355156.201000000350177, 384385.500199999660254 ], [ 354118.536100000143051, 385101.982300000265241 ], [ 354161.500199999660254, 387836.60219999961555 ], [ 355115.998100000433624, 388075.703999999910593 ], [ 356007.297199999913573, 392639.497300000861287 ], [ 355233.498300000093877, 393119.800000000745058 ], [ 355690.497299999929965, 393999.098200000822544 ], [ 354787.498200000263751, 393784.499900000169873 ], [ 355128.002999999560416, 395326.098300000652671 ], [ 357645.401200000196695, 394368.802300000563264 ], [ 358410.996799999848008, 393251.80210000090301 ], [ 360493.60010000038892, 394152.204299999400973 ], [ 360337.801199999637902, 395015.497199999168515 ], [ 361217.302099999971688, 393828.097200000658631 ], [ 361791.100700000301003, 394518.799699999392033 ], [ 362224.098199999891222, 395896.995100000873208 ], [ 363641.902499999850988, 396220.802400000393391 ], [ 363410.801599999889731, 396926.600299999117851 ], [ 367158.602400000207126, 398358.300499999895692 ], [ 367582.200699999928474, 396058.198899999260902 ] ] ] } },
{ "type": "Feature", "properties": { "LAD": "Blackburn with Darwen", "2023": 0.014394693200663351, "lad_cluster": "L" }, "geometry": { "type": "Polygon", "coordinates": [ [ [ 372966.497700000181794, 423266.500600000843406 ], [ 373792.496100000105798, 421751.2043999992311 ], [ 375369.801099999807775, 421263.604000000283122 ], [ 375568.597799999639392, 419017.996899999678135 ], [ 376122.896900000050664, 417715.699300000444055 ], [ 375608.001000000163913, 415062.899000000208616 ], [ 375025.39670000039041, 414992.099099999293685 ], [ 372205.997999999672174, 414225.298599999397993 ], [ 371095.00069999974221, 416703.09940000064671 ], [ 369689.696000000461936, 413818.904999999329448 ], [ 368397.901100000366569, 413492.898299999535084 ], [ 366280.602300000376999, 414615.696900000795722 ], [ 364921.898699999786913, 418843.296800000593066 ], [ 366064.697200000286102, 421812.996700000017881 ], [ 364461.197700000368059, 422995.698100000619888 ], [ 363060.798799999989569, 427981.201099999248981 ], [ 363748.502899999730289, 429031.400399999693036 ], [ 369402.998700000345707, 431708.604100000113249 ], [ 370677.396599999628961, 430117.799499999731779 ], [ 370310.103900000452995, 428992.401599999517202 ], [ 371077.496399999596179, 428204.697100000455976 ], [ 371465.698699999600649, 424838.10080000013113 ], [ 372966.497700000181794, 423266.500600000843406 ] ] ] } },
{ "type": "Feature", "properties": { "LAD": "Blackpool", "2023": 0.009450549450549451, "lad_cluster": "L" }, "geometry": { "type": "Polygon", "coordinates": [ [ [ 333572.799499999731779, 437130.702099999412894 ], [ 334590.800699999555945, 436258.901599999517202 ], [ 335319.598100000061095, 433501.900800000876188 ], [ 333963.400999999605119, 433247.003699999302626 ], [ 334425.198599999770522, 431366.801899999380112 ], [ 332292.803199999965727, 431242.797399999573827 ], [ 332040.397199999541044, 432107.849899999797344 ], [ 330433.094700000248849, 431650.198200000450015 ], [ 331023.95160000026226, 440000.030799999833107 ], [ 331203.236499999649823, 442533.637299999594688 ], [ 333041.702200000174344, 441856.999199999496341 ], [ 333572.799499999731779, 437130.702099999412894 ] ] ] } },
{ "type": "Feature", "properties": { "LAD": "Kingston upon Hull, City of", "2023": 0.0078897136797454939, "lad_cluster": "L" }, "geometry": { "type": "Polygon", "coordinates": [ [ [ 515450.967400000430644, 427774.021900000050664 ], [ 513098.150000000372529, 428711.550000000745058 ], [ 510169.580000000074506, 428170.779999999329448 ], [ 504418.815499999560416, 425956.965800000354648 ], [ 504178.804100000299513, 427276.302799999713898 ], [ 505475.801699999719858, 429362.295700000599027 ], [ 504132.400899999774992, 429442.802699999883771 ], [ 504376.9989, 430522.503599999472499 ], [ 506338.803999999538064, 431536.403400000184774 ], [ 506013.548700000159442, 433954.20130000077188 ], [ 508168.80350000038743, 434256.204900000244379 ], [ 507946.096199999563396, 435533.799200000241399 ], [ 510966.60010000038892, 436533.003100000321865 ], [ 513544.89670000039041, 433120.799900000914931 ], [ 515254.996500000357628, 433081.101199999451637 ], [ 515180.098399999551475, 431094.799799999222159 ], [ 516047.297399999573827, 430159.797399999573827 ], [ 515450.967400000430644, 427774.021900000050664 ] ] ] } },
{ "type": "Feature", "properties": { "LAD": "East Riding of Yorkshire", "2023": 0.018538713195201745, "lad_cluster": "L" }, "geometry": { "type": "Polygon", "coordinates": [ [ [ 506226.300099999643862, 474361.604800000786781 ], [ 508108.2023, 473599.302999999374151 ], [ 509572.302500000223517, 474014.904100000858307 ], [ 510890.349100000225008, 472484.053099999204278 ], [ 513414.196000000461936, 473023.497899999842048 ], [ 515766.998300000093877, 472178.099799999967217 ], [ 516812.010200000368059, 475019.99129999987781 ], [ 516822.135599999688566, 475015.657999999821186 ], [ 519999.986100000329316, 473779.440700000151992 ], [ 524450.061900000087917, 472048.314400000497699 ], [ 525536.250900000333786, 470990.891400000080466 ], [ 525840.388000000268221, 470651.074999999254942 ], [ 524035.229000000283122, 469242.515000000596046 ], [ 519999.976800000295043, 468551.711899999529123 ], [ 519975.321000000461936, 468547.49100000038743 ], [ 519436.817800000309944, 467645.411100000143051 ], [ 518432.080000000074506, 466541.439999999478459 ], [ 517880.383500000461936, 465038.132200000807643 ], [ 517121.268000000156462, 463766.49100000038743 ], [ 517180.031600000336766, 459999.980000000447035 ], [ 517206.531000000424683, 458301.476999999955297 ], [ 519999.989900000393391, 450238.567700000479817 ], [ 521252.798999999649823, 446622.51799999922514 ], [ 521859.081000000238419, 445706.064200000837445 ], [ 521866.638000000268221, 445685.06900000013411 ], [ 521939.1716, 445584.999399999156594 ], [ 525633.933400000445545, 440000.008899999782443 ], [ 529410.043999999761581, 434292.051999999210238 ], [ 539948.46999999973923, 420591.5 ], [ 539999.974000000394881, 420442.542500000447035 ], [ 540152.982099999673665, 420000.019400000572205 ], [ 542056.927000000141561, 414493.515000000596046 ], [ 542103.43059999961406, 414089.722599999979138 ], [ 542043.2034, 413486.144999999552965 ], [ 541855.983, 413145.546000000089407 ], [ 539999.988300000317395, 410795.452500000596046 ], [ 539756.628299999982119, 410487.305800000205636 ], [ 539760.008399999700487, 410498.167300000786781 ], [ 539999.987700000405312, 410817.721999999135733 ], [ 541882.692400000058115, 413324.717700000852346 ], [ 542004.249699999578297, 414140.145800000056624 ], [ 541834.536000000312924, 414672.733500000089407 ], [ 540000.017400000244379, 416151.119300000369549 ], [ 537702.900000000372529, 418002.300000000745058 ], [ 534438.099999999627471, 418898.800000000745058 ], [ 528824.005099999718368, 416498.384400000795722 ], [ 528662.666400000452995, 416508.337999999523163 ], [ 525498.200000000186265, 417086.699999999254942 ], [ 522759.593700000084937, 420000.018300000578165 ], [ 519999.987900000065565, 422935.675699999555945 ], [ 517981.419999999925494, 425083.019999999552965 ], [ 517116.099999999627471, 425020.0 ], [ 516843.5, 427802.400000000372529 ], [ 516007.150000000372529, 427326.550000000745058 ], [ 515902.935899999924004, 428182.383799999952316 ], [ 515921.218000000342727, 428222.430500000715256 ], [ 515695.951399999670684, 428621.971899999305606 ], [ 515851.834300000220537, 428112.402499999850988 ], [ 515529.363199999555945, 427742.783500000834465 ], [ 515450.967400000430644, 427774.021900000050664 ], [ 516047.297399999573827, 430159.797399999573827 ], [ 515180.098399999551475, 431094.799799999222159 ], [ 515254.996500000357628, 433081.101199999451637 ], [ 513544.89670000039041, 433120.799900000914931 ], [ 510966.60010000038892, 436533.003100000321865 ], [ 507946.096199999563396, 435533.799200000241399 ], [ 508168.80350000038743, 434256.204900000244379 ], [ 506013.548700000159442, 433954.20130000077188 ], [ 506338.803999999538064, 431536.403400000184774 ], [ 504376.9989, 430522.503599999472499 ], [ 504132.400899999774992, 429442.802699999883771 ], [ 505475.801699999719858, 429362.295700000599027 ], [ 504178.804100000299513, 427276.302799999713898 ], [ 504418.815499999560416, 425956.965800000354648 ], [ 504412.355899999849498, 425954.479100000113249 ], [ 500000.02419999986887, 425186.01549999974668 ], [ 496298.199400000274181, 424541.295700000599027 ], [ 493566.800300000235438, 426506.803099999204278 ], [ 490458.098899999633431, 427268.595000000670552 ], [ 490005.197700000368059, 426692.300000000745058 ], [ 491236.300800000317395, 426896.001700000837445 ], [ 487752.902599999681115, 425864.996799999848008 ], [ 486180.701399999670684, 423890.502000000327826 ], [ 483098.202899999916553, 424126.504499999806285 ], [ 485094.802099999971688, 423645.102299999445677 ], [ 486026.098299999721348, 423150.004000000655651 ], [ 485273.802400000393391, 422928.297399999573827 ], [ 485951.10120000038296, 422921.59940000064671 ], [ 486001.69510000012815, 422321.949899999424815 ], [ 485812.749900000169873, 420892.969799999147654 ], [ 484528.399400000460446, 421078.197000000625849 ], [ 481089.903900000266731, 418441.301799999549985 ], [ 481231.001600000075996, 419319.100600000470877 ], [ 480142.900899999774992, 418759.000900000333786 ], [ 476256.797500000335276, 415781.903100000694394 ], [ 475119.498499999754131, 416283.499500000849366 ], [ 469695.303600000217557, 418585.200600000098348 ], [ 462971.398599999956787, 418147.296000000089407 ], [ 459337.728900000452995, 419595.885199999436736 ], [ 460790.200600000098348, 421296.30460000038147 ], [ 461165.79619999974966, 423457.79590000025928 ], [ 462038.098899999633431, 423777.404400000348687 ], [ 463558.001699999906123, 422364.098899999633431 ], [ 467422.296900000423193, 422758.396099999547005 ], [ 467398.897499999962747, 423659.098300000652671 ], [ 468583.201500000432134, 423203.998500000685453 ], [ 468886.100399999879301, 424770.700099999085069 ], [ 472442.2034, 425216.302500000223517 ], [ 471941.901399999856949, 426801.098899999633431 ], [ 468652.19620000012219, 427124.196399999782443 ], [ 467781.097299999557436, 428653.898499999195337 ], [ 470745.303899999707937, 430447.095200000330806 ], [ 470273.298899999819696, 434465.904799999669194 ], [ 471197.001299999654293, 436072.904799999669194 ], [ 469834.702899999916553, 436878.704199999570847 ], [ 469270.600499999709427, 441109.103199999779463 ], [ 470863.298999999649823, 443264.79619999974966 ], [ 471022.403900000266731, 444363.70160000026226 ], [ 469132.396800000220537, 444702.004799999296665 ], [ 470920.60219999961555, 447789.301100000739098 ], [ 470880.102400000207126, 452129.398700000718236 ], [ 470020.703200000338256, 453010.496500000357628 ], [ 470559.798299999907613, 455585.099500000476837 ], [ 472603.996299999766052, 456508.695199999958277 ], [ 473587.799999999813735, 458490.150000000372529 ], [ 478666.696899999864399, 459343.20380000025034 ], [ 478775.399799999780953, 458781.504599999636412 ], [ 483007.400000000372529, 460102.096599999815226 ], [ 483289.199699999764562, 458153.104499999433756 ], [ 486376.200100000016391, 457775.502499999478459 ], [ 486099.099999999627471, 460215.004200000315905 ], [ 487890.397300000302494, 460961.100700000301003 ], [ 488823.400200000032783, 462975.903899999335408 ], [ 487781.298600000329316, 463844.995200000703335 ], [ 490696.801699999719858, 464724.003599999472499 ], [ 494071.595900000073016, 467407.495400000363588 ], [ 496610.501799999736249, 466510.902100000530481 ], [ 500394.997100000269711, 469057.703099999576807 ], [ 501130.596699999645352, 470089.897600000724196 ], [ 500834.500099999830127, 471108.696000000461936 ], [ 502860.996000000275671, 472429.89780000038445 ], [ 502398.497499999590218, 475383.802200000733137 ], [ 503347.603000000119209, 476516.997899999842048 ], [ 505136.500900000333786, 476830.898000000044703 ], [ 506226.300099999643862, 474361.604800000786781 ] ] ] } },
{ "type": "Feature", "properties": { "LAD": "York", "2023": 0.021486486486486486, "lad_cluster": "L-M" }, "geometry": { "type": "Polygon", "coordinates": [ [ [ 470559.798299999907613, 455585.099500000476837 ], [ 470020.703200000338256, 453010.496500000357628 ], [ 470880.102400000207126, 452129.398700000718236 ], [ 470920.60219999961555, 447789.301100000739098 ], [ 469132.396800000220537, 444702.004799999296665 ], [ 471022.403900000266731, 444363.70160000026226 ], [ 470863.298999999649823, 443264.79619999974966 ], [ 469500.002899999730289, 444062.797800000756979 ], [ 466315.603600000031292, 442579.802300000563264 ], [ 465282.002799999900162, 444210.495500000193715 ], [ 461574.602800000458956, 442445.500700000673532 ], [ 459833.402499999850988, 443672.499500000849366 ], [ 458933.701500000432134, 442539.103900000452995 ], [ 452922.697399999946356, 447657.79869999922812 ], [ 451015.598299999721348, 453472.804199999198318 ], [ 451473.702100000344217, 454675.300000000745058 ], [ 453730.804100000299513, 454673.500499999150634 ], [ 453066.796299999579787, 456354.399299999698997 ], [ 454141.300900000147521, 456553.402400000020862 ], [ 455705.397300000302494, 455123.201799999922514 ], [ 456680.697300000116229, 455346.897700000554323 ], [ 455871.997000000439584, 456657.402599999681115 ], [ 456379.299100000411272, 459658.203600000590086 ], [ 457731.571299999952316, 459582.049399999901652 ], [ 459719.497000000439584, 461720.303400000557303 ], [ 461728.101099999621511, 461727.701199999079108 ], [ 461651.100499999709427, 462701.70240000076592 ], [ 464629.999800000339746, 461931.502900000661612 ], [ 465425.499800000339746, 462603.800499999895692 ], [ 467782.942699999548495, 459043.544399999082088 ], [ 466647.339999999850988, 456755.119999999180436 ], [ 467255.669999999925494, 457006.705000000074506 ], [ 467494.669999999925494, 456117.410000000149012 ], [ 466013.900299999862909, 454577.597899999469519 ], [ 470559.798299999907613, 455585.099500000476837 ] ] ] } },
{ "type": "Feature", "properties": { "LAD": "North East Lincolnshire", "2023": 0.011313131313131313, "lad_cluster": "L" }, "geometry": { "type": "Polygon", "coordinates": [ [ [ 533689.04079999960959, 405381.629000000655651 ], [ 531729.799399999901652, 403907.202199999243021 ], [ 528388.298799999989569, 404190.600999999791384 ], [ 527799.296299999579787, 400901.502499999478459 ], [ 526467.39740000013262, 400493.199400000274181 ], [ 526869.302899999544024, 399579.301000000908971 ], [ 525696.797500000335276, 398677.599099999293685 ], [ 527452.599799999967217, 396641.60190000012517 ], [ 524971.9989, 394618.001199999824166 ], [ 524198.801799999549985, 394862.001299999654293 ], [ 523015.396499999798834, 396028.897299999371171 ], [ 522665.096800000406802, 398132.295199999585748 ], [ 520789.798899999819696, 398414.90430000051856 ], [ 520296.200000000186265, 400170.901699999347329 ], [ 518828.999699999578297, 400328.69649999961257 ], [ 519190.100399999879301, 403173.80210000090301 ], [ 518703.19649999961257, 405381.00029999949038 ], [ 518084.958800000138581, 405466.096000000834465 ], [ 520014.697200000286102, 409222.800599999725819 ], [ 519611.596099999733269, 409846.701999999582767 ], [ 517809.102099999785423, 409400.399800000712276 ], [ 516956.900799999944866, 411408.80489999987185 ], [ 515854.099200000055134, 411203.80350000038743 ], [ 516022.702399999834597, 412210.895300000905991 ], [ 513082.398199999704957, 414321.5011 ], [ 516988.495900000445545, 415611.801799999549985 ], [ 519048.057000000029802, 417446.345899999141693 ], [ 519052.744500000029802, 417440.389399999752641 ], [ 520000.014399999752641, 416608.564799999818206 ], [ 526293.28000000026077, 411082.269999999552965 ], [ 527270.459999999962747, 410641.050000000745058 ], [ 528198.871500000357628, 411380.381899999454618 ], [ 528372.53899999987334, 411311.66330000013113 ], [ 531602.014000000432134, 407926.879000000655651 ], [ 532379.912999999709427, 407415.428999999538064 ], [ 532019.433000000193715, 408401.639000000432134 ], [ 533689.04079999960959, 405381.629000000655651 ] ] ] } },
{ "type": "Feature", "properties": { "LAD": "North Lincolnshire", "2023": 0.013603707995365005, "lad_cluster": "L" }, "geometry": { "type": "MultiPolygon", "coordinates": [ [ [ [ 497790.39879999961704, 421987.396800000220537 ], [ 496810.399100000038743, 421526.098799999803305 ], [ 495603.099499999545515, 422511.496799999848008 ], [ 497790.39879999961704, 421987.396800000220537 ] ] ], [ [ [ 512678.730000000447035, 425539.880000000819564 ], [ 515528.205900000408292, 421919.037399999797344 ], [ 516533.040000000037253, 420004.869999999180436 ], [ 518874.798600000329316, 417666.506100000813603 ], [ 519048.057000000029802, 417446.345899999141693 ], [ 516988.495900000445545, 415611.801799999549985 ], [ 513082.398199999704957, 414321.5011 ], [ 511992.096099999733269, 414413.604699999094009 ], [ 512559.397499999962747, 412307.297700000926852 ], [ 510325.497100000269711, 408174.500700000673532 ], [ 504947.499400000087917, 408562.599600000306964 ], [ 504122.498499999754131, 409803.104499999433756 ], [ 501666.501000000163913, 406904.404200000688434 ], [ 500090.299499999731779, 406527.260600000619888 ], [ 499424.998700000345707, 405576.904200000688434 ], [ 504081.396900000050664, 406665.002800000831485 ], [ 505608.802699999883771, 405115.296399999409914 ], [ 505848.395999999716878, 403507.69649999961257 ], [ 500355.099299999885261, 401968.197200000286102 ], [ 500529.004099999554455, 399257.403200000524521 ], [ 501529.797899999655783, 398655.795399999246001 ], [ 496252.323900000192225, 396836.995999999344349 ], [ 491079.100499999709427, 396589.996700000017881 ], [ 491311.198900000192225, 402672.995500000193715 ], [ 483665.001400000415742, 403321.399900000542402 ], [ 482872.60149999987334, 401148.002000000327826 ], [ 481814.702499999664724, 400950.998400000855327 ], [ 481623.103699999861419, 398752.79759999923408 ], [ 480777.102699999697506, 398456.502399999648333 ], [ 480803.89919999986887, 396978.095599999651313 ], [ 479948.597799999639392, 396038.30460000038147 ], [ 474986.200600000098348, 397208.699599999934435 ], [ 472053.597199999727309, 396493.904200000688434 ], [ 471779.399500000290573, 397069.699400000274181 ], [ 473075.69620000012219, 398163.096400000154972 ], [ 470701.102099999785423, 401171.595200000330806 ], [ 470917.699900000356138, 402082.304500000551343 ], [ 469724.79619999974966, 402396.804500000551343 ], [ 470114.10329999960959, 404292.601800000295043 ], [ 473510.598500000312924, 405103.49970000050962 ], [ 472898.196600000374019, 406255.899900000542402 ], [ 473546.39850000012666, 408341.302899999544024 ], [ 472872.298799999989569, 408571.796900000423193 ], [ 473058.595999999903142, 410194.102600000798702 ], [ 475119.498499999754131, 416283.499500000849366 ], [ 476256.797500000335276, 415781.903100000694394 ], [ 480142.900899999774992, 418759.000900000333786 ], [ 481231.001600000075996, 419319.100600000470877 ], [ 481089.903900000266731, 418441.301799999549985 ], [ 484528.399400000460446, 421078.197000000625849 ], [ 485812.749900000169873, 420892.969799999147654 ], [ 486001.69510000012815, 422321.949899999424815 ], [ 486054.997200000099838, 421690.201799999922514 ], [ 486513.072700000368059, 421046.687100000679493 ], [ 486975.896300000138581, 420396.502199999988079 ], [ 486271.496000000275671, 422797.205000000074506 ], [ 489896.29700000025332, 424606.397099999710917 ], [ 491791.003800000064075, 425120.400000000372529 ], [ 493447.997200000099838, 422802.703400000929832 ], [ 497628.300900000147521, 421068.599799999967217 ], [ 500000.003200000151992, 422745.263900000602007 ], [ 501074.024000000208616, 423504.53800000064075 ], [ 502869.162999999709427, 423446.535000000149012 ], [ 502926.570000000298023, 422549.25 ], [ 502925.025999999605119, 423445.214999999850988 ], [ 506062.480000000447035, 423817.230000000447035 ], [ 506383.330000000074506, 422622.230000000447035 ], [ 506541.599999999627471, 424066.300000000745058 ], [ 512678.730000000447035, 425539.880000000819564 ] ] ] ] } },
{ "type": "Feature", "properties": { "LAD": "Derby", "2023": 0.015231910946196661, "lad_cluster": "L" }, "geometry": { "type": "Polygon", "coordinates": [ [ [ 441245.200899999588728, 333953.995999999344349 ], [ 440270.197599999606609, 333833.900399999693036 ], [ 439198.801400000229478, 332054.499800000339746 ], [ 438902.902700000442564, 329886.300400000065565 ], [ 437380.699500000104308, 329455.103800000622869 ], [ 436168.997100000269711, 330697.498199999332428 ], [ 434123.001600000075996, 330406.701400000602007 ], [ 433532.803700000047684, 332045.302400000393391 ], [ 430933.498700000345707, 332550.297800000756979 ], [ 429896.096900000236928, 335340.39919999986887 ], [ 430748.998999999836087, 336405.804199999198318 ], [ 433161.899600000120699, 337895.097899999469519 ], [ 433988.095900000073016, 341063.301000000908971 ], [ 435383.399400000460446, 341078.696599999442697 ], [ 435804.202600000426173, 339383.501900000497699 ], [ 439786.896900000050664, 339376.80379999987781 ], [ 438813.402499999850988, 337736.703299999237061 ], [ 441570.897300000302494, 336678.29619999974966 ], [ 441245.200899999588728, 333953.995999999344349 ] ] ] } },
{ "type": "Feature", "properties": { "LAD": "Leicester", "2023": 0.011753086419753086, "lad_cluster": "L" }, "geometry": { "type": "Polygon", "coordinates": [ [ [ 464453.39879999961704, 306785.702899999916553 ], [ 464594.999499999918044, 304520.701199999079108 ], [ 463026.500300000421703, 302658.604199999943376 ], [ 461260.103199999779463, 302460.900800000876188 ], [ 460812.099499999545515, 300165.797800000756979 ], [ 459690.903099999763072, 300333.599799999967217 ], [ 458115.296699999831617, 299255.698300000280142 ], [ 457726.303000000305474, 298472.202600000426173 ], [ 456948.801900000311434, 298630.697200000286102 ], [ 457144.80350000038743, 299555.402499999850988 ], [ 456035.603699999861419, 299776.699200000613928 ], [ 456596.696600000374019, 302025.395500000566244 ], [ 453156.799399999901652, 304373.303400000557303 ], [ 453737.696899999864399, 305275.69510000012815 ], [ 454863.403400000184774, 305044.101399999111891 ], [ 455201.096300000324845, 307300.695499999448657 ], [ 455667.60190000012517, 309240.700099999085069 ], [ 457057.199799999594688, 310757.296000000089407 ], [ 458008.498399999924004, 310282.801799999549985 ], [ 458986.601800000295043, 307872.901699999347329 ], [ 459680.201100000180304, 308748.700999999418855 ], [ 462642.29700000025332, 308389.703700000420213 ], [ 464453.39879999961704, 306785.702899999916553 ] ] ] } },
{ "type": "Feature", "properties": { "LAD": "Nottingham", "2023": 0.014674369747899159, "lad_cluster": "L" }, "geometry": { "type": "Polygon", "coordinates": [ [ [ 461502.104000000283122, 339409.104499999433756 ], [ 460600.102500000037253, 338663.997800000011921 ], [ 458442.996700000017881, 338730.99860000051558 ], [ 457777.10080000013113, 337518.495699999853969 ], [ 457071.100899999961257, 338070.497700000181794 ], [ 456694.796299999579787, 333953.596200000494719 ], [ 455509.997600000351667, 332716.700200000777841 ], [ 452968.597599999979138, 334395.699599999934435 ], [ 453162.298899999819696, 335258.702600000426173 ], [ 453965.202899999916553, 334970.095200000330806 ], [ 455078.896300000138581, 335856.801400000229478 ], [ 450694.197499999776483, 339798.403100000694394 ], [ 451678.896900000050664, 341416.099999999627471 ], [ 450661.200799999758601, 343285.604900000616908 ], [ 452052.299300000071526, 342921.998999999836087 ], [ 453576.901800000108778, 343649.300799999386072 ], [ 452514.500900000333786, 344079.297700000926852 ], [ 452089.097000000067055, 345921.200500000268221 ], [ 453100.996799999848008, 347049.997400000691414 ], [ 454920.797199999913573, 347117.797900000587106 ], [ 457568.698599999770522, 345806.003399999812245 ], [ 456900.29619999974966, 344761.602399999275804 ], [ 457937.096199999563396, 344513.403400000184774 ], [ 457664.300099999643862, 343558.296800000593066 ], [ 458990.798499999567866, 343260.402100000530481 ], [ 459192.002700000070035, 341522.599600000306964 ], [ 461502.104000000283122, 339409.104499999433756 ] ] ] } },
{ "type": "Feature", "properties": { "LAD": "Rutland", "2023": 0.03031390134529148, "lad_cluster": "H-M" }, "geometry": { "type": "Polygon", "coordinates": [ [ [ 501933.203999999910593, 305782.100199999287724 ], [ 500414.603900000452995, 305989.100899999961257 ], [ 498904.603400000371039, 304131.902499999850988 ], [ 498101.402499999850988, 301376.501199999824166 ], [ 498714.002299999818206, 300447.397199999541044 ], [ 497765.902700000442564, 300605.901799999177456 ], [ 496851.203900000080466, 299621.80350000038743 ], [ 496180.896900000050664, 300730.19620000012219 ], [ 495715.603400000371039, 299710.997999999672174 ], [ 494737.203200000338256, 299890.596599999815226 ], [ 490855.799499999731779, 297631.103399999439716 ], [ 487368.196299999952316, 292674.102299999445677 ], [ 485403.299300000071526, 294255.199699999764562 ], [ 485611.701500000432134, 295304.399399999529123 ], [ 484155.203200000338256, 297061.896299999207258 ], [ 483757.799499999731779, 299009.298800000920892 ], [ 481888.701899999752641, 300662.595599999651313 ], [ 479959.497700000181794, 300501.701700000092387 ], [ 480939.39850000012666, 303213.995300000533462 ], [ 480698.502600000239909, 306040.29619999974966 ], [ 482457.701799999922514, 308668.203999999910593 ], [ 482139.697999999858439, 311473.301100000739098 ], [ 479688.499099999666214, 313762.145899999886751 ], [ 480225.697800000198185, 315267.605000000447035 ], [ 482692.900399999693036, 316956.101600000634789 ], [ 484379.996600000187755, 316181.503399999812245 ], [ 490252.796900000423193, 318512.096200000494719 ], [ 493877.597900000400841, 318926.89750000089407 ], [ 494224.599499999545515, 317895.602700000628829 ], [ 496433.096800000406802, 318229.996999999508262 ], [ 498670.600300000049174, 316638.302600000053644 ], [ 498538.596900000236928, 314953.105000000447035 ], [ 501805.397300000302494, 313503.799799999222159 ], [ 506145.102699999697506, 313125.598099999129772 ], [ 505953.602900000289083, 310704.801100000739098 ], [ 504488.999800000339746, 309191.904100000858307 ], [ 501100.60120000038296, 307911.200699999928474 ], [ 499943.802600000053644, 308522.495699999853969 ], [ 501933.203999999910593, 305782.100199999287724 ] ] ] } },
{ "type": "Feature", "properties": { "LAD": "Herefordshire, County of", "2023": 0.020710227272727273, "lad_cluster": "L-M" }, "geometry": { "type": "Polygon", "coordinates": [ [ [ 357958.103600000031292, 267827.504499999806285 ], [ 354875.102099999785423, 267517.103399999439716 ], [ 356448.696800000034273, 265551.196100000292063 ], [ 359305.503299999982119, 264997.504599999636412 ], [ 357214.498100000433624, 262739.551000000908971 ], [ 357148.298499999567866, 260427.902599999681115 ], [ 360898.597500000149012, 261771.39809999987483 ], [ 363802.499800000339746, 261809.897099999710917 ], [ 364197.89989999961108, 261230.802799999713898 ], [ 366264.301900000311434, 262200.0954 ], [ 365770.802000000141561, 264484.701400000602007 ], [ 369304.099200000055134, 265310.494999999180436 ], [ 370891.298200000077486, 263690.99860000051558 ], [ 368144.299499999731779, 262087.097699999809265 ], [ 367682.897599999792874, 260457.304199999198318 ], [ 368350.096199999563396, 259675.997899999842048 ], [ 371206.102900000289083, 259979.600999999791384 ], [ 373839.402300000190735, 258627.298100000247359 ], [ 372505.499800000339746, 258213.596499999985099 ], [ 373263.896999999880791, 256781.696399999782443 ], [ 372224.302000000141561, 256135.201400000602007 ], [ 371240.402400000020862, 252773.20380000025034 ], [ 370333.00040000025183, 252304.89780000038445 ], [ 371684.901899999938905, 249741.301699999719858 ], [ 374145.500199999660254, 250825.801200000569224 ], [ 376049.903199999593198, 249649.69789999909699 ], [ 375976.596300000324845, 245074.29759999923408 ], [ 376941.103600000031292, 243556.901900000870228 ], [ 375985.097000000067055, 235939.502399999648333 ], [ 373131.497800000011921, 235019.7956000007689 ], [ 372700.800599999725819, 233152.100299999117851 ], [ 371726.102400000207126, 232928.904100000858307 ], [ 370073.602500000037253, 233280.803400000557303 ], [ 370136.603099999949336, 235241.202299999073148 ], [ 368303.297199999913573, 235201.903500000014901 ], [ 368253.101300000213087, 236195.899000000208616 ], [ 367233.401600000448525, 236119.800799999386072 ], [ 366326.60149999987334, 234472.102399999275804 ], [ 367758.199699999764562, 233024.89670000039041 ], [ 366105.502000000327826, 231516.398499999195337 ], [ 366276.001600000075996, 229630.29839999973774 ], [ 365678.201700000092387, 229242.899299999698997 ], [ 368105.597199999727309, 228235.397600000724196 ], [ 368050.503700000233948, 225597.202800000086427 ], [ 369272.100200000219047, 224554.401300000026822 ], [ 369864.903599999845028, 222184.699599999934435 ], [ 366519.404099999926984, 220317.604100000113249 ], [ 365089.298200000077486, 220855.900000000372529 ], [ 363486.49959999974817, 218153.703500000759959 ], [ 360111.796000000089407, 218279.597500000149012 ], [ 359951.198699999600649, 216935.702099999412894 ], [ 358689.902300000190735, 217684.39780000038445 ], [ 357003.300800000317395, 215779.70299999974668 ], [ 356232.700899999588728, 216245.899599999189377 ], [ 355272.703700000420213, 214366.797499999403954 ], [ 354193.697300000116229, 215433.102299999445677 ], [ 352324.698599999770522, 215252.303999999538064 ], [ 352060.296000000089407, 216474.804099999368191 ], [ 350827.2966, 215978.995999999344349 ], [ 350528.396599999628961, 216946.898900000378489 ], [ 349189.322800000198185, 215592.216700000688434 ], [ 346471.199900000356138, 218872.897600000724196 ], [ 347202.850200000219047, 220497.652599999681115 ], [ 342576.84499999973923, 223386.743300000205636 ], [ 342192.249900000169873, 224689.346300000324845 ], [ 340814.570000000298023, 224289.21000000089407 ], [ 341989.902099999599159, 225170.505000000819564 ], [ 339743.197100000455976, 226508.402000000700355 ], [ 333237.002899999730289, 223383.89640000090003 ], [ 332939.100599999539554, 225891.698499999940395 ], [ 330775.497600000351667, 225881.201500000432134 ], [ 329597.402099999599159, 229251.796700000762939 ], [ 326793.199099999852479, 232169.001700000837445 ], [ 324673.698900000192225, 236599.603399999439716 ], [ 325588.801799999549985, 238533.599799999967217 ], [ 325311.000900000333786, 239685.699999999254942 ], [ 322937.800200000405312, 242814.304500000551343 ], [ 323198.500799999572337, 245574.404400000348687 ], [ 324383.703700000420213, 245804.098699999973178 ], [ 324435.79590000025928, 247064.997700000181794 ], [ 321926.296099999919534, 248343.10190000012517 ], [ 322357.702499999664724, 249453.404100000858307 ], [ 325255.2972999997437, 250120.603099999949336 ], [ 326721.5, 251374.404200000688434 ], [ 326049.098799999803305, 252193.599700000137091 ], [ 324916.598399999551475, 251285.799499999731779 ], [ 323321.500599999912083, 252276.495999999344349 ], [ 325255.602300000376999, 254507.7972999997437 ], [ 324779.598500000312924, 256626.300799999386072 ], [ 326846.099399999715388, 257748.599600000306964 ], [ 326818.997899999842048, 260284.30379999987781 ], [ 328790.499099999666214, 260483.596699999645352 ], [ 328530.153099999763072, 261856.403799999505281 ], [ 329390.896300000138581, 262569.699599999934435 ], [ 331456.003700000233948, 263375.198999999091029 ], [ 333400.601400000043213, 262839.802200000733137 ], [ 335295.003100000321865, 263902.798000000417233 ], [ 331012.897699999623001, 265040.002399999648333 ], [ 331879.404099999926984, 269766.699400000274181 ], [ 334212.599700000137091, 270589.703900000080466 ], [ 335069.50069999974221, 272770.499600000679493 ], [ 336535.398400000296533, 272851.19649999961257 ], [ 336160.297500000335276, 274080.404699999839067 ], [ 337036.698099999688566, 274729.598799999803305 ], [ 338762.298700000159442, 274738.396299999207258 ], [ 337309.197300000116229, 275633.000199999660254 ], [ 337639.799599999561906, 276868.196699999272823 ], [ 339293.899000000208616, 275490.301100000739098 ], [ 339627.502399999648333, 276717.199899999424815 ], [ 341916.999200000427663, 277838.898800000548363 ], [ 344415.302199999801815, 277336.602600000798702 ], [ 345281.998300000093877, 276995.600199999287724 ], [ 345137.602500000037253, 275624.402699999511242 ], [ 346145.998200000263751, 275543.395899999886751 ], [ 346129.302000000141561, 273494.502399999648333 ], [ 350190.398599999956787, 273303.596999999135733 ], [ 349103.30379999987781, 271019.800799999386072 ], [ 347836.903599999845028, 271167.698400000110269 ], [ 351400.303600000217557, 268101.596100000664592 ], [ 353751.498200000263751, 268428.802400000393391 ], [ 353121.19620000012219, 268944.504799999296665 ], [ 354719.501299999654293, 271787.900900000706315 ], [ 357569.703499999828637, 269436.803899999707937 ], [ 357958.103600000031292, 267827.504499999806285 ] ] ] } },
{ "type": "Feature", "properties": { "LAD": "Stoke-on-Trent", "2023": 0.010689655172413793, "lad_cluster": "L" }, "geometry": { "type": "Polygon", "coordinates": [ [ [ 387961.30379999987781, 354745.104699999094009 ], [ 388597.896800000220537, 354704.596300000324845 ], [ 389299.798799999989569, 352552.902200000360608 ], [ 391693.900700000114739, 351931.699999999254942 ], [ 392281.699400000274181, 350089.997199999168515 ], [ 391263.100399999879301, 350014.198899999260902 ], [ 391796.997000000439584, 347154.497400000691414 ], [ 393154.999699999578297, 345953.101299999281764 ], [ 393053.502999999560416, 344488.800499999895692 ], [ 394152.503700000233948, 344425.49860000051558 ], [ 393928.303999999538064, 343143.09569999948144 ], [ 394776.102400000207126, 341906.299699999392033 ], [ 394179.102300000376999, 341834.900200000032783 ], [ 394642.202600000426173, 341061.601500000804663 ], [ 391924.201799999922514, 339862.004899999126792 ], [ 391339.701100000180304, 341541.70409999974072 ], [ 390312.80350000038743, 342092.596400000154972 ], [ 389173.303100000135601, 339564.800000000745058 ], [ 388212.398900000378489, 339605.098400000482798 ], [ 387893.801500000059605, 338771.497099999338388 ], [ 385828.496199999935925, 342600.900900000706315 ], [ 386377.501799999736249, 342690.395300000905991 ], [ 385640.500500000081956, 346464.505000000819564 ], [ 386512.102400000207126, 346979.797499999403954 ], [ 384100.603400000371039, 352925.595499999821186 ], [ 386796.301400000229478, 355073.300699999555945 ], [ 387961.30379999987781, 354745.104699999094009 ] ] ] } },
{ "type": "Feature", "properties": { "LAD": "Telford and Wrekin", "2023": 0.01641025641025641, "lad_cluster": "L" }, "geometry": { "type": "Polygon", "coordinates": [ [ [ 379019.25069999974221, 315959.146999999880791 ], [ 378787.502600000239909, 315079.598799999803305 ], [ 375926.697200000286102, 314900.000199999660254 ], [ 374674.297199999913573, 315839.101399999111891 ], [ 371756.502000000327826, 307322.399299999698997 ], [ 371787.2972999997437, 304083.19649999961257 ], [ 370541.600499999709427, 303347.397099999710917 ], [ 370433.202600000426173, 301953.596100000664592 ], [ 366133.898000000044703, 303590.197599999606609 ], [ 362995.803000000305474, 306471.302899999544024 ], [ 362523.5011, 308297.700099999085069 ], [ 358026.397499999962747, 311442.0 ], [ 359742.400799999944866, 313565.502199999988079 ], [ 355512.701000000350177, 315090.195699999108911 ], [ 355327.797199999913573, 318297.697599999606609 ], [ 356703.403199999593198, 319024.299599999561906 ], [ 357424.598699999973178, 318184.200099999085069 ], [ 358205.298799999989569, 320061.002900000661612 ], [ 360145.60080000013113, 320081.097100000828505 ], [ 359776.403400000184774, 322433.603700000792742 ], [ 360809.600300000049174, 323276.902300000190735 ], [ 362893.399299999698997, 322916.69539999961853 ], [ 364101.69649999961257, 321971.296099999919534 ], [ 363844.401200000196695, 320970.902400000020862 ], [ 364902.696000000461936, 322503.003900000825524 ], [ 366179.30350000038743, 322232.801200000569224 ], [ 367299.799100000411272, 323186.398199999704957 ], [ 367928.196399999782443, 322529.496300000697374 ], [ 367067.403800000436604, 320710.29700000025332 ], [ 368204.99959999974817, 320418.900399999693036 ], [ 369324.299599999561906, 320830.402599999681115 ], [ 368228.803100000135601, 324910.9046 ], [ 372043.603199999779463, 325577.30379999987781 ], [ 374641.69620000012219, 323853.897199999541044 ], [ 375052.902099999599159, 322031.998700000345707 ], [ 374131.302199999801815, 321399.299799999222159 ], [ 379019.25069999974221, 315959.146999999880791 ] ] ] } },
{ "type": "Feature", "properties": { "LAD": "Bristol, City of", "2023": 0.018507718696397942, "lad_cluster": "L-M" }, "geometry": { "type": "MultiPolygon", "coordinates": [ [ [ [ 342402.184999999590218, 174491.819299999624491 ], [ 340495.644700000062585, 172490.234999999403954 ], [ 340841.400000000372529, 172998.5 ], [ 342402.184999999590218, 174491.819299999624491 ] ] ], [ [ [ 352554.702800000086427, 175948.104699999094009 ], [ 349613.257000000216067, 178356.706299999728799 ], [ 350363.396499999798834, 178207.198100000619888 ], [ 352554.702800000086427, 175948.104699999094009 ] ] ], [ [ [ 347714.483, 177311.86879999935627 ], [ 347355.684899999760091, 177393.29079999960959 ], [ 347630.100999999791384, 177475.64750000089407 ], [ 349236.197700000368059, 177315.003399999812245 ], [ 349390.503999999724329, 178401.102600000798702 ], [ 349491.065999999642372, 178381.059900000691414 ], [ 349240.123800000175834, 177313.171499999240041 ], [ 347714.483, 177311.86879999935627 ] ] ], [ [ [ 352554.702800000086427, 175948.104699999094009 ], [ 350892.498499999754131, 177889.598999999463558 ], [ 350251.2966, 179057.104800000786781 ], [ 350987.253100000321865, 179999.985700000077486 ], [ 353370.098199999891222, 183052.801000000908971 ], [ 354814.096900000236928, 179554.702299999073148 ], [ 359783.098399999551475, 179992.197100000455976 ], [ 359271.698499999940395, 178197.400900000706315 ], [ 361783.696600000374019, 177178.402499999850988 ], [ 364283.302299999631941, 177340.19620000012219 ], [ 364510.000199999660254, 173831.40059999935329 ], [ 363838.596599999815226, 172475.598699999973178 ], [ 362613.801099999807775, 172005.203400000929832 ], [ 364607.902099999599159, 170099.198899999260902 ], [ 363512.298299999907613, 170773.695900000631809 ], [ 362817.602500000037253, 168149.496999999508262 ], [ 361088.596699999645352, 168227.404699999839067 ], [ 360390.800699999555945, 166858.996400000527501 ], [ 359041.100700000301003, 166666.801500000059605 ], [ 356044.796000000089407, 167351.495500000193715 ], [ 356338.79839999973774, 171118.897099999710917 ], [ 355607.898400000296533, 171469.096799999475479 ], [ 356600.298700000159442, 172433.300799999386072 ], [ 356052.999800000339746, 174359.899299999698997 ], [ 354167.2966, 176589.101199999451637 ], [ 352554.702800000086427, 175948.104699999094009 ] ] ] ] } },
{ "type": "Feature", "properties": { "LAD": "Bath and North East Somerset", "2023": 0.031183765501691094, "lad_cluster": "H-M" }, "geometry": { "type": "Polygon", "coordinates": [ [ [ 379613.896800000220537, 170018.901900000870228 ], [ 380725.9989, 168577.704500000923872 ], [ 379864.703300000168383, 167449.997300000861287 ], [ 380490.503399999812245, 166503.998099999502301 ], [ 379447.602099999785423, 166247.801400000229478 ], [ 379765.597699999809265, 163430.897700000554323 ], [ 376113.596300000324845, 160776.897399999201298 ], [ 379450.496199999935925, 160439.604000000283122 ], [ 379131.502999999560416, 159391.104100000113249 ], [ 379952.603900000452995, 158503.598099999129772 ], [ 373099.80379999987781, 155128.904100000858307 ], [ 372148.200100000016391, 156263.599300000816584 ], [ 368585.698800000362098, 152886.79590000025928 ], [ 367048.901899999938905, 153311.90430000051856 ], [ 366751.799300000071526, 152769.999399999156594 ], [ 364778.401700000278652, 153438.797900000587106 ], [ 365424.501199999824166, 154752.301899999380112 ], [ 361208.603500000201166, 156097.197000000625849 ], [ 356332.903099999763072, 153935.495799999684095 ], [ 355563.004099999554455, 155271.403400000184774 ], [ 351670.403500000014901, 157895.002399999648333 ], [ 352219.598799999803305, 159253.803400000557303 ], [ 350784.702600000426173, 160095.502499999478459 ], [ 352008.401600000448525, 161387.902499999850988 ], [ 351783.196000000461936, 164763.196399999782443 ], [ 352771.300599999725819, 162559.297199999913573 ], [ 353534.496399999596179, 162625.598200000822544 ], [ 352973.296299999579787, 160538.195699999108911 ], [ 354196.096599999815226, 160475.703600000590086 ], [ 355243.598699999973178, 164206.295800000429153 ], [ 356244.697499999776483, 164206.395700000226498 ], [ 356469.696999999694526, 165530.296800000593066 ], [ 357361.598199999891222, 164827.098099999129772 ], [ 356767.500300000421703, 165780.795099999755621 ], [ 358129.897699999623001, 165704.29700000025332 ], [ 359041.100700000301003, 166666.801500000059605 ], [ 360390.800699999555945, 166858.996400000527501 ], [ 361088.596699999645352, 168227.404699999839067 ], [ 362817.602500000037253, 168149.496999999508262 ], [ 363512.298299999907613, 170773.695900000631809 ], [ 364607.902099999599159, 170099.198899999260902 ], [ 365911.396800000220537, 170118.403400000184774 ], [ 365833.002700000070035, 168908.599700000137091 ], [ 366653.996399999596179, 169284.202199999243021 ], [ 367449.801500000059605, 168647.7043999992311 ], [ 376235.598399999551475, 171227.196100000292063 ], [ 377503.598100000061095, 170938.598699999973178 ], [ 378359.501400000415742, 169317.302799999713898 ], [ 379613.896800000220537, 170018.901900000870228 ] ] ] } },
{ "type": "Feature", "properties": { "LAD": "North Somerset", "2023": 0.026053511705685619, "lad_cluster": "L-M" }, "geometry": { "type": "MultiPolygon", "coordinates": [ [ [ [ 331349.360000000335276, 157501.589999999850988 ], [ 331306.228799999691546, 157390.388299999758601 ], [ 331329.467400000430644, 157537.167700000107288 ], [ 331349.360000000335276, 157501.589999999850988 ] ] ], [ [ [ 330810.372000000439584, 158465.565999999642372 ], [ 331093.654099999926984, 157958.918099999427795 ], [ 330403.514399999752641, 158589.444900000467896 ], [ 330810.372000000439584, 158465.565999999642372 ] ] ], [ [ [ 347714.483, 177311.86879999935627 ], [ 349240.123800000175834, 177313.171499999240041 ], [ 349491.065999999642372, 178381.059900000691414 ], [ 349613.257000000216067, 178356.706299999728799 ], [ 352554.702800000086427, 175948.104699999094009 ], [ 354167.2966, 176589.101199999451637 ], [ 356052.999800000339746, 174359.899299999698997 ], [ 356600.298700000159442, 172433.300799999386072 ], [ 355607.898400000296533, 171469.096799999475479 ], [ 356338.79839999973774, 171118.897099999710917 ], [ 356044.796000000089407, 167351.495500000193715 ], [ 359041.100700000301003, 166666.801500000059605 ], [ 358129.897699999623001, 165704.29700000025332 ], [ 356767.500300000421703, 165780.795099999755621 ], [ 357361.598199999891222, 164827.098099999129772 ], [ 356469.696999999694526, 165530.296800000593066 ], [ 356244.697499999776483, 164206.395700000226498 ], [ 355243.598699999973178, 164206.295800000429153 ], [ 354196.096599999815226, 160475.703600000590086 ], [ 352973.296299999579787, 160538.195699999108911 ], [ 353534.496399999596179, 162625.598200000822544 ], [ 352771.300599999725819, 162559.297199999913573 ], [ 351783.196000000461936, 164763.196399999782443 ], [ 352008.401600000448525, 161387.902499999850988 ], [ 350784.702600000426173, 160095.502499999478459 ], [ 352219.598799999803305, 159253.803400000557303 ], [ 351670.403500000014901, 157895.002399999648333 ], [ 346813.798700000159442, 158441.895800000056624 ], [ 343053.696299999952316, 158903.803600000217557 ], [ 343610.897499999962747, 156123.59940000064671 ], [ 338944.597000000067055, 156025.797399999573827 ], [ 338411.496000000275671, 156766.495400000363588 ], [ 337540.397099999710917, 154991.903400000184774 ], [ 334784.501899999566376, 156412.696699999272823 ], [ 333033.102500000037253, 156625.795700000599027 ], [ 332282.200100000016391, 155625.901900000870228 ], [ 331087.902999999932945, 156011.401499999687076 ], [ 331218.682799999602139, 156837.431399999186397 ], [ 331584.329800000414252, 157448.55379999987781 ], [ 331129.993700000457466, 158063.851500000804663 ], [ 331418.012299999594688, 159999.9847999997437 ], [ 331652.75, 161577.949999999254942 ], [ 330842.950000000186265, 162409.189999999478459 ], [ 332738.900000000372529, 163178.050000000745058 ], [ 333123.820000000298023, 164407.650000000372529 ], [ 333076.575000000186265, 165316.839999999850988 ], [ 331847.959999999962747, 165944.339999999850988 ], [ 332533.137400000356138, 166193.790300000458956 ], [ 334724.722699999809265, 166795.087600000202656 ], [ 334742.379999999888241, 166194.96000000089407 ], [ 336277.5, 166714.160000000149012 ], [ 338134.459999999962747, 165760.759999999776483 ], [ 336592.139999999664724, 166752.029999999329448 ], [ 340000.012699999846518, 171761.64919999986887 ], [ 340495.644700000062585, 172490.234999999403954 ], [ 342402.184999999590218, 174491.819299999624491 ], [ 344556.799999999813735, 176553.300000000745058 ], [ 347355.684899999760091, 177393.29079999960959 ], [ 347714.483, 177311.86879999935627 ] ] ] ] } },
{ "type": "Feature", "properties": { "LAD": "South Gloucestershire", "2023": 0.023260590500641849, "lad_cluster": "L-M" }, "geometry": { "type": "Polygon", "coordinates": [ [ [ 379893.997999999672174, 188356.702800000086427 ], [ 380503.398699999786913, 186666.096699999645352 ], [ 381208.903900000266731, 186560.396999999880791 ], [ 382055.399500000290573, 185702.102700000628829 ], [ 381611.897699999623001, 181962.503100000321865 ], [ 382587.197700000368059, 180914.903000000864267 ], [ 377582.297199999913573, 177668.902100000530481 ], [ 378473.10190000012517, 176537.695900000631809 ], [ 379927.901700000278652, 176451.40059999935329 ], [ 379548.900999999605119, 173332.103499999269843 ], [ 380286.298000000417233, 173246.298100000247359 ], [ 379613.896800000220537, 170018.901900000870228 ], [ 378359.501400000415742, 169317.302799999713898 ], [ 377503.598100000061095, 170938.598699999973178 ], [ 376235.598399999551475, 171227.196100000292063 ], [ 367449.801500000059605, 168647.7043999992311 ], [ 366653.996399999596179, 169284.202199999243021 ], [ 365833.002700000070035, 168908.599700000137091 ], [ 365911.396800000220537, 170118.403400000184774 ], [ 364607.902099999599159, 170099.198899999260902 ], [ 362613.801099999807775, 172005.203400000929832 ], [ 363838.596599999815226, 172475.598699999973178 ], [ 364510.000199999660254, 173831.40059999935329 ], [ 364283.302299999631941, 177340.19620000012219 ], [ 361783.696600000374019, 177178.402499999850988 ], [ 359271.698499999940395, 178197.400900000706315 ], [ 359783.098399999551475, 179992.197100000455976 ], [ 354814.096900000236928, 179554.702299999073148 ], [ 353370.098199999891222, 183052.801000000908971 ], [ 354118.480000000447035, 186292.830000000074506 ], [ 356620.129999999888241, 189832.21000000089407 ], [ 360000.008799999952316, 192458.087799999862909 ], [ 360266.360000000335276, 192665.019999999552965 ], [ 360727.17200000025332, 195348.596999999135733 ], [ 363118.806099999696016, 197748.131599999964237 ], [ 362599.224399999715388, 198225.39640000090003 ], [ 362706.500300000421703, 198319.900900000706315 ], [ 366230.596099999733269, 196244.604900000616908 ], [ 366144.699000000022352, 194117.803700000047684 ], [ 369449.7977, 194948.395899999886751 ], [ 373385.396200000308454, 193530.401799999177456 ], [ 372380.001699999906123, 193002.003100000321865 ], [ 373175.897499999962747, 192152.096400000154972 ], [ 372759.901200000196695, 188798.696299999952316 ], [ 374428.00069999974221, 188817.200999999418855 ], [ 374777.401700000278652, 189496.196599999442697 ], [ 377161.498200000263751, 188135.696100000292063 ], [ 379893.997999999672174, 188356.702800000086427 ] ] ] } },
{ "type": "Feature", "properties": { "LAD": "Plymouth", "2023": 0.010222419928825622, "lad_cluster": "L" }, "geometry": { "type": "MultiPolygon", "coordinates": [ [ [ [ 245726.597299999557436, 60484.474700000137091 ], [ 245476.799999999813735, 60344.849999999627471 ], [ 244877.798899999819696, 60791.30489999987185 ], [ 245726.597299999557436, 60484.474700000137091 ] ] ], [ [ [ 250032.702600000426173, 62615.095899999141693 ], [ 250274.901200000196695, 61266.402000000700355 ], [ 252160.10149999987334, 60385.604100000113249 ], [ 252881.898900000378489, 57827.896199999377131 ], [ 255144.599200000055134, 57717.497800000011921 ], [ 256428.701500000432134, 56609.505000000819564 ], [ 255971.298499999567866, 55203.897299999371171 ], [ 254321.502999999560416, 55075.404100000858307 ], [ 254062.096900000236928, 52751.499299999326468 ], [ 251333.60010000038892, 51089.095200000330806 ], [ 249039.631699999794364, 51808.080800000578165 ], [ 249012.611299999989569, 51854.838899999856949 ], [ 248530.370299999602139, 53182.859600000083447 ], [ 250331.900000000372529, 52854.300000000745058 ], [ 249839.799999999813735, 53194.0 ], [ 250802.019999999552965, 55374.080000000074506 ], [ 250695.099999999627471, 55757.5 ], [ 249614.799999999813735, 53462.050000000745058 ], [ 248404.596099999733269, 53529.223200000822544 ], [ 248355.401499999687076, 53664.69789999909699 ], [ 247822.144000000320375, 53561.552600000053644 ], [ 246976.512799999676645, 53608.490000000223517 ], [ 246882.599999999627471, 54181.5 ], [ 246164.700000000186265, 53242.099999999627471 ], [ 246227.5, 54412.050000000745058 ], [ 245458.519700000062585, 54137.091399999335408 ], [ 244881.5, 54189.096599999815226 ], [ 244766.081500000320375, 54636.207299999892712 ], [ 244935.96999999973923, 55398.330000000074506 ], [ 244362.745600000023842, 56198.658299999311566 ], [ 244216.200000000186265, 56766.349999999627471 ], [ 245171.209999999962747, 57467.269999999552965 ], [ 244107.199799999594688, 56993.195199999958277 ], [ 243410.384999999776483, 57791.356000000610948 ], [ 243435.151800000108778, 58037.74349999986589 ], [ 244148.963200000114739, 59999.977399999275804 ], [ 244371.860000000335276, 60612.71000000089407 ], [ 246262.549999999813735, 60005.349999999627471 ], [ 246426.529500000178814, 60875.703299999237061 ], [ 246272.677000000141561, 60789.707100000232458 ], [ 246999.896999999880791, 61842.497099999338388 ], [ 248422.499800000339746, 61412.100299999117851 ], [ 250032.702600000426173, 62615.095899999141693 ] ] ] ] } },
{ "type": "Feature", "properties": { "LAD": "Swindon", "2023": 0.018727272727272728, "lad_cluster": "L" }, "geometry": { "type": "Polygon", "coordinates": [ [ [ 422004.501500000245869, 199086.601399999111891 ], [ 420829.201000000350177, 196927.499399999156594 ], [ 421408.498999999836087, 194863.800200000405312 ], [ 423630.097799999639392, 192963.604100000113249 ], [ 422682.303299999795854, 191609.001800000667572 ], [ 423151.298799999989569, 190878.700899999588728 ], [ 421521.901600000448525, 189668.797199999913573 ], [ 421497.999200000427663, 187230.095300000160933 ], [ 422514.499800000339746, 185668.002399999648333 ], [ 424000.597799999639392, 186460.795499999076128 ], [ 424512.599600000306964, 185956.699799999594688 ], [ 427655.303600000217557, 180005.103399999439716 ], [ 419595.401899999938905, 178011.604000000283122 ], [ 419832.900799999944866, 176642.096100000664592 ], [ 415766.700500000268221, 175968.598799999803305 ], [ 414136.602500000037253, 176185.296800000593066 ], [ 413043.299100000411272, 178695.398299999535084 ], [ 411369.799100000411272, 178001.396999999880791 ], [ 410726.197900000028312, 180625.29590000025928 ], [ 411409.696899999864399, 179120.896500000730157 ], [ 411887.003499999642372, 179626.501800000667572 ], [ 410232.500099999830127, 183055.300300000235438 ], [ 410546.199900000356138, 183835.29700000025332 ], [ 409446.300499999895692, 184531.797700000926852 ], [ 409792.997100000269711, 185161.097500000149012 ], [ 410827.603900000452995, 184771.099199999123812 ], [ 410965.197499999776483, 186655.499800000339746 ], [ 412309.398000000044703, 187053.395899999886751 ], [ 411350.002700000070035, 187610.896299999207258 ], [ 411742.797399999573827, 188666.903999999165535 ], [ 411015.401600000448525, 190426.000499999150634 ], [ 412012.996299999766052, 191848.003399999812245 ], [ 414728.597900000400841, 192676.79619999974966 ], [ 413992.998300000093877, 195987.998400000855327 ], [ 414715.298600000329316, 196490.204600000753999 ], [ 417125.503100000321865, 195965.404799999669194 ], [ 418938.30350000038743, 196527.303999999538064 ], [ 420077.300900000147521, 197041.396800000220537 ], [ 421051.60329999960959, 199297.401100000366569 ], [ 422004.501500000245869, 199086.601399999111891 ] ] ] } },
{ "type": "Feature", "properties": { "LAD": "Torbay", "2023": 0.013138461538461538, "lad_cluster": "L" }, "geometry": { "type": "Polygon", "coordinates": [ [ [ 293106.349200000055134, 69626.181700000539422 ], [ 293104.473600000143051, 69621.702899999916553 ], [ 292620.900000000372529, 65758.349999999627471 ], [ 295010.200000000186265, 63681.300000000745058 ], [ 292479.900000000372529, 62647.199999999254942 ], [ 290740.860000000335276, 63495.720000000670552 ], [ 289543.586600000038743, 60000.013299999758601 ], [ 289313.799999999813735, 59329.099999999627471 ], [ 290309.25, 56945.980000000447035 ], [ 292110.200000000186265, 57027.800000000745058 ], [ 292634.349999999627471, 56207.75 ], [ 293122.070000000298023, 56654.529999999329448 ], [ 292580.200000000186265, 57291.0 ], [ 294742.066200000233948, 56624.449599999934435 ], [ 292900.115199999883771, 54341.263100000098348 ], [ 292894.686300000175834, 54316.701899999752641 ], [ 290284.002500000409782, 53762.599899999797344 ], [ 288162.39989999961108, 56106.199100000783801 ], [ 287839.803600000217557, 57898.79590000025928 ], [ 286473.695899999700487, 57823.897399999201298 ], [ 284454.200199999846518, 59727.60249999910593 ], [ 284702.203300000168383, 61423.796900000423193 ], [ 287439.802699999883771, 62581.895400000736117 ], [ 287687.303000000305474, 65412.495200000703335 ], [ 288744.303299999795854, 66833.898299999535084 ], [ 289090.802000000141561, 66410.999399999156594 ], [ 291601.299399999901652, 68318.60329999960959 ], [ 292272.604100000113249, 69761.600299999117851 ], [ 293106.349200000055134, 69626.181700000539422 ] ] ] } },
{ "type": "Feature", "properties": { "LAD": "Bournemouth, Christchurch and Poole", "2023": 0.019109375, "lad_cluster": "L" }, "geometry": { "type": "MultiPolygon", "coordinates": [ [ [ [ 397095.92949999962002, 90873.331599999219179 ], [ 397095.788599999621511, 90870.601399999111891 ], [ 397094.300300000235438, 90871.597599999979138 ], [ 397095.92949999962002, 90873.331599999219179 ] ] ], [ [ [ 413916.401600000448525, 99619.603499999269843 ], [ 415223.903400000184774, 96152.296000000089407 ], [ 417803.098699999973178, 97799.804400000721216 ], [ 418506.501400000415742, 95998.100099999457598 ], [ 418145.202800000086427, 94238.103900000452995 ], [ 422541.997100000269711, 94743.419299999251962 ], [ 421840.68709999974817, 93125.969200000166893 ], [ 421792.664599999785423, 93133.422900000587106 ], [ 420000.006299999542534, 92827.819399999454618 ], [ 419541.584999999962747, 92749.669999999925494 ], [ 419352.349899999797344, 92573.328600000590086 ], [ 419222.282999999821186, 92546.559000000357628 ], [ 419098.263899999670684, 92336.555099999532104 ], [ 418283.596099999733269, 91577.395600000396371 ], [ 417223.450000000186265, 92411.150000000372529 ], [ 416909.535000000149012, 91525.105000000447035 ], [ 416949.146999999880791, 90959.924000000581145 ], [ 418019.589999999850988, 90684.75 ], [ 418484.921000000089407, 91679.266000000759959 ], [ 417850.831600000150502, 90224.254300000146031 ], [ 417831.562199999578297, 90191.625 ], [ 413919.828999999910593, 91178.733999999240041 ], [ 413372.339200000278652, 91137.032500000670552 ], [ 412930.165000000037253, 91231.213999999687076 ], [ 411564.832100000232458, 90999.357400000095367 ], [ 409494.548999999649823, 90841.666999999433756 ], [ 408769.786000000312924, 90524.711300000548363 ], [ 408196.013000000268221, 90427.275000000372529 ], [ 407770.633899999782443, 90087.75899999961257 ], [ 406255.95299999974668, 89425.354000000283122 ], [ 403849.666299999691546, 87001.741699999198318 ], [ 404757.146999999880791, 88837.082000000402331 ], [ 403466.200000000186265, 89390.550000000745058 ], [ 403047.400000000372529, 90666.037000000476837 ], [ 400651.459999999962747, 90340.759999999776483 ], [ 401204.360000000335276, 91076.189999999478459 ], [ 400448.040000000037253, 92250.050000000745058 ], [ 400814.599999999627471, 93071.650000000372529 ], [ 400000.0, 92718.426400000229478 ], [ 399284.088999999687076, 92407.995999999344349 ], [ 400000.0, 91243.379699999466538 ], [ 400910.527999999932945, 89762.167999999597669 ], [ 400000.0, 90079.512700000777841 ], [ 397250.459800000302494, 91037.80489999987185 ], [ 399141.2027000002563, 93050.203999999910593 ], [ 399438.799899999983609, 98113.804500000551343 ], [ 400157.002500000409782, 98729.698200000450015 ], [ 399681.79839999973774, 99040.899100000038743 ], [ 403060.203900000080466, 98861.500499999150634 ], [ 404383.60219999961555, 99907.801000000908971 ], [ 404831.300699999555945, 97828.996099999174476 ], [ 405770.39670000039041, 98273.998700000345707 ], [ 406108.097900000400841, 97089.897600000724196 ], [ 407586.297199999913573, 97839.603000000119209 ], [ 409025.802400000393391, 95985.403799999505281 ], [ 409636.596599999815226, 100794.797100000083447 ], [ 411000.502799999900162, 101129.501299999654293 ], [ 411804.89919999986887, 100067.695199999958277 ], [ 413916.401600000448525, 99619.603499999269843 ] ] ] ] } },
{ "type": "Feature", "properties": { "LAD": "Luton", "2023": 0.016870669745958428, "lad_cluster": "L" }, "geometry": { "type": "Polygon", "coordinates": [ [ [ 511131.303399999625981, 225358.101299999281764 ], [ 511733.003299999982119, 223452.396800000220537 ], [ 513680.997899999842048, 221301.402499999850988 ], [ 513353.10010000038892, 220771.70409999974072 ], [ 512340.598299999721348, 220092.498500000685453 ], [ 510537.296299999579787, 220326.801500000059605 ], [ 508723.003499999642372, 218503.703299999237061 ], [ 506419.300499999895692, 221540.20409999974072 ], [ 502891.502700000070035, 223505.601500000804663 ], [ 504501.697200000286102, 224338.003299999982119 ], [ 504231.597199999727309, 225990.900100000202656 ], [ 507629.997000000439584, 226615.201400000602007 ], [ 508626.602300000376999, 226415.798499999567866 ], [ 508838.896099999547005, 224932.003200000151992 ], [ 511131.303399999625981, 225358.101299999281764 ] ] ] } },
{ "type": "Feature", "properties": { "LAD": "Peterborough", "2023": 0.015911062906724512, "lad_cluster": "L" }, "geometry": { "type": "Polygon", "coordinates": [ [ [ 533246.099100000225008, 308906.795700000599027 ], [ 534704.699900000356138, 301457.597999999299645 ], [ 522976.29839999973774, 298283.796499999240041 ], [ 522287.200899999588728, 296296.5954 ], [ 522991.700199999846518, 295318.995200000703335 ], [ 522131.501199999824166, 295670.604499999433756 ], [ 520980.803999999538064, 294830.494999999180436 ], [ 519800.597699999809265, 295440.700300000607967 ], [ 519182.102699999697506, 293125.503100000321865 ], [ 517524.79590000025928, 292843.503799999132752 ], [ 515933.499099999666214, 291254.798599999397993 ], [ 513154.699099999852479, 295603.003900000825524 ], [ 513631.799599999561906, 296319.998700000345707 ], [ 512042.003399999812245, 297561.003399999812245 ], [ 509528.999499999918044, 297817.899900000542402 ], [ 508718.097699999809265, 299559.001499999314547 ], [ 507472.302000000141561, 299057.904899999499321 ], [ 503186.197700000368059, 298398.403699999675155 ], [ 502228.500799999572337, 299296.896500000730157 ], [ 503603.496700000017881, 303961.501299999654293 ], [ 501950.098100000061095, 305791.097599999979138 ], [ 504763.898299999535084, 307404.495799999684095 ], [ 507959.197599999606609, 306780.704299999400973 ], [ 511676.400899999774992, 308374.298100000247359 ], [ 512669.29590000025928, 309871.799499999731779 ], [ 515777.60149999987334, 309433.80489999987185 ], [ 517754.297199999913573, 307382.402100000530481 ], [ 520976.095999999903142, 309159.703299999237061 ], [ 522343.39919999986887, 307608.897199999541044 ], [ 523189.598100000061095, 308534.20240000076592 ], [ 525850.196899999864399, 307594.50139999948442 ], [ 528418.50040000025183, 309965.202800000086427 ], [ 529410.999699999578297, 309388.19789999909699 ], [ 531011.201100000180304, 310371.096599999815226 ], [ 533246.099100000225008, 308906.795700000599027 ] ] ] } },
{ "type": "Feature", "properties": { "LAD": "Southend-on-Sea", "2023": 0.016450381679389312, "lad_cluster": "L" }, "geometry": { "type": "Polygon", "coordinates": [ [ [ 593290.599999999627471, 187463.598400000482798 ], [ 593494.29839999973774, 186302.650800000876188 ], [ 595587.896599999628961, 186356.095499999821186 ], [ 595709.668499999679625, 186210.493300000205636 ], [ 593105.860000000335276, 183937.150000000372529 ], [ 585227.169999999925494, 185551.689999999478459 ], [ 583736.297799999825656, 185484.103099999949336 ], [ 583620.987700000405312, 185613.187000000849366 ], [ 582271.438400000333786, 185420.521500000730157 ], [ 582503.10010000038892, 189021.802400000393391 ], [ 582954.203900000080466, 189736.297900000587106 ], [ 585490.796900000423193, 189390.596799999475479 ], [ 593290.599999999627471, 187463.598400000482798 ] ] ] } },
{ "type": "Feature", "properties": { "LAD": "Thurrock", "2023": 0.021145320197044334, "lad_cluster": "L-M" }, "geometry": { "type": "MultiPolygon", "coordinates": [ [ [ [ 576891.628200000151992, 182723.872700000181794 ], [ 576944.144299999810755, 182389.585500000044703 ], [ 576554.535799999721348, 182717.769899999722838 ], [ 576891.628200000151992, 182723.872700000181794 ] ] ], [ [ [ 567767.296000000089407, 186964.201400000602007 ], [ 568434.296699999831617, 185707.801000000908971 ], [ 570754.498100000433624, 186738.895899999886751 ], [ 571137.39879999961704, 185975.704299999400973 ], [ 572386.401899999938905, 186145.995600000023842 ], [ 574100.445000000298023, 184722.44649999961257 ], [ 575062.200000000186265, 182715.5 ], [ 576433.46999999973923, 182355.550000000745058 ], [ 569576.218100000172853, 180814.039799999445677 ], [ 568247.400000000372529, 182295.599999999627471 ], [ 569163.49199999962002, 180721.25899999961257 ], [ 569848.849999999627471, 180510.070000000298023 ], [ 569764.73589999973774, 179999.959499999880791 ], [ 569174.370000000111759, 176419.679999999701977 ], [ 567215.830000000074506, 175521.980000000447035 ], [ 562744.400000000372529, 175193.0 ], [ 561107.75, 177570.28999999910593 ], [ 560000.011400000192225, 177366.185499999672174 ], [ 559682.049999999813735, 177307.599999999627471 ], [ 558585.200000000186265, 176070.199999999254942 ], [ 553651.631000000052154, 179075.199899999424815 ], [ 553794.597099999897182, 179779.198100000619888 ], [ 554880.60329999960959, 180182.402899999171495 ], [ 554622.900100000202656, 180976.045499999076128 ], [ 555681.0011, 181163.402000000700355 ], [ 555313.197100000455976, 182418.102900000289083 ], [ 556099.099999999627471, 183481.698100000619888 ], [ 556473.796900000423193, 182292.4989 ], [ 557157.098000000230968, 182311.803099999204278 ], [ 557223.396200000308454, 183903.297800000756979 ], [ 561956.69620000012219, 184981.898900000378489 ], [ 560412.2972999997437, 187750.496200000867248 ], [ 565233.497999999672174, 187905.901799999177456 ], [ 565870.000300000421703, 188078.902300000190735 ], [ 566020.497399999760091, 187022.304800000041723 ], [ 567767.296000000089407, 186964.201400000602007 ] ] ] ] } },
{ "type": "Feature", "properties": { "LAD": "Medway", "2023": 0.016651480637813212, "lad_cluster": "L" }, "geometry": { "type": "MultiPolygon", "coordinates": [ [ [ [ 581512.200400000438094, 170173.097799999639392 ], [ 582038.103400000371039, 169506.098699999973178 ], [ 580761.800900000147521, 169538.199500000104308 ], [ 581512.200400000438094, 170173.097799999639392 ] ] ], [ [ [ 579729.601700000464916, 170287.095200000330806 ], [ 578268.997399999760091, 170135.598500000312924 ], [ 578449.498200000263751, 170778.804400000721216 ], [ 579729.601700000464916, 170287.095200000330806 ] ] ], [ [ [ 580000.009499999694526, 178783.821699999272823 ], [ 581715.900000000372529, 178370.5 ], [ 584810.089999999850988, 178766.779999999329448 ], [ 586990.700000000186265, 176810.0 ], [ 585622.400000000372529, 178194.599999999627471 ], [ 587633.709999999962747, 178305.25 ], [ 589088.450000000186265, 176930.28999999910593 ], [ 589357.759999999776483, 175242.339999999850988 ], [ 588484.599999999627471, 174132.0 ], [ 586232.879999999888241, 173865.179999999701977 ], [ 585766.900000000372529, 175499.150000000372529 ], [ 584860.807300000451505, 175394.928400000557303 ], [ 583275.400000000372529, 175212.570000000298023 ], [ 582126.440000000409782, 174193.609999999403954 ], [ 581235.200000000186265, 172279.0 ], [ 582047.820000000298023, 173185.410000000149012 ], [ 582509.830000000074506, 172721.609999999403954 ], [ 581641.570000000298023, 171943.140000000596046 ], [ 580000.0011, 171445.157400000840425 ], [ 578381.589999999850988, 170954.199999999254942 ], [ 576207.618999999947846, 171226.372999999672174 ], [ 575086.400000000372529, 169816.25 ], [ 575626.540000000037253, 168136.609999999403954 ], [ 576570.879999999888241, 170972.390000000596046 ], [ 578259.599999999627471, 169306.650000000372529 ], [ 579999.998399999924004, 168693.193600000813603 ], [ 580626.540000000037253, 168472.349999999627471 ], [ 581136.839999999850988, 168945.339999999850988 ], [ 580779.089999999850988, 168508.609999999403954 ], [ 581876.230000000447035, 167659.080000000074506 ], [ 582364.879999999888241, 168713.550000000745058 ], [ 583249.504499999806285, 168831.546099999919534 ], [ 582855.197200000286102, 167690.398499999195337 ], [ 582696.496199999935925, 166617.09569999948144 ], [ 583516.302699999883771, 166328.898199999704957 ], [ 581314.797100000083447, 162568.804500000551343 ], [ 578650.603500000201166, 163080.797900000587106 ], [ 577337.602300000376999, 161827.596699999645352 ], [ 576032.301900000311434, 162541.802200000733137 ], [ 574622.00069999974221, 163409.104000000283122 ], [ 574381.302600000053644, 164711.801100000739098 ], [ 571071.199199999682605, 166163.195599999278784 ], [ 570984.700199999846518, 163026.503499999642372 ], [ 568528.001799999736249, 163757.704199999570847 ], [ 567240.197499999776483, 163330.796399999409914 ], [ 567304.203900000080466, 164278.794999999925494 ], [ 569251.497700000181794, 168247.598999999463558 ], [ 570784.402999999932945, 168671.097699999809265 ], [ 570656.398400000296533, 169439.597799999639392 ], [ 571757.79839999973774, 169474.39780000038445 ], [ 572221.20380000025034, 171120.396600000560284 ], [ 573192.298899999819696, 171418.101399999111891 ], [ 572998.003999999724329, 174523.802400000393391 ], [ 570829.566700000315905, 176121.590700000524521 ], [ 570587.099999999627471, 176683.859999999403954 ], [ 571513.450000000186265, 176812.480000000447035 ], [ 570836.269999999552965, 177086.019999999552965 ], [ 571495.46999999973923, 178855.939999999478459 ], [ 576866.740000000223517, 179538.560000000521541 ], [ 580000.009499999694526, 178783.821699999272823 ] ] ] ] } },
{ "type": "Feature", "properties": { "LAD": "Bracknell Forest", "2023": 0.027243401759530793, "lad_cluster": "L-M" }, "geometry": { "type": "Polygon", "coordinates": [ [ [ 492812.7977, 165900.300899999216199 ], [ 488139.299200000241399, 163641.497400000691414 ], [ 485406.902400000020862, 159918.603099999949336 ], [ 481058.902400000020862, 162174.097500000149012 ], [ 482683.303199999965727, 164140.904500000178814 ], [ 484402.200500000268221, 164328.300799999386072 ], [ 483458.503800000064075, 168044.896999999880791 ], [ 484079.101300000213087, 168449.801100000739098 ], [ 483497.60190000012517, 172036.804300000891089 ], [ 484659.89989999961108, 175115.902899999171495 ], [ 485922.598000000230968, 174139.502399999648333 ], [ 488715.497000000439584, 173788.802799999713898 ], [ 489396.299999999813735, 175024.899000000208616 ], [ 491171.502899999730289, 175035.895800000056624 ], [ 492309.601599999703467, 174042.900100000202656 ], [ 493413.104100000113249, 174468.498199999332428 ], [ 493084.901200000196695, 172551.896900000050664 ], [ 495273.503200000151992, 172355.70299999974668 ], [ 495278.499699999578297, 169270.096300000324845 ], [ 492118.200799999758601, 171117.497500000521541 ], [ 490749.298000000417233, 168793.302799999713898 ], [ 492812.7977, 165900.300899999216199 ] ] ] } },
{ "type": "Feature", "properties": { "LAD": "Reading", "2023": 0.020578125, "lad_cluster": "L-M" }, "geometry": { "type": "Polygon", "coordinates": [ [ [ 473102.20409999974072, 173916.29619999974966 ], [ 474563.195899999700487, 172341.097100000828505 ], [ 473398.201899999752641, 172436.300000000745058 ], [ 473551.502100000157952, 170563.096100000664592 ], [ 472290.399600000120699, 168658.451199999079108 ], [ 471475.197999999858439, 168361.29619999974966 ], [ 469541.096099999733269, 170181.195299999788404 ], [ 467219.699199999682605, 173080.495799999684095 ], [ 466165.296099999919534, 172920.301200000569224 ], [ 465889.103099999949336, 173913.197100000455976 ], [ 467007.900100000202656, 175580.300000000745058 ], [ 468618.201899999752641, 174607.898199999704957 ], [ 469644.200899999588728, 176625.400900000706315 ], [ 472471.502199999988079, 177640.700200000777841 ], [ 473635.296900000423193, 175644.10190000012517 ], [ 472675.002899999730289, 174557.602900000289083 ], [ 473102.20409999974072, 173916.29619999974966 ] ] ] } },
{ "type": "Feature", "properties": { "LAD": "West Berkshire", "2023": 0.028730684326710818, "lad_cluster": "H-M" }, "geometry": { "type": "Polygon", "coordinates": [ [ [ 453725.700400000438094, 182088.996899999678135 ], [ 455258.902499999850988, 182377.40430000051856 ], [ 455269.596300000324845, 181353.197499999776483 ], [ 459709.396800000220537, 183018.001000000163913 ], [ 459627.803700000047684, 180045.501800000667572 ], [ 461651.559999999590218, 179323.619999999180436 ], [ 462430.703999999910593, 177129.096699999645352 ], [ 463428.801599999889731, 176705.497899999842048 ], [ 465956.597199999727309, 177416.704299999400973 ], [ 467007.900100000202656, 175580.300000000745058 ], [ 465889.103099999949336, 173913.197100000455976 ], [ 466165.296099999919534, 172920.301200000569224 ], [ 467219.699199999682605, 173080.495799999684095 ], [ 469541.096099999733269, 170181.195299999788404 ], [ 468844.899799999780953, 166443.795299999415874 ], [ 470969.701500000432134, 164568.801999999210238 ], [ 470683.400000000372529, 163129.903899999335408 ], [ 466241.999900000169873, 162547.700500000268221 ], [ 463657.701000000350177, 165380.999500000849366 ], [ 461663.896800000220537, 164277.5954 ], [ 461659.098199999891222, 162748.303099999204278 ], [ 460075.997000000439584, 162365.202800000086427 ], [ 457408.703200000338256, 162349.397299999371171 ], [ 452222.29590000025928, 163930.704700000584126 ], [ 445378.400500000454485, 163316.700400000438094 ], [ 441089.5011, 163919.697799999266863 ], [ 439894.395999999716878, 162112.69510000012815 ], [ 438804.703999999910593, 161908.403500000014901 ], [ 439824.502600000239909, 159869.996999999508262 ], [ 435050.801900000311434, 159039.504699999466538 ], [ 435913.499099999666214, 161081.500199999660254 ], [ 434869.501199999824166, 162029.098999999463558 ], [ 435218.498200000263751, 163521.401799999177456 ], [ 431013.698400000110269, 166376.904400000348687 ], [ 431185.797600000165403, 167986.103800000622869 ], [ 429925.80379999987781, 168593.999800000339746 ], [ 430334.198200000450015, 169315.503299999982119 ], [ 433009.798899999819696, 169541.898499999195337 ], [ 433175.503999999724329, 172162.198400000110269 ], [ 429094.503800000064075, 177323.501000000163913 ], [ 428907.299700000323355, 180748.000800000503659 ], [ 429143.89989999961108, 182093.195699999108911 ], [ 430948.999499999918044, 183925.151300000026822 ], [ 432621.097799999639392, 183123.60080000013113 ], [ 433867.198599999770522, 183653.399100000038743 ], [ 436810.603000000119209, 181209.998500000685453 ], [ 437241.102400000207126, 182315.30210000090301 ], [ 438393.498100000433624, 182091.396199999377131 ], [ 439858.703099999576807, 183122.801000000908971 ], [ 440132.397900000214577, 182031.203400000929832 ], [ 441364.300800000317395, 183316.795399999246001 ], [ 442832.300900000147521, 182571.598799999803305 ], [ 443962.096900000236928, 183920.402699999511242 ], [ 445698.498499999754131, 182959.097799999639392 ], [ 446626.900600000284612, 185194.89780000038445 ], [ 451374.002799999900162, 182357.400100000202656 ], [ 453725.700400000438094, 182088.996899999678135 ] ] ] } },
{ "type": "Feature", "properties": { "LAD": "Milton Keynes", "2023": 0.029755555555555556, "lad_cluster": "H-M" }, "geometry": { "type": "Polygon", "coordinates": [ [ [ 496530.396800000220537, 246752.097300000488758 ], [ 491372.401999999769032, 239759.598899999633431 ], [ 493173.853099999949336, 238517.504399999976158 ], [ 493396.853099999949336, 237054.803099999204278 ], [ 492665.796500000171363, 236420.104800000786781 ], [ 493199.49930000025779, 235581.005000000819564 ], [ 491972.29619999974966, 234321.2956000007689 ], [ 493128.196000000461936, 231282.295499999076128 ], [ 492633.096599999815226, 230939.403599999845028 ], [ 488461.697599999606609, 233153.599799999967217 ], [ 488428.296799999661744, 231824.700200000777841 ], [ 486627.896999999880791, 230902.304300000891089 ], [ 485113.196899999864399, 232622.501900000497699 ], [ 482252.300800000317395, 232570.696699999272823 ], [ 481094.496399999596179, 235529.099799999967217 ], [ 477511.299999999813735, 238583.195599999278784 ], [ 478787.800400000065565, 239766.096999999135733 ], [ 478068.402300000190735, 240892.704500000923872 ], [ 479652.196100000292063, 241239.695199999958277 ], [ 480191.7034, 242151.604199999943376 ], [ 479109.003200000151992, 244310.496200000867248 ], [ 477530.997399999760091, 245234.501700000837445 ], [ 477379.2966, 246535.499299999326468 ], [ 476309.203099999576807, 246792.195800000801682 ], [ 476719.502000000327826, 248147.097999999299645 ], [ 480303.201399999670684, 248902.201799999922514 ], [ 480025.903500000014901, 250129.60050000064075 ], [ 481254.697900000028312, 250014.803400000557303 ], [ 481669.803700000047684, 251635.499399999156594 ], [ 482740.301300000399351, 251024.704299999400973 ], [ 483673.502000000327826, 252976.495600000023842 ], [ 485608.403500000014901, 252803.095200000330806 ], [ 488587.797500000335276, 255602.603900000452995 ], [ 491131.703999999910593, 256034.000399999320507 ], [ 493941.101300000213087, 254585.705000000074506 ], [ 493776.496899999678135, 251620.803700000047684 ], [ 493089.304100000299513, 251368.495899999514222 ], [ 493482.197700000368059, 249871.804300000891089 ], [ 495423.703499999828637, 249309.495300000533462 ], [ 496530.396800000220537, 246752.097300000488758 ] ] ] } },
{ "type": "Feature", "properties": { "LAD": "Slough", "2023": 0.023333333333333334, "lad_cluster": "L" }, "geometry": { "type": "Polygon", "coordinates": [ [ [ 504919.2023, 178392.095000000670552 ], [ 503611.197599999606609, 175520.397099999710917 ], [ 502587.902999999932945, 175761.398199999704957 ], [ 501859.249900000169873, 177444.296499999240041 ], [ 500018.197800000198185, 178567.504899999126792 ], [ 499682.697999999858439, 177907.903699999675155 ], [ 497229.099799999967217, 179079.998199999332428 ], [ 496744.199500000104308, 178508.601800000295043 ], [ 495423.299499999731779, 179280.400900000706315 ], [ 494342.701799999922514, 178838.997199999168515 ], [ 493149.896999999880791, 179292.597400000318885 ], [ 493055.202499999664724, 181910.098099999129772 ], [ 495073.502799999900162, 183109.804700000211596 ], [ 497928.602500000037253, 181359.7956000007689 ], [ 499474.798799999989569, 182536.198899999260902 ], [ 498939.100700000301003, 182116.199100000783801 ], [ 499421.2966, 180119.700600000098348 ], [ 502320.796000000089407, 179981.00029999949038 ], [ 502020.997399999760091, 178182.595100000500679 ], [ 504919.2023, 178392.095000000670552 ] ] ] } },
{ "type": "Feature", "properties": { "LAD": "Windsor and Maidenhead", "2023": 0.037872860635696823, "lad_cluster": "H-M" }, "geometry": { "type": "Polygon", "coordinates": [ [ [ 494342.701799999922514, 178838.997199999168515 ], [ 495423.299499999731779, 179280.400900000706315 ], [ 496744.199500000104308, 178508.601800000295043 ], [ 497229.099799999967217, 179079.998199999332428 ], [ 499682.697999999858439, 177907.903699999675155 ], [ 500018.197800000198185, 178567.504899999126792 ], [ 501859.249900000169873, 177444.296499999240041 ], [ 502587.902999999932945, 175761.398199999704957 ], [ 501489.298100000247359, 174217.900000000372529 ], [ 502779.798600000329316, 171734.900699999183416 ], [ 499346.200600000098348, 173414.199999999254942 ], [ 497819.198800000362098, 172344.796099999919534 ], [ 496215.798299999907613, 166832.903899999335408 ], [ 496383.997499999590218, 165851.704800000414252 ], [ 492812.7977, 165900.300899999216199 ], [ 490749.298000000417233, 168793.302799999713898 ], [ 492118.200799999758601, 171117.497500000521541 ], [ 495278.499699999578297, 169270.096300000324845 ], [ 495273.503200000151992, 172355.70299999974668 ], [ 493084.901200000196695, 172551.896900000050664 ], [ 493413.104100000113249, 174468.498199999332428 ], [ 492309.601599999703467, 174042.900100000202656 ], [ 491171.502899999730289, 175035.895800000056624 ], [ 489396.299999999813735, 175024.899000000208616 ], [ 488715.497000000439584, 173788.802799999713898 ], [ 485922.598000000230968, 174139.502399999648333 ], [ 484659.89989999961108, 175115.902899999171495 ], [ 483497.60190000012517, 172036.804300000891089 ], [ 482238.399699999950826, 172239.79619999974966 ], [ 481112.396399999968708, 174547.495600000023842 ], [ 481928.698699999600649, 175506.5011 ], [ 481375.702399999834597, 177106.903000000864267 ], [ 482171.598199999891222, 179363.197200000286102 ], [ 479604.498399999924004, 181417.599099999293685 ], [ 480346.100399999879301, 183507.800799999386072 ], [ 483785.898699999786913, 184297.604699999094009 ], [ 485091.396900000050664, 186078.504899999126792 ], [ 486238.903300000354648, 185838.80350000038743 ], [ 488925.201899999752641, 187298.59569999948144 ], [ 489395.79700000025332, 185873.703500000759959 ], [ 490448.402800000272691, 185952.0011 ], [ 490830.396399999968708, 185026.096200000494719 ], [ 490091.300900000147521, 179927.695599999278784 ], [ 493685.603400000371039, 177143.302600000053644 ], [ 494938.003399999812245, 177932.796599999070168 ], [ 494342.701799999922514, 178838.997199999168515 ] ] ] } },
{ "type": "Feature", "properties": { "LAD": "Wokingham", "2023": 0.037274549098196393, "lad_cluster": "H-M" }, "geometry": { "type": "Polygon", "coordinates": [ [ [ 480346.100399999879301, 183507.800799999386072 ], [ 479604.498399999924004, 181417.599099999293685 ], [ 482171.598199999891222, 179363.197200000286102 ], [ 481375.702399999834597, 177106.903000000864267 ], [ 481928.698699999600649, 175506.5011 ], [ 481112.396399999968708, 174547.495600000023842 ], [ 482238.399699999950826, 172239.79619999974966 ], [ 483497.60190000012517, 172036.804300000891089 ], [ 484079.101300000213087, 168449.801100000739098 ], [ 483458.503800000064075, 168044.896999999880791 ], [ 484402.200500000268221, 164328.300799999386072 ], [ 482683.303199999965727, 164140.904500000178814 ], [ 481058.902400000020862, 162174.097500000149012 ], [ 478238.596800000406802, 162098.998999999836087 ], [ 475024.597799999639392, 163543.495500000193715 ], [ 470645.101700000464916, 162796.499299999326468 ], [ 470683.400000000372529, 163129.903899999335408 ], [ 470969.701500000432134, 164568.801999999210238 ], [ 468844.899799999780953, 166443.795299999415874 ], [ 469541.096099999733269, 170181.195299999788404 ], [ 471475.197999999858439, 168361.29619999974966 ], [ 472290.399600000120699, 168658.451199999079108 ], [ 473551.502100000157952, 170563.096100000664592 ], [ 473398.201899999752641, 172436.300000000745058 ], [ 474563.195899999700487, 172341.097100000828505 ], [ 473102.20409999974072, 173916.29619999974966 ], [ 474996.902700000442564, 174880.200300000607967 ], [ 476883.001699999906123, 178101.998199999332428 ], [ 478505.559999999590218, 178899.890000000596046 ], [ 477902.000500000081956, 181103.399000000208616 ], [ 476379.896200000308454, 182545.896099999547005 ], [ 476591.703599999658763, 183461.404100000858307 ], [ 477752.19579999987036, 185399.499399999156594 ], [ 480346.100399999879301, 183507.800799999386072 ] ] ] } },
{ "type": "Feature", "properties": { "LAD": "Brighton and Hove", "2023": 0.024726651480637813, "lad_cluster": "H-M" }, "geometry": { "type": "Polygon", "coordinates": [ [ [ 531277.796900000423193, 111339.898600000888109 ], [ 531282.496600000187755, 110391.000199999660254 ], [ 532244.299499999731779, 109895.002199999988079 ], [ 533939.599499999545515, 110440.995899999514222 ], [ 534839.300499999895692, 109927.302999999374151 ], [ 535739.801400000229478, 106404.101500000804663 ], [ 538316.498399999924004, 106471.302200000733137 ], [ 537731.099100000225008, 104295.595000000670552 ], [ 539529.899299999698997, 104344.101099999621511 ], [ 539862.397900000214577, 103579.100099999457598 ], [ 538325.978099999949336, 101777.97069999948144 ], [ 538319.747100000269711, 101780.125600000843406 ], [ 538016.912100000306964, 101848.792700000107288 ], [ 534493.720099999569356, 102980.013599999248981 ], [ 534538.199400000274181, 102637.581800000742078 ], [ 533221.699699999764562, 102936.094699999317527 ], [ 533229.117999999783933, 103216.251000000163913 ], [ 527386.6579, 104259.175300000235438 ], [ 525737.5455, 104633.107300000265241 ], [ 525682.323599999770522, 104638.099099999293685 ], [ 523604.003100000321865, 108612.299399999901652 ], [ 523996.599999999627471, 109075.196900000795722 ], [ 524849.996799999848008, 110241.003200000151992 ], [ 527618.69649999961257, 109239.0 ], [ 527938.39879999961704, 111444.698599999770522 ], [ 528898.602099999785423, 111918.302999999374151 ], [ 528964.801699999719858, 110627.102600000798702 ], [ 531277.796900000423193, 111339.898600000888109 ] ] ] } },
{ "type": "Feature", "properties": { "LAD": "Portsmouth", "2023": 0.011887287024901704, "lad_cluster": "L" }, "geometry": { "type": "MultiPolygon", "coordinates": [ [ [ [ 464020.650000000372529, 102122.5 ], [ 463398.18099999986589, 101946.029999999329448 ], [ 463739.337000000290573, 102733.824999999254942 ], [ 464020.650000000372529, 102122.5 ] ] ], [ [ [ 467404.900000000372529, 104009.529999999329448 ], [ 467455.725499999709427, 100000.001900000497699 ], [ 467462.945000000298023, 99430.466000000014901 ], [ 468189.511300000362098, 100000.03830000013113 ], [ 468357.035000000149012, 100131.364000000059605 ], [ 468387.965800000354648, 100000.042300000786781 ], [ 468549.029000000096858, 99316.222999999299645 ], [ 464354.788499999791384, 97967.549300000071526 ], [ 463873.845599999651313, 98406.300400000065565 ], [ 462904.450000000186265, 99365.0 ], [ 462833.233099999837577, 100000.006300000473857 ], [ 462699.378999999724329, 101193.51799999922514 ], [ 464129.71999999973923, 101451.910000000149012 ], [ 463876.931900000199676, 101752.535299999639392 ], [ 464158.052299999631941, 102278.395700000226498 ], [ 463910.004900000058115, 102999.386700000613928 ], [ 463468.650999999605119, 103403.137000000104308 ], [ 464580.799999999813735, 103209.199999999254942 ], [ 465173.5, 104571.949999999254942 ], [ 467404.900000000372529, 104009.529999999329448 ] ] ], [ [ [ 459460.064000000245869, 104647.916999999433756 ], [ 459460.094600000418723, 104561.350400000810623 ], [ 459152.944600000046194, 104623.140699999406934 ], [ 459460.064000000245869, 104647.916999999433756 ] ] ], [ [ [ 459634.689000000245869, 105382.904999999329448 ], [ 458454.156999999657273, 104822.510999999940395 ], [ 458450.543700000271201, 104917.579700000584126 ], [ 459634.689000000245869, 105382.904999999329448 ] ] ], [ [ [ 459634.689000000245869, 105382.904999999329448 ], [ 462171.766900000162423, 104561.92200000025332 ], [ 462140.849999999627471, 104367.550000000745058 ], [ 459999.979399999603629, 105234.909900000318885 ], [ 459634.689000000245869, 105382.904999999329448 ] ] ], [ [ [ 468895.697599999606609, 106298.601700000464916 ], [ 468833.13219999987632, 104016.135099999606609 ], [ 468768.70299999974668, 103443.189999999478459 ], [ 467957.247000000439584, 104431.678999999538064 ], [ 465018.571999999694526, 104604.646999999880791 ], [ 464281.200000000186265, 103609.599999999627471 ], [ 463025.052000000141561, 104644.229000000283122 ], [ 463267.411999999545515, 105557.380000000819564 ], [ 462476.576899999752641, 105263.051799999549985 ], [ 462326.098899999633431, 106902.098899999633431 ], [ 466676.294999999925494, 106763.176699999719858 ], [ 468895.697599999606609, 106298.601700000464916 ] ] ] ] } },
{ "type": "Feature", "properties": { "LAD": "Southampton", "2023": 0.012860147213459516, "lad_cluster": "L" }, "geometry": { "type": "Polygon", "coordinates": [ [ [ 443658.596199999563396, 116637.402200000360608 ], [ 445435.299700000323355, 115930.204600000753999 ], [ 445217.39919999986887, 114783.902799999341369 ], [ 446955.400399999693036, 113592.803700000047684 ], [ 447774.596699999645352, 111495.104199999943376 ], [ 444919.958599999547005, 109000.437100000679493 ], [ 444760.250599999912083, 109141.077299999073148 ], [ 443399.700000000186265, 110411.25 ], [ 443348.950000000186265, 111794.699999999254942 ], [ 444267.349999999627471, 112707.099999999627471 ], [ 443947.299999999813735, 112544.099999999627471 ], [ 443129.0, 112116.349999999627471 ], [ 442778.900000000372529, 109458.199999999254942 ], [ 442362.78000000026077, 110738.029999999329448 ], [ 439999.969100000336766, 112138.578199999406934 ], [ 439283.099999999627471, 112563.5 ], [ 438976.900000000372529, 111737.400000000372529 ], [ 437701.191100000403821, 112456.606100000441074 ], [ 437029.896599999628961, 114002.19789999909699 ], [ 436847.460799999535084, 114488.347999999299645 ], [ 438763.503399999812245, 116864.697100000455976 ], [ 440583.996399999596179, 116580.79839999973774 ], [ 441807.002799999900162, 117579.60249999910593 ], [ 443658.596199999563396, 116637.402200000360608 ] ] ] } },
{ "type": "Feature", "properties": { "LAD": "Central Bedfordshire", "2023": 0.026042296072507552, "lad_cluster": "L-M" }, "geometry": { "type": "Polygon", "coordinates": [ [ [ 519753.303999999538064, 255455.79590000025928 ], [ 519028.802199999801815, 254551.504699999466538 ], [ 522090.300599999725819, 252659.996200000867248 ], [ 520884.699500000104308, 251071.600899999961257 ], [ 525228.296699999831617, 250597.796499999240041 ], [ 526390.198900000192225, 251173.101800000295043 ], [ 527085.702800000086427, 250500.404400000348687 ], [ 526366.570700000040233, 244063.172900000587106 ], [ 525375.899699999950826, 241777.601199999451637 ], [ 523836.802400000393391, 241984.502000000327826 ], [ 522226.599700000137091, 239087.801200000569224 ], [ 523551.498599999584258, 236125.199200000613928 ], [ 520641.602099999785423, 234852.10359999909997 ], [ 520410.897099999710917, 233294.999399999156594 ], [ 518870.497100000269711, 232650.80379999987781 ], [ 518003.199099999852479, 235071.800699999555945 ], [ 517062.998300000093877, 235119.597100000828505 ], [ 516053.200899999588728, 232861.403500000014901 ], [ 512230.798799999989569, 232957.79590000025928 ], [ 513491.30379999987781, 231585.198799999430776 ], [ 513459.60149999987334, 230072.10190000012517 ], [ 511843.198499999940395, 228944.304700000211596 ], [ 511222.600999999791384, 229380.899800000712276 ], [ 511388.697800000198185, 232293.196100000292063 ], [ 510589.297899999655783, 232171.200999999418855 ], [ 509715.403800000436604, 227193.196000000461936 ], [ 511131.303399999625981, 225358.101299999281764 ], [ 508838.896099999547005, 224932.003200000151992 ], [ 508626.602300000376999, 226415.798499999567866 ], [ 507629.997000000439584, 226615.201400000602007 ], [ 504231.597199999727309, 225990.900100000202656 ], [ 504501.697200000286102, 224338.003299999982119 ], [ 502891.502700000070035, 223505.601500000804663 ], [ 506419.300499999895692, 221540.20409999974072 ], [ 508723.003499999642372, 218503.703299999237061 ], [ 510537.296299999579787, 220326.801500000059605 ], [ 512340.598299999721348, 220092.498500000685453 ], [ 513353.10010000038892, 220771.70409999974072 ], [ 514471.501299999654293, 218081.104199999943376 ], [ 512849.850499999709427, 217209.853900000452995 ], [ 512188.798299999907613, 215762.398000000044703 ], [ 509990.797100000083447, 216979.799300000071526 ], [ 508821.202200000174344, 218022.201099999248981 ], [ 507035.00040000025183, 217694.095100000500679 ], [ 505439.003899999894202, 218562.496500000357628 ], [ 504902.398900000378489, 218264.901699999347329 ], [ 505409.503100000321865, 217422.302899999544024 ], [ 503319.899600000120699, 216413.901499999687076 ], [ 502698.799100000411272, 215188.302300000563264 ], [ 503336.70299999974668, 214040.400900000706315 ], [ 502157.60149999987334, 212863.297900000587106 ], [ 499772.60219999961555, 215220.503100000321865 ], [ 500465.096599999815226, 214990.099099999293685 ], [ 500864.701799999922514, 215764.997300000861287 ], [ 497615.39740000013262, 220030.196399999782443 ], [ 495068.803100000135601, 221668.097500000149012 ], [ 492871.296400000341237, 221772.097699999809265 ], [ 491396.502299999818206, 223409.598999999463558 ], [ 490042.10259999986738, 223206.896999999880791 ], [ 489373.89809999987483, 224192.704900000244379 ], [ 492633.096599999815226, 230939.403599999845028 ], [ 493128.196000000461936, 231282.295499999076128 ], [ 491972.29619999974966, 234321.2956000007689 ], [ 493199.49930000025779, 235581.005000000819564 ], [ 492665.796500000171363, 236420.104800000786781 ], [ 493396.853099999949336, 237054.803099999204278 ], [ 493173.853099999949336, 238517.504399999976158 ], [ 491372.401999999769032, 239759.598899999633431 ], [ 496530.396800000220537, 246752.097300000488758 ], [ 497131.099000000394881, 246080.299599999561906 ], [ 496738.601099999621511, 245288.296299999579787 ], [ 500077.603500000201166, 243588.302899999544024 ], [ 502362.301699999719858, 240621.302200000733137 ], [ 502920.302699999883771, 242971.799399999901652 ], [ 504819.997700000181794, 244395.901799999177456 ], [ 507008.797600000165403, 241701.403000000864267 ], [ 509554.798299999907613, 242407.600899999961257 ], [ 510785.497299999929965, 243141.500800000503659 ], [ 510988.902999999932945, 245136.699699999764562 ], [ 513431.098299999721348, 247694.397600000724196 ], [ 512245.7966, 250806.796700000762939 ], [ 513257.102800000458956, 251030.502599999308586 ], [ 514887.200899999588728, 253606.895099999383092 ], [ 515957.401499999687076, 253272.300899999216199 ], [ 517047.299700000323355, 256120.595599999651313 ], [ 519753.303999999538064, 255455.79590000025928 ] ] ] } },
{ "type": "Feature", "properties": { "LAD": "Bedford", "2023": 0.022925764192139739, "lad_cluster": "L-M" }, "geometry": { "type": "Polygon", "coordinates": [ [ [ 519753.303999999538064, 255455.79590000025928 ], [ 517047.299700000323355, 256120.595599999651313 ], [ 515957.401499999687076, 253272.300899999216199 ], [ 514887.200899999588728, 253606.895099999383092 ], [ 513257.102800000458956, 251030.502599999308586 ], [ 512245.7966, 250806.796700000762939 ], [ 513431.098299999721348, 247694.397600000724196 ], [ 510988.902999999932945, 245136.699699999764562 ], [ 510785.497299999929965, 243141.500800000503659 ], [ 509554.798299999907613, 242407.600899999961257 ], [ 507008.797600000165403, 241701.403000000864267 ], [ 504819.997700000181794, 244395.901799999177456 ], [ 502920.302699999883771, 242971.799399999901652 ], [ 502362.301699999719858, 240621.302200000733137 ], [ 500077.603500000201166, 243588.302899999544024 ], [ 496738.601099999621511, 245288.296299999579787 ], [ 497131.099000000394881, 246080.299599999561906 ], [ 496530.396800000220537, 246752.097300000488758 ], [ 495423.703499999828637, 249309.495300000533462 ], [ 493482.197700000368059, 249871.804300000891089 ], [ 493089.304100000299513, 251368.495899999514222 ], [ 493776.496899999678135, 251620.803700000047684 ], [ 493941.101300000213087, 254585.705000000074506 ], [ 491131.703999999910593, 256034.000399999320507 ], [ 493169.701700000092387, 259663.701400000602007 ], [ 491970.201899999752641, 264199.802999999374151 ], [ 495381.200199999846518, 265434.099600000306964 ], [ 498005.001299999654293, 262666.601800000295043 ], [ 499618.304100000299513, 262988.599700000137091 ], [ 500321.896399999968708, 264597.199200000613928 ], [ 499542.696899999864399, 266755.601399999111891 ], [ 501390.299700000323355, 269547.502199999988079 ], [ 500989.597900000400841, 269872.599099999293685 ], [ 504689.395999999716878, 270534.999500000849366 ], [ 506705.000099999830127, 269634.2972999997437 ], [ 506770.103099999949336, 267653.504300000146031 ], [ 507752.700000000186265, 266371.901200000196695 ], [ 510953.102900000289083, 265944.403599999845028 ], [ 511163.896200000308454, 265173.604199999943376 ], [ 510476.200400000438094, 264894.004200000315905 ], [ 511114.796799999661744, 260665.704600000753999 ], [ 513399.198200000450015, 260455.9046 ], [ 513202.800800000317395, 261700.698300000280142 ], [ 513761.403699999675155, 261825.602600000798702 ], [ 516637.800499999895692, 261629.298800000920892 ], [ 517164.899000000208616, 261281.29839999973774 ], [ 516506.299999999813735, 258284.596200000494719 ], [ 518860.899799999780953, 258271.499900000169873 ], [ 520357.098100000061095, 256118.296299999579787 ], [ 519753.303999999538064, 255455.79590000025928 ] ] ] } },
{ "type": "Feature", "properties": { "LAD": "Buckinghamshire", "2023": 0.035053242981606968, "lad_cluster": "H-M" }, "geometry": { "type": "Polygon", "coordinates": [ [ [ 477511.299999999813735, 238583.195599999278784 ], [ 481094.496399999596179, 235529.099799999967217 ], [ 482252.300800000317395, 232570.696699999272823 ], [ 485113.196899999864399, 232622.501900000497699 ], [ 486627.896999999880791, 230902.304300000891089 ], [ 488428.296799999661744, 231824.700200000777841 ], [ 488461.697599999606609, 233153.599799999967217 ], [ 492633.096599999815226, 230939.403599999845028 ], [ 489373.89809999987483, 224192.704900000244379 ], [ 490042.10259999986738, 223206.896999999880791 ], [ 491396.502299999818206, 223409.598999999463558 ], [ 492871.296400000341237, 221772.097699999809265 ], [ 495068.803100000135601, 221668.097500000149012 ], [ 497615.39740000013262, 220030.196399999782443 ], [ 500864.701799999922514, 215764.997300000861287 ], [ 500465.096599999815226, 214990.099099999293685 ], [ 499772.60219999961555, 215220.503100000321865 ], [ 499280.899699999950826, 215585.698599999770522 ], [ 497872.395899999886751, 212979.504599999636412 ], [ 494321.198699999600649, 214362.498700000345707 ], [ 491967.299700000323355, 213858.802899999544024 ], [ 489970.60149999987334, 216637.39750000089407 ], [ 490552.496700000017881, 217552.2956000007689 ], [ 489874.299200000241399, 218529.595899999141693 ], [ 488424.0011, 218390.095799999311566 ], [ 486504.501500000245869, 216670.698000000789762 ], [ 488032.401999999769032, 214048.098699999973178 ], [ 489057.403199999593198, 214332.597300000488758 ], [ 490745.497000000439584, 212098.396800000220537 ], [ 490430.403800000436604, 211219.798299999907613 ], [ 491899.203700000420213, 208334.004399999976158 ], [ 495853.403099999763072, 206323.599799999967217 ], [ 497676.600499999709427, 206880.200500000268221 ], [ 498503.398699999786913, 205211.098300000652671 ], [ 499976.098500000312924, 204911.803899999707937 ], [ 500223.499800000339746, 203695.702099999412894 ], [ 499364.100599999539554, 202436.802400000393391 ], [ 500723.496799999848008, 200788.004399999976158 ], [ 500431.399100000038743, 199208.396500000730157 ], [ 502121.100700000301003, 199180.104599999263883 ], [ 503466.603900000452995, 198202.204500000923872 ], [ 502379.401899999938905, 197620.301100000739098 ], [ 502277.798000000417233, 196544.898900000378489 ], [ 501296.602800000458956, 196772.903699999675155 ], [ 501183.002299999818206, 194258.003599999472499 ], [ 502556.200799999758601, 190258.698400000110269 ], [ 503946.103699999861419, 190047.398800000548363 ], [ 505700.397099999710917, 185577.698300000280142 ], [ 504439.801500000059605, 183254.903200000524521 ], [ 505366.999800000339746, 179778.698200000450015 ], [ 504919.2023, 178392.095000000670552 ], [ 502020.997399999760091, 178182.595100000500679 ], [ 502320.796000000089407, 179981.00029999949038 ], [ 499421.2966, 180119.700600000098348 ], [ 498939.100700000301003, 182116.199100000783801 ], [ 499474.798799999989569, 182536.198899999260902 ], [ 497928.602500000037253, 181359.7956000007689 ], [ 495073.502799999900162, 183109.804700000211596 ], [ 493055.202499999664724, 181910.098099999129772 ], [ 493149.896999999880791, 179292.597400000318885 ], [ 494342.701799999922514, 178838.997199999168515 ], [ 494938.003399999812245, 177932.796599999070168 ], [ 493685.603400000371039, 177143.302600000053644 ], [ 490091.300900000147521, 179927.695599999278784 ], [ 490830.396399999968708, 185026.096200000494719 ], [ 490448.402800000272691, 185952.0011 ], [ 489395.79700000025332, 185873.703500000759959 ], [ 488925.201899999752641, 187298.59569999948144 ], [ 486238.903300000354648, 185838.80350000038743 ], [ 485091.396900000050664, 186078.504899999126792 ], [ 483785.898699999786913, 184297.604699999094009 ], [ 480346.100399999879301, 183507.800799999386072 ], [ 477752.19579999987036, 185399.499399999156594 ], [ 476591.703599999658763, 183461.404100000858307 ], [ 476240.089999999850988, 184713.400000000372529 ], [ 473668.349999999627471, 186342.849999999627471 ], [ 473434.28000000026077, 187935.849999999627471 ], [ 475111.03000000026077, 189533.330000000074506 ], [ 473290.730000000447035, 190095.650000000372529 ], [ 473578.009999999776483, 191528.640000000596046 ], [ 472771.997600000351667, 192754.004100000485778 ], [ 473828.297199999913573, 193636.001599999144673 ], [ 472688.903900000266731, 195181.599199999123812 ], [ 474311.803999999538064, 195283.300100000575185 ], [ 473946.69620000012219, 196771.304099999368191 ], [ 474935.996399999596179, 197623.700099999085069 ], [ 477710.401700000278652, 197218.895999999716878 ], [ 476300.702399999834597, 198089.096899999305606 ], [ 477537.700699999928474, 198604.499399999156594 ], [ 476489.497800000011921, 199885.302799999713898 ], [ 476886.299599999561906, 202861.900699999183416 ], [ 474370.919999999925494, 205993.230000000447035 ], [ 472278.964999999850988, 207091.074999999254942 ], [ 470506.798999999649823, 207382.696699999272823 ], [ 470070.089999999850988, 206414.730000000447035 ], [ 467061.19620000012219, 207022.399800000712276 ], [ 467035.298499999567866, 205580.402599999681115 ], [ 465997.698800000362098, 205530.096999999135733 ], [ 463538.296000000089407, 206828.295399999246001 ], [ 463340.002299999818206, 209491.403100000694394 ], [ 461743.403900000266731, 209595.403300000354648 ], [ 460541.496600000187755, 210976.89780000038445 ], [ 460430.699500000104308, 212458.30379999987781 ], [ 461437.297799999825656, 213559.898499999195337 ], [ 459306.699799999594688, 215468.10219999961555 ], [ 460606.896399999968708, 216668.49860000051558 ], [ 463601.898400000296533, 214916.00029999949038 ], [ 465745.300999999977648, 216118.096200000494719 ], [ 464715.699000000022352, 216584.502699999138713 ], [ 464497.097699999809265, 219314.801100000739098 ], [ 463593.298799999989569, 220196.898600000888109 ], [ 464172.398900000378489, 221375.801200000569224 ], [ 462473.998800000175834, 222096.804800000041723 ], [ 463415.799100000411272, 224698.800000000745058 ], [ 462905.0011, 225295.699100000783801 ], [ 465072.998700000345707, 228139.095200000330806 ], [ 463406.902700000442564, 227606.897600000724196 ], [ 462272.901700000278652, 229157.30379999987781 ], [ 465097.000099999830127, 234201.199999999254942 ], [ 460619.898900000378489, 235588.003000000491738 ], [ 459335.903800000436604, 236330.900299999862909 ], [ 460312.300400000065565, 238890.397700000554323 ], [ 464397.25, 240898.003000000491738 ], [ 466753.103000000119209, 241040.002399999648333 ], [ 465733.60120000038296, 242136.198599999770522 ], [ 466827.902200000360608, 242370.101600000634789 ], [ 470845.497899999842048, 241894.797700000926852 ], [ 471920.497200000099838, 243091.894999999552965 ], [ 475162.801500000059605, 236430.201899999752641 ], [ 476237.099999999627471, 237596.698000000789762 ], [ 477107.597099999897182, 237433.304800000041723 ], [ 477511.299999999813735, 238583.195599999278784 ] ] ] } },
{ "type": "Feature", "properties": { "LAD": "Isle of Wight", "2023": 0.017257142857142856, "lad_cluster": "L-M" }, "geometry": { "type": "Polygon", "coordinates": [ [ [ 448598.875300000421703, 96622.737700000405312 ], [ 449741.927299999631941, 96035.520899999886751 ], [ 449826.495299999602139, 96059.097699999809265 ], [ 450702.75, 92514.570000000298023 ], [ 450073.571299999952316, 96127.980100000277162 ], [ 451254.799999999813735, 96457.2956000007689 ], [ 453160.446000000461936, 94966.91499999910593 ], [ 453546.981999999843538, 93488.665999999269843 ], [ 454078.334999999962747, 94021.120999999344349 ], [ 454576.669200000353158, 93830.828199999406934 ], [ 455392.045699999667704, 93136.64809999987483 ], [ 455376.489799999631941, 93107.854699999094009 ], [ 455427.72719999961555, 93106.270300000905991 ], [ 455527.011099999770522, 93021.74379999935627 ], [ 455940.206699999980628, 93090.423100000247359 ], [ 459759.080000000074506, 92972.334000000730157 ], [ 460000.033099999651313, 92871.529100000858307 ], [ 463013.725999999791384, 91610.723999999463558 ], [ 463939.563000000081956, 88695.448999999091029 ], [ 463451.980000000447035, 89300.029999999329448 ], [ 463079.0, 88586.5 ], [ 464654.164200000464916, 88697.241399999707937 ], [ 465765.150799999944866, 87960.901000000536442 ], [ 465775.240000000223517, 87952.059000000357628 ], [ 463805.997999999672174, 85421.907999999821186 ], [ 461464.629999999888241, 85100.199999999254942 ], [ 460000.034900000318885, 84035.500199999660254 ], [ 459456.950000000186265, 83640.699999999254942 ], [ 458389.574300000444055, 80000.015100000426173 ], [ 457750.419999999925494, 77819.939999999478459 ], [ 449573.678399999625981, 75326.627299999818206 ], [ 446443.660899999551475, 78128.122400000691414 ], [ 444390.93030000012368, 80000.018200000748038 ], [ 443315.400000000372529, 80980.800000000745058 ], [ 439999.998700000345707, 82440.885299999266863 ], [ 439120.299999999813735, 82828.300000000745058 ], [ 436533.700000000186265, 85360.199999999254942 ], [ 429318.199000000022352, 84910.712999999523163 ], [ 432016.190000000409782, 86611.800000000745058 ], [ 433839.519000000320375, 89819.357799999415874 ], [ 433960.251400000415742, 89831.574599999934435 ], [ 435291.320000000298023, 89805.009999999776483 ], [ 434719.950000000186265, 89690.869999999180436 ], [ 435420.339999999850988, 88821.339999999850988 ], [ 435647.629999999888241, 89154.390000000596046 ], [ 435125.410000000149012, 89675.609999999403954 ], [ 437556.083999999798834, 90126.406999999657273 ], [ 439999.99309999961406, 91670.069399999454618 ], [ 440465.001600000075996, 91963.785800000652671 ], [ 441245.816200000233948, 91897.985700000077486 ], [ 441617.832000000402331, 91805.265000000596046 ], [ 440893.610000000335276, 91826.189999999478459 ], [ 441535.900000000372529, 91165.0 ], [ 441450.490000000223517, 90794.990000000223517 ], [ 441544.200000000186265, 89486.699999999254942 ], [ 441615.990000000223517, 90704.390000000596046 ], [ 442619.320000000298023, 90264.449999999254942 ], [ 441879.007000000216067, 91218.53999999910593 ], [ 443520.509999999776483, 91609.519999999552965 ], [ 442193.636099999770522, 92052.45409999974072 ], [ 442776.200299999676645, 92308.546599999070168 ], [ 445729.709999999962747, 93475.949999999254942 ], [ 448598.875300000421703, 96622.737700000405312 ] ] ] } },
{ "type": "Feature", "properties": { "LAD": "Fenland", "2023": 0.013211678832116788, "lad_cluster": "L" }, "geometry": { "type": "Polygon", "coordinates": [ [ [ 546710.399400000460446, 317809.097500000149012 ], [ 545677.202499999664724, 311565.504699999466538 ], [ 547796.999499999918044, 311147.504300000146031 ], [ 547812.79700000025332, 308673.102600000798702 ], [ 546889.102800000458956, 308063.397099999710917 ], [ 550326.798600000329316, 304981.799200000241399 ], [ 548528.996000000275671, 302383.003100000321865 ], [ 550434.998499999754131, 299506.69649999961257 ], [ 549592.897499999962747, 298698.297900000587106 ], [ 550396.502299999818206, 298169.09940000064671 ], [ 549567.403699999675155, 297482.695800000801682 ], [ 549619.603199999779463, 296732.300599999725819 ], [ 550258.603699999861419, 296886.096599999815226 ], [ 549542.099600000306964, 296452.10080000013113 ], [ 550195.496000000275671, 295666.895600000396371 ], [ 549715.303600000217557, 295171.197499999776483 ], [ 551413.802699999883771, 294562.101800000295043 ], [ 549782.303000000305474, 293590.799900000914931 ], [ 551873.299999999813735, 292281.004799999296665 ], [ 544522.498200000263751, 282450.398800000548363 ], [ 544646.099899999797344, 284333.49970000050962 ], [ 543338.696999999694526, 282901.89949999935925 ], [ 542014.202200000174344, 283356.299499999731779 ], [ 539881.097699999809265, 281588.795399999246001 ], [ 539078.597699999809265, 281976.804300000891089 ], [ 539996.2977, 279744.403400000184774 ], [ 538552.496799999848008, 278358.500099999830127 ], [ 537416.698400000110269, 281493.102800000458956 ], [ 538376.299800000153482, 283167.703500000759959 ], [ 536606.802500000223517, 285964.802799999713898 ], [ 533302.099600000306964, 287956.102800000458956 ], [ 532556.80379999987781, 292120.000900000333786 ], [ 531079.395999999716878, 292745.901699999347329 ], [ 531029.999900000169873, 291523.901499999687076 ], [ 529732.301500000059605, 290412.099799999967217 ], [ 529225.60120000038296, 291010.098600000143051 ], [ 528123.203599999658763, 289571.600400000810623 ], [ 522991.700199999846518, 295318.995200000703335 ], [ 522287.200899999588728, 296296.5954 ], [ 522976.29839999973774, 298283.796499999240041 ], [ 534704.699900000356138, 301457.597999999299645 ], [ 533246.099100000225008, 308906.795700000599027 ], [ 536804.296500000171363, 309378.700600000098348 ], [ 538582.302699999883771, 311267.100099999457598 ], [ 538179.696399999782443, 314926.702500000596046 ], [ 539453.797399999573827, 316411.097599999979138 ], [ 541180.319799999706447, 316042.28319999948144 ], [ 544097.102500000037253, 317872.599300000816584 ], [ 546710.399400000460446, 317809.097500000149012 ] ] ] } },
{ "type": "Feature", "properties": { "LAD": "Cambridge", "2023": 0.035363408521303256, "lad_cluster": "H-M" }, "geometry": { "type": "Polygon", "coordinates": [ [ [ 547969.601599999703467, 261792.701999999582767 ], [ 547274.699599999934435, 260884.201999999582767 ], [ 548739.20380000025034, 259898.904100000858307 ], [ 548202.20299999974668, 258425.395899999886751 ], [ 549270.696999999694526, 257785.498999999836087 ], [ 549273.698200000450015, 254599.900900000706315 ], [ 547985.102300000376999, 254894.196699999272823 ], [ 547484.396200000308454, 254004.601299999281764 ], [ 546562.697300000116229, 254687.595799999311566 ], [ 543984.103900000452995, 253158.203600000590086 ], [ 543966.401800000108778, 256798.901399999856949 ], [ 541420.298100000247359, 259558.701500000432134 ], [ 545538.701999999582767, 261852.804800000041723 ], [ 546763.497499999590218, 261236.20130000077188 ], [ 547268.49930000025779, 262079.799799999222159 ], [ 547969.601599999703467, 261792.701999999582767 ] ] ] } },
{ "type": "Feature", "properties": { "LAD": "East Cambridgeshire", "2023": 0.025326732673267328, "lad_cluster": "L-M" }, "geometry": { "type": "Polygon", "coordinates": [ [ [ 565236.796099999919534, 284823.599500000476837 ], [ 561625.599499999545515, 281731.30460000038147 ], [ 564037.197399999946356, 276449.996400000527501 ], [ 566460.000300000421703, 275112.599199999123812 ], [ 565288.203999999910593, 272889.395600000396371 ], [ 565825.699500000104308, 271416.597200000658631 ], [ 567612.503200000151992, 271524.296299999579787 ], [ 570947.201700000092387, 268127.598600000143051 ], [ 570585.2023, 266813.104900000616908 ], [ 565560.200299999676645, 264733.00029999949038 ], [ 562592.39879999961704, 268797.596899999305606 ], [ 560959.101700000464916, 269220.195900000631809 ], [ 559771.202800000086427, 265858.098300000652671 ], [ 561262.701299999840558, 263873.096499999985099 ], [ 560045.301599999889731, 263045.503399999812245 ], [ 562052.800800000317395, 261353.297800000756979 ], [ 565424.395899999886751, 262927.097300000488758 ], [ 564928.702899999916553, 263820.101600000634789 ], [ 565756.902800000272691, 264487.000700000673532 ], [ 569479.10259999986738, 262283.901399999856949 ], [ 570450.403800000436604, 263049.402300000190735 ], [ 571833.39740000013262, 261707.896299999207258 ], [ 570488.100200000219047, 254794.69510000012815 ], [ 569086.200699999928474, 254541.497600000351667 ], [ 567780.99930000025779, 255604.403400000184774 ], [ 566719.398199999704957, 254042.400499999523163 ], [ 565445.297199999913573, 253978.79869999922812 ], [ 563920.801900000311434, 253779.395800000056624 ], [ 558855.300200000405312, 255937.997899999842048 ], [ 552067.701999999582767, 261609.304500000551343 ], [ 552337.999900000169873, 262161.39640000090003 ], [ 550995.101999999955297, 263553.398000000044703 ], [ 551639.799800000153482, 265140.503699999302626 ], [ 551001.500199999660254, 265830.896099999547005 ], [ 552982.400799999944866, 268254.902200000360608 ], [ 553359.299100000411272, 271795.99860000051558 ], [ 550375.798999999649823, 271029.797900000587106 ], [ 549832.400000000372529, 271849.003399999812245 ], [ 547885.304100000299513, 271040.30489999987185 ], [ 547442.000099999830127, 271777.80379999987781 ], [ 545943.996199999935925, 271332.801200000569224 ], [ 541945.702200000174344, 272801.400800000876188 ], [ 539298.600599999539554, 274721.701099999248981 ], [ 539792.150000000372529, 275325.04839999973774 ], [ 538552.496799999848008, 278358.500099999830127 ], [ 539996.2977, 279744.403400000184774 ], [ 539078.597699999809265, 281976.804300000891089 ], [ 539881.097699999809265, 281588.795399999246001 ], [ 542014.202200000174344, 283356.299499999731779 ], [ 543338.696999999694526, 282901.89949999935925 ], [ 544646.099899999797344, 284333.49970000050962 ], [ 544522.498200000263751, 282450.398800000548363 ], [ 551873.299999999813735, 292281.004799999296665 ], [ 552558.596499999985099, 291478.604499999433756 ], [ 553239.69620000012219, 292370.699100000783801 ], [ 556807.400100000202656, 293141.198599999770522 ], [ 560767.799800000153482, 291883.598600000143051 ], [ 561773.103600000031292, 289508.098500000312924 ], [ 565113.301500000059605, 286848.599799999967217 ], [ 565236.796099999919534, 284823.599500000476837 ] ] ] } },
{ "type": "Feature", "properties": { "LAD": "Huntingdonshire", "2023": 0.023538156590683847, "lad_cluster": "L-M" }, "geometry": { "type": "Polygon", "coordinates": [ [ [ 522991.700199999846518, 295318.995200000703335 ], [ 528123.203599999658763, 289571.600400000810623 ], [ 529225.60120000038296, 291010.098600000143051 ], [ 529732.301500000059605, 290412.099799999967217 ], [ 531029.999900000169873, 291523.901499999687076 ], [ 531079.395999999716878, 292745.901699999347329 ], [ 532556.80379999987781, 292120.000900000333786 ], [ 533302.099600000306964, 287956.102800000458956 ], [ 536606.802500000223517, 285964.802799999713898 ], [ 538376.299800000153482, 283167.703500000759959 ], [ 537416.698400000110269, 281493.102800000458956 ], [ 538552.496799999848008, 278358.500099999830127 ], [ 539792.150000000372529, 275325.04839999973774 ], [ 539298.600599999539554, 274721.701099999248981 ], [ 536998.698499999940395, 273414.295299999415874 ], [ 535438.798899999819696, 270144.601299999281764 ], [ 533261.698800000362098, 270300.39670000039041 ], [ 532562.303199999965727, 267732.601700000464916 ], [ 530732.699500000104308, 265541.098999999463558 ], [ 529565.499800000339746, 266085.30320000089705 ], [ 528336.60219999961555, 263790.800000000745058 ], [ 526795.196299999952316, 266628.297800000756979 ], [ 524564.800099999643862, 266240.498800000175834 ], [ 524029.101999999955297, 264063.402000000700355 ], [ 524510.696000000461936, 262908.802500000223517 ], [ 524755.500099999830127, 263525.695900000631809 ], [ 525890.103000000119209, 263390.704600000753999 ], [ 527621.400899999774992, 262205.70380000025034 ], [ 526522.2023, 260250.903300000354648 ], [ 523920.695899999700487, 260501.701500000432134 ], [ 523401.199400000274181, 257784.09940000064671 ], [ 524769.096199999563396, 257013.300100000575185 ], [ 526304.499699999578297, 258692.59940000064671 ], [ 529371.802600000053644, 258202.599600000306964 ], [ 529969.899400000460446, 255542.201199999079108 ], [ 527392.402599999681115, 255659.697499999776483 ], [ 526199.902900000102818, 253709.795700000599027 ], [ 523914.198800000362098, 253870.299699999392033 ], [ 522090.300599999725819, 252659.996200000867248 ], [ 519028.802199999801815, 254551.504699999466538 ], [ 519753.303999999538064, 255455.79590000025928 ], [ 520357.098100000061095, 256118.296299999579787 ], [ 518860.899799999780953, 258271.499900000169873 ], [ 516506.299999999813735, 258284.596200000494719 ], [ 517164.899000000208616, 261281.29839999973774 ], [ 516637.800499999895692, 261629.298800000920892 ], [ 513761.403699999675155, 261825.602600000798702 ], [ 513202.800800000317395, 261700.698300000280142 ], [ 513399.198200000450015, 260455.9046 ], [ 511114.796799999661744, 260665.704600000753999 ], [ 510476.200400000438094, 264894.004200000315905 ], [ 511163.896200000308454, 265173.604199999943376 ], [ 510953.102900000289083, 265944.403599999845028 ], [ 507752.700000000186265, 266371.901200000196695 ], [ 506770.103099999949336, 267653.504300000146031 ], [ 506705.000099999830127, 269634.2972999997437 ], [ 504689.395999999716878, 270534.999500000849366 ], [ 504563.798999999649823, 272309.801500000059605 ], [ 503427.802699999883771, 272505.69539999961853 ], [ 503789.299100000411272, 273405.297900000587106 ], [ 502331.902200000360608, 274618.90059999935329 ], [ 502992.900399999693036, 276181.903100000694394 ], [ 502474.599399999715388, 276782.20130000077188 ], [ 506166.597599999979138, 277470.204299999400973 ], [ 507764.902700000442564, 280465.097100000828505 ], [ 511427.598000000230968, 282987.19510000012815 ], [ 510880.70299999974668, 283686.904799999669194 ], [ 512757.501600000075996, 286735.502199999988079 ], [ 511489.897599999792874, 289256.700500000268221 ], [ 511790.900100000202656, 291114.798599999397993 ], [ 507722.399400000460446, 293158.60359999909997 ], [ 508526.103199999779463, 294623.504300000146031 ], [ 507235.000900000333786, 296851.496500000357628 ], [ 508056.497499999590218, 297436.299100000411272 ], [ 507472.302000000141561, 299057.904899999499321 ], [ 508718.097699999809265, 299559.001499999314547 ], [ 509528.999499999918044, 297817.899900000542402 ], [ 512042.003399999812245, 297561.003399999812245 ], [ 513631.799599999561906, 296319.998700000345707 ], [ 513154.699099999852479, 295603.003900000825524 ], [ 515933.499099999666214, 291254.798599999397993 ], [ 517524.79590000025928, 292843.503799999132752 ], [ 519182.102699999697506, 293125.503100000321865 ], [ 519800.597699999809265, 295440.700300000607967 ], [ 520980.803999999538064, 294830.494999999180436 ], [ 522131.501199999824166, 295670.604499999433756 ], [ 522991.700199999846518, 295318.995200000703335 ] ] ] } },
{ "type": "Feature", "properties": { "LAD": "South Cambridgeshire", "2023": 0.038650707290533187, "lad_cluster": "H" }, "geometry": { "type": "Polygon", "coordinates": [ [ [ 565445.297199999913573, 253978.79869999922812 ], [ 565606.603500000201166, 251206.502199999988079 ], [ 563704.89670000039041, 249263.798299999907613 ], [ 563225.800900000147521, 247603.903500000014901 ], [ 564153.996899999678135, 246884.899299999698997 ], [ 564926.600399999879301, 243518.902799999341369 ], [ 563269.499699999578297, 241689.896299999207258 ], [ 564008.702499999664724, 240256.296700000762939 ], [ 560961.599999999627471, 241632.002900000661612 ], [ 559420.10329999960959, 244150.102099999785423 ], [ 556709.003600000403821, 246025.895199999213219 ], [ 556031.102900000289083, 246252.900200000032783 ], [ 554396.89879999961704, 244437.399900000542402 ], [ 553233.702100000344217, 245761.001000000163913 ], [ 551046.402800000272691, 246103.103099999949336 ], [ 549723.499200000427663, 243893.695499999448657 ], [ 550228.097000000067055, 242463.904799999669194 ], [ 548713.198900000192225, 241839.503499999642372 ], [ 548655.302099999971688, 241079.900900000706315 ], [ 547592.299300000071526, 241567.101500000804663 ], [ 546034.700100000016391, 240905.800799999386072 ], [ 545372.597000000067055, 242293.303600000217557 ], [ 544457.098399999551475, 242299.901699999347329 ], [ 543656.60190000012517, 237979.798299999907613 ], [ 542051.403900000266731, 236168.096899999305606 ], [ 539993.502600000239909, 241400.799100000411272 ], [ 537520.800499999895692, 240938.601399999111891 ], [ 535877.197100000455976, 242422.996500000357628 ], [ 528645.396300000138581, 237488.798900000751019 ], [ 528081.697900000028312, 240290.996799999848008 ], [ 526595.599899999797344, 241012.900100000202656 ], [ 527071.397599999792874, 242843.596100000664592 ], [ 526366.570700000040233, 244063.172900000587106 ], [ 527085.702800000086427, 250500.404400000348687 ], [ 526390.198900000192225, 251173.101800000295043 ], [ 525228.296699999831617, 250597.796499999240041 ], [ 520884.699500000104308, 251071.600899999961257 ], [ 522090.300599999725819, 252659.996200000867248 ], [ 523914.198800000362098, 253870.299699999392033 ], [ 526199.902900000102818, 253709.795700000599027 ], [ 527392.402599999681115, 255659.697499999776483 ], [ 529969.899400000460446, 255542.201199999079108 ], [ 529371.802600000053644, 258202.599600000306964 ], [ 526304.499699999578297, 258692.59940000064671 ], [ 524769.096199999563396, 257013.300100000575185 ], [ 523401.199400000274181, 257784.09940000064671 ], [ 523920.695899999700487, 260501.701500000432134 ], [ 526522.2023, 260250.903300000354648 ], [ 527621.400899999774992, 262205.70380000025034 ], [ 525890.103000000119209, 263390.704600000753999 ], [ 524755.500099999830127, 263525.695900000631809 ], [ 524510.696000000461936, 262908.802500000223517 ], [ 524029.101999999955297, 264063.402000000700355 ], [ 524564.800099999643862, 266240.498800000175834 ], [ 526795.196299999952316, 266628.297800000756979 ], [ 528336.60219999961555, 263790.800000000745058 ], [ 529565.499800000339746, 266085.30320000089705 ], [ 530732.699500000104308, 265541.098999999463558 ], [ 532562.303199999965727, 267732.601700000464916 ], [ 533261.698800000362098, 270300.39670000039041 ], [ 535438.798899999819696, 270144.601299999281764 ], [ 536998.698499999940395, 273414.295299999415874 ], [ 539298.600599999539554, 274721.701099999248981 ], [ 541945.702200000174344, 272801.400800000876188 ], [ 545943.996199999935925, 271332.801200000569224 ], [ 547442.000099999830127, 271777.80379999987781 ], [ 547885.304100000299513, 271040.30489999987185 ], [ 549832.400000000372529, 271849.003399999812245 ], [ 550375.798999999649823, 271029.797900000587106 ], [ 553359.299100000411272, 271795.99860000051558 ], [ 552982.400799999944866, 268254.902200000360608 ], [ 551001.500199999660254, 265830.896099999547005 ], [ 551639.799800000153482, 265140.503699999302626 ], [ 550995.101999999955297, 263553.398000000044703 ], [ 552337.999900000169873, 262161.39640000090003 ], [ 552067.701999999582767, 261609.304500000551343 ], [ 558855.300200000405312, 255937.997899999842048 ], [ 563920.801900000311434, 253779.395800000056624 ], [ 565445.297199999913573, 253978.79869999922812 ] ], [ [ 547969.601599999703467, 261792.701999999582767 ], [ 547268.49930000025779, 262079.799799999222159 ], [ 546763.497499999590218, 261236.20130000077188 ], [ 545538.701999999582767, 261852.804800000041723 ], [ 541420.298100000247359, 259558.701500000432134 ], [ 543966.401800000108778, 256798.901399999856949 ], [ 543984.103900000452995, 253158.203600000590086 ], [ 546562.697300000116229, 254687.595799999311566 ], [ 547484.396200000308454, 254004.601299999281764 ], [ 547985.102300000376999, 254894.196699999272823 ], [ 549273.698200000450015, 254599.900900000706315 ], [ 549270.696999999694526, 257785.498999999836087 ], [ 548202.20299999974668, 258425.395899999886751 ], [ 548739.20380000025034, 259898.904100000858307 ], [ 547274.699599999934435, 260884.201999999582767 ], [ 547969.601599999703467, 261792.701999999582767 ] ] ] } },
{ "type": "Feature", "properties": { "LAD": "Cheshire East", "2023": 0.027807339449541283, "lad_cluster": "L-M" }, "geometry": { "type": "Polygon", "coordinates": [ [ [ 379198.601300000213087, 384549.203299999237061 ], [ 380330.499800000339746, 383560.796299999579787 ], [ 380031.698800000362098, 382620.495400000363588 ], [ 383030.30379999987781, 384895.70409999974072 ], [ 384071.902400000020862, 384769.400299999862909 ], [ 387753.602500000037253, 383989.103700000792742 ], [ 388048.297500000335276, 383029.798299999907613 ], [ 387168.796799999661744, 382432.099300000816584 ], [ 389397.601700000464916, 381165.401900000870228 ], [ 390503.297399999573827, 382893.697200000286102 ], [ 390032.397199999541044, 383480.09940000064671 ], [ 390846.399100000038743, 385612.698899999260902 ], [ 391898.699799999594688, 385013.300499999895692 ], [ 393763.798600000329316, 385470.399599999189377 ], [ 395566.300800000317395, 384501.896900000050664 ], [ 397398.60080000013113, 386357.7956000007689 ], [ 398030.799100000411272, 385931.89750000089407 ], [ 399645.701500000432134, 384185.897299999371171 ], [ 399464.697700000368059, 373737.198200000450015 ], [ 401775.400799999944866, 370445.300499999895692 ], [ 400747.10149999987334, 369548.097400000318885 ], [ 400937.999400000087917, 368500.897099999710917 ], [ 400083.596699999645352, 366292.699200000613928 ], [ 396988.499699999578297, 366172.503599999472499 ], [ 395402.397300000302494, 363841.900699999183416 ], [ 392604.798600000329316, 363508.796099999919534 ], [ 390712.103600000031292, 365197.902599999681115 ], [ 390641.196000000461936, 362176.497400000691414 ], [ 389690.103500000201166, 362508.502399999648333 ], [ 385953.400600000284612, 357646.104299999773502 ], [ 383527.703599999658763, 354764.299200000241399 ], [ 383138.099700000137091, 355224.7972999997437 ], [ 380443.803399999625981, 353494.002800000831485 ], [ 378792.301199999637902, 353838.404200000688434 ], [ 376800.302699999883771, 351045.503699999302626 ], [ 374541.898000000044703, 350654.395600000396371 ], [ 374326.503999999724329, 347720.395500000566244 ], [ 375242.7034, 346425.995999999344349 ], [ 374394.896800000220537, 345675.200899999588728 ], [ 374540.39740000013262, 344631.399700000882149 ], [ 370775.99930000025779, 343300.700600000098348 ], [ 370908.802500000223517, 341438.203700000420213 ], [ 367775.299999999813735, 340267.498800000175834 ], [ 365082.298100000247359, 342004.801500000059605 ], [ 364516.901300000026822, 338994.10329999960959 ], [ 362399.198599999770522, 340989.002299999818206 ], [ 360701.202499999664724, 339937.60329999960959 ], [ 359950.497899999842048, 340792.298599999397993 ], [ 360154.200400000438094, 342637.500399999320507 ], [ 357635.499099999666214, 344557.500800000503659 ], [ 354804.301799999549985, 343358.703999999910593 ], [ 353161.39919999986887, 344461.998199999332428 ], [ 355251.703499999828637, 349249.697699999436736 ], [ 353016.302600000053644, 351014.102600000798702 ], [ 351942.498800000175834, 349900.301500000059605 ], [ 349647.700400000438094, 352706.598200000822544 ], [ 351093.199799999594688, 355204.10329999960959 ], [ 352459.703200000338256, 355394.298800000920892 ], [ 352842.496700000017881, 358157.097999999299645 ], [ 355176.096300000324845, 357840.998500000685453 ], [ 355955.304100000299513, 359485.497700000181794 ], [ 357188.600300000049174, 359218.903999999165535 ], [ 358279.60329999960959, 361704.302600000053644 ], [ 360493.699000000022352, 360979.800000000745058 ], [ 360211.701399999670684, 362580.601800000295043 ], [ 361072.799100000411272, 362198.101299999281764 ], [ 361827.403599999845028, 363079.199100000783801 ], [ 363786.702200000174344, 361539.699699999764562 ], [ 366685.896599999628961, 363118.39780000038445 ], [ 368741.703599999658763, 361834.495300000533462 ], [ 370425.699599999934435, 362618.800799999386072 ], [ 370452.100300000049174, 363837.402000000700355 ], [ 369527.301300000399351, 364494.703900000080466 ], [ 369600.303100000135601, 367377.798599999397993 ], [ 371326.802400000393391, 366849.99970000050962 ], [ 372934.902599999681115, 364184.102800000458956 ], [ 373891.403900000266731, 364827.098699999973178 ], [ 374808.403099999763072, 363943.001800000667572 ], [ 375455.599200000055134, 365154.494999999180436 ], [ 375207.39809999987483, 366563.101800000295043 ], [ 372701.402499999850988, 367701.995799999684095 ], [ 372441.600599999539554, 369216.902200000360608 ], [ 373311.800800000317395, 369485.495300000533462 ], [ 373645.602099999785423, 370885.804400000721216 ], [ 375808.100300000049174, 369673.701400000602007 ], [ 376808.300400000065565, 372499.102600000798702 ], [ 375798.700899999588728, 372447.297499999403954 ], [ 373810.602300000376999, 374488.603099999949336 ], [ 372454.998800000175834, 374670.401100000366569 ], [ 371582.951700000092387, 373880.497199999168515 ], [ 369884.29590000025928, 376491.799699999392033 ], [ 366899.30350000038743, 377107.803400000557303 ], [ 365973.049200000241399, 380611.850400000810623 ], [ 367209.598100000061095, 383045.503799999132752 ], [ 365582.699199999682605, 382955.999399999156594 ], [ 365410.303199999965727, 383570.30350000038743 ], [ 367700.302899999544024, 385779.601099999621511 ], [ 370826.698200000450015, 385621.19649999961257 ], [ 371724.898599999956787, 387929.695699999108911 ], [ 375091.002600000239909, 385450.895199999213219 ], [ 377481.600300000049174, 385664.404100000858307 ], [ 379198.601300000213087, 384549.203299999237061 ] ] ] } },
{ "type": "Feature", "properties": { "LAD": "Cheshire West and Chester", "2023": 0.022402597402597403, "lad_cluster": "L-M" }, "geometry": { "type": "Polygon", "coordinates": [ [ [ 353161.39919999986887, 344461.998199999332428 ], [ 351298.699699999764562, 343127.00029999949038 ], [ 349080.201100000180304, 343500.003499999642372 ], [ 348530.700799999758601, 344444.903100000694394 ], [ 346172.596800000406802, 343884.803400000557303 ], [ 343988.397699999623001, 344750.395600000396371 ], [ 343473.897599999792874, 347039.200400000438094 ], [ 342341.603400000371039, 347629.001599999144673 ], [ 342718.19649999961257, 349227.404100000858307 ], [ 341763.401999999769032, 350140.602700000628829 ], [ 342504.501000000163913, 351121.301999999210238 ], [ 341618.000300000421703, 351617.099999999627471 ], [ 342363.296099999919534, 351835.597500000149012 ], [ 341030.498499999754131, 353379.595499999821186 ], [ 341436.897499999962747, 354167.899900000542402 ], [ 339686.504099999554455, 355359.79869999922812 ], [ 341131.599399999715388, 358631.202299999073148 ], [ 339169.299599999561906, 357658.300799999386072 ], [ 335612.998599999584258, 359943.296700000762939 ], [ 334590.800699999555945, 361944.80379999987781 ], [ 333553.703900000080466, 362356.795800000429153 ], [ 338075.481800000183284, 364211.444900000467896 ], [ 338471.503600000403821, 366195.896900000050664 ], [ 333460.402800000272691, 371444.30460000038147 ], [ 330973.502799999900162, 373253.996500000357628 ], [ 327646.653300000354648, 373859.057299999520183 ], [ 327642.613199999555945, 373862.543199999257922 ], [ 326246.014200000092387, 375545.829500000923872 ], [ 326256.529799999669194, 375568.861899999901652 ], [ 327479.031999999657273, 375107.99100000038743 ], [ 327703.862999999895692, 375577.878000000491738 ], [ 326077.121000000275671, 376108.088999999687076 ], [ 328249.601999999955297, 376384.53800000064075 ], [ 326210.343000000342727, 376277.846000000834465 ], [ 326560.612099999561906, 376510.510199999436736 ], [ 326844.458999999798834, 376444.833000000566244 ], [ 327483.529000000096858, 377123.551999999210238 ], [ 326603.989299999549985, 376539.323200000450015 ], [ 326260.061999999918044, 376674.466000000014901 ], [ 326970.674999999813735, 377491.149000000208616 ], [ 326116.968999999575317, 376751.213999999687076 ], [ 325417.059999999590218, 377429.391000000759959 ], [ 326426.29700000025332, 377754.134999999776483 ], [ 325235.942900000140071, 377513.16190000064671 ], [ 325853.561099999584258, 378067.392000000923872 ], [ 327022.832000000402331, 378002.445000000298023 ], [ 326179.598600000143051, 378359.97440000064671 ], [ 328536.798600000329316, 380475.299499999731779 ], [ 331706.398000000044703, 378355.496300000697374 ], [ 333947.001600000075996, 379365.297199999913573 ], [ 335584.297600000165403, 378691.500099999830127 ], [ 337495.799599999561906, 379685.195599999278784 ], [ 338019.097099999897182, 379194.696000000461936 ], [ 338208.116799999959767, 379447.627599999308586 ], [ 338219.861600000411272, 379429.442199999466538 ], [ 339999.973000000230968, 377984.002499999478459 ], [ 340803.800499999895692, 377331.299399999901652 ], [ 340076.60259999986738, 378160.402100000530481 ], [ 343066.89670000039041, 377568.701500000432134 ], [ 342945.900399999693036, 377001.104000000283122 ], [ 344139.99959999974817, 378303.101299999281764 ], [ 343698.798100000247359, 379221.498400000855327 ], [ 345725.302199999801815, 379111.0 ], [ 347521.900999999605119, 377894.298299999907613 ], [ 349944.272199999541044, 380000.011499999091029 ], [ 349964.661199999973178, 380017.735200000926852 ], [ 350834.601700000464916, 379134.103399999439716 ], [ 351892.302899999544024, 379820.796800000593066 ], [ 353398.453700000420213, 378989.815799999982119 ], [ 354451.39670000039041, 380052.800400000065565 ], [ 357345.198800000362098, 378866.999800000339746 ], [ 357116.802299999631941, 379436.496799999848008 ], [ 358511.198800000362098, 379342.103800000622869 ], [ 358800.798299999907613, 380554.796700000762939 ], [ 359515.603900000452995, 379630.801200000569224 ], [ 360448.903599999845028, 380778.102800000458956 ], [ 361050.698300000280142, 381545.253200000151992 ], [ 362670.997000000439584, 380858.899700000882149 ], [ 365582.699199999682605, 382955.999399999156594 ], [ 367209.598100000061095, 383045.503799999132752 ], [ 365973.049200000241399, 380611.850400000810623 ], [ 366899.30350000038743, 377107.803400000557303 ], [ 369884.29590000025928, 376491.799699999392033 ], [ 371582.951700000092387, 373880.497199999168515 ], [ 372454.998800000175834, 374670.401100000366569 ], [ 373810.602300000376999, 374488.603099999949336 ], [ 375798.700899999588728, 372447.297499999403954 ], [ 376808.300400000065565, 372499.102600000798702 ], [ 375808.100300000049174, 369673.701400000602007 ], [ 373645.602099999785423, 370885.804400000721216 ], [ 373311.800800000317395, 369485.495300000533462 ], [ 372441.600599999539554, 369216.902200000360608 ], [ 372701.402499999850988, 367701.995799999684095 ], [ 375207.39809999987483, 366563.101800000295043 ], [ 375455.599200000055134, 365154.494999999180436 ], [ 374808.403099999763072, 363943.001800000667572 ], [ 373891.403900000266731, 364827.098699999973178 ], [ 372934.902599999681115, 364184.102800000458956 ], [ 371326.802400000393391, 366849.99970000050962 ], [ 369600.303100000135601, 367377.798599999397993 ], [ 369527.301300000399351, 364494.703900000080466 ], [ 370452.100300000049174, 363837.402000000700355 ], [ 370425.699599999934435, 362618.800799999386072 ], [ 368741.703599999658763, 361834.495300000533462 ], [ 366685.896599999628961, 363118.39780000038445 ], [ 363786.702200000174344, 361539.699699999764562 ], [ 361827.403599999845028, 363079.199100000783801 ], [ 361072.799100000411272, 362198.101299999281764 ], [ 360211.701399999670684, 362580.601800000295043 ], [ 360493.699000000022352, 360979.800000000745058 ], [ 358279.60329999960959, 361704.302600000053644 ], [ 357188.600300000049174, 359218.903999999165535 ], [ 355955.304100000299513, 359485.497700000181794 ], [ 355176.096300000324845, 357840.998500000685453 ], [ 352842.496700000017881, 358157.097999999299645 ], [ 352459.703200000338256, 355394.298800000920892 ], [ 351093.199799999594688, 355204.10329999960959 ], [ 349647.700400000438094, 352706.598200000822544 ], [ 351942.498800000175834, 349900.301500000059605 ], [ 353016.302600000053644, 351014.102600000798702 ], [ 355251.703499999828637, 349249.697699999436736 ], [ 353161.39919999986887, 344461.998199999332428 ] ] ] } },
{ "type": "Feature", "properties": { "LAD": "Cornwall", "2023": 0.015925183700734803, "lad_cluster": "L" }, "geometry": { "type": "Polygon", "coordinates": [ [ [ 184141.498200000263751, 39443.81389999948442 ], [ 184384.400000000372529, 40211.46000000089407 ], [ 185698.818400000222027, 40726.422199999913573 ], [ 185094.19400000013411, 40693.777499999850988 ], [ 184666.352900000289083, 42670.711899999529123 ], [ 184924.849999999627471, 40617.599999999627471 ], [ 184020.188900000415742, 40263.499199999496341 ], [ 183981.941399999894202, 39476.825600000098348 ], [ 183816.651600000448525, 38917.130899999290705 ], [ 183279.150000000372529, 39160.849999999627471 ], [ 182948.540000000037253, 38243.009999999776483 ], [ 182613.519999999552965, 38782.919999999925494 ], [ 182883.889999999664724, 38135.449999999254942 ], [ 181764.320000000298023, 37060.419999999925494 ], [ 181459.339999999850988, 37400.570000000298023 ], [ 182035.009999999776483, 35611.160000000149012 ], [ 180414.820000000298023, 36111.300000000745058 ], [ 182246.225399999879301, 35246.741900000721216 ], [ 182469.832200000062585, 34622.415999999269843 ], [ 182063.773199999704957, 33741.756100000813603 ], [ 181945.0625, 33617.366100000217557 ], [ 180730.66440000012517, 33961.962400000542402 ], [ 180319.876600000075996, 34177.003900000825524 ], [ 180379.339999999850988, 34061.653799999505281 ], [ 180000.019299999810755, 34169.289499999955297 ], [ 178566.900000000372529, 34575.949999999254942 ], [ 180000.028599999845028, 33437.092399999499321 ], [ 181249.349999999627471, 32444.300000000745058 ], [ 182192.798600000329316, 32833.083200000226498 ], [ 182287.963000000454485, 32863.073599999770522 ], [ 182752.340099999681115, 31531.455099999904633 ], [ 182573.424999999813735, 31625.947699999436736 ], [ 181838.450000000186265, 32051.349999999627471 ], [ 180269.049999999813735, 31246.550000000745058 ], [ 180486.400000000372529, 30538.300000000745058 ], [ 179999.998399999924004, 30266.819099999964237 ], [ 178976.549999999813735, 29695.589999999850988 ], [ 179752.139999999664724, 27806.725999999791384 ], [ 178786.896900000050664, 27054.397399999201298 ], [ 176837.162999999709427, 26879.198899999260902 ], [ 175924.054800000041723, 26931.557099999859929 ], [ 175736.097199999727309, 27260.986700000241399 ], [ 176283.74199999962002, 28040.126000000163913 ], [ 175749.777999999932945, 28232.936000000685453 ], [ 175540.493900000117719, 27603.816500000655651 ], [ 175529.176799999549985, 27623.651799999177456 ], [ 175160.219899999909103, 26806.71169999986887 ], [ 174065.194099999964237, 26666.729299999773502 ], [ 173861.878999999724329, 27051.136499999091029 ], [ 173824.49199999962002, 28411.807000000029802 ], [ 173461.509999999776483, 26999.890000000596046 ], [ 173843.653500000014901, 26610.277699999511242 ], [ 173848.828999999910593, 26549.83500000089407 ], [ 173898.601099999621511, 26554.25620000064373 ], [ 174121.587600000202656, 26326.911399999633431 ], [ 173192.400200000032783, 26032.128900000825524 ], [ 174481.722599999979138, 26171.719399999827147 ], [ 174930.615000000223517, 25329.685000000521541 ], [ 174755.709099999628961, 26201.382999999448657 ], [ 175600.384100000374019, 26292.833000000566244 ], [ 175810.240000000223517, 25964.310000000521541 ], [ 177910.090300000272691, 26189.539499999955297 ], [ 178251.844600000418723, 26036.681099999696016 ], [ 178723.725300000049174, 25594.38230000063777 ], [ 178565.028400000184774, 25384.084000000730157 ], [ 177043.150000000372529, 24900.070000000298023 ], [ 180000.007399999536574, 25138.083100000396371 ], [ 180055.5, 25142.550000000745058 ], [ 180000.001400000415742, 24834.337999999523163 ], [ 179721.379999999888241, 23287.009999999776483 ], [ 180000.007299999706447, 23232.551400000229478 ], [ 180564.599999999627471, 23122.199999999254942 ], [ 181206.580000000074506, 21442.849999999627471 ], [ 180556.963200000114739, 19999.99970000050962 ], [ 180336.799999999813735, 19511.0 ], [ 179999.996100000105798, 19364.36739999987185 ], [ 178294.559999999590218, 18621.880000000819564 ], [ 178649.629999999888241, 17420.830000000074506 ], [ 177869.799999999813735, 16176.5 ], [ 176368.620000000111759, 16794.800000000745058 ], [ 173187.990000000223517, 16319.949999999254942 ], [ 171460.099999999627471, 13064.300000000745058 ], [ 171616.240000000223517, 11844.580000000074506 ], [ 169861.531499999575317, 11609.012499999254942 ], [ 169266.334099999628961, 12729.178300000727177 ], [ 169241.959999999962747, 12888.630000000819564 ], [ 168298.816700000315905, 13164.481000000610948 ], [ 167391.613599999807775, 13494.893300000578165 ], [ 167550.599999999627471, 14371.0 ], [ 167469.566300000064075, 14486.417899999767542 ], [ 167477.369900000281632, 14519.144099999219179 ], [ 166624.851400000043213, 15689.562999999150634 ], [ 165900.663200000301003, 16721.03940000012517 ], [ 166009.873800000175834, 16956.136800000444055 ], [ 166876.343999999575317, 18578.442999999970198 ], [ 166836.853500000201166, 18736.373299999162555 ], [ 166845.55599999986589, 18755.10700000077486 ], [ 166826.120600000023842, 18779.29619999974966 ], [ 166520.877799999900162, 20000.023900000378489 ], [ 166519.557000000029802, 20005.30599999986589 ], [ 165248.190000000409782, 20904.080000000074506 ], [ 165363.799999999813735, 22515.300000000745058 ], [ 162866.769999999552965, 25838.720000000670552 ], [ 161268.900000000372529, 26661.660000000149012 ], [ 160949.057000000029802, 26614.948499999940395 ], [ 160755.599999999627471, 26705.560000000521541 ], [ 159581.192999999970198, 26415.178700000047684 ], [ 159532.450000000186265, 26408.060000000521541 ], [ 157561.299999999813735, 28113.0 ], [ 154840.790000000037253, 27502.800000000745058 ], [ 154899.190000000409782, 28452.400000000372529 ], [ 154508.754200000315905, 28723.456700000911951 ], [ 152534.566999999806285, 30486.041999999433756 ], [ 152267.068799999542534, 30279.727399999275804 ], [ 151100.115000000223517, 31089.875 ], [ 147778.25, 30818.349999999627471 ], [ 147662.299999999813735, 29771.699999999254942 ], [ 146311.28000000026077, 28968.490000000223517 ], [ 146372.511800000444055, 28849.293299999088049 ], [ 146342.650000000372529, 28830.800000000745058 ], [ 146953.515399999916553, 27718.283999999985099 ], [ 147365.400000000372529, 26916.490000000223517 ], [ 146635.519999999552965, 24952.28999999910593 ], [ 144027.703099999576807, 22982.796599999070168 ], [ 143444.88260000012815, 22995.449999999254942 ], [ 141025.190000000409782, 23065.630000000819564 ], [ 139999.965900000184774, 22121.133600000292063 ], [ 139735.400000000372529, 21877.400000000372529 ], [ 138888.860000000335276, 22346.169999999925494 ], [ 138510.004900000058115, 22151.529500000178814 ], [ 136818.318199999630451, 21536.988199999555945 ], [ 136528.325699999928474, 21678.219499999657273 ], [ 135918.959300000220537, 23123.136199999600649 ], [ 135785.0, 23633.75 ], [ 135641.077800000086427, 23692.637199999764562 ], [ 134359.70380000025034, 24630.954900000244379 ], [ 134302.367300000041723, 24807.150200000032783 ], [ 136037.157399999909103, 27406.433100000023842 ], [ 136269.870000000111759, 27652.21000000089407 ], [ 134969.152400000020862, 31728.551599999889731 ], [ 134935.501299999654293, 31855.11570000089705 ], [ 137795.900000000372529, 36039.0 ], [ 139999.979399999603629, 36046.910499999299645 ], [ 140944.400000000372529, 36050.300000000745058 ], [ 141000.565000000409782, 36121.572100000455976 ], [ 141023.990000000223517, 36121.990000000223517 ], [ 142659.791600000113249, 38227.093699999153614 ], [ 143106.853000000119209, 38794.404699999839067 ], [ 143151.706399999558926, 38764.136499999091029 ], [ 143784.990000000223517, 38244.849999999627471 ], [ 146131.916100000031292, 39999.980000000447035 ], [ 147646.584999999962747, 41132.712999999523163 ], [ 147807.685200000181794, 41147.530799999833107 ], [ 151743.036399999633431, 41264.054999999701977 ], [ 152045.693599999882281, 41229.552899999544024 ], [ 152344.948499999940395, 40127.074400000274181 ], [ 152367.037100000306964, 40000.018400000408292 ], [ 152527.213999999687076, 39078.662000000476837 ], [ 154803.252000000327826, 38266.778000000864267 ], [ 155026.214999999850988, 38279.307000000029802 ], [ 156551.0614, 39999.982499999925494 ], [ 158046.972000000067055, 41688.005999999120831 ], [ 158006.592000000178814, 43354.164000000804663 ], [ 159247.234000000171363, 43693.736999999731779 ], [ 159900.657999999821186, 42783.621999999508262 ], [ 160000.013000000268221, 42807.64299999922514 ], [ 163047.156000000424683, 43544.348999999463558 ], [ 164633.71999999973923, 45418.667999999597669 ], [ 165668.820000000298023, 45296.839999999850988 ], [ 166272.566300000064075, 46340.432900000363588 ], [ 168469.700000000186265, 47571.030999999493361 ], [ 168609.60190000012517, 47796.493300000205636 ], [ 169035.424999999813735, 48025.471999999135733 ], [ 169178.494300000369549, 48713.30599999986589 ], [ 169688.650000000372529, 49535.46000000089407 ], [ 169869.471900000236928, 51494.963600000366569 ], [ 172263.06900000013411, 51590.960999999195337 ], [ 173719.86699999962002, 53777.221999999135733 ], [ 175713.910000000149012, 54338.400000000372529 ], [ 176374.576000000350177, 57554.198999999091029 ], [ 175941.417200000025332, 58520.9206000007689 ], [ 176063.079199999570847, 59130.512599999085069 ], [ 176644.849999999627471, 59061.660000000149012 ], [ 176553.680700000375509, 60000.027799999341369 ], [ 176466.252999999560416, 60899.88399999961257 ], [ 176524.563799999654293, 60926.039000000804663 ], [ 179229.649100000038743, 61620.309599999338388 ], [ 179681.781999999657273, 61629.949999999254942 ], [ 179926.808000000193715, 63013.829500000923872 ], [ 180222.860299999825656, 62820.297900000587106 ], [ 181463.09499999973923, 61859.687000000849366 ], [ 183124.748999999836087, 62891.777000000700355 ], [ 183980.287999999709427, 64694.209000000730157 ], [ 184154.629499999806285, 66895.544199999421835 ], [ 184203.627399999648333, 67141.612199999392033 ], [ 184942.017, 67481.839999999850988 ], [ 184417.610299999825656, 68216.237099999561906 ], [ 184743.059999999590218, 69850.650000000372529 ], [ 184741.835199999623001, 69852.349500000476837 ], [ 184850.339999999850988, 70388.589999999850988 ], [ 184019.679999999701977, 70883.560000000521541 ], [ 185683.017, 72028.630000000819564 ], [ 185417.864599999971688, 73033.812000000849366 ], [ 185549.040199999697506, 73732.999399999156594 ], [ 185863.519999999552965, 74005.359999999403954 ], [ 184984.183400000445545, 76604.534600000828505 ], [ 185025.063400000333786, 76594.715600000694394 ], [ 188681.129999999888241, 75636.25 ], [ 189585.629999999888241, 77333.529999999329448 ], [ 191544.864000000059605, 78521.029999999329448 ], [ 191172.429999999701977, 77134.515000000596046 ], [ 192164.580000000074506, 76251.690999999642372 ], [ 192379.129999999888241, 74129.550000000745058 ], [ 192821.95299999974668, 74242.57799999974668 ], [ 192767.581000000238419, 75815.782999999821186 ], [ 192494.08600000012666, 78000.558000000193715 ], [ 193650.140999999828637, 79187.176000000908971 ], [ 192800.675499999895692, 79999.97749999910593 ], [ 192312.900000000372529, 80466.699999999254942 ], [ 193326.286899999715388, 81132.794700000435114 ], [ 193740.256099999882281, 80917.765599999576807 ], [ 194219.5, 80125.599999999627471 ], [ 194879.768099999986589, 80000.019500000402331 ], [ 195842.139999999664724, 79816.980000000447035 ], [ 196180.718299999833107, 79999.988700000569224 ], [ 197123.968299999833107, 80509.835100000724196 ], [ 196977.299999999813735, 81227.599999999627471 ], [ 196984.175400000065565, 81229.115800000727177 ], [ 199220.697100000455976, 81034.824100000783801 ], [ 199620.480000000447035, 80765.75 ], [ 199999.980299999937415, 80848.226199999451637 ], [ 202208.5, 81328.199999999254942 ], [ 202549.221199999563396, 81794.235300000756979 ], [ 202626.5, 81821.300000000745058 ], [ 202712.811300000175834, 82017.99239999987185 ], [ 204133.589999999850988, 83961.320000000298023 ], [ 205088.900000000372529, 87318.699999999254942 ], [ 204959.214999999850988, 87376.246300000697374 ], [ 204749.966300000436604, 89194.948899999260902 ], [ 204753.299999999813735, 89220.599999999627471 ], [ 206275.92949999962002, 89894.083499999716878 ], [ 206429.490600000135601, 89838.192999999970198 ], [ 206838.200000000186265, 89330.400000000372529 ], [ 206990.105000000447035, 89634.150200000032783 ], [ 207218.919999999925494, 89550.869999999180436 ], [ 207524.71999999973923, 90703.169999999925494 ], [ 210808.78000000026077, 91911.470000000670552 ], [ 210777.056300000287592, 92764.212899999693036 ], [ 210789.299499999731779, 92855.493899999186397 ], [ 212702.240000000223517, 94100.0 ], [ 212845.599999999627471, 96718.800000000745058 ], [ 213211.429399999789894, 96739.09569999948144 ], [ 213805.799999999813735, 96718.300000000745058 ], [ 213849.743400000035763, 96774.508400000631809 ], [ 214215.5, 96794.800000000745058 ], [ 214228.706699999980628, 97259.243400000035763 ], [ 214912.616100000217557, 98134.037399999797344 ], [ 217789.802600000053644, 99999.996200000867248 ], [ 219491.209999999962747, 101103.419999999925494 ], [ 219903.700000000186265, 106368.619999999180436 ], [ 220000.013000000268221, 106380.316899999976158 ], [ 220754.03000000026077, 106471.890000000596046 ], [ 220115.559999999590218, 107262.900000000372529 ], [ 220000.018899999558926, 108474.110700000077486 ], [ 219921.709699999541044, 109295.021299999207258 ], [ 220004.820000000298023, 110477.320000000298023 ], [ 219562.8432, 113056.998099999502301 ], [ 219402.96999999973923, 114732.939999999478459 ], [ 219999.997800000011921, 115636.283800000324845 ], [ 221174.074799999594688, 117412.74239999987185 ], [ 221182.216300000436604, 117459.955000000074506 ], [ 227496.897599999792874, 117260.303899999707937 ], [ 226977.697800000198185, 115559.000900000333786 ], [ 229737.501199999824166, 110191.497300000861287 ], [ 228841.996799999848008, 110157.197100000455976 ], [ 228170.194600000046194, 108114.05210000090301 ], [ 227706.903099999763072, 103818.205600000917912 ], [ 224358.802600000053644, 102225.89750000089407 ], [ 227303.897199999541044, 101319.496899999678135 ], [ 229156.915000000037253, 98909.380899999290705 ], [ 230222.684000000357628, 98637.19789999909699 ], [ 229864.638799999840558, 99982.103700000792742 ], [ 231352.700400000438094, 100362.500800000503659 ], [ 232202.197300000116229, 99476.90430000051856 ], [ 231843.17949999962002, 96952.255100000649691 ], [ 233391.620799999684095, 93676.925799999386072 ], [ 232785.810899999924004, 91868.182199999690056 ], [ 234181.003700000233948, 90398.802899999544024 ], [ 234998.824199999682605, 85587.66330000013113 ], [ 235649.102800000458956, 84586.19679999910295 ], [ 237422.302099999971688, 84098.196399999782443 ], [ 236457.201200000010431, 78812.999299999326468 ], [ 236764.997600000351667, 77969.600700000301003 ], [ 237886.598000000230968, 78521.602700000628829 ], [ 238223.301500000059605, 77526.29759999923408 ], [ 238275.896800000220537, 78606.698400000110269 ], [ 239309.299800000153482, 78294.897600000724196 ], [ 238672.50069999974221, 76863.197399999946356 ], [ 240026.001699999906123, 74225.902400000020862 ], [ 239127.298299999907613, 73222.699500000104308 ], [ 240826.696100000292063, 73987.40059999935329 ], [ 241888.396099999547005, 72519.300899999216199 ], [ 243667.597799999639392, 72749.294999999925494 ], [ 243887.196800000034273, 69361.804700000211596 ], [ 245112.602500000037253, 69901.700099999085069 ], [ 245455.201299999840558, 69376.500499999150634 ], [ 244095.203200000338256, 68152.60080000013113 ], [ 242588.50069999974221, 68832.196299999952316 ], [ 242712.597199999727309, 66365.902300000190735 ], [ 241217.355200000107288, 65078.359899999573827 ], [ 241832.700699999928474, 64153.695499999448657 ], [ 242886.402999999932945, 65330.598600000143051 ], [ 243809.295599999837577, 61932.707299999892712 ], [ 242249.349999999627471, 60848.449999999254942 ], [ 241153.730000000447035, 62306.550000000745058 ], [ 242122.209999999962747, 60379.050000000745058 ], [ 243125.269999999552965, 60733.759999999776483 ], [ 243068.101599999703467, 60000.020999999716878 ], [ 242945.694099999964237, 58428.956399999558926 ], [ 241824.191999999806285, 57220.5793999992311 ], [ 241782.959999999962747, 57197.03999999910593 ], [ 241377.78000000026077, 57238.119999999180436 ], [ 241522.961500000208616, 56896.014699999243021 ], [ 241521.515300000086427, 56894.456499999389052 ], [ 241523.334099999628961, 56895.136700000613928 ], [ 241527.21999999973923, 56885.980000000447035 ], [ 243549.799999999813735, 56597.650000000372529 ], [ 243025.200000000186265, 56310.900000000372529 ], [ 244023.700000000186265, 54744.599999999627471 ], [ 242986.498100000433624, 54449.903100000694394 ], [ 243007.678299999795854, 54422.7027000002563 ], [ 242989.108500000089407, 54418.51549999974668 ], [ 243051.358, 54366.607599999755621 ], [ 243817.5, 53382.699999999254942 ], [ 243028.950000000186265, 51997.730000000447035 ], [ 245551.580500000156462, 53221.572200000286102 ], [ 245627.953900000080466, 53069.289200000464916 ], [ 245662.457100000232458, 51909.802600000053644 ], [ 243555.67879999987781, 50482.049499999731779 ], [ 243434.161000000312924, 50424.020999999716878 ], [ 244300.480000000447035, 48713.630000000819564 ], [ 244224.292399999685585, 48695.289499999955297 ], [ 242751.139999999664724, 48817.970000000670552 ], [ 241927.045699999667704, 48142.277899999171495 ], [ 241803.447700000368059, 48112.524399999529123 ], [ 241777.155600000172853, 48235.83500000089407 ], [ 242107.919999999925494, 49543.570000000298023 ], [ 241450.96999999973923, 50553.369999999180436 ], [ 239999.986600000411272, 51412.93610000051558 ], [ 235926.820000000298023, 53825.890000000596046 ], [ 228677.509999999776483, 54361.949999999254942 ], [ 226791.870000000111759, 54075.449999999254942 ], [ 225722.209999999962747, 52986.320000000298023 ], [ 225745.400000000372529, 52681.699999999254942 ], [ 224121.209999999962747, 51068.25 ], [ 222369.519999999552965, 51592.21000000089407 ], [ 222331.509999999776483, 51507.289899999275804 ], [ 219416.693199999630451, 50184.446100000292063 ], [ 219369.650000000372529, 50172.490000000223517 ], [ 216589.990000000223517, 51252.900000000372529 ], [ 215138.559999999590218, 50336.910000000149012 ], [ 214572.089999999850988, 50921.529999999329448 ], [ 212676.132699999958277, 50476.297700000926852 ], [ 212308.714599999599159, 51100.541899999603629 ], [ 212389.722099999897182, 51131.732599999755621 ], [ 213783.901600000448525, 51606.596999999135733 ], [ 213717.102699999697506, 51642.820000000298023 ], [ 214451.790000000037253, 51925.699999999254942 ], [ 213552.693599999882281, 51731.974099999293685 ], [ 212873.10259999986738, 52100.495699999853969 ], [ 212059.870400000363588, 51360.981100000441074 ], [ 210210.269999999552965, 50421.339999999850988 ], [ 209822.299999999813735, 49410.900000000372529 ], [ 208973.5, 50136.800000000745058 ], [ 208969.121899999678135, 50199.476800000295043 ], [ 209216.099999999627471, 52119.300000000745058 ], [ 208820.548299999907613, 52326.433100000023842 ], [ 208755.799999999813735, 53253.359999999403954 ], [ 203981.565799999982119, 51572.674499999731779 ], [ 203919.5, 51553.25 ], [ 203917.764600000344217, 51550.214400000870228 ], [ 203892.299999999813735, 51541.25 ], [ 203133.519999999552965, 50429.359999999403954 ], [ 203189.598299999721348, 50276.492000000551343 ], [ 203183.120000000111759, 50265.160000000149012 ], [ 204056.706299999728799, 47910.368100000545382 ], [ 203247.200000000186265, 48153.199999999254942 ], [ 201986.230000000447035, 47055.080000000074506 ], [ 201489.059999999590218, 44776.550000000745058 ], [ 201551.919999999925494, 43912.179999999701977 ], [ 202863.160000000149012, 43293.669999999925494 ], [ 201494.400000000372529, 42112.5 ], [ 201787.597400000318885, 41200.836899999529123 ], [ 201563.803999999538064, 41057.922700000926852 ], [ 200523.639999999664724, 40437.640000000596046 ], [ 200500.893000000156462, 39999.979499999433756 ], [ 200461.940000000409782, 39250.509999999776483 ], [ 200000.028699999675155, 39709.808599999174476 ], [ 199708.244599999859929, 39999.942299999296665 ], [ 199056.429999999701977, 40648.070000000298023 ], [ 195970.983, 41259.425000000745058 ], [ 194762.655600000172853, 39999.971300000324845 ], [ 192940.16370000038296, 38100.366800000891089 ], [ 191914.006099999882281, 37097.875099999830127 ], [ 190761.900000000372529, 38240.728000000119209 ], [ 189162.0, 37840.800000000745058 ], [ 187822.650000000372529, 35969.560000000521541 ], [ 187075.0, 32231.390000000596046 ], [ 185045.053100000135601, 30920.231799999251962 ], [ 185041.382500000298023, 30927.339299999177456 ], [ 184512.818799999542534, 32018.374099999666214 ], [ 185107.500799999572337, 32111.699699999764562 ], [ 185491.46999999973923, 32160.96000000089407 ], [ 185495.558799999766052, 32172.599099999293685 ], [ 185499.769999999552965, 32173.259999999776483 ], [ 186138.096199999563396, 33430.399900000542402 ], [ 184118.696999999694526, 32965.658900000154972 ], [ 184935.700000000186265, 36622.849999999627471 ], [ 184095.629999999888241, 35737.740000000223517 ], [ 183535.209999999962747, 38176.550000000745058 ], [ 184110.389999999664724, 38158.080000000074506 ], [ 184020.5, 38824.699999999254942 ], [ 184014.933400000445545, 38827.224099999293685 ], [ 184086.700000000186265, 38884.800000000745058 ], [ 184141.498200000263751, 39443.81389999948442 ] ] ] } },
{ "type": "Feature", "properties": { "LAD": "Allerdale", "2023": 0.012554890219560879, "lad_cluster": "L" }, "geometry": { "type": "Polygon", "coordinates": [ [ [ 328383.769199999980628, 559631.010999999940395 ], [ 327876.699000000022352, 557334.803999999538064 ], [ 330953.2034, 557188.595899999141693 ], [ 331407.201200000010431, 555521.203199999406934 ], [ 332281.301400000229478, 555177.901399999856949 ], [ 331288.497100000269711, 554002.997700000181794 ], [ 332390.202100000344217, 552827.004399999976158 ], [ 331379.398900000378489, 552293.79700000025332 ], [ 331647.899299999698997, 551648.601700000464916 ], [ 334436.296500000171363, 551323.604699999094009 ], [ 334010.604000000283122, 549922.795700000599027 ], [ 332816.001799999736249, 549243.00029999949038 ], [ 333879.202399999834597, 548479.79869999922812 ], [ 334092.098199999891222, 545630.104499999433756 ], [ 335698.203099999576807, 545499.901699999347329 ], [ 335197.595999999903142, 544486.401799999177456 ], [ 336576.697900000028312, 544761.503100000321865 ], [ 336774.298999999649823, 542804.203299999237061 ], [ 336302.796900000423193, 541154.795499999076128 ], [ 334045.002399999648333, 539690.304700000211596 ], [ 336739.053399999625981, 536659.082800000905991 ], [ 336144.401100000366569, 533918.996700000017881 ], [ 331541.199900000356138, 534413.69510000012815 ], [ 330365.099700000137091, 533894.30379999987781 ], [ 330009.597400000318885, 532880.104100000113249 ], [ 332099.703900000080466, 532143.195000000298023 ], [ 330005.464300000108778, 530372.091199999675155 ], [ 329478.401100000366569, 528189.196900000795722 ], [ 329898.602400000207126, 524707.503499999642372 ], [ 332629.399600000120699, 524849.802699999883771 ], [ 333279.901899999938905, 523558.302400000393391 ], [ 335002.501299999654293, 522706.396299999207258 ], [ 333068.201700000092387, 521136.295700000599027 ], [ 334272.500099999830127, 520451.801699999719858 ], [ 333579.89850000012666, 519563.995799999684095 ], [ 334348.197999999858439, 518958.799000000581145 ], [ 333716.197599999606609, 515462.99970000050962 ], [ 334385.003999999724329, 514952.29590000025928 ], [ 334374.697599999606609, 512086.596200000494719 ], [ 330381.903099999763072, 510979.802999999374151 ], [ 328956.398000000044703, 509058.403000000864267 ], [ 328200.202200000174344, 509304.002699999138713 ], [ 327977.701000000350177, 507914.900299999862909 ], [ 326446.997200000099838, 508969.398499999195337 ], [ 324427.097400000318885, 507150.998999999836087 ], [ 321097.898400000296533, 510314.103499999269843 ], [ 321584.398199999704957, 511602.404799999669194 ], [ 320787.702800000086427, 512580.204900000244379 ], [ 315595.598100000061095, 515767.502399999648333 ], [ 312098.603799999691546, 516704.2043999992311 ], [ 311136.396900000050664, 520652.304300000891089 ], [ 310048.89809999987483, 522093.201799999922514 ], [ 307451.897699999623001, 523421.651599999517202 ], [ 306625.697100000455976, 521666.004100000485778 ], [ 304368.702399999834597, 521672.902100000530481 ], [ 303868.103500000201166, 523532.299900000914931 ], [ 302486.152900000102818, 524339.2489 ], [ 300218.097400000318885, 524649.300100000575185 ], [ 299682.003499999642372, 523471.997099999338388 ], [ 298508.80530000012368, 523970.195299999788404 ], [ 298509.129099999554455, 523971.511499999091029 ], [ 298968.5, 525251.449999999254942 ], [ 298161.672600000165403, 529724.455299999564886 ], [ 298687.950000000186265, 529556.699999999254942 ], [ 299999.980700000189245, 529218.058199999853969 ], [ 300445.135800000280142, 529103.161399999633431 ], [ 299999.980600000359118, 529224.280999999493361 ], [ 298703.462000000290573, 529577.042999999597669 ], [ 299999.989400000311434, 531277.355499999597669 ], [ 302176.179999999701977, 534131.28999999910593 ], [ 302514.668899999931455, 535678.613199999555945 ], [ 302977.124200000427663, 536801.641100000590086 ], [ 303851.959999999962747, 536302.619999999180436 ], [ 303003.322900000028312, 536865.262099999934435 ], [ 303031.577499999664724, 536933.875600000843406 ], [ 306231.470499999821186, 540000.025900000706315 ], [ 307633.456000000238419, 541343.414000000804663 ], [ 307674.299999999813735, 546172.699999999254942 ], [ 310256.5, 553412.699999999254942 ], [ 312386.951999999582767, 556004.08699999935925 ], [ 314293.497000000439584, 556991.679999999701977 ], [ 317609.700000000186265, 554483.900000000372529 ], [ 317531.985999999567866, 555953.143999999389052 ], [ 318307.817400000058115, 555532.75139999948442 ], [ 319129.770999999716878, 556327.233999999240041 ], [ 319030.910000000149012, 555657.859999999403954 ], [ 319969.53000000026077, 556936.169999999925494 ], [ 319803.843000000342727, 558104.983999999240041 ], [ 318544.146999999880791, 556827.675000000745058 ], [ 316210.900000000372529, 558219.699999999254942 ], [ 315858.849000000394881, 559195.041999999433756 ], [ 316520.102900000289083, 559999.965299999341369 ], [ 317769.929999999701977, 561521.339999999850988 ], [ 319045.25, 561663.730000000447035 ], [ 318804.900000000372529, 561004.0 ], [ 320000.013799999840558, 561874.964999999850988 ], [ 321191.184000000357628, 562743.05599999986589 ], [ 322965.735000000335276, 562785.0 ], [ 326191.690000000409782, 560297.070000000298023 ], [ 327169.462199999950826, 559999.97580000013113 ], [ 328383.769199999980628, 559631.010999999940395 ] ] ] } },
{ "type": "Feature", "properties": { "LAD": "Copeland", "2023": 0.014005847953216374, "lad_cluster": "L" }, "geometry": { "type": "Polygon", "coordinates": [ [ [ 324427.097400000318885, 507150.998999999836087 ], [ 325039.697200000286102, 504488.801000000908971 ], [ 326389.496100000105798, 503532.204800000414252 ], [ 327176.899500000290573, 504145.399299999698997 ], [ 327721.60120000038296, 502747.199500000104308 ], [ 324091.902700000442564, 501104.299799999222159 ], [ 322458.498300000093877, 496081.29759999923408 ], [ 321644.397499999962747, 495940.098099999129772 ], [ 319326.001799999736249, 492704.804099999368191 ], [ 320020.7966, 491707.999500000849366 ], [ 319962.413599999621511, 486716.907700000330806 ], [ 319734.620000000111759, 485653.660000000149012 ], [ 320000.004800000227988, 485272.396500000730157 ], [ 320417.669999999925494, 484672.359999999403954 ], [ 320000.002500000409782, 484505.301599999889731 ], [ 319057.599999999627471, 484128.359999999403954 ], [ 320000.002500000409782, 484417.630799999460578 ], [ 320072.650000000372529, 484439.929999999701977 ], [ 320214.839999999850988, 483365.580000000074506 ], [ 320000.016800000332296, 483133.361899999901652 ], [ 317545.059999999590218, 480479.619999999180436 ], [ 318305.059999999590218, 480121.330000000074506 ], [ 318487.129999999888241, 480733.529999999329448 ], [ 318887.937400000169873, 479999.97069999948144 ], [ 319258.879999999888241, 479321.070000000298023 ], [ 318260.700000000186265, 478034.5 ], [ 316089.03000000026077, 478688.679999999701977 ], [ 315400.099999999627471, 477764.400000000372529 ], [ 313855.790000000037253, 477972.099999999627471 ], [ 312568.739699999801815, 479999.997800000011921 ], [ 309296.870000000111759, 485155.21000000089407 ], [ 307578.700000000186265, 488600.410000000149012 ], [ 307537.639999999664724, 494578.279999999329448 ], [ 308442.809999999590218, 495898.939999999478459 ], [ 307973.25, 495751.279999999329448 ], [ 306791.150000000372529, 495155.919999999925494 ], [ 304086.938900000415742, 500000.000499999150634 ], [ 302550.410000000149012, 502752.400000000372529 ], [ 300000.004599999636412, 506164.345000000670552 ], [ 293990.46999999973923, 514203.929999999701977 ], [ 295685.25, 515638.220000000670552 ], [ 295954.410899999551475, 516168.776499999687076 ], [ 296055.900000000372529, 516268.300000000745058 ], [ 296124.510900000110269, 516504.069099999964237 ], [ 297187.767300000414252, 518599.906700000166893 ], [ 297532.184299999848008, 520000.0320999994874 ], [ 298508.80530000012368, 523970.195299999788404 ], [ 299682.003499999642372, 523471.997099999338388 ], [ 300218.097400000318885, 524649.300100000575185 ], [ 302486.152900000102818, 524339.2489 ], [ 303868.103500000201166, 523532.299900000914931 ], [ 304368.702399999834597, 521672.902100000530481 ], [ 306625.697100000455976, 521666.004100000485778 ], [ 307451.897699999623001, 523421.651599999517202 ], [ 310048.89809999987483, 522093.201799999922514 ], [ 311136.396900000050664, 520652.304300000891089 ], [ 312098.603799999691546, 516704.2043999992311 ], [ 315595.598100000061095, 515767.502399999648333 ], [ 320787.702800000086427, 512580.204900000244379 ], [ 321584.398199999704957, 511602.404799999669194 ], [ 321097.898400000296533, 510314.103499999269843 ], [ 324427.097400000318885, 507150.998999999836087 ] ] ] } },
{ "type": "Feature", "properties": { "LAD": "South Lakeland", "2023": 0.020607142857142859, "lad_cluster": "L-M" }, "geometry": { "type": "Polygon", "coordinates": [ [ [ 376200.202399999834597, 495676.703500000759959 ], [ 379945.702800000086427, 492125.100099999457598 ], [ 378980.0, 489778.10190000012517 ], [ 379309.901399999856949, 484654.998400000855327 ], [ 378090.300200000405312, 482484.599600000306964 ], [ 376489.999800000339746, 483844.900299999862909 ], [ 375786.902200000360608, 482774.39670000039041 ], [ 374238.001500000245869, 482702.997099999338388 ], [ 373651.802400000393391, 481096.696900000795722 ], [ 370052.198400000110269, 481319.203199999406934 ], [ 370144.798600000329316, 482748.703999999910593 ], [ 362512.502199999988079, 477911.698599999770522 ], [ 359323.403300000354648, 477935.901699999347329 ], [ 358350.799399999901652, 478665.302899999544024 ], [ 355703.400999999605119, 474137.698899999260902 ], [ 352015.896300000138581, 475052.896900000050664 ], [ 352170.598399999551475, 476729.796900000423193 ], [ 349964.096400000154972, 476959.501199999824166 ], [ 347972.303999999538064, 478292.099700000137091 ], [ 345446.800599999725819, 475698.702099999412894 ], [ 345401.223299999721348, 475705.270600000396371 ], [ 343740.200000000186265, 476651.5 ], [ 343713.919999999925494, 477703.140000000596046 ], [ 345143.009999999776483, 479198.619999999180436 ], [ 342216.360000000335276, 478508.71000000089407 ], [ 341237.009999999776483, 477443.390000000596046 ], [ 341613.75, 476525.550000000745058 ], [ 340657.639999999664724, 476355.240000000223517 ], [ 341389.290000000037253, 475964.119999999180436 ], [ 340000.004700000397861, 474847.26490000076592 ], [ 339881.440000000409782, 474751.949999999254942 ], [ 340000.003899999894202, 474747.122700000181794 ], [ 340791.679999999701977, 474714.890000000596046 ], [ 339999.994400000199676, 473596.152699999511242 ], [ 339658.490000000223517, 473113.570000000298023 ], [ 334799.400000000372529, 473677.400000000372529 ], [ 335520.120000000111759, 476414.980000000447035 ], [ 334394.599999999627471, 475629.0 ], [ 334502.459999999962747, 476520.949999999254942 ], [ 334154.400000000372529, 476150.900000000372529 ], [ 332335.389999999664724, 478441.109999999403954 ], [ 333350.910000000149012, 477793.019999999552965 ], [ 332589.320000000298023, 478330.990000000223517 ], [ 332730.966400000266731, 480000.012599999085069 ], [ 332743.620000000111759, 480149.109999999403954 ], [ 332638.929299999959767, 480000.009800000116229 ], [ 330695.110000000335276, 477231.630000000819564 ], [ 330828.700000000186265, 474545.380000000819564 ], [ 327822.790000000037253, 469805.580000000074506 ], [ 324942.667000000365078, 467017.423800000920892 ], [ 324940.086400000378489, 467015.276399999856949 ], [ 324909.598399999551475, 467059.395099999383092 ], [ 325236.300699999555945, 467671.699799999594688 ], [ 323296.79839999973774, 469403.104199999943376 ], [ 324329.500599999912083, 471632.696000000461936 ], [ 324159.503899999894202, 474298.502900000661612 ], [ 325497.199099999852479, 474986.595899999141693 ], [ 324164.7972999997437, 478024.796299999579787 ], [ 325265.100700000301003, 480912.799599999561906 ], [ 323931.60219999961555, 479229.201500000432134 ], [ 321796.799200000241399, 479829.89949999935925 ], [ 321661.28940000012517, 480124.883500000461936 ], [ 321703.994500000029802, 480149.641400000080466 ], [ 321683.559000000357628, 480185.499800000339746 ], [ 321678.017500000074506, 480200.01380000077188 ], [ 321660.401700000278652, 480220.831100000068545 ], [ 321628.171099999919534, 480274.248299999162555 ], [ 321624.557900000363588, 480289.894799999892712 ], [ 323211.730000000447035, 483210.529999999329448 ], [ 322017.549999999813735, 482127.21000000089407 ], [ 321245.96999999973923, 484938.580000000074506 ], [ 320032.089999999850988, 485618.990000000223517 ], [ 320149.958300000056624, 487592.289200000464916 ], [ 320000.025399999693036, 486892.463999999687076 ], [ 319962.413599999621511, 486716.907700000330806 ], [ 320020.7966, 491707.999500000849366 ], [ 319326.001799999736249, 492704.804099999368191 ], [ 321644.397499999962747, 495940.098099999129772 ], [ 322458.498300000093877, 496081.29759999923408 ], [ 324091.902700000442564, 501104.299799999222159 ], [ 327721.60120000038296, 502747.199500000104308 ], [ 327176.899500000290573, 504145.399299999698997 ], [ 326389.496100000105798, 503532.204800000414252 ], [ 325039.697200000286102, 504488.801000000908971 ], [ 324427.097400000318885, 507150.998999999836087 ], [ 326446.997200000099838, 508969.398499999195337 ], [ 327977.701000000350177, 507914.900299999862909 ], [ 328200.202200000174344, 509304.002699999138713 ], [ 328956.398000000044703, 509058.403000000864267 ], [ 330381.903099999763072, 510979.802999999374151 ], [ 334374.697599999606609, 512086.596200000494719 ], [ 334436.502600000239909, 511514.499900000169873 ], [ 336593.699199999682605, 511622.299100000411272 ], [ 337487.002100000157952, 510082.799799999222159 ], [ 338204.000799999572337, 510328.999299999326468 ], [ 340476.99930000025779, 508100.397199999541044 ], [ 341378.39879999961704, 509932.602700000628829 ], [ 343364.601099999621511, 509879.89780000038445 ], [ 344042.699599999934435, 510877.802200000733137 ], [ 345763.19649999961257, 509300.20380000025034 ], [ 347223.800900000147521, 509111.39780000038445 ], [ 347819.597199999727309, 509933.402499999850988 ], [ 348945.097500000149012, 508020.100199999287724 ], [ 354433.801699999719858, 504314.600899999961257 ], [ 355403.297199999913573, 505812.702099999412894 ], [ 355539.002700000070035, 503687.000499999150634 ], [ 358535.002299999818206, 501175.099600000306964 ], [ 360893.89780000038445, 501441.60329999960959 ], [ 362207.096900000236928, 499285.300499999895692 ], [ 362744.600700000301003, 499763.203700000420213 ], [ 364222.099200000055134, 499192.497099999338388 ], [ 365150.996000000275671, 499993.497800000011921 ], [ 366722.850999999791384, 497056.148600000888109 ], [ 368681.39919999986887, 498090.302600000053644 ], [ 370034.001500000245869, 497083.300799999386072 ], [ 371270.999800000339746, 497925.899599999189377 ], [ 372751.697300000116229, 496783.696599999442697 ], [ 375260.199500000104308, 497377.996500000357628 ], [ 376200.202399999834597, 495676.703500000759959 ] ] ] } },
{ "type": "Feature", "properties": { "LAD": "Carlisle", "2023": 0.011073446327683615, "lad_cluster": "L" }, "geometry": { "type": "Polygon", "coordinates": [ [ [ 362682.103099999949336, 550272.395600000396371 ], [ 361334.497399999760091, 551115.904200000688434 ], [ 358025.597699999809265, 551304.200300000607967 ], [ 356411.997999999672174, 549154.895500000566244 ], [ 355055.603000000119209, 548977.69620000012219 ], [ 355779.197800000198185, 547384.802200000733137 ], [ 354751.203599999658763, 547061.9046 ], [ 351944.403400000184774, 548511.599600000306964 ], [ 351496.80379999987781, 547818.698000000789762 ], [ 348732.003899999894202, 547388.701099999248981 ], [ 344665.399600000120699, 549499.796800000593066 ], [ 343463.698499999940395, 547983.800699999555945 ], [ 341794.997000000439584, 547833.803700000047684 ], [ 341974.599200000055134, 546836.599099999293685 ], [ 340897.901300000026822, 546426.39640000090003 ], [ 339336.798000000417233, 543646.60219999961555 ], [ 336774.298999999649823, 542804.203299999237061 ], [ 336576.697900000028312, 544761.503100000321865 ], [ 335197.595999999903142, 544486.401799999177456 ], [ 335698.203099999576807, 545499.901699999347329 ], [ 334092.098199999891222, 545630.104499999433756 ], [ 333879.202399999834597, 548479.79869999922812 ], [ 332816.001799999736249, 549243.00029999949038 ], [ 334010.604000000283122, 549922.795700000599027 ], [ 334436.296500000171363, 551323.604699999094009 ], [ 331647.899299999698997, 551648.601700000464916 ], [ 331379.398900000378489, 552293.79700000025332 ], [ 332390.202100000344217, 552827.004399999976158 ], [ 331288.497100000269711, 554002.997700000181794 ], [ 332281.301400000229478, 555177.901399999856949 ], [ 331407.201200000010431, 555521.203199999406934 ], [ 330953.2034, 557188.595899999141693 ], [ 327876.699000000022352, 557334.803999999538064 ], [ 328383.769199999980628, 559631.010999999940395 ], [ 328398.600700000301003, 559626.504499999806285 ], [ 328405.578700000420213, 559580.29079999960959 ], [ 328388.839700000360608, 559557.200500000268221 ], [ 328388.356399999931455, 559538.776399999856949 ], [ 330628.996500000357628, 559999.992000000551343 ], [ 330629.248999999836087, 560000.043999999761581 ], [ 328404.434999999590218, 560561.475999999791384 ], [ 328020.229000000283122, 561622.051000000908971 ], [ 328738.489000000059605, 561238.57799999974668 ], [ 328229.298000000417233, 561673.42200000025332 ], [ 328730.684000000357628, 561961.156999999657273 ], [ 327912.537999999709427, 562388.28999999910593 ], [ 329913.251000000163913, 561834.031999999657273 ], [ 329397.911000000312924, 562107.003000000491738 ], [ 328549.03000000026077, 562934.050000000745058 ], [ 329287.289499999955297, 562338.766100000590086 ], [ 328914.759999999776483, 563119.253000000491738 ], [ 330604.828999999910593, 563931.875 ], [ 332048.677699999883771, 565949.205099999904633 ], [ 332242.873999999836087, 566060.613900000229478 ], [ 332922.289900000207126, 565939.936499999836087 ], [ 333010.666699999943376, 565924.239099999889731 ], [ 332721.259899999946356, 566896.833399999886751 ], [ 334533.299599999561906, 571807.501299999654293 ], [ 332791.101700000464916, 573038.298900000751019 ], [ 332959.4989, 573650.103800000622869 ], [ 338852.796500000171363, 573174.799900000914931 ], [ 340285.598399999551475, 574300.79759999923408 ], [ 340043.003999999724329, 575366.102600000798702 ], [ 342836.603900000452995, 576311.202099999412894 ], [ 343536.29619999974966, 578178.797499999403954 ], [ 345325.834499999880791, 579663.302600000053644 ], [ 347321.001899999566376, 581474.304199999198318 ], [ 347472.99959999974817, 582972.495300000533462 ], [ 350067.299800000153482, 583327.803600000217557 ], [ 355295.798100000247359, 586770.798100000247359 ], [ 356180.303600000217557, 588517.39809999987483 ], [ 357136.20299999974668, 587050.897900000214577 ], [ 356937.802099999971688, 584781.997400000691414 ], [ 358216.503800000064075, 582615.597500000149012 ], [ 361905.500799999572337, 581296.295099999755621 ], [ 362229.103000000119209, 579125.596499999985099 ], [ 363823.400999999605119, 578129.101700000464916 ], [ 364213.301699999719858, 576701.500399999320507 ], [ 368021.398599999956787, 577484.496200000867248 ], [ 369067.301099999807775, 576551.703199999406934 ], [ 367908.597900000400841, 574332.598500000312924 ], [ 369228.500300000421703, 571829.195000000298023 ], [ 363468.096599999815226, 569243.995100000873208 ], [ 363412.500099999830127, 566043.701099999248981 ], [ 361597.597299999557436, 564245.195900000631809 ], [ 361965.302299999631941, 563367.397199999541044 ], [ 363694.39879999961704, 562783.304400000721216 ], [ 363732.499200000427663, 560834.802200000733137 ], [ 365155.901800000108778, 559523.197599999606609 ], [ 363804.503299999982119, 558428.401000000536442 ], [ 363130.502500000409782, 555927.596799999475479 ], [ 361257.702899999916553, 554570.695199999958277 ], [ 363287.496799999848008, 551122.002399999648333 ], [ 362682.103099999949336, 550272.395600000396371 ] ] ] } },
{ "type": "Feature", "properties": { "LAD": "Barrow-in-Furness", "2023": 0.010238907849829351, "lad_cluster": "L" }, "geometry": { "type": "MultiPolygon", "coordinates": [ [ [ [ 318816.400000000372529, 467718.5 ], [ 318187.200000000186265, 467376.349999999627471 ], [ 318799.019999999552965, 467560.859999999403954 ], [ 318524.830000000074506, 466974.0 ], [ 319999.982900000177324, 465813.456100000068545 ], [ 320218.299999999813735, 465641.699999999254942 ], [ 319999.971199999563396, 465104.2179000005126 ], [ 319817.629999999888241, 464655.330000000074506 ], [ 320000.00040000025183, 464531.315899999812245 ], [ 320888.419999999925494, 463927.179999999701977 ], [ 321214.349999999627471, 462410.359999999403954 ], [ 322943.200000000186265, 462787.199999999254942 ], [ 323224.03000000026077, 462006.759999999776483 ], [ 323307.200000000186265, 462782.050000000745058 ], [ 323283.309999999590218, 461870.300000000745058 ], [ 320878.200000000186265, 461977.0 ], [ 320000.010200000368059, 463560.850700000301003 ], [ 317158.099999999627471, 468686.349999999627471 ], [ 316717.75, 472646.900000000372529 ], [ 318306.410000000149012, 473451.369999999180436 ], [ 317336.849999999627471, 472528.400000000372529 ], [ 318663.299999999813735, 468936.550000000745058 ], [ 318816.400000000372529, 467718.5 ] ] ], [ [ [ 325265.100700000301003, 480912.799599999561906 ], [ 324164.7972999997437, 478024.796299999579787 ], [ 325497.199099999852479, 474986.595899999141693 ], [ 324159.503899999894202, 474298.502900000661612 ], [ 324329.500599999912083, 471632.696000000461936 ], [ 323296.79839999973774, 469403.104199999943376 ], [ 325236.300699999555945, 467671.699799999594688 ], [ 324909.598399999551475, 467059.395099999383092 ], [ 324940.086400000378489, 467015.276399999856949 ], [ 323393.78000000026077, 465728.529999999329448 ], [ 324783.200000000186265, 463819.199999999254942 ], [ 323456.870000000111759, 465490.679999999701977 ], [ 323015.870000000111759, 464973.109999999403954 ], [ 323315.709999999962747, 465903.619999999180436 ], [ 322174.400000000372529, 468119.599999999627471 ], [ 320655.531999999657273, 467588.039499999955297 ], [ 320286.900000000372529, 466668.400000000372529 ], [ 320000.005800000391901, 467121.73340000025928 ], [ 318891.35840000025928, 468873.552899999544024 ], [ 319315.580000000074506, 473913.720000000670552 ], [ 318502.049999999813735, 473932.699999999254942 ], [ 317993.400000000372529, 475250.029999999329448 ], [ 319999.984699999913573, 476139.290999999269843 ], [ 320652.889999999664724, 476428.640000000596046 ], [ 320286.46999999973923, 477579.929999999701977 ], [ 320819.349999999627471, 477332.25 ], [ 320975.839999999850988, 479727.5 ], [ 321445.861200000159442, 479999.990800000727177 ], [ 321661.28940000012517, 480124.883500000461936 ], [ 321796.799200000241399, 479829.89949999935925 ], [ 323931.60219999961555, 479229.201500000432134 ], [ 325265.100700000301003, 480912.799599999561906 ] ] ] ] } },
{ "type": "Feature", "properties": { "LAD": "Isles of Scilly", "2023": 0.006, "lad_cluster": "H" }, "geometry": { "type": "MultiPolygon", "coordinates": [ [ [ [ 87801.3597999997437, 8851.2820999994874 ], [ 89245.063799999654293, 8124.851700000464916 ], [ 89235.883100000210106, 8080.298100000247359 ], [ 88576.345099999569356, 8238.63230000063777 ], [ 88539.403400000184774, 8272.401300000026822 ], [ 88258.098399999551475, 7054.100099999457598 ], [ 88183.648900000378489, 7119.186000000685453 ], [ 87476.364099999889731, 7867.311499999836087 ], [ 87801.3597999997437, 8851.2820999994874 ] ] ], [ [ [ 93203.252799999900162, 11105.056700000539422 ], [ 92271.398299999535084, 9909.102800000458956 ], [ 91191.996199999935925, 10139.596899999305606 ], [ 91071.638500000350177, 9216.945299999788404 ], [ 90931.583300000056624, 9473.57740000076592 ], [ 90494.299100000411272, 10370.000900000333786 ], [ 90457.893000000156462, 10341.550200000405312 ], [ 90446.759999999776483, 10361.949999999254942 ], [ 90436.450400000438094, 10324.793199999257922 ], [ 89918.452899999916553, 9919.987299999222159 ], [ 89496.522199999541044, 10247.409399999305606 ], [ 89430.397599999792874, 10357.404500000178814 ], [ 90787.501699999906123, 10729.897900000214577 ], [ 90715.387400000356138, 11057.241599999368191 ], [ 90646.466599999926984, 12066.85050000064075 ], [ 91728.700199999846518, 12925.299499999731779 ], [ 93194.442400000058115, 11947.848200000822544 ], [ 93203.252799999900162, 11105.056700000539422 ] ] ], [ [ [ 89298.434299999848008, 13377.591399999335408 ], [ 89256.828099999576807, 13370.267599999904633 ], [ 88543.895800000056624, 15760.454199999570847 ], [ 88431.119800000451505, 16475.799799999222159 ], [ 90197.719800000078976, 14939.68640000000596 ], [ 90237.286199999973178, 14759.384999999776483 ], [ 89298.434299999848008, 13377.591399999335408 ] ] ], [ [ [ 88116.828200000338256, 14821.028500000014901 ], [ 87633.849399999715388, 14239.207699999213219 ], [ 87323.111800000071526, 14539.135999999940395 ], [ 87553.110600000247359, 16536.780600000172853 ], [ 88242.80379999987781, 15229.799799999222159 ], [ 88116.828200000338256, 14821.028500000014901 ] ] ], [ [ [ 92295.837199999950826, 17523.85700000077486 ], [ 92518.584999999962747, 16572.02449999935925 ], [ 92563.496100000105798, 16152.995500000193715 ], [ 94479.200600000098348, 15674.351999999955297 ], [ 94373.448599999770522, 15626.580199999734759 ], [ 92851.834300000220537, 15039.806099999696016 ], [ 92690.940100000239909, 15108.332800000905991 ], [ 92134.409400000236928, 15492.010900000110269 ], [ 92136.610000000335276, 15532.28999999910593 ], [ 92120.164200000464916, 15501.831700000911951 ], [ 91572.724000000394881, 15879.24269999936223 ], [ 91483.301799999549985, 16048.130300000309944 ], [ 92147.681900000199676, 17254.777400000020862 ], [ 92371.610000000335276, 17082.910000000149012 ], [ 92287.039599999785423, 17507.878799999132752 ], [ 92295.837199999950826, 17523.85700000077486 ] ] ] ] } },
{ "type": "Feature", "properties": { "LAD": "Eden", "2023": 0.015081967213114755, "lad_cluster": "L" }, "geometry": { "type": "Polygon", "coordinates": [ [ [ 380030.297100000083447, 544057.604599999263883 ], [ 379118.797399999573827, 536896.90430000051856 ], [ 377170.497700000181794, 533681.80460000038147 ], [ 377420.100399999879301, 532376.198300000280142 ], [ 378990.496000000275671, 530676.804800000041723 ], [ 381206.702399999834597, 529905.595499999821186 ], [ 381516.403400000184774, 528412.602900000289083 ], [ 379121.897499999962747, 526327.699699999764562 ], [ 380423.199000000022352, 522376.800599999725819 ], [ 386548.199300000444055, 517404.303999999538064 ], [ 387315.699099999852479, 515286.800100000575185 ], [ 388941.996100000105798, 515253.599600000306964 ], [ 389793.999499999918044, 508529.004499999806285 ], [ 389063.396399999968708, 506991.704600000753999 ], [ 388591.399600000120699, 507374.19510000012815 ], [ 387822.201399999670684, 505968.897299999371171 ], [ 383918.197999999858439, 506310.999399999156594 ], [ 381103.103199999779463, 504915.798800000920892 ], [ 380102.499099999666214, 502748.699100000783801 ], [ 380262.799599999561906, 500225.001499999314547 ], [ 381150.89989999961108, 499529.600600000470877 ], [ 380777.002799999900162, 497972.69620000012219 ], [ 379503.396499999798834, 497912.803400000557303 ], [ 377701.100300000049174, 496065.002299999818206 ], [ 376200.202399999834597, 495676.703500000759959 ], [ 375260.199500000104308, 497377.996500000357628 ], [ 372751.697300000116229, 496783.696599999442697 ], [ 371270.999800000339746, 497925.899599999189377 ], [ 370034.001500000245869, 497083.300799999386072 ], [ 368681.39919999986887, 498090.302600000053644 ], [ 366722.850999999791384, 497056.148600000888109 ], [ 365150.996000000275671, 499993.497800000011921 ], [ 364222.099200000055134, 499192.497099999338388 ], [ 362744.600700000301003, 499763.203700000420213 ], [ 362207.096900000236928, 499285.300499999895692 ], [ 360893.89780000038445, 501441.60329999960959 ], [ 358535.002299999818206, 501175.099600000306964 ], [ 355539.002700000070035, 503687.000499999150634 ], [ 355403.297199999913573, 505812.702099999412894 ], [ 354433.801699999719858, 504314.600899999961257 ], [ 348945.097500000149012, 508020.100199999287724 ], [ 347819.597199999727309, 509933.402499999850988 ], [ 347223.800900000147521, 509111.39780000038445 ], [ 345763.19649999961257, 509300.20380000025034 ], [ 344042.699599999934435, 510877.802200000733137 ], [ 343364.601099999621511, 509879.89780000038445 ], [ 341378.39879999961704, 509932.602700000628829 ], [ 340476.99930000025779, 508100.397199999541044 ], [ 338204.000799999572337, 510328.999299999326468 ], [ 337487.002100000157952, 510082.799799999222159 ], [ 336593.699199999682605, 511622.299100000411272 ], [ 334436.502600000239909, 511514.499900000169873 ], [ 334374.697599999606609, 512086.596200000494719 ], [ 334385.003999999724329, 514952.29590000025928 ], [ 333716.197599999606609, 515462.99970000050962 ], [ 334348.197999999858439, 518958.799000000581145 ], [ 333579.89850000012666, 519563.995799999684095 ], [ 334272.500099999830127, 520451.801699999719858 ], [ 333068.201700000092387, 521136.295700000599027 ], [ 335002.501299999654293, 522706.396299999207258 ], [ 333279.901899999938905, 523558.302400000393391 ], [ 332629.399600000120699, 524849.802699999883771 ], [ 329898.602400000207126, 524707.503499999642372 ], [ 329478.401100000366569, 528189.196900000795722 ], [ 330005.464300000108778, 530372.091199999675155 ], [ 332099.703900000080466, 532143.195000000298023 ], [ 330009.597400000318885, 532880.104100000113249 ], [ 330365.099700000137091, 533894.30379999987781 ], [ 331541.199900000356138, 534413.69510000012815 ], [ 336144.401100000366569, 533918.996700000017881 ], [ 336739.053399999625981, 536659.082800000905991 ], [ 334045.002399999648333, 539690.304700000211596 ], [ 336302.796900000423193, 541154.795499999076128 ], [ 336774.298999999649823, 542804.203299999237061 ], [ 339336.798000000417233, 543646.60219999961555 ], [ 340897.901300000026822, 546426.39640000090003 ], [ 341974.599200000055134, 546836.599099999293685 ], [ 341794.997000000439584, 547833.803700000047684 ], [ 343463.698499999940395, 547983.800699999555945 ], [ 344665.399600000120699, 549499.796800000593066 ], [ 348732.003899999894202, 547388.701099999248981 ], [ 351496.80379999987781, 547818.698000000789762 ], [ 351944.403400000184774, 548511.599600000306964 ], [ 354751.203599999658763, 547061.9046 ], [ 355779.197800000198185, 547384.802200000733137 ], [ 355055.603000000119209, 548977.69620000012219 ], [ 356411.997999999672174, 549154.895500000566244 ], [ 358025.597699999809265, 551304.200300000607967 ], [ 361334.497399999760091, 551115.904200000688434 ], [ 362682.103099999949336, 550272.395600000396371 ], [ 364220.796400000341237, 547016.797499999403954 ], [ 366452.400000000372529, 545811.089999999850988 ], [ 368261.0, 546276.119999999180436 ], [ 370512.21999999973923, 548912.660000000149012 ], [ 372948.96999999973923, 549860.810000000521541 ], [ 373670.953499999828637, 551372.16300000064075 ], [ 375046.899699999950826, 548660.697000000625849 ], [ 377702.502000000327826, 545856.199699999764562 ], [ 379054.197300000116229, 545655.297199999913573 ], [ 380030.297100000083447, 544057.604599999263883 ] ] ] } },
{ "type": "Feature", "properties": { "LAD": "Amber Valley", "2023": 0.01950965824665676, "lad_cluster": "L" }, "geometry": { "type": "Polygon", "coordinates": [ [ [ 442027.896300000138581, 356921.70160000026226 ], [ 442909.301500000059605, 354987.595200000330806 ], [ 444868.402300000190735, 353958.099899999797344 ], [ 444027.199900000356138, 352232.004000000655651 ], [ 444613.70409999974072, 350838.20299999974668 ], [ 444896.600399999879301, 348413.79700000025332 ], [ 446571.89780000038445, 345370.698100000619888 ], [ 444897.2023, 342516.495100000873208 ], [ 442334.595999999903142, 341930.902699999511242 ], [ 441359.996799999848008, 342947.201799999922514 ], [ 439760.999200000427663, 342346.103800000622869 ], [ 435094.302799999713898, 342925.997800000011921 ], [ 435383.399400000460446, 341078.696599999442697 ], [ 433988.095900000073016, 341063.301000000908971 ], [ 433161.899600000120699, 337895.097899999469519 ], [ 430748.998999999836087, 336405.804199999198318 ], [ 428991.102500000037253, 337683.998299999162555 ], [ 426708.498499999754131, 337784.099700000137091 ], [ 426495.000900000333786, 338935.400100000202656 ], [ 427005.700000000186265, 340653.198400000110269 ], [ 428907.398599999956787, 341106.798599999397993 ], [ 428876.001400000415742, 341933.002100000157952 ], [ 426806.903300000354648, 343194.301000000908971 ], [ 426992.103900000452995, 344639.697300000116229 ], [ 428497.60259999986738, 345053.198899999260902 ], [ 428358.096099999733269, 346456.797199999913573 ], [ 429164.397199999541044, 346351.397299999371171 ], [ 428533.501600000075996, 346791.301400000229478 ], [ 429186.700000000186265, 347327.398000000044703 ], [ 427943.299499999731779, 347088.696299999952316 ], [ 427019.098199999891222, 348204.996700000017881 ], [ 428191.397499999962747, 349527.398199999704957 ], [ 427481.802799999713898, 350906.903300000354648 ], [ 430030.103799999691546, 352511.20409999974072 ], [ 431335.099100000225008, 354513.700899999588728 ], [ 432290.602800000458956, 354441.701500000432134 ], [ 432773.2027000002563, 355237.603700000792742 ], [ 431492.596300000324845, 356020.799499999731779 ], [ 431986.302299999631941, 358243.303300000727177 ], [ 433859.299800000153482, 359761.898600000888109 ], [ 437037.300900000147521, 356415.396500000730157 ], [ 442027.896300000138581, 356921.70160000026226 ] ] ] } },
{ "type": "Feature", "properties": { "LAD": "Bolsover", "2023": 0.015292682926829268, "lad_cluster": "L" }, "geometry": { "type": "Polygon", "coordinates": [ [ [ 452886.897300000302494, 369249.602800000458956 ], [ 453761.797199999913573, 365601.297100000083447 ], [ 450861.349700000137091, 364883.2027000002563 ], [ 449575.682400000281632, 363293.557700000703335 ], [ 447159.399699999950826, 364019.499900000169873 ], [ 446849.500799999572337, 363236.504000000655651 ], [ 445331.502600000239909, 363013.597799999639392 ], [ 445476.302400000393391, 359488.996700000017881 ], [ 446923.2034, 356320.903599999845028 ], [ 446350.897199999541044, 355728.003299999982119 ], [ 446786.199400000274181, 354778.600099999457598 ], [ 444868.402300000190735, 353958.099899999797344 ], [ 442909.301500000059605, 354987.595200000330806 ], [ 442027.896300000138581, 356921.70160000026226 ], [ 441721.097500000149012, 360061.302899999544024 ], [ 443369.796400000341237, 362595.797399999573827 ], [ 441655.400899999774992, 364246.604900000616908 ], [ 443079.60329999960959, 365566.397099999710917 ], [ 445637.303700000047684, 365639.995999999344349 ], [ 446133.301799999549985, 368996.695199999958277 ], [ 445533.597299999557436, 371608.997400000691414 ], [ 444710.402200000360608, 373564.697599999606609 ], [ 446701.897699999623001, 374324.600099999457598 ], [ 445655.698400000110269, 376291.097200000658631 ], [ 445145.60120000038296, 377782.900200000032783 ], [ 446040.198599999770522, 378107.2972999997437 ], [ 445280.69649999961257, 379337.095300000160933 ], [ 447937.700500000268221, 379406.995300000533462 ], [ 450488.400799999944866, 378555.099099999293685 ], [ 451358.403199999593198, 379342.103800000622869 ], [ 453192.698400000110269, 378879.69620000012219 ], [ 453416.818900000303984, 379685.115599999204278 ], [ 454964.900100000202656, 379000.901499999687076 ], [ 454755.302400000393391, 376996.0954 ], [ 455676.201500000432134, 375952.104199999943376 ], [ 454682.102699999697506, 375092.400299999862909 ], [ 455145.302000000141561, 374556.20380000025034 ], [ 453298.598000000230968, 374096.295399999246001 ], [ 452609.698400000110269, 372581.498999999836087 ], [ 453360.699799999594688, 371241.702600000426173 ], [ 452886.897300000302494, 369249.602800000458956 ] ] ] } },
{ "type": "Feature", "properties": { "LAD": "High Peak", "2023": 0.020688172043010752, "lad_cluster": "L-M" }, "geometry": { "type": "Polygon", "coordinates": [ [ [ 411883.903400000184774, 402726.300200000405312 ], [ 413609.503999999724329, 400735.200099999085069 ], [ 413272.602500000037253, 398268.69620000012219 ], [ 415470.702899999916553, 396470.200999999418855 ], [ 417006.296000000089407, 396187.101999999955297 ], [ 417392.197900000028312, 391606.203299999237061 ], [ 419469.301900000311434, 391208.297199999913573 ], [ 419712.003499999642372, 389842.698100000619888 ], [ 423119.497600000351667, 388395.502299999818206 ], [ 421834.496600000187755, 385884.301200000569224 ], [ 421985.002000000327826, 383658.798200000077486 ], [ 420283.501699999906123, 382029.4046 ], [ 420050.199400000274181, 380784.600899999961257 ], [ 418244.399100000038743, 380278.895700000226498 ], [ 418061.803999999538064, 382446.095300000160933 ], [ 416033.898199999704957, 382395.399900000542402 ], [ 411917.798799999989569, 378442.101500000804663 ], [ 412264.099600000306964, 376190.395999999716878 ], [ 414088.096800000406802, 373285.897399999201298 ], [ 410480.899100000038743, 372609.101099999621511 ], [ 408491.200899999588728, 369983.602700000628829 ], [ 411367.003999999724329, 368187.496799999848008 ], [ 411346.902599999681115, 366734.302799999713898 ], [ 410624.800099999643862, 366418.30320000089705 ], [ 408597.397300000302494, 368738.998999999836087 ], [ 407936.003200000151992, 367363.502699999138713 ], [ 407646.296500000171363, 368968.203299999237061 ], [ 406936.099899999797344, 368157.195499999448657 ], [ 406055.799499999731779, 369406.697799999266863 ], [ 405535.395999999716878, 368993.496099999174476 ], [ 406868.597599999979138, 366989.399800000712276 ], [ 402988.199799999594688, 368519.701700000092387 ], [ 402609.701999999582767, 369909.503900000825524 ], [ 400937.999400000087917, 368500.897099999710917 ], [ 400747.10149999987334, 369548.097400000318885 ], [ 401775.400799999944866, 370445.300499999895692 ], [ 399464.697700000368059, 373737.198200000450015 ], [ 399645.701500000432134, 384185.897299999371171 ], [ 398030.799100000411272, 385931.89750000089407 ], [ 397850.298200000077486, 386519.299399999901652 ], [ 399788.497700000181794, 387718.696100000292063 ], [ 400607.100300000049174, 390930.096799999475479 ], [ 399186.896800000220537, 391007.704600000753999 ], [ 398352.801699999719858, 392562.699500000104308 ], [ 399152.20160000026226, 393663.604399999603629 ], [ 399817.198800000362098, 393236.196699999272823 ], [ 399550.297899999655783, 393862.297499999403954 ], [ 401040.699900000356138, 395384.001900000497699 ], [ 400905.596300000324845, 398263.597599999979138 ], [ 402525.503399999812245, 401459.003000000491738 ], [ 403325.299100000411272, 400833.30210000090301 ], [ 405271.99930000025779, 401475.398299999535084 ], [ 404951.901200000196695, 402698.198200000450015 ], [ 406087.196700000204146, 404640.102399999275804 ], [ 407115.9989, 404109.804199999198318 ], [ 408481.199699999764562, 404870.596400000154972 ], [ 410585.199099999852479, 402591.698699999600649 ], [ 411883.903400000184774, 402726.300200000405312 ] ] ] } },
{ "type": "Feature", "properties": { "LAD": "Erewash", "2023": 0.01705244122965642, "lad_cluster": "L" }, "geometry": { "type": "Polygon", "coordinates": [ [ [ 451248.496500000357628, 333028.201099999248981 ], [ 451239.303299999795854, 331672.998999999836087 ], [ 449373.800499999895692, 330903.799200000241399 ], [ 445913.496700000017881, 330814.304800000041723 ], [ 443845.800300000235438, 331667.40059999935329 ], [ 444550.802500000223517, 332672.702800000086427 ], [ 441245.200899999588728, 333953.995999999344349 ], [ 441570.897300000302494, 336678.29619999974966 ], [ 438813.402499999850988, 337736.703299999237061 ], [ 439786.896900000050664, 339376.80379999987781 ], [ 435804.202600000426173, 339383.501900000497699 ], [ 435383.399400000460446, 341078.696599999442697 ], [ 435094.302799999713898, 342925.997800000011921 ], [ 439760.999200000427663, 342346.103800000622869 ], [ 441359.996799999848008, 342947.201799999922514 ], [ 442334.595999999903142, 341930.902699999511242 ], [ 444897.2023, 342516.495100000873208 ], [ 446571.89780000038445, 345370.698100000619888 ], [ 447930.997200000099838, 341602.19679999910295 ], [ 447627.298600000329316, 340031.796299999579787 ], [ 448404.997499999590218, 339325.79839999973774 ], [ 448396.397900000214577, 335001.896099999547005 ], [ 450798.101800000295043, 334213.501800000667572 ], [ 451248.496500000357628, 333028.201099999248981 ] ] ] } },
{ "type": "Feature", "properties": { "LAD": "Derbyshire Dales", "2023": 0.027132530120481928, "lad_cluster": "L-M" }, "geometry": { "type": "Polygon", "coordinates": [ [ [ 426809.096499999985099, 379448.503399999812245 ], [ 426928.897199999541044, 377717.898800000548363 ], [ 428186.499900000169873, 376691.902499999850988 ], [ 427476.303299999795854, 375827.699799999594688 ], [ 427783.703999999910593, 374044.800200000405312 ], [ 429062.397499999962747, 373911.198400000110269 ], [ 429644.498800000175834, 372594.495300000533462 ], [ 428657.301199999637902, 371637.499299999326468 ], [ 428871.903599999845028, 369649.098400000482798 ], [ 432453.698300000280142, 367399.902300000190735 ], [ 430271.89850000012666, 367075.495100000873208 ], [ 430170.302899999544024, 365465.895899999886751 ], [ 433859.299800000153482, 359761.898600000888109 ], [ 431986.302299999631941, 358243.303300000727177 ], [ 431492.596300000324845, 356020.799499999731779 ], [ 432773.2027000002563, 355237.603700000792742 ], [ 432290.602800000458956, 354441.701500000432134 ], [ 431335.099100000225008, 354513.700899999588728 ], [ 430030.103799999691546, 352511.20409999974072 ], [ 427481.802799999713898, 350906.903300000354648 ], [ 428191.397499999962747, 349527.398199999704957 ], [ 427019.098199999891222, 348204.996700000017881 ], [ 427943.299499999731779, 347088.696299999952316 ], [ 429186.700000000186265, 347327.398000000044703 ], [ 428533.501600000075996, 346791.301400000229478 ], [ 429164.397199999541044, 346351.397299999371171 ], [ 428358.096099999733269, 346456.797199999913573 ], [ 428497.60259999986738, 345053.198899999260902 ], [ 426992.103900000452995, 344639.697300000116229 ], [ 426806.903300000354648, 343194.301000000908971 ], [ 428876.001400000415742, 341933.002100000157952 ], [ 428907.398599999956787, 341106.798599999397993 ], [ 427005.700000000186265, 340653.198400000110269 ], [ 426495.000900000333786, 338935.400100000202656 ], [ 423600.497999999672174, 338630.597400000318885 ], [ 423039.701899999752641, 333957.804999999701977 ], [ 421732.497000000439584, 336065.301699999719858 ], [ 419713.701999999582767, 336103.400800000876188 ], [ 419299.701000000350177, 334720.196699999272823 ], [ 416979.2027000002563, 335034.896600000560284 ], [ 417819.696000000461936, 333116.395800000056624 ], [ 417194.901800000108778, 330163.201099999248981 ], [ 415088.296900000423193, 331838.401599999517202 ], [ 411656.99930000025779, 331897.204800000414252 ], [ 409739.602099999785423, 336227.395300000905991 ], [ 411533.900500000454485, 338713.703600000590086 ], [ 411728.302600000053644, 342205.004200000315905 ], [ 416042.596800000406802, 344750.595599999651313 ], [ 416261.701000000350177, 348918.402499999850988 ], [ 414914.697200000286102, 349751.604000000283122 ], [ 415132.80379999987781, 351366.501800000667572 ], [ 413877.897199999541044, 354593.298100000247359 ], [ 414577.202100000344217, 356201.097899999469519 ], [ 412013.598199999891222, 359962.701099999248981 ], [ 412633.099100000225008, 361926.598999999463558 ], [ 409402.997499999590218, 365710.795800000429153 ], [ 406868.597599999979138, 366989.399800000712276 ], [ 405535.395999999716878, 368993.496099999174476 ], [ 406055.799499999731779, 369406.697799999266863 ], [ 406936.099899999797344, 368157.195499999448657 ], [ 407646.296500000171363, 368968.203299999237061 ], [ 407936.003200000151992, 367363.502699999138713 ], [ 408597.397300000302494, 368738.998999999836087 ], [ 410624.800099999643862, 366418.30320000089705 ], [ 411346.902599999681115, 366734.302799999713898 ], [ 411367.003999999724329, 368187.496799999848008 ], [ 408491.200899999588728, 369983.602700000628829 ], [ 410480.899100000038743, 372609.101099999621511 ], [ 414088.096800000406802, 373285.897399999201298 ], [ 412264.099600000306964, 376190.395999999716878 ], [ 411917.798799999989569, 378442.101500000804663 ], [ 416033.898199999704957, 382395.399900000542402 ], [ 418061.803999999538064, 382446.095300000160933 ], [ 418244.399100000038743, 380278.895700000226498 ], [ 420050.199400000274181, 380784.600899999961257 ], [ 420283.501699999906123, 382029.4046 ], [ 421985.002000000327826, 383658.798200000077486 ], [ 421834.496600000187755, 385884.301200000569224 ], [ 423119.497600000351667, 388395.502299999818206 ], [ 422485.60080000013113, 385575.999399999156594 ], [ 427356.403699999675155, 383301.300499999895692 ], [ 425909.700500000268221, 382992.598899999633431 ], [ 424562.696600000374019, 380495.703600000590086 ], [ 425047.10219999961555, 380007.003499999642372 ], [ 426128.697599999606609, 380707.003100000321865 ], [ 426809.096499999985099, 379448.503399999812245 ] ] ] } },
{ "type": "Feature", "properties": { "LAD": "Chesterfield", "2023": 0.015789473684210527, "lad_cluster": "L" }, "geometry": { "type": "Polygon", "coordinates": [ [ [ 445655.698400000110269, 376291.097200000658631 ], [ 446701.897699999623001, 374324.600099999457598 ], [ 444710.402200000360608, 373564.697599999606609 ], [ 445533.597299999557436, 371608.997400000691414 ], [ 443674.096900000236928, 371586.903699999675155 ], [ 443413.701399999670684, 372346.496300000697374 ], [ 441449.002299999818206, 372040.603900000452995 ], [ 440092.796900000423193, 370970.600199999287724 ], [ 440097.801699999719858, 368709.297499999403954 ], [ 438774.601300000213087, 368529.898800000548363 ], [ 437494.201000000350177, 368647.795099999755621 ], [ 437407.702100000344217, 369430.101099999621511 ], [ 434847.701299999840558, 369588.595799999311566 ], [ 434533.102699999697506, 370337.001499999314547 ], [ 435381.296900000423193, 371145.000199999660254 ], [ 434682.548600000329316, 372285.903699999675155 ], [ 435377.495900000445545, 373729.400499999523163 ], [ 434742.799399999901652, 374162.296599999070168 ], [ 435832.903599999845028, 374688.096000000834465 ], [ 436295.196000000461936, 376443.403599999845028 ], [ 437500.500199999660254, 376059.403500000014901 ], [ 439067.004099999554455, 376898.403300000354648 ], [ 440149.696100000292063, 376276.901300000026822 ], [ 441615.000099999830127, 378188.803999999538064 ], [ 442301.896099999547005, 377097.796299999579787 ], [ 444518.399400000460446, 377181.702299999073148 ], [ 445655.698400000110269, 376291.097200000658631 ] ] ] } },
{ "type": "Feature", "properties": { "LAD": "North East Derbyshire", "2023": 0.019476534296028882, "lad_cluster": "L-M" }, "geometry": { "type": "Polygon", "coordinates": [ [ [ 445075.097699999809265, 381531.896999999880791 ], [ 446779.096199999563396, 381960.004499999806285 ], [ 447480.899299999698997, 381267.802600000053644 ], [ 447020.998100000433624, 380018.100299999117851 ], [ 447937.700500000268221, 379406.995300000533462 ], [ 445280.69649999961257, 379337.095300000160933 ], [ 446040.198599999770522, 378107.2972999997437 ], [ 445145.60120000038296, 377782.900200000032783 ], [ 445655.698400000110269, 376291.097200000658631 ], [ 444518.399400000460446, 377181.702299999073148 ], [ 442301.896099999547005, 377097.796299999579787 ], [ 441615.000099999830127, 378188.803999999538064 ], [ 440149.696100000292063, 376276.901300000026822 ], [ 439067.004099999554455, 376898.403300000354648 ], [ 437500.500199999660254, 376059.403500000014901 ], [ 436295.196000000461936, 376443.403599999845028 ], [ 435832.903599999845028, 374688.096000000834465 ], [ 434742.799399999901652, 374162.296599999070168 ], [ 435377.495900000445545, 373729.400499999523163 ], [ 434682.548600000329316, 372285.903699999675155 ], [ 435381.296900000423193, 371145.000199999660254 ], [ 434533.102699999697506, 370337.001499999314547 ], [ 434847.701299999840558, 369588.595799999311566 ], [ 437407.702100000344217, 369430.101099999621511 ], [ 437494.201000000350177, 368647.795099999755621 ], [ 438774.601300000213087, 368529.898800000548363 ], [ 440097.801699999719858, 368709.297499999403954 ], [ 440092.796900000423193, 370970.600199999287724 ], [ 441449.002299999818206, 372040.603900000452995 ], [ 443413.701399999670684, 372346.496300000697374 ], [ 443674.096900000236928, 371586.903699999675155 ], [ 445533.597299999557436, 371608.997400000691414 ], [ 446133.301799999549985, 368996.695199999958277 ], [ 445637.303700000047684, 365639.995999999344349 ], [ 443079.60329999960959, 365566.397099999710917 ], [ 441655.400899999774992, 364246.604900000616908 ], [ 443369.796400000341237, 362595.797399999573827 ], [ 441721.097500000149012, 360061.302899999544024 ], [ 442027.896300000138581, 356921.70160000026226 ], [ 437037.300900000147521, 356415.396500000730157 ], [ 433859.299800000153482, 359761.898600000888109 ], [ 430170.302899999544024, 365465.895899999886751 ], [ 430271.89850000012666, 367075.495100000873208 ], [ 432453.698300000280142, 367399.902300000190735 ], [ 428871.903599999845028, 369649.098400000482798 ], [ 428657.301199999637902, 371637.499299999326468 ], [ 429644.498800000175834, 372594.495300000533462 ], [ 429062.397499999962747, 373911.198400000110269 ], [ 427783.703999999910593, 374044.800200000405312 ], [ 427476.303299999795854, 375827.699799999594688 ], [ 428186.499900000169873, 376691.902499999850988 ], [ 426928.897199999541044, 377717.898800000548363 ], [ 426809.096499999985099, 379448.503399999812245 ], [ 427748.002799999900162, 380596.404799999669194 ], [ 428045.402200000360608, 379502.298000000417233 ], [ 429295.303999999538064, 379980.701099999248981 ], [ 429301.850599999539554, 378917.44539999961853 ], [ 430966.396499999798834, 378742.69539999961853 ], [ 433264.60010000038892, 380185.902300000190735 ], [ 435544.598600000143051, 380150.902300000190735 ], [ 436385.619599999859929, 380685.599300000816584 ], [ 436068.300099999643862, 381664.499099999666214 ], [ 437255.003499999642372, 382430.499800000339746 ], [ 438662.996100000105798, 382116.299699999392033 ], [ 439311.000199999660254, 382947.601800000295043 ], [ 440946.498800000175834, 382172.503699999302626 ], [ 440951.800400000065565, 380251.10359999909997 ], [ 444217.199099999852479, 380081.702099999412894 ], [ 445075.097699999809265, 381531.896999999880791 ] ] ] } },
{ "type": "Feature", "properties": { "LAD": "East Devon", "2023": 0.021403091557669441, "lad_cluster": "L-M" }, "geometry": { "type": "MultiPolygon", "coordinates": [ [ [ [ 297144.390700000338256, 87337.853099999949336 ], [ 297163.550999999977648, 87158.686000000685453 ], [ 297083.927299999631941, 87251.519500000402331 ], [ 297144.390700000338256, 87337.853099999949336 ] ] ], [ [ [ 326103.724499999545515, 112618.276699999347329 ], [ 325868.0, 108863.493000000715256 ], [ 327420.903800000436604, 107412.602800000458956 ], [ 327110.600899999961257, 106240.898199999704957 ], [ 331564.019999999552965, 106702.660000000149012 ], [ 331800.78000000026077, 104301.839999999850988 ], [ 332873.997600000351667, 102838.602099999785423 ], [ 332374.099499999545515, 102220.299100000411272 ], [ 337185.100899999961257, 100961.199500000104308 ], [ 337605.796900000423193, 99847.398299999535084 ], [ 332796.403300000354648, 96893.70380000025034 ], [ 334136.398900000378489, 95381.39670000039041 ], [ 332829.498999999836087, 92532.202199999243021 ], [ 333210.96100000012666, 91398.846300000324845 ], [ 333192.418300000019372, 91386.55629999935627 ], [ 327571.905899999663234, 89308.921399999409914 ], [ 327373.153599999845028, 89327.634899999946356 ], [ 325706.598500000312924, 89916.072100000455976 ], [ 325603.669999999925494, 89741.619999999180436 ], [ 323655.099999999627471, 89668.599999999627471 ], [ 322722.666400000452995, 87958.63399999961257 ], [ 322665.033200000412762, 87860.415599999949336 ], [ 319999.998200000263751, 87870.611500000581145 ], [ 315878.410000000149012, 87886.380000000819564 ], [ 311219.940000000409782, 86708.839999999850988 ], [ 308909.743599999696016, 83301.896800000220537 ], [ 308088.823900000192225, 82189.599300000816584 ], [ 307563.669999999925494, 83919.970000000670552 ], [ 307675.408999999985099, 81919.856000000610948 ], [ 305260.001799999736249, 81099.727700000628829 ], [ 304738.776999999769032, 80970.949999999254942 ], [ 304699.915599999949336, 80909.555800000205636 ], [ 304426.737999999895692, 80816.801000000908971 ], [ 304015.047399999573827, 79999.969799999147654 ], [ 303728.375, 79431.186000000685453 ], [ 301769.145700000226498, 80000.037200000137091 ], [ 299999.990299999713898, 80513.701500000432134 ], [ 299352.487999999895692, 80701.700099999085069 ], [ 299545.915199999697506, 81316.282700000330806 ], [ 299980.78000000026077, 82029.0 ], [ 297552.380099999718368, 87920.406700000166893 ], [ 297579.199599999934435, 87958.701400000602007 ], [ 297484.159699999727309, 88085.912299999967217 ], [ 296917.333200000226498, 89461.058800000697374 ], [ 296994.269500000402331, 88741.630799999460578 ], [ 296180.400299999862909, 89830.995500000193715 ], [ 296721.103099999949336, 94960.297199999913573 ], [ 293405.096199999563396, 96855.004899999126792 ], [ 290596.300699999555945, 95097.298000000417233 ], [ 289351.296500000171363, 95110.104299999773502 ], [ 288232.903400000184774, 95007.603700000792742 ], [ 289325.497700000181794, 96804.499299999326468 ], [ 290288.998999999836087, 96529.797900000587106 ], [ 290986.300300000235438, 98187.403500000014901 ], [ 289867.396099999547005, 98435.902300000190735 ], [ 289288.897900000214577, 99953.198000000789762 ], [ 292619.300699999555945, 99713.096699999645352 ], [ 292504.496399999596179, 100887.000700000673532 ], [ 294070.901399999856949, 102730.003200000151992 ], [ 293930.67960000038147, 104166.794900000095367 ], [ 294657.603400000371039, 103003.30489999987185 ], [ 294210.902499999850988, 101020.102600000798702 ], [ 295745.597000000067055, 101024.901200000196695 ], [ 295549.248100000433624, 100207.914300000295043 ], [ 297163.629999999888241, 101438.970000000670552 ], [ 298389.809999999590218, 101081.650000000372529 ], [ 299366.540000000037253, 102363.550000000745058 ], [ 300708.959999999962747, 101510.490000000223517 ], [ 304283.201100000180304, 102252.399900000542402 ], [ 303779.502100000157952, 104225.695000000298023 ], [ 304614.199099999852479, 104696.50029999949038 ], [ 304521.499800000339746, 103919.402699999511242 ], [ 305466.103500000201166, 103783.201700000092387 ], [ 305184.501699999906123, 106113.304700000211596 ], [ 306603.600399999879301, 107232.504300000146031 ], [ 309900.701399999670684, 107030.202199999243021 ], [ 309832.201399999670684, 108206.895400000736117 ], [ 313378.709999999962747, 111344.060000000521541 ], [ 314461.839999999850988, 111085.839999999850988 ], [ 315161.240000000223517, 109315.650000000372529 ], [ 317347.599299999885261, 109280.997999999672174 ], [ 319621.447399999946356, 110837.154699999839067 ], [ 320894.03000000026077, 111965.849999999627471 ], [ 326103.724499999545515, 112618.276699999347329 ] ] ] ] } },
{ "type": "Feature", "properties": { "LAD": "South Derbyshire", "2023": 0.022752442996742672, "lad_cluster": "L-M" }, "geometry": { "type": "Polygon", "coordinates": [ [ [ 430748.998999999836087, 336405.804199999198318 ], [ 429896.096900000236928, 335340.39919999986887 ], [ 430933.498700000345707, 332550.297800000756979 ], [ 433532.803700000047684, 332045.302400000393391 ], [ 434123.001600000075996, 330406.701400000602007 ], [ 436168.997100000269711, 330697.498199999332428 ], [ 437380.699500000104308, 329455.103800000622869 ], [ 438902.902700000442564, 329886.300400000065565 ], [ 439198.801400000229478, 332054.499800000339746 ], [ 440270.197599999606609, 333833.900399999693036 ], [ 441245.200899999588728, 333953.995999999344349 ], [ 444550.802500000223517, 332672.702800000086427 ], [ 443845.800300000235438, 331667.40059999935329 ], [ 445913.496700000017881, 330814.304800000041723 ], [ 445515.103600000031292, 330044.295199999585748 ], [ 444198.796099999919534, 330204.699300000444055 ], [ 443788.299300000071526, 328616.403899999335408 ], [ 443110.497499999590218, 328821.295299999415874 ], [ 440898.100300000049174, 326753.797100000083447 ], [ 441331.798700000159442, 326348.603099999949336 ], [ 439354.60010000038892, 322829.900299999862909 ], [ 437610.398599999956787, 322941.698300000280142 ], [ 437697.697399999946356, 321856.4989 ], [ 436328.003100000321865, 321165.296800000593066 ], [ 436801.302600000053644, 320082.096799999475479 ], [ 435962.2027000002563, 318939.203999999910593 ], [ 434245.201700000092387, 318055.796900000423193 ], [ 433496.599600000306964, 319002.995699999853969 ], [ 430274.001000000163913, 318506.297900000587106 ], [ 429627.703599999658763, 317084.404899999499321 ], [ 430846.101099999621511, 314989.854499999433756 ], [ 430489.197100000455976, 313722.397299999371171 ], [ 427293.196999999694526, 311490.29619999974966 ], [ 423408.396300000138581, 311289.603700000792742 ], [ 423290.401300000026822, 313842.003000000491738 ], [ 420074.002899999730289, 314976.898199999704957 ], [ 422587.402599999681115, 320844.098699999973178 ], [ 426326.397699999623001, 320493.598999999463558 ], [ 426105.396999999880791, 321256.700600000098348 ], [ 427816.098799999803305, 322555.698799999430776 ], [ 427610.697800000198185, 323625.202600000426173 ], [ 426348.197599999606609, 324387.304500000551343 ], [ 428032.902700000442564, 326099.90430000051856 ], [ 425230.398199999704957, 328612.295099999755621 ], [ 420948.498800000175834, 329708.00139999948442 ], [ 420254.396599999628961, 329272.796000000089407 ], [ 420000.053000000305474, 329950.002199999988079 ], [ 418590.89780000038445, 329163.797199999913573 ], [ 417194.901800000108778, 330163.201099999248981 ], [ 417819.696000000461936, 333116.395800000056624 ], [ 416979.2027000002563, 335034.896600000560284 ], [ 419299.701000000350177, 334720.196699999272823 ], [ 419713.701999999582767, 336103.400800000876188 ], [ 421732.497000000439584, 336065.301699999719858 ], [ 423039.701899999752641, 333957.804999999701977 ], [ 423600.497999999672174, 338630.597400000318885 ], [ 426495.000900000333786, 338935.400100000202656 ], [ 426708.498499999754131, 337784.099700000137091 ], [ 428991.102500000037253, 337683.998299999162555 ], [ 430748.998999999836087, 336405.804199999198318 ] ] ] } },
{ "type": "Feature", "properties": { "LAD": "Exeter", "2023": 0.018074534161490682, "lad_cluster": "L-M" }, "geometry": { "type": "MultiPolygon", "coordinates": [ [ [ [ 297579.199599999934435, 87958.701400000602007 ], [ 297552.380099999718368, 87920.406700000166893 ], [ 297484.159699999727309, 88085.912299999967217 ], [ 297579.199599999934435, 87958.701400000602007 ] ] ], [ [ [ 293405.096199999563396, 96855.004899999126792 ], [ 296721.103099999949336, 94960.297199999913573 ], [ 296180.400299999862909, 89830.995500000193715 ], [ 296994.269500000402331, 88741.630799999460578 ], [ 297144.390700000338256, 87337.853099999949336 ], [ 297083.927299999631941, 87251.519500000402331 ], [ 296367.111200000159442, 88087.25730000063777 ], [ 296256.419700000435114, 87987.288799999281764 ], [ 296260.671400000341237, 87871.860700000077486 ], [ 296272.607400000095367, 87547.816099999472499 ], [ 294536.697900000028312, 89195.597300000488758 ], [ 291387.999699999578297, 89272.595300000160933 ], [ 289744.998100000433624, 90867.79869999922812 ], [ 289351.296500000171363, 95110.104299999773502 ], [ 290596.300699999555945, 95097.298000000417233 ], [ 293405.096199999563396, 96855.004899999126792 ] ] ] ] } },
{ "type": "Feature", "properties": { "LAD": "North Devon", "2023": 0.017854330708661416, "lad_cluster": "L-M" }, "geometry": { "type": "MultiPolygon", "coordinates": [ [ [ [ 246565.400000000372529, 130666.699999999254942 ], [ 246562.382699999958277, 130654.558800000697374 ], [ 246554.12569999974221, 130664.886600000783801 ], [ 246565.400000000372529, 130666.699999999254942 ] ] ], [ [ [ 276549.089999999850988, 150208.589999999850988 ], [ 279956.216599999926984, 149618.222899999469519 ], [ 279972.727699999697506, 149615.028899999335408 ], [ 279063.199900000356138, 148486.795399999246001 ], [ 279524.403900000266731, 143677.002199999988079 ], [ 275217.901300000026822, 142926.996899999678135 ], [ 271535.896099999547005, 143573.601800000295043 ], [ 271756.401999999769032, 139279.700899999588728 ], [ 273807.303299999795854, 136703.798299999907613 ], [ 279619.71999999973923, 132685.630000000819564 ], [ 281544.080000000074506, 132612.609999999403954 ], [ 284692.902900000102818, 130037.296499999240041 ], [ 288346.701700000092387, 129638.200799999758601 ], [ 286835.497499999590218, 125254.09569999948144 ], [ 287618.399000000208616, 124318.403500000014901 ], [ 287443.199699999764562, 122430.004100000485778 ], [ 285818.296000000089407, 124195.498700000345707 ], [ 286366.097900000400841, 120017.304700000211596 ], [ 287897.997299999929965, 119859.899800000712276 ], [ 287963.702200000174344, 117275.099700000137091 ], [ 286761.003299999982119, 115364.896500000730157 ], [ 285699.995900000445545, 114610.002499999478459 ], [ 278608.402400000020862, 113789.697399999946356 ], [ 278090.002399999648333, 111565.104100000113249 ], [ 277377.200400000438094, 111542.200699999928474 ], [ 276724.298700000159442, 110056.995799999684095 ], [ 274701.298799999989569, 112961.304500000551343 ], [ 272337.703599999658763, 112942.399900000542402 ], [ 272380.800499999895692, 114365.002699999138713 ], [ 271430.301599999889731, 113530.101700000464916 ], [ 266212.596099999733269, 113463.10080000013113 ], [ 266258.39740000013262, 115944.40059999935329 ], [ 262731.003600000403821, 114956.303400000557303 ], [ 259772.403599999845028, 115957.89670000039041 ], [ 260033.904000000096858, 118448.603800000622869 ], [ 262377.298700000159442, 119219.903000000864267 ], [ 262632.400899999774992, 122057.10080000013113 ], [ 260854.097900000400841, 122175.396999999880791 ], [ 258851.397300000302494, 120585.502100000157952 ], [ 257171.400100000202656, 122173.697499999776483 ], [ 257377.501899999566376, 125107.997500000521541 ], [ 255303.803100000135601, 125464.895400000736117 ], [ 253726.39919999986887, 124665.804099999368191 ], [ 251308.600999999791384, 125643.304300000891089 ], [ 251677.303700000047684, 126567.799699999392033 ], [ 248557.496199999935925, 126115.199200000613928 ], [ 247324.200000000186265, 127253.303400000557303 ], [ 245605.096499999985099, 126895.395899999886751 ], [ 246647.017, 129151.050499999895692 ], [ 247311.71999999973923, 129971.679999999701977 ], [ 247369.394999999552965, 132057.345000000670552 ], [ 249361.999800000339746, 132670.202899999916553 ], [ 249290.201799999922514, 133415.399599999189377 ], [ 248545.070000000298023, 133812.156999999657273 ], [ 248643.940000000409782, 135718.21000000089407 ], [ 248335.270999999716878, 133472.66300000064075 ], [ 247004.5, 133038.199999999254942 ], [ 246708.928999999538064, 131938.479000000283122 ], [ 244801.989000000059605, 133123.535000000149012 ], [ 244548.15500000026077, 137728.222999999299645 ], [ 243574.416000000201166, 138009.944499999284744 ], [ 243318.850700000301003, 138136.932199999690056 ], [ 243652.519999999552965, 139224.310000000521541 ], [ 242658.206899999640882, 139999.978099999949336 ], [ 242115.75870000012219, 140423.144300000742078 ], [ 241912.85190000012517, 140612.658299999311566 ], [ 244546.480000000447035, 140681.919999999925494 ], [ 245100.669999999925494, 141485.650000000372529 ], [ 245519.110000000335276, 144453.96000000089407 ], [ 244310.290000000037253, 145613.189999999478459 ], [ 245618.099999999627471, 145803.689999999478459 ], [ 246282.066899999976158, 146867.620799999684095 ], [ 247385.038399999961257, 146629.429199999198318 ], [ 247946.759999999776483, 146486.609999999403954 ], [ 252465.00829999987036, 147943.152499999850988 ], [ 253547.099999999627471, 147834.5 ], [ 253993.178199999965727, 148435.78690000064671 ], [ 254284.5, 148529.699999999254942 ], [ 257678.759999999776483, 147249.5 ], [ 258381.608099999837577, 148241.158900000154972 ], [ 258462.615799999795854, 148310.353499999269843 ], [ 259999.998800000175834, 148363.990000000223517 ], [ 263338.089999999850988, 148480.449999999254942 ], [ 263595.881299999542534, 148632.041600000113249 ], [ 263616.21999999973923, 148633.109999999403954 ], [ 263829.803600000217557, 148769.597300000488758 ], [ 265647.972699999809265, 149838.753699999302626 ], [ 265801.640800000168383, 149779.786499999463558 ], [ 267975.660000000149012, 148876.589999999850988 ], [ 270636.947800000198185, 149991.267200000584126 ], [ 270684.128299999982119, 150008.519200000911951 ], [ 273477.070000000298023, 149555.279999999329448 ], [ 273625.745600000023842, 149684.479399999603629 ], [ 273703.570000000298023, 149673.380000000819564 ], [ 275385.787800000049174, 151182.216199999675155 ], [ 276549.089999999850988, 150208.589999999850988 ] ] ] ] } },
{ "type": "Feature", "properties": { "LAD": "Mid Devon", "2023": 0.018698481561822126, "lad_cluster": "L" }, "geometry": { "type": "Polygon", "coordinates": [ [ [ 319621.447399999946356, 110837.154699999839067 ], [ 317347.599299999885261, 109280.997999999672174 ], [ 315161.240000000223517, 109315.650000000372529 ], [ 314461.839999999850988, 111085.839999999850988 ], [ 313378.709999999962747, 111344.060000000521541 ], [ 309832.201399999670684, 108206.895400000736117 ], [ 309900.701399999670684, 107030.202199999243021 ], [ 306603.600399999879301, 107232.504300000146031 ], [ 305184.501699999906123, 106113.304700000211596 ], [ 305466.103500000201166, 103783.201700000092387 ], [ 304521.499800000339746, 103919.402699999511242 ], [ 304614.199099999852479, 104696.50029999949038 ], [ 303779.502100000157952, 104225.695000000298023 ], [ 304283.201100000180304, 102252.399900000542402 ], [ 300708.959999999962747, 101510.490000000223517 ], [ 299366.540000000037253, 102363.550000000745058 ], [ 298389.809999999590218, 101081.650000000372529 ], [ 297163.629999999888241, 101438.970000000670552 ], [ 295549.248100000433624, 100207.914300000295043 ], [ 295745.597000000067055, 101024.901200000196695 ], [ 294210.902499999850988, 101020.102600000798702 ], [ 294657.603400000371039, 103003.30489999987185 ], [ 293930.67960000038147, 104166.794900000095367 ], [ 294070.901399999856949, 102730.003200000151992 ], [ 292504.496399999596179, 100887.000700000673532 ], [ 292619.300699999555945, 99713.096699999645352 ], [ 289288.897900000214577, 99953.198000000789762 ], [ 289867.396099999547005, 98435.902300000190735 ], [ 290986.300300000235438, 98187.403500000014901 ], [ 290288.998999999836087, 96529.797900000587106 ], [ 289325.497700000181794, 96804.499299999326468 ], [ 288232.903400000184774, 95007.603700000792742 ], [ 286608.098699999973178, 96193.304300000891089 ], [ 285818.798999999649823, 95851.002199999988079 ], [ 282194.097000000067055, 97376.595499999821186 ], [ 281569.896399999968708, 95828.098799999803305 ], [ 279577.600999999791384, 95739.903999999165535 ], [ 278466.100899999961257, 93477.101800000295043 ], [ 277453.895899999886751, 92986.402200000360608 ], [ 278370.202499999664724, 92082.301000000908971 ], [ 277536.395999999716878, 90720.900699999183416 ], [ 275435.801799999549985, 93483.000099999830127 ], [ 271713.099000000394881, 92393.801899999380112 ], [ 270505.799399999901652, 94115.598999999463558 ], [ 272727.901100000366569, 97047.299799999222159 ], [ 271645.497700000181794, 99519.902000000700355 ], [ 269988.298200000077486, 99626.601500000804663 ], [ 270701.495900000445545, 100875.504000000655651 ], [ 270547.404000000096858, 103704.604199999943376 ], [ 267825.395999999716878, 103830.898000000044703 ], [ 266326.501600000075996, 105607.39949999935925 ], [ 267446.898199999704957, 107098.802600000053644 ], [ 266091.89670000039041, 107108.199899999424815 ], [ 264578.903199999593198, 109557.198899999260902 ], [ 266526.29590000025928, 110388.401000000536442 ], [ 265060.10149999987334, 112672.797100000083447 ], [ 266212.596099999733269, 113463.10080000013113 ], [ 271430.301599999889731, 113530.101700000464916 ], [ 272380.800499999895692, 114365.002699999138713 ], [ 272337.703599999658763, 112942.399900000542402 ], [ 274701.298799999989569, 112961.304500000551343 ], [ 276724.298700000159442, 110056.995799999684095 ], [ 277377.200400000438094, 111542.200699999928474 ], [ 278090.002399999648333, 111565.104100000113249 ], [ 278608.402400000020862, 113789.697399999946356 ], [ 285699.995900000445545, 114610.002499999478459 ], [ 286761.003299999982119, 115364.896500000730157 ], [ 287963.702200000174344, 117275.099700000137091 ], [ 287897.997299999929965, 119859.899800000712276 ], [ 286366.097900000400841, 120017.304700000211596 ], [ 285818.296000000089407, 124195.498700000345707 ], [ 287443.199699999764562, 122430.004100000485778 ], [ 287618.399000000208616, 124318.403500000014901 ], [ 292391.003200000151992, 123784.496400000527501 ], [ 293551.602699999697506, 125033.998700000345707 ], [ 293468.50069999974221, 126267.795499999076128 ], [ 294611.39809999987483, 126716.197200000286102 ], [ 296085.400700000114739, 127099.997300000861287 ], [ 297691.101599999703467, 126109.60080000013113 ], [ 300430.300499999895692, 126674.699100000783801 ], [ 300906.60120000038296, 125433.504399999976158 ], [ 303266.700500000268221, 125253.395899999886751 ], [ 303309.401600000448525, 120694.400900000706315 ], [ 306478.597000000067055, 121223.39949999935925 ], [ 309219.898400000296533, 118099.003799999132752 ], [ 311935.095999999903142, 116573.500499999150634 ], [ 318152.597699999809265, 117124.102900000289083 ], [ 316576.519999999552965, 112992.779999999329448 ], [ 319621.447399999946356, 110837.154699999839067 ] ] ] } },
{ "type": "Feature", "properties": { "LAD": "South Hams", "2023": 0.02423828125, "lad_cluster": "L-M" }, "geometry": { "type": "MultiPolygon", "coordinates": [ [ [ [ 247360.156000000424683, 64862.844799999147654 ], [ 246732.179399999789894, 64038.56359999999404 ], [ 247150.798100000247359, 64874.099300000816584 ], [ 247360.156000000424683, 64862.844799999147654 ] ] ], [ [ [ 269372.49930000025779, 72136.400499999523163 ], [ 270554.89879999961704, 70104.402100000530481 ], [ 272591.404099999926984, 72265.703500000759959 ], [ 272533.903099999763072, 70650.29590000025928 ], [ 273568.303700000047684, 70181.699999999254942 ], [ 273027.196800000034273, 68382.80489999987185 ], [ 274137.996199999935925, 67704.698999999091029 ], [ 272534.100899999961257, 67058.703900000080466 ], [ 273998.300099999643862, 64189.895099999383092 ], [ 275270.298700000159442, 64478.902400000020862 ], [ 274693.902900000102818, 68357.902100000530481 ], [ 275563.600200000219047, 69321.496200000867248 ], [ 276895.696999999694526, 68837.604699999094009 ], [ 278658.598299999721348, 66130.599600000306964 ], [ 281569.896399999968708, 63809.903899999335408 ], [ 282618.800099999643862, 64893.103800000622869 ], [ 282355.997000000439584, 64066.900299999862909 ], [ 283319.902400000020862, 63661.296399999409914 ], [ 285567.299899999983609, 64521.100299999117851 ], [ 286366.501899999566376, 66195.401100000366569 ], [ 287687.303000000305474, 65412.495200000703335 ], [ 287439.802699999883771, 62581.895400000736117 ], [ 284702.203300000168383, 61423.796900000423193 ], [ 284454.200199999846518, 59727.60249999910593 ], [ 286473.695899999700487, 57823.897399999201298 ], [ 287839.803600000217557, 57898.79590000025928 ], [ 288162.39989999961108, 56106.199100000783801 ], [ 290284.002500000409782, 53762.599899999797344 ], [ 292894.686300000175834, 54316.701899999752641 ], [ 292099.160000000149012, 50717.580000000074506 ], [ 292048.949099999852479, 50676.031700000166893 ], [ 290497.223000000230968, 49703.674200000241399 ], [ 289709.968999999575317, 49858.168800000101328 ], [ 288262.685399999842048, 50864.491499999538064 ], [ 288141.98369999974966, 50953.895500000566244 ], [ 288530.240199999883771, 51262.868400000035763 ], [ 288812.807000000029802, 51483.171000000089407 ], [ 287982.805399999953806, 52675.002699999138713 ], [ 288033.994699999690056, 52744.650699999183416 ], [ 288545.057300000451505, 53279.20299999974668 ], [ 286717.19400000013411, 54812.411199999973178 ], [ 286719.74280000012368, 54792.748500000685453 ], [ 286697.654299999587238, 54813.247700000181794 ], [ 286720.177199999801815, 54789.397399999201298 ], [ 286739.010200000368059, 54644.111400000751019 ], [ 287699.917999999597669, 53674.674000000581145 ], [ 287700.355600000359118, 53664.655500000342727 ], [ 287395.997200000099838, 52358.423299999907613 ], [ 287920.300900000147521, 51327.414499999955297 ], [ 287910.108099999837577, 50780.339700000360608 ], [ 288315.406999999657273, 50550.464400000870228 ], [ 288822.972199999727309, 49552.370799999684095 ], [ 288169.5, 48531.699999999254942 ], [ 286734.39919999986887, 48096.150900000706315 ], [ 285388.898000000044703, 47702.343000000342727 ], [ 285374.854899999685585, 47683.532999999821186 ], [ 285252.843999999575317, 47646.503000000491738 ], [ 283083.031000000424683, 44645.453999999910593 ], [ 281990.318799999542534, 39999.970000000670552 ], [ 281751.584999999962747, 38985.032999999821186 ], [ 281786.626699999906123, 38932.630499999970198 ], [ 281775.78000000026077, 38886.080000000074506 ], [ 282830.028500000014901, 37372.292300000786781 ], [ 283051.879999999888241, 37040.528000000864267 ], [ 280184.375, 37176.302999999374151 ], [ 279999.996299999766052, 37033.470799999311566 ], [ 278936.849000000394881, 36209.884800000116229 ], [ 277283.454199999570847, 35023.531999999657273 ], [ 276131.599999999627471, 36425.400000000372529 ], [ 273589.589999999850988, 37538.109999999403954 ], [ 274487.459999999962747, 38847.580000000074506 ], [ 276986.190000000409782, 38834.400000000372529 ], [ 276084.400000000372529, 39345.599999999627471 ], [ 277270.337000000290573, 39999.968299999833107 ], [ 277446.009999999776483, 40096.900000000372529 ], [ 277176.624099999666214, 39999.96169999986887 ], [ 275032.96999999973923, 39228.570000000298023 ], [ 274986.696899999864399, 39520.468000000342727 ], [ 275406.292799999937415, 41020.334100000560284 ], [ 274869.986499999649823, 40902.427200000733137 ], [ 274134.690000000409782, 41841.900000000372529 ], [ 273634.900000000372529, 41177.699999999254942 ], [ 274281.790000000037253, 40825.070000000298023 ], [ 274500.390599999576807, 40000.004399999976158 ], [ 274679.230000000447035, 39325.009999999776483 ], [ 274465.089399999938905, 39395.229599999263883 ], [ 274110.400000000372529, 39555.08500000089407 ], [ 274086.878299999982119, 39519.250099999830127 ], [ 273511.299999999813735, 39707.990000000223517 ], [ 273884.71100000012666, 39211.25109999999404 ], [ 273309.775999999605119, 38335.346100000664592 ], [ 273000.799999999813735, 38140.5 ], [ 272613.010599999688566, 36065.510199999436736 ], [ 271358.449599999934435, 36372.753799999132752 ], [ 270272.155199999921024, 36744.128000000491738 ], [ 268551.680200000293553, 38041.443399999290705 ], [ 266892.929800000041723, 39416.527100000530481 ], [ 266949.298100000247359, 39611.557099999859929 ], [ 267532.46999999973923, 39713.369999999180436 ], [ 267549.860399999655783, 39999.992900000885129 ], [ 267654.830000000074506, 41730.070000000298023 ], [ 267584.099700000137091, 41807.923200000077486 ], [ 267584.700000000186265, 41810.0 ], [ 266537.109899999573827, 42960.350400000810623 ], [ 266014.400000000372529, 43535.699999999254942 ], [ 266371.472699999809265, 43945.002900000661612 ], [ 266883.707100000232458, 43796.835999999195337 ], [ 267204.727900000289083, 44406.073899999260902 ], [ 266795.5, 44042.199999999254942 ], [ 265078.540000000037253, 44142.03999999910593 ], [ 264792.513500000350177, 44438.658800000324845 ], [ 264888.0, 44660.400000000372529 ], [ 264030.200000000186265, 45537.900000000372529 ], [ 263701.639200000092387, 45569.930600000545382 ], [ 263506.400000000372529, 45772.400000000372529 ], [ 261658.299999999813735, 45802.400000000372529 ], [ 261465.230999999679625, 47017.189999999478459 ], [ 261356.895999999716878, 47357.224999999627471 ], [ 261059.349799999967217, 47186.60950000025332 ], [ 261049.360000000335276, 47211.21000000089407 ], [ 259472.207299999892712, 46899.542099999263883 ], [ 258254.700000000186265, 47181.300000000745058 ], [ 256498.899600000120699, 46311.973899999633431 ], [ 254593.884399999864399, 45935.515599999576807 ], [ 252611.821299999952316, 47042.46000000089407 ], [ 253267.06900000013411, 47409.334899999201298 ], [ 255330.679999999701977, 47922.380000000819564 ], [ 253923.679999999701977, 48438.400000000372529 ], [ 253709.035699999891222, 47743.019099999219179 ], [ 253549.818099999800324, 47771.921700000762939 ], [ 249244.96999999973923, 48753.619999999180436 ], [ 249252.599999999627471, 50585.800000000745058 ], [ 249008.67090000025928, 50655.815700000151992 ], [ 249027.453700000420213, 51761.755599999800324 ], [ 249044.003800000064075, 51800.515000000596046 ], [ 249039.631699999794364, 51808.080800000578165 ], [ 251333.60010000038892, 51089.095200000330806 ], [ 254062.096900000236928, 52751.499299999326468 ], [ 254321.502999999560416, 55075.404100000858307 ], [ 255971.298499999567866, 55203.897299999371171 ], [ 256428.701500000432134, 56609.505000000819564 ], [ 255144.599200000055134, 57717.497800000011921 ], [ 252881.898900000378489, 57827.896199999377131 ], [ 252160.10149999987334, 60385.604100000113249 ], [ 250274.901200000196695, 61266.402000000700355 ], [ 250032.702600000426173, 62615.095899999141693 ], [ 248422.499800000339746, 61412.100299999117851 ], [ 246999.896999999880791, 61842.497099999338388 ], [ 246272.677000000141561, 60789.707100000232458 ], [ 245726.597299999557436, 60484.474700000137091 ], [ 244877.798899999819696, 60791.30489999987185 ], [ 244562.509999999776483, 61026.300000000745058 ], [ 245211.720300000160933, 61765.588800000026822 ], [ 245724.501500000245869, 62027.304199999198318 ], [ 246100.400600000284612, 62777.574200000613928 ], [ 246559.110000000335276, 63299.929999999701977 ], [ 246989.150000000372529, 62947.070000000298023 ], [ 247370.437699999660254, 64862.292099999263883 ], [ 250441.500900000333786, 64697.199899999424815 ], [ 250493.997200000099838, 63295.601099999621511 ], [ 252647.095999999903142, 65406.896800000220537 ], [ 253843.800699999555945, 63605.802300000563264 ], [ 256456.000900000333786, 64429.89640000090003 ], [ 256527.600999999791384, 65168.705000000074506 ], [ 257605.700500000268221, 65244.603199999779463 ], [ 261380.2977, 68544.998500000685453 ], [ 262096.496700000017881, 68306.396800000220537 ], [ 261856.400500000454485, 67243.301100000739098 ], [ 265343.302799999713898, 65386.102700000628829 ], [ 266709.798000000417233, 66786.401900000870228 ], [ 265912.500599999912083, 69941.598699999973178 ], [ 266220.000199999660254, 72433.295499999076128 ], [ 267198.103500000201166, 73099.604800000786781 ], [ 267480.496899999678135, 72153.495600000023842 ], [ 269372.49930000025779, 72136.400499999523163 ] ] ] ] } },
{ "type": "Feature", "properties": { "LAD": "Teignbridge", "2023": 0.019412550066755675, "lad_cluster": "L-M" }, "geometry": { "type": "Polygon", "coordinates": [ [ [ 288232.903400000184774, 95007.603700000792742 ], [ 289351.296500000171363, 95110.104299999773502 ], [ 289744.998100000433624, 90867.79869999922812 ], [ 291387.999699999578297, 89272.595300000160933 ], [ 294536.697900000028312, 89195.597300000488758 ], [ 296272.607400000095367, 87547.816099999472499 ], [ 296331.450000000186265, 85950.330000000074506 ], [ 297491.223000000230968, 84050.810000000521541 ], [ 297743.494300000369549, 81044.072100000455976 ], [ 297740.736999999731779, 80720.45299999974668 ], [ 297772.804800000041723, 80694.730100000277162 ], [ 297831.092799999751151, 80000.014399999752641 ], [ 297876.856300000101328, 79454.575300000607967 ], [ 297833.349999999627471, 79427.599999999627471 ], [ 297877.354399999603629, 79448.638499999418855 ], [ 297916.513000000268221, 78981.919999999925494 ], [ 299073.394000000320375, 80000.01659999974072 ], [ 299124.266400000080466, 80044.786100000143051 ], [ 299275.134600000455976, 80116.91609999909997 ], [ 299179.214999999850988, 80000.012399999424815 ], [ 296228.599999999627471, 76403.900000000372529 ], [ 296091.549999999813735, 74722.810000000521541 ], [ 293816.729000000283122, 72271.630999999120831 ], [ 293743.204400000162423, 72872.251800000667572 ], [ 293116.120000000111759, 72544.490000000223517 ], [ 293984.1886, 72018.329600000753999 ], [ 293297.81180000025779, 70083.370500000193715 ], [ 293106.349200000055134, 69626.181700000539422 ], [ 292272.604100000113249, 69761.600299999117851 ], [ 291601.299399999901652, 68318.60329999960959 ], [ 289090.802000000141561, 66410.999399999156594 ], [ 288744.303299999795854, 66833.898299999535084 ], [ 287687.303000000305474, 65412.495200000703335 ], [ 286366.501899999566376, 66195.401100000366569 ], [ 285567.299899999983609, 64521.100299999117851 ], [ 283319.902400000020862, 63661.296399999409914 ], [ 282355.997000000439584, 64066.900299999862909 ], [ 282618.800099999643862, 64893.103800000622869 ], [ 281569.896399999968708, 63809.903899999335408 ], [ 278658.598299999721348, 66130.599600000306964 ], [ 276895.696999999694526, 68837.604699999094009 ], [ 275563.600200000219047, 69321.496200000867248 ], [ 274693.902900000102818, 68357.902100000530481 ], [ 275270.298700000159442, 64478.902400000020862 ], [ 273998.300099999643862, 64189.895099999383092 ], [ 272534.100899999961257, 67058.703900000080466 ], [ 274137.996199999935925, 67704.698999999091029 ], [ 273027.196800000034273, 68382.80489999987185 ], [ 273568.303700000047684, 70181.699999999254942 ], [ 272533.903099999763072, 70650.29590000025928 ], [ 272591.404099999926984, 72265.703500000759959 ], [ 270554.89879999961704, 70104.402100000530481 ], [ 269372.49930000025779, 72136.400499999523163 ], [ 267480.496899999678135, 72153.495600000023842 ], [ 267198.103500000201166, 73099.604800000786781 ], [ 267697.764700000174344, 76284.764200000092387 ], [ 266863.700299999676645, 79137.396500000730157 ], [ 269764.601400000043213, 84666.603700000792742 ], [ 272532.402499999850988, 85580.602099999785423 ], [ 272021.299399999901652, 85937.000099999830127 ], [ 273108.798200000077486, 87681.400800000876188 ], [ 272148.001199999824166, 89521.604000000283122 ], [ 277553.900299999862909, 89909.603000000119209 ], [ 277536.395999999716878, 90720.900699999183416 ], [ 278370.202499999664724, 92082.301000000908971 ], [ 277453.895899999886751, 92986.402200000360608 ], [ 278466.100899999961257, 93477.101800000295043 ], [ 279577.600999999791384, 95739.903999999165535 ], [ 281569.896399999968708, 95828.098799999803305 ], [ 282194.097000000067055, 97376.595499999821186 ], [ 285818.798999999649823, 95851.002199999988079 ], [ 286608.098699999973178, 96193.304300000891089 ], [ 288232.903400000184774, 95007.603700000792742 ] ] ] } },
{ "type": "Feature", "properties": { "LAD": "Dorset", "2023": 0.020233409610983983, "lad_cluster": "L-M" }, "geometry": { "type": "MultiPolygon", "coordinates": [ [ [ [ 403186.764999999664724, 88036.989000000059605 ], [ 402809.606999999843538, 87405.098999999463558 ], [ 400940.747999999672174, 88090.276000000536442 ], [ 402549.49199999962002, 88354.645999999716878 ], [ 403186.764999999664724, 88036.989000000059605 ] ] ], [ [ [ 377269.801199999637902, 131201.703199999406934 ], [ 381274.501600000075996, 129969.495899999514222 ], [ 383121.403500000014901, 130234.100199999287724 ], [ 386549.29590000025928, 126502.29839999973774 ], [ 387987.10259999986738, 122424.095799999311566 ], [ 391687.997200000099838, 119872.096300000324845 ], [ 391621.302899999544024, 118020.496300000697374 ], [ 392944.602300000376999, 116177.603800000622869 ], [ 395297.297500000335276, 116865.29700000025332 ], [ 397528.996399999596179, 119197.099500000476837 ], [ 400514.599000000394881, 119591.396600000560284 ], [ 401134.099899999797344, 120595.39919999986887 ], [ 403126.222099999897182, 121160.697399999946356 ], [ 403222.400700000114739, 119874.595599999651313 ], [ 405655.196700000204146, 118001.801699999719858 ], [ 408978.203700000420213, 113093.296700000762939 ], [ 411210.496299999766052, 114704.995400000363588 ], [ 413403.097099999897182, 114212.296399999409914 ], [ 412995.997200000099838, 111625.196900000795722 ], [ 410748.096800000406802, 110056.495999999344349 ], [ 410403.403699999675155, 107116.997400000691414 ], [ 412061.502000000327826, 106210.197000000625849 ], [ 413671.003899999894202, 107108.399900000542402 ], [ 414003.403500000014901, 104845.997500000521541 ], [ 414840.400899999774992, 104108.998400000855327 ], [ 413941.796400000341237, 103442.099300000816584 ], [ 413349.800999999977648, 101027.800400000065565 ], [ 413916.401600000448525, 99619.603499999269843 ], [ 411804.89919999986887, 100067.695199999958277 ], [ 411000.502799999900162, 101129.501299999654293 ], [ 409636.596599999815226, 100794.797100000083447 ], [ 409025.802400000393391, 95985.403799999505281 ], [ 407586.297199999913573, 97839.603000000119209 ], [ 406108.097900000400841, 97089.897600000724196 ], [ 405770.39670000039041, 98273.998700000345707 ], [ 404831.300699999555945, 97828.996099999174476 ], [ 404383.60219999961555, 99907.801000000908971 ], [ 403060.203900000080466, 98861.500499999150634 ], [ 399681.79839999973774, 99040.899100000038743 ], [ 400157.002500000409782, 98729.698200000450015 ], [ 399438.799899999983609, 98113.804500000551343 ], [ 399141.2027000002563, 93050.203999999910593 ], [ 397250.459800000302494, 91037.80489999987185 ], [ 397219.451999999582767, 91048.611999999731779 ], [ 398154.021300000138581, 92182.116900000721216 ], [ 396297.900000000372529, 92155.699999999254942 ], [ 397144.514000000432134, 91814.923000000417233 ], [ 397095.92949999962002, 90873.331599999219179 ], [ 397094.300300000235438, 90871.597599999979138 ], [ 397095.788599999621511, 90870.601399999111891 ], [ 397079.025000000372529, 90545.716000000014901 ], [ 395329.400000000372529, 90608.0 ], [ 395018.902999999932945, 89812.400800000876188 ], [ 396023.099999999627471, 89553.400000000372529 ], [ 394889.303000000305474, 89595.304999999701977 ], [ 395075.184000000357628, 88723.592000000178814 ], [ 394480.289599999785423, 88340.982300000265241 ], [ 394491.832999999634922, 88297.303999999538064 ], [ 394517.315399999730289, 87843.167999999597669 ], [ 394521.552000000141561, 87767.66499999910593 ], [ 395447.093000000342727, 87485.205000000074506 ], [ 396250.112999999895692, 88914.990000000223517 ], [ 398253.838000000454485, 89756.256999999284744 ], [ 398790.267, 89012.373999999836087 ], [ 397640.692999999970198, 89163.43099999986589 ], [ 398349.49199999962002, 87553.782999999821186 ], [ 396352.957999999634922, 86472.025000000372529 ], [ 398318.773000000044703, 87202.642000000923872 ], [ 398214.49199999962002, 86493.570000000298023 ], [ 396765.330000000074506, 85642.570000000298023 ], [ 398047.828999999910593, 86082.292999999597669 ], [ 398183.45299999974668, 85378.639000000432134 ], [ 398566.78000000026077, 86939.746999999508262 ], [ 399289.067999999970198, 87007.201999999582767 ], [ 399354.775000000372529, 85698.164000000804663 ], [ 400000.0, 86154.962899999693036 ], [ 400110.142, 86232.939999999478459 ], [ 400570.388000000268221, 85289.043999999761581 ], [ 401627.888000000268221, 86366.262000000104308 ], [ 401260.54700000025332, 85265.570000000298023 ], [ 402350.74199999962002, 84530.178999999538064 ], [ 402148.033999999985099, 85511.881999999284744 ], [ 403641.803000000305474, 86727.892000000923872 ], [ 404256.543999999761581, 85825.533999999985099 ], [ 404112.767, 85148.289499999955297 ], [ 403500.411000000312924, 83378.79700000025332 ], [ 403686.588499999605119, 83140.826899999752641 ], [ 403644.316999999806285, 82941.71199999935925 ], [ 403888.91509999986738, 82882.215099999681115 ], [ 404295.322100000455976, 82362.749900000169873 ], [ 405297.732200000435114, 82539.529600000008941 ], [ 405486.377000000327826, 82493.64299999922514 ], [ 403384.989699999801815, 79999.979499999433756 ], [ 403165.256000000052154, 79739.226999999955297 ], [ 403166.518899999558926, 79712.316600000485778 ], [ 403157.298100000247359, 79701.35190000012517 ], [ 403178.899100000038743, 79448.507799999788404 ], [ 403211.070000000298023, 78762.982999999076128 ], [ 403237.77489999961108, 78759.355299999937415 ], [ 403240.0, 78733.309900000691414 ], [ 403793.667399999685585, 78683.839600000530481 ], [ 404062.925999999977648, 78647.262000000104308 ], [ 403547.854299999773502, 77206.560100000351667 ], [ 398230.809999999590218, 76587.299900000914931 ], [ 396210.409300000406802, 75201.379100000485778 ], [ 396060.726400000043213, 75626.819599999114871 ], [ 395568.589999999850988, 77091.96000000089407 ], [ 395543.728600000031292, 77096.270600000396371 ], [ 395540.389999999664724, 77105.759899999946356 ], [ 395432.235500000417233, 77115.601999999955297 ], [ 392260.504200000315905, 77665.537799999117851 ], [ 390653.199900000356138, 79184.099899999797344 ], [ 390627.017300000414252, 79170.743599999696016 ], [ 390576.200000000186265, 79225.199999999254942 ], [ 389761.900000000372529, 78762.900000000372529 ], [ 388918.620000000111759, 79541.429999999701977 ], [ 387886.455400000326335, 79514.105900000780821 ], [ 386123.870000000111759, 80350.28999999910593 ], [ 386090.462500000372529, 80342.254599999636412 ], [ 386054.139999999664724, 80384.060000000521541 ], [ 384326.417399999685585, 79999.97580000013113 ], [ 382841.141900000162423, 79669.789200000464916 ], [ 382384.792500000447035, 79744.734699999913573 ], [ 381209.236499999649823, 79999.97580000013113 ], [ 379999.971699999645352, 80262.535800000652671 ], [ 376702.129499999806285, 80978.575400000438094 ], [ 376124.25, 81410.720000000670552 ], [ 374120.275700000114739, 81539.156899999827147 ], [ 372172.799999999813735, 81962.0 ], [ 370197.400000000372529, 81902.400000000372529 ], [ 370066.851099999621511, 81798.94539999961853 ], [ 370000.0, 81803.230000000447035 ], [ 369873.943699999712408, 81646.074400000274181 ], [ 369014.360000000335276, 80964.890000000596046 ], [ 368408.761300000362098, 80000.035399999469519 ], [ 368079.25, 79475.050000000745058 ], [ 368613.982699999585748, 78945.630100000649691 ], [ 367569.049999999813735, 78777.900000000372529 ], [ 368626.001000000163913, 78933.731200000271201 ], [ 368860.185399999842048, 78979.61879999935627 ], [ 368860.365699999965727, 78979.475099999457598 ], [ 368181.25, 78327.550000000745058 ], [ 368391.964599999599159, 78191.494000000879169 ], [ 368316.549999999813735, 78067.449999999254942 ], [ 369492.78000000026077, 77480.71000000089407 ], [ 368226.700000000186265, 78026.099999999627471 ], [ 366806.98450000025332, 76132.51380000077188 ], [ 366827.045800000429153, 76089.49860000051558 ], [ 366792.5, 76041.699999999254942 ], [ 364915.722099999897182, 77628.46820000000298 ], [ 365018.349999999627471, 78248.349999999627471 ], [ 363485.889999999664724, 79924.330000000074506 ], [ 362324.709699999541044, 79999.972200000658631 ], [ 362237.089999999850988, 80005.679999999701977 ], [ 360465.240000000223517, 82312.46000000089407 ], [ 360000.001199999824166, 82530.605799999088049 ], [ 356866.230000000447035, 84000.0 ], [ 360000.005499999970198, 81476.931399999186397 ], [ 361834.489900000393391, 79999.949500000104308 ], [ 364899.757100000046194, 77532.038399999961257 ], [ 366853.299999999813735, 75959.199999999254942 ], [ 367421.667700000107288, 74814.516000000759959 ], [ 367478.200000000186265, 74693.300000000745058 ], [ 367482.004999999888241, 74692.997600000351667 ], [ 367484.690000000409782, 74687.589999999850988 ], [ 369099.148199999704957, 74562.381899999454618 ], [ 370197.5, 74477.199999999254942 ], [ 369756.599999999627471, 74123.400000000372529 ], [ 370343.387400000356138, 72905.084499999880791 ], [ 370434.845900000073016, 71919.506599999964237 ], [ 367787.836199999786913, 68335.1418999992311 ], [ 367712.299999999813735, 68244.900000000372529 ], [ 368200.700000000186265, 73594.5 ], [ 362516.299999999813735, 79285.0 ], [ 361601.010300000198185, 79999.949500000104308 ], [ 360000.007399999536574, 81250.522099999710917 ], [ 355045.599999999627471, 85120.5 ], [ 344089.291000000201166, 91244.24100000038743 ], [ 339999.978900000452995, 92146.350600000470877 ], [ 336192.443500000052154, 92986.299799999222159 ], [ 335980.120000000111759, 93033.695000000298023 ], [ 335979.450000000186265, 93033.286599999293685 ], [ 335752.478000000119209, 93083.35700000077486 ], [ 333210.96100000012666, 91398.846300000324845 ], [ 332829.498999999836087, 92532.202199999243021 ], [ 334136.398900000378489, 95381.39670000039041 ], [ 332796.403300000354648, 96893.70380000025034 ], [ 337605.796900000423193, 99847.398299999535084 ], [ 337185.100899999961257, 100961.199500000104308 ], [ 332374.099499999545515, 102220.299100000411272 ], [ 332873.997600000351667, 102838.602099999785423 ], [ 334603.597000000067055, 105013.699500000104308 ], [ 337708.39850000012666, 106050.002800000831485 ], [ 341738.60080000013113, 105788.497700000181794 ], [ 342990.803000000305474, 107415.002100000157952 ], [ 344324.49930000025779, 106222.603399999439716 ], [ 346789.896300000138581, 107763.102399999275804 ], [ 349808.602800000458956, 107398.496799999848008 ], [ 349828.102400000207126, 108204.496099999174476 ], [ 353628.10259999986738, 109944.198100000619888 ], [ 356753.895999999716878, 109308.699999999254942 ], [ 357222.297899999655783, 110408.095300000160933 ], [ 356218.296799999661744, 112230.60359999909997 ], [ 357643.397900000214577, 114315.89670000039041 ], [ 356809.096699999645352, 115863.803600000217557 ], [ 358073.501500000245869, 116742.302200000733137 ], [ 357734.497600000351667, 119833.397399999201298 ], [ 358268.497200000099838, 120384.599600000306964 ], [ 358953.999800000339746, 119881.903500000014901 ], [ 359762.403300000354648, 120968.102600000798702 ], [ 361049.498599999584258, 120162.10329999960959 ], [ 361811.103099999949336, 120773.098400000482798 ], [ 361681.902999999932945, 122382.297700000926852 ], [ 363150.702899999916553, 121522.603800000622869 ], [ 364841.402200000360608, 121725.295800000429153 ], [ 365668.002600000239909, 119377.19789999909699 ], [ 368049.003100000321865, 116756.498099999502301 ], [ 368992.699799999594688, 117898.00139999948442 ], [ 368695.498300000093877, 118810.600099999457598 ], [ 370045.00040000025183, 119195.899800000712276 ], [ 370955.502500000409782, 117989.295199999585748 ], [ 375907.098699999973178, 119992.901699999347329 ], [ 375187.601700000464916, 121336.497099999338388 ], [ 373641.801099999807775, 121331.298599999397993 ], [ 373339.199199999682605, 122907.297499999403954 ], [ 376959.102500000037253, 126940.302999999374151 ], [ 375574.097199999727309, 130000.097200000658631 ], [ 377269.801199999637902, 131201.703199999406934 ] ] ] ] } },
{ "type": "Feature", "properties": { "LAD": "Torridge", "2023": 0.016203208556149734, "lad_cluster": "L" }, "geometry": { "type": "MultiPolygon", "coordinates": [ [ [ [ 244783.519799999892712, 131695.699200000613928 ], [ 245187.650999999605119, 130445.095000000670552 ], [ 246554.12569999974221, 130664.886600000783801 ], [ 246562.382699999958277, 130654.558800000697374 ], [ 245985.888199999928474, 128334.833699999377131 ], [ 246647.017, 129151.050499999895692 ], [ 245605.096499999985099, 126895.395899999886751 ], [ 247324.200000000186265, 127253.303400000557303 ], [ 248557.496199999935925, 126115.199200000613928 ], [ 251677.303700000047684, 126567.799699999392033 ], [ 251308.600999999791384, 125643.304300000891089 ], [ 253726.39919999986887, 124665.804099999368191 ], [ 255303.803100000135601, 125464.895400000736117 ], [ 257377.501899999566376, 125107.997500000521541 ], [ 257171.400100000202656, 122173.697499999776483 ], [ 258851.397300000302494, 120585.502100000157952 ], [ 260854.097900000400841, 122175.396999999880791 ], [ 262632.400899999774992, 122057.10080000013113 ], [ 262377.298700000159442, 119219.903000000864267 ], [ 260033.904000000096858, 118448.603800000622869 ], [ 259772.403599999845028, 115957.89670000039041 ], [ 262731.003600000403821, 114956.303400000557303 ], [ 266258.39740000013262, 115944.40059999935329 ], [ 266212.596099999733269, 113463.10080000013113 ], [ 265060.10149999987334, 112672.797100000083447 ], [ 266526.29590000025928, 110388.401000000536442 ], [ 264578.903199999593198, 109557.198899999260902 ], [ 266091.89670000039041, 107108.199899999424815 ], [ 267446.898199999704957, 107098.802600000053644 ], [ 266326.501600000075996, 105607.39949999935925 ], [ 263431.198900000192225, 104686.30320000089705 ], [ 262216.000599999912083, 108037.403899999335408 ], [ 259637.803000000305474, 107712.996799999848008 ], [ 259716.403199999593198, 109641.504799999296665 ], [ 256780.798600000329316, 108625.795499999076128 ], [ 256553.300900000147521, 109654.301100000739098 ], [ 255688.402200000360608, 109022.301999999210238 ], [ 254550.897099999710917, 110386.101600000634789 ], [ 253032.898900000378489, 109623.999800000339746 ], [ 253320.997800000011921, 108542.799300000071526 ], [ 252050.203099999576807, 107750.895899999886751 ], [ 252020.999099999666214, 106097.899100000038743 ], [ 250229.297799999825656, 107114.298200000077486 ], [ 249344.396599999628961, 105805.202899999916553 ], [ 247701.700100000016391, 105717.897900000214577 ], [ 248058.200100000016391, 103989.102700000628829 ], [ 246694.800900000147521, 103105.695599999278784 ], [ 247258.701200000010431, 102031.503100000321865 ], [ 245681.602400000207126, 101186.294999999925494 ], [ 247389.20409999974072, 100841.903599999845028 ], [ 244573.903199999593198, 99580.004799999296665 ], [ 245917.897599999792874, 97624.904500000178814 ], [ 242984.43680000025779, 95985.779400000348687 ], [ 242310.46999999973923, 92797.123999999836087 ], [ 242460.603400000371039, 90797.398800000548363 ], [ 243657.002899999730289, 90022.800499999895692 ], [ 243771.403199999593198, 88822.803999999538064 ], [ 243074.047100000083447, 88088.248400000855327 ], [ 236645.501899999566376, 87306.598099999129772 ], [ 234998.824199999682605, 85587.66330000013113 ], [ 234181.003700000233948, 90398.802899999544024 ], [ 232785.810899999924004, 91868.182199999690056 ], [ 233391.620799999684095, 93676.925799999386072 ], [ 231843.17949999962002, 96952.255100000649691 ], [ 232202.197300000116229, 99476.90430000051856 ], [ 231352.700400000438094, 100362.500800000503659 ], [ 229864.638799999840558, 99982.103700000792742 ], [ 230222.684000000357628, 98637.19789999909699 ], [ 229156.915000000037253, 98909.380899999290705 ], [ 227303.897199999541044, 101319.496899999678135 ], [ 224358.802600000053644, 102225.89750000089407 ], [ 227706.903099999763072, 103818.205600000917912 ], [ 228170.194600000046194, 108114.05210000090301 ], [ 228841.996799999848008, 110157.197100000455976 ], [ 229737.501199999824166, 110191.497300000861287 ], [ 226977.697800000198185, 115559.000900000333786 ], [ 227496.897599999792874, 117260.303899999707937 ], [ 221182.216300000436604, 117459.955000000074506 ], [ 221620.233199999667704, 120000.028200000524521 ], [ 222966.400000000372529, 127806.490000000223517 ], [ 229961.749699999578297, 126609.790200000628829 ], [ 230030.120400000363588, 126548.729100000113249 ], [ 232315.700000000186265, 124419.800000000745058 ], [ 235657.099999999627471, 123676.699999999254942 ], [ 238494.5, 124565.800000000745058 ], [ 240000.007699999958277, 126324.781199999153614 ], [ 242408.96100000012666, 129139.315899999812245 ], [ 242879.900000000372529, 129289.900000000372529 ], [ 243010.458899999968708, 129842.084499999880791 ], [ 244686.94400000013411, 131800.829700000584126 ], [ 244783.519799999892712, 131695.699200000613928 ] ] ], [ [ [ 213648.946399999782443, 143396.829800000414252 ], [ 213329.104000000283122, 143304.598799999803305 ], [ 212711.202600000426173, 144881.39750000089407 ], [ 213009.008399999700487, 147774.6261 ], [ 213057.192099999636412, 148206.019500000402331 ], [ 214579.362399999983609, 143694.190799999982119 ], [ 213648.946399999782443, 143396.829800000414252 ] ] ] ] } },
{ "type": "Feature", "properties": { "LAD": "West Devon", "2023": 0.018297213622291024, "lad_cluster": "L" }, "geometry": { "type": "MultiPolygon", "coordinates": [ [ [ [ 245724.501500000245869, 62027.304199999198318 ], [ 245211.720300000160933, 61765.588800000026822 ], [ 246100.400600000284612, 62777.574200000613928 ], [ 245724.501500000245869, 62027.304199999198318 ] ] ], [ [ [ 254550.897099999710917, 110386.101600000634789 ], [ 255688.402200000360608, 109022.301999999210238 ], [ 256553.300900000147521, 109654.301100000739098 ], [ 256780.798600000329316, 108625.795499999076128 ], [ 259716.403199999593198, 109641.504799999296665 ], [ 259637.803000000305474, 107712.996799999848008 ], [ 262216.000599999912083, 108037.403899999335408 ], [ 263431.198900000192225, 104686.30320000089705 ], [ 266326.501600000075996, 105607.39949999935925 ], [ 267825.395999999716878, 103830.898000000044703 ], [ 270547.404000000096858, 103704.604199999943376 ], [ 270701.495900000445545, 100875.504000000655651 ], [ 269988.298200000077486, 99626.601500000804663 ], [ 271645.497700000181794, 99519.902000000700355 ], [ 272727.901100000366569, 97047.299799999222159 ], [ 270505.799399999901652, 94115.598999999463558 ], [ 271713.099000000394881, 92393.801899999380112 ], [ 275435.801799999549985, 93483.000099999830127 ], [ 277536.395999999716878, 90720.900699999183416 ], [ 277553.900299999862909, 89909.603000000119209 ], [ 272148.001199999824166, 89521.604000000283122 ], [ 273108.798200000077486, 87681.400800000876188 ], [ 272021.299399999901652, 85937.000099999830127 ], [ 272532.402499999850988, 85580.602099999785423 ], [ 269764.601400000043213, 84666.603700000792742 ], [ 266863.700299999676645, 79137.396500000730157 ], [ 267697.764700000174344, 76284.764200000092387 ], [ 267198.103500000201166, 73099.604800000786781 ], [ 266220.000199999660254, 72433.295499999076128 ], [ 265912.500599999912083, 69941.598699999973178 ], [ 266709.798000000417233, 66786.401900000870228 ], [ 265343.302799999713898, 65386.102700000628829 ], [ 261856.400500000454485, 67243.301100000739098 ], [ 262096.496700000017881, 68306.396800000220537 ], [ 261380.2977, 68544.998500000685453 ], [ 257605.700500000268221, 65244.603199999779463 ], [ 256527.600999999791384, 65168.705000000074506 ], [ 256456.000900000333786, 64429.89640000090003 ], [ 253843.800699999555945, 63605.802300000563264 ], [ 252647.095999999903142, 65406.896800000220537 ], [ 250493.997200000099838, 63295.601099999621511 ], [ 250441.500900000333786, 64697.199899999424815 ], [ 247370.437699999660254, 64862.292099999263883 ], [ 247374.223899999633431, 64881.310300000011921 ], [ 247360.156000000424683, 64862.844799999147654 ], [ 247150.798100000247359, 64874.099300000816584 ], [ 246732.179399999789894, 64038.56359999999404 ], [ 244917.570000000298023, 61656.71000000089407 ], [ 244478.726700000464916, 61799.224300000816584 ], [ 243891.580000000074506, 61989.900000000372529 ], [ 243809.295599999837577, 61932.707299999892712 ], [ 242886.402999999932945, 65330.598600000143051 ], [ 241832.700699999928474, 64153.695499999448657 ], [ 241217.355200000107288, 65078.359899999573827 ], [ 242712.597199999727309, 66365.902300000190735 ], [ 242588.50069999974221, 68832.196299999952316 ], [ 244095.203200000338256, 68152.60080000013113 ], [ 245455.201299999840558, 69376.500499999150634 ], [ 245112.602500000037253, 69901.700099999085069 ], [ 243887.196800000034273, 69361.804700000211596 ], [ 243667.597799999639392, 72749.294999999925494 ], [ 241888.396099999547005, 72519.300899999216199 ], [ 240826.696100000292063, 73987.40059999935329 ], [ 239127.298299999907613, 73222.699500000104308 ], [ 240026.001699999906123, 74225.902400000020862 ], [ 238672.50069999974221, 76863.197399999946356 ], [ 239309.299800000153482, 78294.897600000724196 ], [ 238275.896800000220537, 78606.698400000110269 ], [ 238223.301500000059605, 77526.29759999923408 ], [ 237886.598000000230968, 78521.602700000628829 ], [ 236764.997600000351667, 77969.600700000301003 ], [ 236457.201200000010431, 78812.999299999326468 ], [ 237422.302099999971688, 84098.196399999782443 ], [ 235649.102800000458956, 84586.19679999910295 ], [ 234998.824199999682605, 85587.66330000013113 ], [ 236645.501899999566376, 87306.598099999129772 ], [ 243074.047100000083447, 88088.248400000855327 ], [ 243771.403199999593198, 88822.803999999538064 ], [ 243657.002899999730289, 90022.800499999895692 ], [ 242460.603400000371039, 90797.398800000548363 ], [ 242310.46999999973923, 92797.123999999836087 ], [ 242984.43680000025779, 95985.779400000348687 ], [ 245917.897599999792874, 97624.904500000178814 ], [ 244573.903199999593198, 99580.004799999296665 ], [ 247389.20409999974072, 100841.903599999845028 ], [ 245681.602400000207126, 101186.294999999925494 ], [ 247258.701200000010431, 102031.503100000321865 ], [ 246694.800900000147521, 103105.695599999278784 ], [ 248058.200100000016391, 103989.102700000628829 ], [ 247701.700100000016391, 105717.897900000214577 ], [ 249344.396599999628961, 105805.202899999916553 ], [ 250229.297799999825656, 107114.298200000077486 ], [ 252020.999099999666214, 106097.899100000038743 ], [ 252050.203099999576807, 107750.895899999886751 ], [ 253320.997800000011921, 108542.799300000071526 ], [ 253032.898900000378489, 109623.999800000339746 ], [ 254550.897099999710917, 110386.101600000634789 ] ] ] ] } },
{ "type": "Feature", "properties": { "LAD": "County Durham", "2023": 0.015672834314550042, "lad_cluster": "L" }, "geometry": { "type": "Polygon", "coordinates": [ [ [ 428366.003200000151992, 554230.402599999681115 ], [ 428216.503700000233948, 553526.104199999943376 ], [ 430141.502899999730289, 553813.601999999955297 ], [ 431758.301599999889731, 553040.403300000354648 ], [ 431943.098199999891222, 548600.204299999400973 ], [ 433401.303199999965727, 546209.398600000888109 ], [ 432839.501199999824166, 545053.799399999901652 ], [ 437219.100499999709427, 545518.246500000357628 ], [ 437816.698300000280142, 547802.502599999308586 ], [ 437250.798499999567866, 549558.5 ], [ 441994.877399999648333, 551930.73340000025928 ], [ 443719.27170000039041, 549405.260800000280142 ], [ 443171.21999999973923, 549458.356000000610948 ], [ 445003.799999999813735, 541727.400000000372529 ], [ 446380.223799999803305, 539999.97690000012517 ], [ 448973.593000000342727, 536745.277300000190735 ], [ 448290.10259999986738, 536324.798100000247359 ], [ 447097.001000000163913, 537152.001299999654293 ], [ 444836.196999999694526, 536055.495200000703335 ], [ 445116.801199999637902, 535009.904500000178814 ], [ 443974.901499999687076, 533135.301000000908971 ], [ 442351.003700000233948, 533093.603000000119209 ], [ 443235.896599999628961, 532101.796900000423193 ], [ 442166.297899999655783, 529897.997700000181794 ], [ 442604.597099999897182, 528543.395500000566244 ], [ 440052.701200000010431, 527819.702600000426173 ], [ 438017.803600000217557, 524761.39809999987483 ], [ 435563.199400000274181, 524065.197300000116229 ], [ 436388.002399999648333, 522354.197100000455976 ], [ 435529.097900000400841, 521874.304500000551343 ], [ 434423.5011, 522948.696900000795722 ], [ 430674.603799999691546, 522465.195299999788404 ], [ 428617.799100000411272, 521969.197300000116229 ], [ 429000.798700000159442, 520883.898000000044703 ], [ 427487.096099999733269, 520635.9989 ], [ 426369.502799999900162, 522285.096899999305606 ], [ 426954.902200000360608, 524003.19510000012815 ], [ 425536.702200000174344, 523211.001800000667572 ], [ 425492.698300000280142, 524779.802799999713898 ], [ 420606.699799999594688, 524780.802500000223517 ], [ 420823.70160000026226, 521243.395099999383092 ], [ 419872.196800000034273, 521341.596999999135733 ], [ 418911.498800000175834, 519918.504300000146031 ], [ 418897.300800000317395, 518698.603499999269843 ], [ 420069.5011, 517931.903000000864267 ], [ 419162.997899999842048, 517140.999399999156594 ], [ 419709.299100000411272, 515678.298100000247359 ], [ 418128.69620000012219, 516372.299399999901652 ], [ 417372.698300000280142, 514748.604199999943376 ], [ 414354.997700000181794, 515198.495400000363588 ], [ 414594.500199999660254, 512401.296099999919534 ], [ 413511.000199999660254, 509923.695299999788404 ], [ 410495.097099999897182, 512580.304800000041723 ], [ 409306.901300000026822, 512032.801599999889731 ], [ 409225.596800000406802, 509620.002199999988079 ], [ 403823.597599999979138, 506445.301000000908971 ], [ 402039.597299999557436, 506235.700999999418855 ], [ 400308.002500000409782, 507946.901100000366569 ], [ 397199.696899999864399, 508869.497099999338388 ], [ 397299.503399999812245, 509805.599099999293685 ], [ 392540.099600000306964, 507436.897099999710917 ], [ 389063.396399999968708, 506991.704600000753999 ], [ 389793.999499999918044, 508529.004499999806285 ], [ 388941.996100000105798, 515253.599600000306964 ], [ 387315.699099999852479, 515286.800100000575185 ], [ 386548.199300000444055, 517404.303999999538064 ], [ 380423.199000000022352, 522376.800599999725819 ], [ 379121.897499999962747, 526327.699699999764562 ], [ 381516.403400000184774, 528412.602900000289083 ], [ 381206.702399999834597, 529905.595499999821186 ], [ 378990.496000000275671, 530676.804800000041723 ], [ 377420.100399999879301, 532376.198300000280142 ], [ 377170.497700000181794, 533681.80460000038147 ], [ 379118.797399999573827, 536896.90430000051856 ], [ 380030.297100000083447, 544057.604599999263883 ], [ 381924.797799999825656, 544854.89640000090003 ], [ 386019.19620000012219, 543073.69620000012219 ], [ 387332.898299999535084, 545780.401399999856949 ], [ 389204.502399999648333, 545427.602399999275804 ], [ 391121.000900000333786, 549681.004899999126792 ], [ 394794.900000000372529, 549263.230000000447035 ], [ 397552.120000000111759, 550381.519999999552965 ], [ 400036.500900000333786, 552765.202099999412894 ], [ 401366.998200000263751, 552600.199300000444055 ], [ 403353.330000000074506, 550909.220000000670552 ], [ 404424.820000000298023, 551041.650000000372529 ], [ 405647.759999999776483, 548800.574999999254942 ], [ 405643.089999999850988, 549430.839999999850988 ], [ 408438.902499999850988, 550680.598799999803305 ], [ 409435.598500000312924, 555169.303899999707937 ], [ 411599.258100000210106, 556798.303099999204278 ], [ 413248.799100000411272, 556554.497400000691414 ], [ 414096.201700000092387, 557447.10190000012517 ], [ 414926.504099999554455, 556913.504599999636412 ], [ 417008.002700000070035, 558240.104900000616908 ], [ 417736.396200000308454, 557154.495600000023842 ], [ 419420.903400000184774, 557189.595599999651313 ], [ 419869.20380000025034, 556473.100700000301003 ], [ 420950.098399999551475, 557252.797499999403954 ], [ 420904.799999999813735, 555976.902699999511242 ], [ 422591.599299999885261, 555416.403200000524521 ], [ 422519.603500000201166, 553895.498500000685453 ], [ 426123.395999999716878, 556440.5 ], [ 427053.7027000002563, 553747.500900000333786 ], [ 428366.003200000151992, 554230.402599999681115 ] ] ] } },
{ "type": "Feature", "properties": { "LAD": "Eastbourne", "2023": 0.014308390022675737, "lad_cluster": "L" }, "geometry": { "type": "Polygon", "coordinates": [ [ [ 564937.073800000362098, 102550.037900000810623 ], [ 562958.967400000430644, 99999.98340000025928 ], [ 560000.013500000350177, 96185.479900000616908 ], [ 559588.645999999716878, 95655.169999999925494 ], [ 556033.772199999541044, 95537.299499999731779 ], [ 556023.476800000295043, 95542.386299999430776 ], [ 556368.301099999807775, 99579.604900000616908 ], [ 557529.60149999987334, 101917.695699999108911 ], [ 557077.599000000394881, 102511.295800000429153 ], [ 558341.20409999974072, 103063.397700000554323 ], [ 559272.698099999688566, 102411.404400000348687 ], [ 559836.701500000432134, 103673.603099999949336 ], [ 560529.303199999965727, 103049.901599999517202 ], [ 561971.397300000302494, 104000.899399999529123 ], [ 564937.073800000362098, 102550.037900000810623 ] ] ] } },
{ "type": "Feature", "properties": { "LAD": "Hastings", "2023": 0.012593582887700535, "lad_cluster": "L" }, "geometry": { "type": "Polygon", "coordinates": [ [ [ 587113.252899999730289, 111171.988500000908971 ], [ 586265.795800000429153, 110804.521900000050664 ], [ 577844.854000000283122, 108115.01659999974072 ], [ 576300.227900000289083, 107761.269400000572205 ], [ 576677.2966, 108704.203099999576807 ], [ 577561.900899999774992, 108831.596599999815226 ], [ 577382.801699999719858, 111679.801300000399351 ], [ 578506.603500000201166, 113659.4046 ], [ 583265.999099999666214, 112013.395800000056624 ], [ 584451.498700000345707, 112682.704199999570847 ], [ 587113.252899999730289, 111171.988500000908971 ] ] ] } },
{ "type": "Feature", "properties": { "LAD": "Lewes", "2023": 0.025452716297786719, "lad_cluster": "H-M" }, "geometry": { "type": "Polygon", "coordinates": [ [ [ 551736.447999999858439, 97660.540100000798702 ], [ 551661.552600000053644, 97697.544800000265241 ], [ 549761.764000000432134, 97559.058000000193715 ], [ 548684.658699999563396, 98155.034399999305606 ], [ 545907.512000000104308, 100066.563999999314547 ], [ 545287.229199999943376, 100034.876499999314547 ], [ 545200.309999999590218, 100082.970000000670552 ], [ 545202.890800000168383, 100030.567999999970198 ], [ 545029.299999999813735, 100021.699999999254942 ], [ 545178.258500000461936, 99408.200400000438094 ], [ 543466.986200000159442, 100000.021199999377131 ], [ 539999.996299999766052, 101199.033700000494719 ], [ 538325.978099999949336, 101777.97069999948144 ], [ 539862.397900000214577, 103579.100099999457598 ], [ 539529.899299999698997, 104344.101099999621511 ], [ 537731.099100000225008, 104295.595000000670552 ], [ 538316.498399999924004, 106471.302200000733137 ], [ 535739.801400000229478, 106404.101500000804663 ], [ 534839.300499999895692, 109927.302999999374151 ], [ 533939.599499999545515, 110440.995899999514222 ], [ 532244.299499999731779, 109895.002199999988079 ], [ 531282.496600000187755, 110391.000199999660254 ], [ 531277.796900000423193, 111339.898600000888109 ], [ 532195.002299999818206, 117561.297700000926852 ], [ 533275.85149999987334, 118048.548299999907613 ], [ 532416.101800000295043, 121320.601700000464916 ], [ 535290.800099999643862, 123130.403599999845028 ], [ 536173.598799999803305, 121678.699200000613928 ], [ 538765.202899999916553, 121925.998400000855327 ], [ 539273.098600000143051, 124441.998199999332428 ], [ 540717.097400000318885, 123495.698999999091029 ], [ 541283.302299999631941, 121726.195599999278784 ], [ 542405.100499999709427, 122122.602099999785423 ], [ 543271.903800000436604, 120557.000199999660254 ], [ 544288.899100000038743, 120721.703099999576807 ], [ 543981.102699999697506, 118339.095100000500679 ], [ 544681.800999999977648, 116086.300000000745058 ], [ 549256.696800000034273, 115012.897199999541044 ], [ 547241.298799999989569, 111579.899900000542402 ], [ 547753.902499999850988, 109930.402100000530481 ], [ 548887.400600000284612, 110039.100899999961257 ], [ 549824.699099999852479, 108517.096599999815226 ], [ 547871.097799999639392, 104406.103399999439716 ], [ 549454.199000000022352, 101548.50139999948442 ], [ 551182.396800000220537, 101435.103800000622869 ], [ 551736.447999999858439, 97660.540100000798702 ] ] ] } },
{ "type": "Feature", "properties": { "LAD": "Rother", "2023": 0.021923076923076924, "lad_cluster": "L-M" }, "geometry": { "type": "Polygon", "coordinates": [ [ [ 582858.396200000308454, 126862.595300000160933 ], [ 586760.602300000376999, 127638.603099999949336 ], [ 587913.20409999974072, 126067.402899999171495 ], [ 590044.296799999661744, 125065.699599999934435 ], [ 592389.398299999535084, 125939.999399999156594 ], [ 595126.296900000423193, 124797.19649999961257 ], [ 595057.401100000366569, 123228.795399999246001 ], [ 595554.701999999582767, 123448.102700000628829 ], [ 597712.50040000025183, 119607.502000000327826 ], [ 599644.598600000143051, 121419.503299999982119 ], [ 600686.700100000016391, 120960.9046 ], [ 601609.899600000120699, 118784.697599999606609 ], [ 600741.231999999843538, 117710.966399999335408 ], [ 600000.017799999564886, 117785.933900000527501 ], [ 594882.28000000026077, 118303.550000000745058 ], [ 595102.200000000186265, 117875.995999999344349 ], [ 591985.379999999888241, 116210.380000000819564 ], [ 587158.564600000157952, 111191.636199999600649 ], [ 587113.252899999730289, 111171.988500000908971 ], [ 584451.498700000345707, 112682.704199999570847 ], [ 583265.999099999666214, 112013.395800000056624 ], [ 578506.603500000201166, 113659.4046 ], [ 577382.801699999719858, 111679.801300000399351 ], [ 577561.900899999774992, 108831.596599999815226 ], [ 576677.2966, 108704.203099999576807 ], [ 576300.227900000289083, 107761.269400000572205 ], [ 576156.412899999879301, 107728.333200000226498 ], [ 567612.456199999898672, 105022.570000000298023 ], [ 567341.801400000229478, 107252.998500000685453 ], [ 571872.800499999895692, 110430.998800000175834 ], [ 572386.797600000165403, 111685.899599999189377 ], [ 571376.596199999563396, 113316.202899999916553 ], [ 570000.099799999967217, 113606.299900000914931 ], [ 567444.303999999538064, 112034.599700000137091 ], [ 566643.799200000241399, 112500.39640000090003 ], [ 567057.000500000081956, 113675.699999999254942 ], [ 565826.796099999919534, 115740.898800000548363 ], [ 566406.696000000461936, 117504.004100000485778 ], [ 564689.299300000071526, 118168.603900000452995 ], [ 564166.702600000426173, 119665.995300000533462 ], [ 564682.497100000269711, 120361.596200000494719 ], [ 563295.801500000059605, 120737.798499999567866 ], [ 563006.300900000147521, 124486.395500000566244 ], [ 563445.696700000204146, 126302.995500000193715 ], [ 565207.501400000415742, 126876.101399999111891 ], [ 564664.39919999986887, 127590.197000000625849 ], [ 565552.202600000426173, 132201.596999999135733 ], [ 567932.29619999974966, 133239.799799999222159 ], [ 567948.200899999588728, 134262.397099999710917 ], [ 569548.950699999928474, 132036.65430000051856 ], [ 572731.202100000344217, 131269.203900000080466 ], [ 573456.099600000306964, 128583.602600000798702 ], [ 578066.902700000442564, 127764.397099999710917 ], [ 578409.798299999907613, 126588.803700000047684 ], [ 580294.602699999697506, 125853.604100000113249 ], [ 582858.396200000308454, 126862.595300000160933 ] ] ] } },
{ "type": "Feature", "properties": { "LAD": "Wealden", "2023": 0.02589506172839506, "lad_cluster": "H-M" }, "geometry": { "type": "Polygon", "coordinates": [ [ [ 551262.299700000323355, 139780.597500000149012 ], [ 550638.29700000025332, 138261.10249999910593 ], [ 552095.298200000077486, 137366.898499999195337 ], [ 555889.996899999678135, 138488.297499999403954 ], [ 557200.099999999627471, 137460.851600000634789 ], [ 559387.29619999974966, 137247.2027000002563 ], [ 559239.297399999573827, 138102.198000000789762 ], [ 562815.196899999864399, 138529.895600000396371 ], [ 563542.996700000017881, 136621.601800000295043 ], [ 565244.802000000141561, 136555.000900000333786 ], [ 564747.501199999824166, 134267.395700000226498 ], [ 566348.296299999579787, 134808.100899999961257 ], [ 567948.200899999588728, 134262.397099999710917 ], [ 567932.29619999974966, 133239.799799999222159 ], [ 565552.202600000426173, 132201.596999999135733 ], [ 564664.39919999986887, 127590.197000000625849 ], [ 565207.501400000415742, 126876.101399999111891 ], [ 563445.696700000204146, 126302.995500000193715 ], [ 563006.300900000147521, 124486.395500000566244 ], [ 563295.801500000059605, 120737.798499999567866 ], [ 564682.497100000269711, 120361.596200000494719 ], [ 564166.702600000426173, 119665.995300000533462 ], [ 564689.299300000071526, 118168.603900000452995 ], [ 566406.696000000461936, 117504.004100000485778 ], [ 565826.796099999919534, 115740.898800000548363 ], [ 567057.000500000081956, 113675.699999999254942 ], [ 566643.799200000241399, 112500.39640000090003 ], [ 567444.303999999538064, 112034.599700000137091 ], [ 570000.099799999967217, 113606.299900000914931 ], [ 571376.596199999563396, 113316.202899999916553 ], [ 572386.797600000165403, 111685.899599999189377 ], [ 571872.800499999895692, 110430.998800000175834 ], [ 567341.801400000229478, 107252.998500000685453 ], [ 567612.456199999898672, 105022.570000000298023 ], [ 567560.545199999585748, 105006.130400000140071 ], [ 564945.885099999606609, 102561.396900000050664 ], [ 564937.073800000362098, 102550.037900000810623 ], [ 561971.397300000302494, 104000.899399999529123 ], [ 560529.303199999965727, 103049.901599999517202 ], [ 559836.701500000432134, 103673.603099999949336 ], [ 559272.698099999688566, 102411.404400000348687 ], [ 558341.20409999974072, 103063.397700000554323 ], [ 557077.599000000394881, 102511.295800000429153 ], [ 557529.60149999987334, 101917.695699999108911 ], [ 556368.301099999807775, 99579.604900000616908 ], [ 556023.476800000295043, 95542.386299999430776 ], [ 552133.679399999789894, 97464.274299999698997 ], [ 551736.447999999858439, 97660.540100000798702 ], [ 551182.396800000220537, 101435.103800000622869 ], [ 549454.199000000022352, 101548.50139999948442 ], [ 547871.097799999639392, 104406.103399999439716 ], [ 549824.699099999852479, 108517.096599999815226 ], [ 548887.400600000284612, 110039.100899999961257 ], [ 547753.902499999850988, 109930.402100000530481 ], [ 547241.298799999989569, 111579.899900000542402 ], [ 549256.696800000034273, 115012.897199999541044 ], [ 544681.800999999977648, 116086.300000000745058 ], [ 543981.102699999697506, 118339.095100000500679 ], [ 544288.899100000038743, 120721.703099999576807 ], [ 543271.903800000436604, 120557.000199999660254 ], [ 542405.100499999709427, 122122.602099999785423 ], [ 541283.302299999631941, 121726.195599999278784 ], [ 540717.097400000318885, 123495.698999999091029 ], [ 539273.098600000143051, 124441.998199999332428 ], [ 538815.299899999983609, 127100.097300000488758 ], [ 540214.297100000083447, 128166.30210000090301 ], [ 540077.997999999672174, 129476.697000000625849 ], [ 541221.7034, 130559.197100000455976 ], [ 539662.496399999596179, 130455.096899999305606 ], [ 539279.999800000339746, 132393.10219999961555 ], [ 538324.199300000444055, 132494.903000000864267 ], [ 537614.101700000464916, 134514.095100000500679 ], [ 540856.603900000452995, 135575.601199999451637 ], [ 540763.896399999968708, 136486.600400000810623 ], [ 541422.60259999986738, 135746.102399999275804 ], [ 543217.201999999582767, 136582.802899999544024 ], [ 542046.696000000461936, 137337.197000000625849 ], [ 541923.498300000093877, 139796.503000000491738 ], [ 543499.599399999715388, 140151.70130000077188 ], [ 549297.30379999987781, 140831.596699999645352 ], [ 551262.299700000323355, 139780.597500000149012 ] ] ] } },
{ "type": "Feature", "properties": { "LAD": "Basildon", "2023": 0.019137343927355277, "lad_cluster": "L" }, "geometry": { "type": "Polygon", "coordinates": [ [ [ 577495.800300000235438, 194112.495200000703335 ], [ 576648.001899999566376, 191714.401699999347329 ], [ 577849.802000000141561, 190828.695199999958277 ], [ 576315.899000000208616, 188925.100099999457598 ], [ 576471.82010000012815, 184817.767599999904633 ], [ 574756.718799999915063, 184232.150000000372529 ], [ 574754.379999999888241, 184234.119999999180436 ], [ 573906.870000000111759, 185126.390000000596046 ], [ 574100.445000000298023, 184722.44649999961257 ], [ 572386.401899999938905, 186145.995600000023842 ], [ 571137.39879999961704, 185975.704299999400973 ], [ 570754.498100000433624, 186738.895899999886751 ], [ 568434.296699999831617, 185707.801000000908971 ], [ 567767.296000000089407, 186964.201400000602007 ], [ 566020.497399999760091, 187022.304800000041723 ], [ 565870.000300000421703, 188078.902300000190735 ], [ 565233.497999999672174, 187905.901799999177456 ], [ 564536.996500000357628, 193376.395899999886751 ], [ 566289.096699999645352, 197421.298100000247359 ], [ 569114.101999999955297, 197031.89949999935925 ], [ 569457.797399999573827, 194818.503100000321865 ], [ 570308.201200000010431, 194530.795499999076128 ], [ 573490.803100000135601, 194403.801799999549985 ], [ 574152.601099999621511, 195010.997999999672174 ], [ 574608.998200000263751, 194116.604000000283122 ], [ 577495.800300000235438, 194112.495200000703335 ] ] ] } },
[truncated: 571,709 more chars]
