# Supplementary material for: A probabilistic forecasting framework for neighbourhood-level disaggregation of electric vehicle adoption scenarios
Source: Nat Commun. 2026 Jun 13;17:7510. doi: 10.1038/s41467-026-74155-0 (PMC13408907; doi:10.1038/s41467-026-74155-0)
Supplement: Supplementary file 3 — Source Data [file 41467_2026_74155_MOESM3_ESM.zip › SourceData/figure2b/lad_clusters.csv]

LAD	Low	Medium	High	lad_cluster_raw	lad_cluster
Adur	0.8571428571428571	0.14285714285714285	0.0	2	L
Allerdale	0.9361702127659575	0.06382978723404255	0.0	2	L
Amber Valley	0.8571428571428571	0.14285714285714285	0.0	2	L
Arun	0.8651685393258427	0.1348314606741573	0.0	2	L
Ashfield	0.9428571428571428	0.05714285714285714	0.0	2	L
Ashford	0.7066666666666667	0.29333333333333333	0.0	1	L-M
Babergh	0.7551020408163265	0.24489795918367346	0.0	1	L-M
Barking and Dagenham	0.5229357798165137	0.47706422018348627	0.0	3	H-M
Barnet	0.10900473933649289	0.6729857819905213	0.21800947867298578	0	H
Barnsley	0.9416058394160584	0.058394160583941604	0.0	2	L
Barrow-in-Furness	0.9666666666666667	0.03333333333333333	0.0	2	L
Basildon	0.8518518518518519	0.14814814814814814	0.0	2	L
Basingstoke and Deane	0.5714285714285714	0.42857142857142855	0.0	3	H-M
Bassetlaw	0.9402985074626866	0.05970149253731343	0.0	2	L
Bath and North East Somerset	0.47706422018348627	0.46788990825688076	0.05504587155963303	3	H-M
Bedford	0.7272727272727273	0.2727272727272727	0.0	1	L-M
Bexley	0.5448275862068965	0.45517241379310347	0.0	3	H-M
Birmingham	0.8480300187617261	0.15196998123827393	0.0	2	L
Blaby	0.8813559322033898	0.11864406779661017	0.0	2	L
Blackburn with Darwen	0.9240506329113924	0.0759493670886076	0.0	2	L
Blackpool	0.9571428571428572	0.02857142857142857	0.014285714285714285	2	L
Blaenau Gwent	1.0	0.0	0.0	2	L
Bolsover	0.9583333333333334	0.041666666666666664	0.0	2	L
Bolton	0.9240506329113924	0.0759493670886076	0.0	2	L
Boston	1.0	0.0	0.0	2	L
Bournemouth, Christchurch and Poole	0.8304347826086956	0.1608695652173913	0.008695652173913044	2	L
Bracknell Forest	0.6351351351351351	0.36486486486486486	0.0	1	L-M
Bradford	0.8647686832740213	0.13167259786476868	0.0035587188612099642	2	L
Braintree	0.8823529411764706	0.11764705882352941	0.0	2	L
Breckland	0.9473684210526315	0.05263157894736842	0.0	2	L
Brent	0.09248554913294797	0.7745664739884393	0.1329479768786127	0	H
Brentwood	0.5	0.5	0.0	3	H-M
Bridgend	0.95	0.05	0.0	2	L
Brighton and Hove	0.5833333333333334	0.3974358974358974	0.019230769230769232	3	H-M
Bristol, City of	0.753968253968254	0.24603174603174602	0.0	1	L-M
Broadland	0.8809523809523809	0.11904761904761904	0.0	2	L
Bromley	0.3248730964467005	0.6700507614213198	0.005076142131979695	3	H-M
Bromsgrove	0.5789473684210527	0.40350877192982454	0.017543859649122806	3	H-M
Broxbourne	0.8214285714285714	0.17857142857142858	0.0	1	L-M
Broxtowe	0.7714285714285715	0.22857142857142856	0.0	1	L-M
Buckinghamshire	0.40822784810126583	0.569620253164557	0.022151898734177215	3	H-M
Burnley	0.98	0.02	0.0	2	L
Bury	0.9051724137931034	0.09482758620689655	0.0	2	L
Caerphilly	0.9893617021276596	0.010638297872340425	0.0	2	L
Calderdale	0.8677685950413223	0.1322314049586777	0.0	2	L
Cambridge	0.3088235294117647	0.6617647058823529	0.029411764705882353	3	H-M
Camden	0.022727272727272728	0.2878787878787879	0.6893939393939394	0	H
Cannock Chase	0.9642857142857143	0.03571428571428571	0.0	2	L
Canterbury	0.6666666666666666	0.3333333333333333	0.0	1	L-M
Cardiff	0.848314606741573	0.15168539325842698	0.0	2	L
Carlisle	0.9583333333333334	0.041666666666666664	0.0	2	L
Carmarthenshire	0.9629629629629629	0.037037037037037035	0.0	2	L
Castle Point	0.9454545454545454	0.05454545454545454	0.0	2	L
Central Bedfordshire	0.6129032258064516	0.3870967741935484	0.0	1	L-M
Ceredigion	1.0	0.0	0.0	2	L
Charnwood	0.8191489361702128	0.18085106382978725	0.0	1	L-M
Chelmsford	0.6542056074766355	0.34579439252336447	0.0	1	L-M
Cheltenham	0.6714285714285714	0.32857142857142857	0.0	1	L-M
Cherwell	0.5543478260869565	0.43478260869565216	0.010869565217391304	3	H-M
Cheshire East	0.6271929824561403	0.36403508771929827	0.008771929824561403	1	L-M
Cheshire West and Chester	0.715	0.285	0.0	1	L-M
Chesterfield	0.9523809523809523	0.047619047619047616	0.0	2	L
Chichester	0.5774647887323944	0.4225352112676056	0.0	3	H-M
Chorley	0.7936507936507936	0.20634920634920634	0.0	1	L-M
City of London	0.0	0.16666666666666666	0.8333333333333334	0	H
Colchester	0.8118811881188119	0.18811881188118812	0.0	1	L-M
Conwy	0.9855072463768116	0.014492753623188406	0.0	2	L
Copeland	0.975609756097561	0.024390243902439025	0.0	2	L
Cornwall	0.8603174603174604	0.13968253968253969	0.0	2	L
Cotswold	0.4117647058823529	0.5686274509803921	0.0196078431372549	3	H-M
County Durham	0.8971631205673759	0.09929078014184398	0.0035460992907801418	2	L
Coventry	0.9375	0.0625	0.0	2	L
Craven	0.6774193548387096	0.3225806451612903	0.0	1	L-M
Crawley	0.9193548387096774	0.08064516129032258	0.0	2	L
Croydon	0.3881278538812785	0.6073059360730594	0.0045662100456621	3	H-M
Dacorum	0.6170212765957447	0.3617021276595745	0.02127659574468085	1	L-M
Darlington	0.8043478260869565	0.1956521739130435	0.0	1	L-M
Dartford	0.7241379310344828	0.27586206896551724	0.0	1	L-M
Denbighshire	0.9636363636363636	0.03636363636363636	0.0	2	L
Derby	0.8759124087591241	0.12408759124087591	0.0	2	L
Derbyshire Dales	0.6046511627906976	0.3953488372093023	0.0	1	L-M
Doncaster	0.9651162790697675	0.029069767441860465	0.005813953488372093	2	L
Dorset	0.7570093457943925	0.24299065420560748	0.0	1	L-M
Dover	0.8688524590163934	0.13114754098360656	0.0	2	L
Dudley	0.9585492227979274	0.04145077720207254	0.0	2	L
Ealing	0.21428571428571427	0.673469387755102	0.11224489795918367	0	H
East Cambridgeshire	0.64	0.36	0.0	1	L-M
East Devon	0.7530864197530864	0.24691358024691357	0.0	1	L-M
East Hampshire	0.4305555555555556	0.5694444444444444	0.0	3	H-M
East Hertfordshire	0.4457831325301205	0.5542168674698795	0.0	3	H-M
East Lindsey	0.9230769230769231	0.07692307692307693	0.0	2	L
East Riding of Yorkshire	0.8808290155440415	0.11917098445595854	0.0	2	L
East Staffordshire	0.8088235294117647	0.19117647058823528	0.0	1	L-M
East Suffolk	0.7985074626865671	0.20149253731343283	0.0	1	L-M
Eastbourne	0.896551724137931	0.10344827586206896	0.0	2	L
Eastleigh	0.7142857142857143	0.2857142857142857	0.0	1	L-M
Eden	0.9117647058823529	0.08823529411764706	0.0	2	L
Elmbridge	0.2345679012345679	0.6296296296296297	0.13580246913580246	0	H
Enfield	0.5164835164835165	0.4725274725274725	0.01098901098901099	3	H-M
Epping Forest	0.3717948717948718	0.5769230769230769	0.05128205128205128	3	H-M
Epsom and Ewell	0.3409090909090909	0.6590909090909091	0.0	3	H-M
Erewash	0.8823529411764706	0.11764705882352941	0.0	2	L
Exeter	0.78125	0.21875	0.0	1	L-M
Fareham	0.7183098591549296	0.28169014084507044	0.0	1	L-M
Fenland	0.9811320754716981	0.018867924528301886	0.0	2	L
Flintshire	1.0	0.0	0.0	2	L
Folkestone and Hythe	0.8095238095238095	0.19047619047619047	0.0	1	L-M
Forest of Dean	0.8	0.2	0.0	1	L-M
Fylde	0.78	0.22	0.0	1	L-M
Gateshead	0.9523809523809523	0.047619047619047616	0.0	2	L
Gedling	0.7837837837837838	0.21621621621621623	0.0	1	L-M
Gloucester	0.9857142857142858	0.014285714285714285	0.0	2	L
Gosport	0.9148936170212766	0.0851063829787234	0.0	2	L
Gravesham	0.859375	0.140625	0.0	2	L
Great Yarmouth	0.9591836734693877	0.04081632653061224	0.0	2	L
Greenwich	0.34	0.6333333333333333	0.02666666666666667	3	H-M
Guildford	0.40963855421686746	0.5783132530120482	0.012048192771084338	3	H-M
Gwynedd	0.9538461538461539	0.046153846153846156	0.0	2	L
Hackney	0.15492957746478872	0.6971830985915493	0.14788732394366197	0	H
Halton	0.9354838709677419	0.06451612903225806	0.0	2	L
Hambleton	0.76	0.24	0.0	1	L-M
Hammersmith and Fulham	0.04424778761061947	0.4778761061946903	0.4778761061946903	0	H
Harborough	0.5	0.5	0.0	3	H-M
Haringey	0.2916666666666667	0.5555555555555556	0.1527777777777778	0	H
Harlow	0.9245283018867925	0.07547169811320754	0.0	2	L
Harrogate	0.5922330097087378	0.4077669902912621	0.0	3	H-M
Harrow	0.24087591240875914	0.7445255474452555	0.014598540145985401	0	H
Hart	0.45614035087719296	0.543859649122807	0.0	3	H-M
Hartlepool	0.9512195121951219	0.04878048780487805	0.0	2	L
Hastings	0.8979591836734694	0.10204081632653061	0.0	2	L
Havant	0.8333333333333334	0.16666666666666666	0.0	2	L
Havering	0.5866666666666667	0.4066666666666667	0.006666666666666667	3	H-M
Herefordshire, County of	0.6548672566371682	0.34513274336283184	0.0	1	L-M
Hertsmere	0.4032258064516129	0.5161290322580645	0.08064516129032258	3	H-M
High Peak	0.7719298245614035	0.22807017543859648	0.0	1	L-M
Hillingdon	0.422360248447205	0.5714285714285714	0.006211180124223602	3	H-M
Hinckley and Bosworth	0.828125	0.171875	0.0	2	L
Horsham	0.4074074074074074	0.5925925925925926	0.0	3	H-M
Hounslow	0.39436619718309857	0.4859154929577465	0.11971830985915492	3	H-M
Huntingdonshire	0.7549019607843137	0.24509803921568626	0.0	1	L-M
Hyndburn	1.0	0.0	0.0	2	L
Ipswich	0.9333333333333333	0.06666666666666667	0.0	2	L
Isle of Anglesey	0.9736842105263158	0.02631578947368421	0.0	2	L
Isle of Wight	0.788235294117647	0.21176470588235294	0.0	1	L-M
Isles of Scilly	0.0	1.0	0.0	0	H
Islington	0.02459016393442623	0.4016393442622951	0.5737704918032787	0	H
Kensington and Chelsea	0.0	0.18446601941747573	0.8155339805825242	0	H
King's Lynn and West Norfolk	0.9285714285714286	0.07142857142857142	0.0	2	L
Kingston upon Hull, City of	0.9791666666666666	0.020833333333333332	0.0	2	L
Kingston upon Thames	0.23469387755102042	0.7142857142857143	0.05102040816326531	0	H
Kirklees	0.847457627118644	0.15254237288135594	0.0	2	L
Knowsley	0.9523809523809523	0.047619047619047616	0.0	2	L
Lambeth	0.15168539325842698	0.702247191011236	0.14606741573033707	0	H
Lancaster	0.8933333333333333	0.10666666666666667	0.0	2	L
Leeds	0.771889400921659	0.22350230414746544	0.004608294930875576	1	L-M
Leicester	0.9411764705882353	0.058823529411764705	0.0	2	L
Lewes	0.5573770491803278	0.4262295081967213	0.01639344262295082	3	H-M
Lewisham	0.30538922155688625	0.6646706586826348	0.029940119760479042	3	H-M
Lichfield	0.6666666666666666	0.3333333333333333	0.0	1	L-M
Lincoln	0.9583333333333334	0.041666666666666664	0.0	2	L
Liverpool	0.9107142857142857	0.08928571428571429	0.0	2	L
Luton	0.9495798319327731	0.05042016806722689	0.0	2	L
Maidstone	0.7340425531914894	0.26595744680851063	0.0	1	L-M
Maldon	0.8	0.2	0.0	1	L-M
Malvern Hills	0.6136363636363636	0.38636363636363635	0.0	1	L-M
Manchester	0.8770491803278688	0.11885245901639344	0.004098360655737705	2	L
Mansfield	0.9508196721311475	0.04918032786885246	0.0	2	L
Medway	0.9245283018867925	0.07547169811320754	0.0	2	L
Melton	0.7586206896551724	0.2413793103448276	0.0	1	L-M
Mendip	0.6461538461538462	0.35384615384615387	0.0	1	L-M
Merthyr Tydfil	1.0	0.0	0.0	2	L
Merton	0.18548387096774194	0.6854838709677419	0.12903225806451613	0	H
Mid Devon	0.8536585365853658	0.14634146341463414	0.0	2	L
Mid Suffolk	0.8928571428571429	0.10714285714285714	0.0	2	L
Mid Sussex	0.4418604651162791	0.5581395348837209	0.0	3	H-M
Middlesbrough	1.0	0.0	0.0	2	L
Milton Keynes	0.49333333333333335	0.5066666666666667	0.0	3	H-M
Mole Valley	0.2222222222222222	0.7592592592592593	0.018518518518518517	0	H
Monmouthshire	0.7090909090909091	0.2909090909090909	0.0	1	L-M
Neath Port Talbot	0.9878048780487805	0.012195121951219513	0.0	2	L
New Forest	0.6339285714285714	0.36607142857142855	0.0	1	L-M
Newark and Sherwood	0.7285714285714285	0.2714285714285714	0.0	1	L-M
Newcastle upon Tyne	0.7777777777777778	0.2222222222222222	0.0	1	L-M
Newcastle-under-Lyme	0.8974358974358975	0.10256410256410256	0.0	2	L
Newham	0.20121951219512196	0.7926829268292683	0.006097560975609756	0	H
Newport	0.9058823529411765	0.09411764705882353	0.0	2	L
North Devon	0.8148148148148148	0.18518518518518517	0.0	1	L-M
North East Derbyshire	0.7903225806451613	0.20967741935483872	0.0	1	L-M
North East Lincolnshire	0.9583333333333334	0.041666666666666664	0.0	2	L
North Hertfordshire	0.5487804878048781	0.45121951219512196	0.0	3	H-M
North Kesteven	0.9047619047619048	0.09523809523809523	0.0	2	L
North Lincolnshire	0.978021978021978	0.02197802197802198	0.0	2	L
North Norfolk	0.8833333333333333	0.11666666666666667	0.0	2	L
North Northamptonshire	0.8532608695652174	0.14673913043478262	0.0	2	L
North Somerset	0.6343283582089553	0.35074626865671643	0.014925373134328358	1	L-M
North Tyneside	0.8823529411764706	0.11764705882352941	0.0	2	L
North Warwickshire	0.868421052631579	0.13157894736842105	0.0	2	L
North West Leicestershire	0.8103448275862069	0.1896551724137931	0.0	1	L-M
Northumberland	0.7028571428571428	0.29714285714285715	0.0	1	L-M
Norwich	0.8955223880597015	0.1044776119402985	0.0	2	L
Nottingham	0.8562091503267973	0.1437908496732026	0.0	2	L
Nuneaton and Bedworth	0.9615384615384616	0.038461538461538464	0.0	2	L
Oadby and Wigston	0.8571428571428571	0.14285714285714285	0.0	2	L
Oldham	0.9354838709677419	0.06451612903225806	0.0	2	L
Oxford	0.475	0.4625	0.0625	3	H-M
Pembrokeshire	0.8787878787878788	0.12121212121212122	0.0	2	L
Pendle	0.9361702127659575	0.06382978723404255	0.0	2	L
Peterborough	0.8865979381443299	0.1134020618556701	0.0	2	L
Plymouth	0.9603174603174603	0.03968253968253968	0.0	2	L
Portsmouth	0.900990099009901	0.09900990099009901	0.0	2	L
Powys	0.9090909090909091	0.09090909090909091	0.0	2	L
Preston	0.9054054054054054	0.0945945945945946	0.0	2	L
Reading	0.7553191489361702	0.24468085106382978	0.0	1	L-M
Redbridge	0.18633540372670807	0.8012422360248447	0.012422360248447204	0	H
Redcar and Cleveland	1.0	0.0	0.0	2	L
Redditch	0.92	0.08	0.0	2	L
Reigate and Banstead	0.3488372093023256	0.6511627906976745	0.0	3	H-M
Rhondda Cynon Taf	0.97	0.03	0.0	2	L
Ribble Valley	0.625	0.375	0.0	1	L-M
Richmond upon Thames	0.05217391304347826	0.6434782608695652	0.30434782608695654	0	H
Richmondshire	0.84375	0.15625	0.0	2	L
Rochdale	0.936	0.064	0.0	2	L
Rochford	0.8490566037735849	0.1509433962264151	0.0	2	L
Rossendale	0.8809523809523809	0.11904761904761904	0.0	2	L
Rother	0.6140350877192983	0.38596491228070173	0.0	1	L-M
Rotherham	0.9324324324324325	0.06756756756756757	0.0	2	L
Rugby	0.7	0.3	0.0	1	L-M
Runnymede	0.5769230769230769	0.40384615384615385	0.019230769230769232	3	H-M
Rushcliffe	0.3382352941176471	0.6617647058823529	0.0	3	H-M
Rushmoor	0.9107142857142857	0.08928571428571429	0.0	2	L
Rutland	0.30434782608695654	0.6956521739130435	0.0	3	H-M
Ryedale	0.7666666666666667	0.23333333333333334	0.0	1	L-M
Salford	0.9022556390977443	0.09774436090225563	0.0	2	L
Sandwell	1.0	0.0	0.0	2	L
Scarborough	0.9642857142857143	0.03571428571428571	0.0	2	L
Sedgemoor	0.8333333333333334	0.16666666666666666	0.0	2	L
Sefton	0.8902439024390244	0.10975609756097561	0.0	2	L
Selby	0.7551020408163265	0.24489795918367346	0.0	1	L-M
Sevenoaks	0.43243243243243246	0.527027027027027	0.04054054054054054	3	H-M
Sheffield	0.7871621621621622	0.21283783783783783	0.0	1	L-M
Shropshire	0.8342541436464088	0.16022099447513813	0.0055248618784530384	2	L
Slough	0.8625	0.1375	0.0	2	L
Solihull	0.6974789915966386	0.3025210084033613	0.0	1	L-M
Somerset West and Taunton	0.9047619047619048	0.09523809523809523	0.0	2	L
South Cambridgeshire	0.17708333333333334	0.8229166666666666	0.0	0	H
South Derbyshire	0.7931034482758621	0.20689655172413793	0.0	1	L-M
South Gloucestershire	0.7361963190184049	0.26380368098159507	0.0	1	L-M
South Hams	0.625	0.375	0.0	1	L-M
South Holland	1.0	0.0	0.0	2	L
South Kesteven	0.8333333333333334	0.16666666666666666	0.0	2	L
South Lakeland	0.6896551724137931	0.3103448275862069	0.0	1	L-M
South Norfolk	0.7777777777777778	0.2222222222222222	0.0	1	L-M
South Oxfordshire	0.3595505617977528	0.5842696629213483	0.056179775280898875	3	H-M
South Ribble	0.9104477611940298	0.08955223880597014	0.0	2	L
South Somerset	0.8125	0.1875	0.0	1	L-M
South Staffordshire	0.8955223880597015	0.1044776119402985	0.0	2	L
South Tyneside	0.9012345679012346	0.09876543209876543	0.0	2	L
Southampton	0.8842975206611571	0.11570247933884298	0.0	2	L
Southend-on-Sea	0.8529411764705882	0.14705882352941177	0.0	2	L
Southwark	0.09202453987730061	0.6993865030674846	0.2085889570552147	0	H
Spelthorne	0.7166666666666667	0.2833333333333333	0.0	1	L-M
St Albans	0.22727272727272727	0.7272727272727273	0.045454545454545456	0	H
St. Helens	0.9622641509433962	0.03773584905660377	0.0	2	L
Stafford	0.7848101265822784	0.21518987341772153	0.0	1	L-M
Staffordshire Moorlands	0.8983050847457628	0.1016949152542373	0.0	2	L
Stevenage	0.8846153846153846	0.11538461538461539	0.0	2	L
Stockport	0.7814207650273224	0.2185792349726776	0.0	1	L-M
Stockton-on-Tees	0.94	0.06	0.0	2	L
Stoke-on-Trent	0.9924242424242424	0.007575757575757576	0.0	2	L
Stratford-on-Avon	0.4383561643835616	0.5616438356164384	0.0	3	H-M
Stroud	0.42028985507246375	0.5797101449275363	0.0	3	H-M
Sunderland	0.9027777777777778	0.09722222222222222	0.0	2	L
Surrey Heath	0.45454545454545453	0.5454545454545454	0.0	3	H-M
Sutton	0.5041322314049587	0.48760330578512395	0.008264462809917356	3	H-M
Swale	0.825	0.175	0.0	1	L-M
Swansea	0.9024390243902439	0.0975609756097561	0.0	2	L
Swindon	0.8861788617886179	0.11382113821138211	0.0	2	L
Tameside	0.96875	0.03125	0.0	2	L
Tamworth	0.9347826086956522	0.06521739130434782	0.0	2	L
Tandridge	0.38	0.62	0.0	3	H-M
Teignbridge	0.6829268292682927	0.3170731707317073	0.0	1	L-M
Telford and Wrekin	0.900990099009901	0.09900990099009901	0.0	2	L
Tendring	0.9146341463414634	0.08536585365853659	0.0	2	L
Test Valley	0.5147058823529411	0.4852941176470588	0.0	3	H-M
Tewkesbury	0.6041666666666666	0.3958333333333333	0.0	1	L-M
Thanet	0.9066666666666666	0.09333333333333334	0.0	2	L
Three Rivers	0.41509433962264153	0.49056603773584906	0.09433962264150944	3	H-M
Thurrock	0.8247422680412371	0.17525773195876287	0.0	1	L-M
Tonbridge and Malling	0.5633802816901409	0.43661971830985913	0.0	3	H-M
Torbay	0.8734177215189873	0.12658227848101267	0.0	2	L
Torfaen	1.0	0.0	0.0	2	L
Torridge	0.918918918918919	0.08108108108108109	0.0	2	L
Tower Hamlets	0.04861111111111111	0.75	0.2013888888888889	0	H
Trafford	0.674074074074074	0.31851851851851853	0.007407407407407408	1	L-M
Tunbridge Wells	0.4264705882352941	0.5735294117647058	0.0	3	H-M
Uttlesford	0.2826086956521739	0.717391304347826	0.0	3	H-M
Vale of Glamorgan	0.7432432432432432	0.25675675675675674	0.0	1	L-M
Vale of White Horse	0.39473684210526316	0.5921052631578947	0.013157894736842105	3	H-M
Wakefield	0.9247311827956989	0.07526881720430108	0.0	2	L
Walsall	0.9166666666666666	0.08333333333333333	0.0	2	L
Waltham Forest	0.3194444444444444	0.6805555555555556	0.0	3	H-M
Wandsworth	0.0446927374301676	0.659217877094972	0.29608938547486036	0	H
Warrington	0.7543859649122807	0.24561403508771928	0.0	1	L-M
Warwick	0.5232558139534884	0.47674418604651164	0.0	3	H-M
Watford	0.7307692307692307	0.2692307692307692	0.0	1	L-M
Waverley	0.2345679012345679	0.7530864197530864	0.012345679012345678	0	H
Wealden	0.5789473684210527	0.42105263157894735	0.0	3	H-M
Welwyn Hatfield	0.5757575757575758	0.4090909090909091	0.015151515151515152	3	H-M
West Berkshire	0.4948453608247423	0.5051546391752577	0.0	3	H-M
West Devon	0.967741935483871	0.03225806451612903	0.0	2	L
West Lancashire	0.8115942028985508	0.18840579710144928	0.0	1	L-M
West Lindsey	0.8775510204081632	0.12244897959183673	0.0	2	L
West Northamptonshire	0.7592592592592593	0.24074074074074073	0.0	1	L-M
West Oxfordshire	0.49230769230769234	0.5076923076923077	0.0	3	H-M
West Suffolk	0.8351648351648352	0.16483516483516483	0.0	2	L
Westminster	0.0	0.18110236220472442	0.8188976377952756	0	H
Wigan	0.9720670391061452	0.027932960893854747	0.0	2	L
Wiltshire	0.6571428571428571	0.34285714285714286	0.0	1	L-M
Winchester	0.21739130434782608	0.782608695652174	0.0	0	H
Windsor and Maidenhead	0.39325842696629215	0.5730337078651685	0.033707865168539325	3	H-M
Wirral	0.9010989010989011	0.0989010989010989	0.0	2	L
Woking	0.5573770491803278	0.4262295081967213	0.01639344262295082	3	H-M
Wokingham	0.2828282828282828	0.7171717171717171	0.0	3	H-M
Wolverhampton	0.9583333333333334	0.041666666666666664	0.0	2	L
Worcester	0.9482758620689655	0.05172413793103448	0.0	2	L
Worthing	0.873015873015873	0.12698412698412698	0.0	2	L
Wrexham	1.0	0.0	0.0	2	L
Wychavon	0.6753246753246753	0.3246753246753247	0.0	1	L-M
Wyre	0.9193548387096774	0.08064516129032258	0.0	2	L
Wyre Forest	0.8852459016393442	0.11475409836065574	0.0	2	L
York	0.75	0.25	0.0	1	L-M
