# Supplementary material for: A probabilistic forecasting framework for neighbourhood-level disaggregation of electric vehicle adoption scenarios
Source: Nat Commun. 2026 Jun 13;17:7510. doi: 10.1038/s41467-026-74155-0 (PMC13408907; doi:10.1038/s41467-026-74155-0)
Supplement: Supplementary file 3 — Source Data [file 41467_2026_74155_MOESM3_ESM.zip › SourceData/figure7a/picp_results_h1.json]

[
  {
    "lad": "Westminster",
    "t_n": 2018,
    "t_f": 2019,
    "confidence_levels": [
      0.0,
      0.01,
      0.02,
      0.03,
      0.04,
      0.05,
      0.06,
      0.07,
      0.08,
      0.09,
      0.1,
      0.11,
      0.12,
      0.13,
      0.14,
      0.15,
      0.16,
      0.17,
      0.18,
      0.19,
      0.2,
      0.21,
      0.22,
      0.23,
      0.24,
      0.25,
      0.26,
      0.27,
      0.28,
      0.29,
      0.3,
      0.31,
      0.32,
      0.33,
      0.34,
      0.35000000000000003,
      0.36,
      0.37,
      0.38,
      0.39,
      0.4,
      0.41000000000000003,
      0.42,
      0.43,
      0.44,
      0.45,
      0.46,
      0.47000000000000003,
      0.48,
      0.49,
      0.5,
      0.51,
      0.52,
      0.53,
      0.54,
      0.55,
      0.56,
      0.5700000000000001,
      0.58,
      0.59,
      0.6,
      0.61,
      0.62,
      0.63,
      0.64,
      0.65,
      0.66,
      0.67,
      0.68,
      0.6900000000000001,
      0.7000000000000001,
      0.71,
      0.72,
      0.73,
      0.74,
      0.75,
      0.76,
      0.77,
      0.78,
      0.79,
      0.8,
      0.81,
      0.8200000000000001,
      0.8300000000000001,
      0.84,
      0.85,
      0.86,
      0.87,
      0.88,
      0.89,
      0.9,
      0.91,
      0.92,
      0.93,
      0.9400000000000001,
      0.9500000000000001,
      0.96,
      0.97,
      0.98,
      0.99,
      1.0
    ],
    "empirical_coverage": [
      0.0,
      0.007874015748031496,
      0.015748031496062992,
      0.03937007874015748,
      0.07086614173228346,
      0.07874015748031496,
      0.08661417322834646,
      0.10236220472440945,
      0.11023622047244094,
      0.11811023622047244,
      0.12598425196850394,
      0.12598425196850394,
      0.12598425196850394,
      0.14960629921259844,
      0.14960629921259844,
      0.15748031496062992,
      0.15748031496062992,
      0.15748031496062992,
      0.15748031496062992,
      0.18110236220472442,
      0.1968503937007874,
      0.1968503937007874,
      0.2047244094488189,
      0.2440944881889764,
      0.25984251968503935,
      0.28346456692913385,
      0.29133858267716534,
      0.2992125984251969,
      0.31496062992125984,
      0.3228346456692913,
      0.3228346456692913,
      0.3228346456692913,
      0.3228346456692913,
      0.3464566929133858,
      0.3543307086614173,
      0.36220472440944884,
      0.3700787401574803,
      0.3700787401574803,
      0.3779527559055118,
      0.3779527559055118,
      0.3858267716535433,
      0.3937007874015748,
      0.41732283464566927,
      0.4330708661417323,
      0.4409448818897638,
      0.4409448818897638,
      0.4566929133858268,
      0.4566929133858268,
      0.48031496062992124,
      0.5039370078740157,
      0.5275590551181102,
      0.5354330708661418,
      0.5433070866141733,
      0.5669291338582677,
      0.5826771653543307,
      0.5826771653543307,
      0.5984251968503937,
      0.6377952755905512,
      0.6456692913385826,
      0.6535433070866141,
      0.6614173228346457,
      0.6692913385826772,
      0.6692913385826772,
      0.6771653543307087,
      0.7007874015748031,
      0.7165354330708661,
      0.7322834645669292,
      0.7322834645669292,
      0.7401574803149606,
      0.7637795275590551,
      0.7637795275590551,
      0.7637795275590551,
      0.7716535433070866,
      0.7874015748031497,
      0.8110236220472441,
      0.8188976377952756,
      0.8267716535433071,
      0.8267716535433071,
      0.8267716535433071,
      0.8267716535433071,
      0.8346456692913385,
      0.8503937007874016,
      0.8582677165354331,
      0.8582677165354331,
      0.8661417322834646,
      0.8661417322834646,
      0.8661417322834646,
      0.8740157480314961,
      0.905511811023622,
      0.905511811023622,
      0.905511811023622,
      0.905511811023622,
      0.9133858267716536,
      0.9212598425196851,
      0.9291338582677166,
      0.9291338582677166,
      0.937007874015748,
      0.937007874015748,
      0.9606299212598425,
      0.968503937007874,
      1.0
    ]
  },
  {
    "lad": "Westminster",
    "t_n": 2019,
    "t_f": 2020,
    "confidence_levels": [
      0.0,
      0.01,
      0.02,
      0.03,
      0.04,
      0.05,
      0.06,
      0.07,
      0.08,
      0.09,
      0.1,
      0.11,
      0.12,
      0.13,
      0.14,
      0.15,
      0.16,
      0.17,
      0.18,
      0.19,
      0.2,
      0.21,
      0.22,
      0.23,
      0.24,
      0.25,
      0.26,
      0.27,
      0.28,
      0.29,
      0.3,
      0.31,
      0.32,
      0.33,
      0.34,
      0.35000000000000003,
      0.36,
      0.37,
      0.38,
      0.39,
      0.4,
      0.41000000000000003,
      0.42,
      0.43,
      0.44,
      0.45,
      0.46,
      0.47000000000000003,
      0.48,
      0.49,
      0.5,
      0.51,
      0.52,
      0.53,
      0.54,
      0.55,
      0.56,
      0.5700000000000001,
      0.58,
      0.59,
      0.6,
      0.61,
      0.62,
      0.63,
      0.64,
      0.65,
      0.66,
      0.67,
      0.68,
      0.6900000000000001,
      0.7000000000000001,
      0.71,
      0.72,
      0.73,
      0.74,
      0.75,
      0.76,
      0.77,
      0.78,
      0.79,
      0.8,
      0.81,
      0.8200000000000001,
      0.8300000000000001,
      0.84,
      0.85,
      0.86,
      0.87,
      0.88,
      0.89,
      0.9,
      0.91,
      0.92,
      0.93,
      0.9400000000000001,
      0.9500000000000001,
      0.96,
      0.97,
      0.98,
      0.99,
      1.0
    ],
    "empirical_coverage": [
      0.0,
      0.015748031496062992,
      0.031496062992125984,
      0.031496062992125984,
      0.031496062992125984,
      0.031496062992125984,
      0.047244094488188976,
      0.047244094488188976,
      0.07874015748031496,
      0.10236220472440945,
      0.11811023622047244,
      0.13385826771653545,
      0.15748031496062992,
      0.16535433070866143,
      0.1732283464566929,
      0.18110236220472442,
      0.18110236220472442,
      0.2047244094488189,
      0.2204724409448819,
      0.2204724409448819,
      0.23622047244094488,
      0.25196850393700787,
      0.25984251968503935,
      0.2755905511811024,
      0.28346456692913385,
      0.28346456692913385,
      0.28346456692913385,
      0.2992125984251969,
      0.30708661417322836,
      0.30708661417322836,
      0.31496062992125984,
      0.33070866141732286,
      0.3464566929133858,
      0.3464566929133858,
      0.3543307086614173,
      0.3700787401574803,
      0.3937007874015748,
      0.4015748031496063,
      0.41732283464566927,
      0.44881889763779526,
      0.4566929133858268,
      0.4645669291338583,
      0.47244094488188976,
      0.47244094488188976,
      0.4881889763779528,
      0.49606299212598426,
      0.49606299212598426,
      0.5039370078740157,
      0.5196850393700787,
      0.5275590551181102,
      0.5354330708661418,
      0.5433070866141733,
      0.5511811023622047,
      0.5511811023622047,
      0.5590551181102362,
      0.5669291338582677,
      0.5669291338582677,
      0.5826771653543307,
      0.5905511811023622,
      0.5905511811023622,
      0.6220472440944882,
      0.6299212598425197,
      0.6299212598425197,
      0.6456692913385826,
      0.6614173228346457,
      0.6692913385826772,
      0.7086614173228346,
      0.7244094488188977,
      0.7322834645669292,
      0.7401574803149606,
      0.7401574803149606,
      0.7401574803149606,
      0.7480314960629921,
      0.7637795275590551,
      0.7716535433070866,
      0.7795275590551181,
      0.7952755905511811,
      0.8188976377952756,
      0.8188976377952756,
      0.8188976377952756,
      0.8267716535433071,
      0.8267716535433071,
      0.8346456692913385,
      0.8503937007874016,
      0.8582677165354331,
      0.8661417322834646,
      0.8661417322834646,
      0.8661417322834646,
      0.889763779527559,
      0.8976377952755905,
      0.9133858267716536,
      0.9291338582677166,
      0.952755905511811,
      0.952755905511811,
      0.952755905511811,
      0.9606299212598425,
      0.968503937007874,
      0.968503937007874,
      0.968503937007874,
      0.968503937007874,
      1.0
    ]
  },
  {
    "lad": "Westminster",
    "t_n": 2020,
    "t_f": 2021,
    "confidence_levels": [
      0.0,
      0.01,
      0.02,
      0.03,
      0.04,
      0.05,
      0.06,
      0.07,
      0.08,
      0.09,
      0.1,
      0.11,
      0.12,
      0.13,
      0.14,
      0.15,
      0.16,
      0.17,
      0.18,
      0.19,
      0.2,
      0.21,
      0.22,
      0.23,
      0.24,
      0.25,
      0.26,
      0.27,
      0.28,
      0.29,
      0.3,
      0.31,
      0.32,
      0.33,
      0.34,
      0.35000000000000003,
      0.36,
      0.37,
      0.38,
      0.39,
      0.4,
      0.41000000000000003,
      0.42,
      0.43,
      0.44,
      0.45,
      0.46,
      0.47000000000000003,
      0.48,
      0.49,
      0.5,
      0.51,
      0.52,
      0.53,
      0.54,
      0.55,
      0.56,
      0.5700000000000001,
      0.58,
      0.59,
      0.6,
      0.61,
      0.62,
      0.63,
      0.64,
      0.65,
      0.66,
      0.67,
      0.68,
      0.6900000000000001,
      0.7000000000000001,
      0.71,
      0.72,
      0.73,
      0.74,
      0.75,
      0.76,
      0.77,
      0.78,
      0.79,
      0.8,
      0.81,
      0.8200000000000001,
      0.8300000000000001,
      0.84,
      0.85,
      0.86,
      0.87,
      0.88,
      0.89,
      0.9,
      0.91,
      0.92,
      0.93,
      0.9400000000000001,
      0.9500000000000001,
      0.96,
      0.97,
      0.98,
      0.99,
      1.0
    ],
    "empirical_coverage": [
      0.0,
      0.007874015748031496,
      0.015748031496062992,
      0.023622047244094488,
      0.03937007874015748,
      0.03937007874015748,
      0.05511811023622047,
      0.07086614173228346,
      0.09448818897637795,
      0.11023622047244094,
      0.11023622047244094,
      0.11023622047244094,
      0.11023622047244094,
      0.12598425196850394,
      0.14173228346456693,
      0.14960629921259844,
      0.15748031496062992,
      0.16535433070866143,
      0.1732283464566929,
      0.18110236220472442,
      0.1889763779527559,
      0.1968503937007874,
      0.1968503937007874,
      0.2125984251968504,
      0.2125984251968504,
      0.2204724409448819,
      0.23622047244094488,
      0.25196850393700787,
      0.25196850393700787,
      0.2755905511811024,
      0.30708661417322836,
      0.3228346456692913,
      0.3464566929133858,
      0.36220472440944884,
      0.3858267716535433,
      0.3858267716535433,
      0.4094488188976378,
      0.4094488188976378,
      0.4409448818897638,
      0.4645669291338583,
      0.4645669291338583,
      0.4645669291338583,
      0.47244094488188976,
      0.47244094488188976,
      0.4881889763779528,
      0.5196850393700787,
      0.5748031496062992,
      0.5826771653543307,
      0.6141732283464567,
      0.6220472440944882,
      0.6535433070866141,
      0.6535433070866141,
      0.6535433070866141,
      0.6614173228346457,
      0.6771653543307087,
      0.6771653543307087,
      0.6850393700787402,
      0.7086614173228346,
      0.7244094488188977,
      0.7244094488188977,
      0.7401574803149606,
      0.7559055118110236,
      0.7559055118110236,
      0.7637795275590551,
      0.7795275590551181,
      0.7874015748031497,
      0.7952755905511811,
      0.7952755905511811,
      0.8110236220472441,
      0.8267716535433071,
      0.8346456692913385,
      0.84251968503937,
      0.84251968503937,
      0.84251968503937,
      0.8503937007874016,
      0.8740157480314961,
      0.8818897637795275,
      0.8818897637795275,
      0.8818897637795275,
      0.8818897637795275,
      0.8818897637795275,
      0.8818897637795275,
      0.889763779527559,
      0.8976377952755905,
      0.905511811023622,
      0.9291338582677166,
      0.937007874015748,
      0.9448818897637795,
      0.9448818897637795,
      0.9448818897637795,
      0.9606299212598425,
      0.968503937007874,
      0.968503937007874,
      0.9763779527559056,
      0.9763779527559056,
      0.9763779527559056,
      0.9763779527559056,
      0.9763779527559056,
      0.984251968503937,
      0.9921259842519685,
      1.0
    ]
  },
  {
    "lad": "Westminster",
    "t_n": 2021,
    "t_f": 2022,
    "confidence_levels": [
      0.0,
      0.01,
      0.02,
      0.03,
      0.04,
      0.05,
      0.06,
      0.07,
      0.08,
      0.09,
      0.1,
      0.11,
      0.12,
      0.13,
      0.14,
      0.15,
      0.16,
      0.17,
      0.18,
      0.19,
      0.2,
      0.21,
      0.22,
      0.23,
      0.24,
      0.25,
      0.26,
      0.27,
      0.28,
      0.29,
      0.3,
      0.31,
      0.32,
      0.33,
      0.34,
      0.35000000000000003,
      0.36,
      0.37,
      0.38,
      0.39,
      0.4,
      0.41000000000000003,
      0.42,
      0.43,
      0.44,
      0.45,
      0.46,
      0.47000000000000003,
      0.48,
      0.49,
      0.5,
      0.51,
      0.52,
      0.53,
      0.54,
      0.55,
      0.56,
      0.5700000000000001,
      0.58,
      0.59,
      0.6,
      0.61,
      0.62,
      0.63,
      0.64,
      0.65,
      0.66,
      0.67,
      0.68,
      0.6900000000000001,
      0.7000000000000001,
      0.71,
      0.72,
      0.73,
      0.74,
      0.75,
      0.76,
      0.77,
      0.78,
      0.79,
      0.8,
      0.81,
      0.8200000000000001,
      0.8300000000000001,
      0.84,
      0.85,
      0.86,
      0.87,
      0.88,
      0.89,
      0.9,
      0.91,
      0.92,
      0.93,
      0.9400000000000001,
      0.9500000000000001,
      0.96,
      0.97,
      0.98,
      0.99,
      1.0
    ],
    "empirical_coverage": [
      0.0,
      0.0,
      0.0,
      0.023622047244094488,
      0.03937007874015748,
      0.03937007874015748,
      0.06299212598425197,
      0.09448818897637795,
      0.12598425196850394,
      0.13385826771653545,
      0.14960629921259844,
      0.15748031496062992,
      0.18110236220472442,
      0.2047244094488189,
      0.2283464566929134,
      0.2440944881889764,
      0.25984251968503935,
      0.2755905511811024,
      0.29133858267716534,
      0.2992125984251969,
      0.30708661417322836,
      0.3228346456692913,
      0.33070866141732286,
      0.33070866141732286,
      0.33070866141732286,
      0.3464566929133858,
      0.3464566929133858,
      0.3543307086614173,
      0.3779527559055118,
      0.41732283464566927,
      0.41732283464566927,
      0.4330708661417323,
      0.4409448818897638,
      0.4645669291338583,
      0.4881889763779528,
      0.49606299212598426,
      0.5275590551181102,
      0.5275590551181102,
      0.5354330708661418,
      0.5511811023622047,
      0.5511811023622047,
      0.5511811023622047,
      0.5669291338582677,
      0.5826771653543307,
      0.5905511811023622,
      0.6062992125984252,
      0.6141732283464567,
      0.6220472440944882,
      0.6456692913385826,
      0.6614173228346457,
      0.6692913385826772,
      0.6771653543307087,
      0.6850393700787402,
      0.6929133858267716,
      0.6929133858267716,
      0.6929133858267716,
      0.6929133858267716,
      0.7007874015748031,
      0.7244094488188977,
      0.7401574803149606,
      0.7401574803149606,
      0.7401574803149606,
      0.7401574803149606,
      0.7480314960629921,
      0.7559055118110236,
      0.7637795275590551,
      0.7716535433070866,
      0.7716535433070866,
      0.7952755905511811,
      0.8031496062992126,
      0.8031496062992126,
      0.8188976377952756,
      0.8188976377952756,
      0.8188976377952756,
      0.8188976377952756,
      0.8267716535433071,
      0.8346456692913385,
      0.8582677165354331,
      0.8740157480314961,
      0.8740157480314961,
      0.8740157480314961,
      0.8740157480314961,
      0.8976377952755905,
      0.905511811023622,
      0.9133858267716536,
      0.9212598425196851,
      0.9291338582677166,
      0.952755905511811,
      0.952755905511811,
      0.952755905511811,
      0.952755905511811,
      0.9606299212598425,
      0.968503937007874,
      0.9763779527559056,
      0.9763779527559056,
      0.9763779527559056,
      0.9763779527559056,
      0.9763779527559056,
      0.984251968503937,
      1.0,
      1.0
    ]
  },
  {
    "lad": "Westminster",
    "t_n": 2022,
    "t_f": 2023,
    "confidence_levels": [
      0.0,
      0.01,
      0.02,
      0.03,
      0.04,
      0.05,
      0.06,
      0.07,
      0.08,
      0.09,
      0.1,
      0.11,
      0.12,
      0.13,
      0.14,
      0.15,
      0.16,
      0.17,
      0.18,
      0.19,
      0.2,
      0.21,
      0.22,
      0.23,
      0.24,
      0.25,
      0.26,
      0.27,
      0.28,
      0.29,
      0.3,
      0.31,
      0.32,
      0.33,
      0.34,
      0.35000000000000003,
      0.36,
      0.37,
      0.38,
      0.39,
      0.4,
      0.41000000000000003,
      0.42,
      0.43,
      0.44,
      0.45,
      0.46,
      0.47000000000000003,
      0.48,
      0.49,
      0.5,
      0.51,
      0.52,
      0.53,
      0.54,
      0.55,
      0.56,
      0.5700000000000001,
      0.58,
      0.59,
      0.6,
      0.61,
      0.62,
      0.63,
      0.64,
      0.65,
      0.66,
      0.67,
      0.68,
      0.6900000000000001,
      0.7000000000000001,
      0.71,
      0.72,
      0.73,
      0.74,
      0.75,
      0.76,
      0.77,
      0.78,
      0.79,
      0.8,
      0.81,
      0.8200000000000001,
      0.8300000000000001,
      0.84,
      0.85,
      0.86,
      0.87,
      0.88,
      0.89,
      0.9,
      0.91,
      0.92,
      0.93,
      0.9400000000000001,
      0.9500000000000001,
      0.96,
      0.97,
      0.98,
      0.99,
      1.0
    ],
    "empirical_coverage": [
      0.0,
      0.0,
      0.007874015748031496,
      0.015748031496062992,
      0.023622047244094488,
      0.047244094488188976,
      0.05511811023622047,
      0.06299212598425197,
      0.08661417322834646,
      0.11023622047244094,
      0.13385826771653545,
      0.15748031496062992,
      0.1968503937007874,
      0.2283464566929134,
      0.2440944881889764,
      0.25984251968503935,
      0.2677165354330709,
      0.2992125984251969,
      0.30708661417322836,
      0.33070866141732286,
      0.3464566929133858,
      0.3464566929133858,
      0.3543307086614173,
      0.3858267716535433,
      0.4094488188976378,
      0.4094488188976378,
      0.4251968503937008,
      0.47244094488188976,
      0.49606299212598426,
      0.5118110236220472,
      0.5196850393700787,
      0.5275590551181102,
      0.5433070866141733,
      0.5433070866141733,
      0.5590551181102362,
      0.5984251968503937,
      0.6299212598425197,
      0.6456692913385826,
      0.6535433070866141,
      0.6692913385826772,
      0.6771653543307087,
      0.7007874015748031,
      0.7165354330708661,
      0.7322834645669292,
      0.7480314960629921,
      0.7559055118110236,
      0.7637795275590551,
      0.7716535433070866,
      0.7716535433070866,
      0.7716535433070866,
      0.7716535433070866,
      0.7874015748031497,
      0.7952755905511811,
      0.8031496062992126,
      0.8188976377952756,
      0.8267716535433071,
      0.8346456692913385,
      0.8503937007874016,
      0.8582677165354331,
      0.8582677165354331,
      0.8740157480314961,
      0.8818897637795275,
      0.8818897637795275,
      0.8818897637795275,
      0.905511811023622,
      0.905511811023622,
      0.9133858267716536,
      0.9212598425196851,
      0.9291338582677166,
      0.9291338582677166,
      0.937007874015748,
      0.937007874015748,
      0.937007874015748,
      0.937007874015748,
      0.9448818897637795,
      0.9448818897637795,
      0.952755905511811,
      0.952755905511811,
      0.952755905511811,
      0.952755905511811,
      0.952755905511811,
      0.952755905511811,
      0.952755905511811,
      0.952755905511811,
      0.9606299212598425,
      0.9606299212598425,
      0.9606299212598425,
      0.9606299212598425,
      0.9606299212598425,
      0.9606299212598425,
      0.9606299212598425,
      0.9606299212598425,
      0.9606299212598425,
      0.968503937007874,
      0.9763779527559056,
      0.9763779527559056,
      0.984251968503937,
      0.9921259842519685,
      0.9921259842519685,
      0.9921259842519685,
      1.0
    ]
  },
  {
    "lad": "Wandsworth",
    "t_n": 2018,
    "t_f": 2019,
    "confidence_levels": [
      0.0,
      0.01,
      0.02,
      0.03,
      0.04,
      0.05,
      0.06,
      0.07,
      0.08,
      0.09,
      0.1,
      0.11,
      0.12,
      0.13,
      0.14,
      0.15,
      0.16,
      0.17,
      0.18,
      0.19,
      0.2,
      0.21,
      0.22,
      0.23,
      0.24,
      0.25,
      0.26,
      0.27,
      0.28,
      0.29,
      0.3,
      0.31,
      0.32,
      0.33,
      0.34,
      0.35000000000000003,
      0.36,
      0.37,
      0.38,
      0.39,
      0.4,
      0.41000000000000003,
      0.42,
      0.43,
      0.44,
      0.45,
      0.46,
      0.47000000000000003,
      0.48,
      0.49,
      0.5,
      0.51,
      0.52,
      0.53,
      0.54,
      0.55,
      0.56,
      0.5700000000000001,
      0.58,
      0.59,
      0.6,
      0.61,
      0.62,
      0.63,
      0.64,
      0.65,
      0.66,
      0.67,
      0.68,
      0.6900000000000001,
      0.7000000000000001,
      0.71,
      0.72,
      0.73,
      0.74,
      0.75,
      0.76,
      0.77,
      0.78,
      0.79,
      0.8,
      0.81,
      0.8200000000000001,
      0.8300000000000001,
      0.84,
      0.85,
      0.86,
      0.87,
      0.88,
      0.89,
      0.9,
      0.91,
      0.92,
      0.93,
      0.9400000000000001,
      0.9500000000000001,
      0.96,
      0.97,
      0.98,
      0.99,
      1.0
    ],
    "empirical_coverage": [
      0.0,
      0.0,
      0.00558659217877095,
      0.00558659217877095,
      0.0111731843575419,
      0.0111731843575419,
      0.0223463687150838,
      0.027932960893854747,
      0.0446927374301676,
      0.055865921787709494,
      0.061452513966480445,
      0.0670391061452514,
      0.08379888268156424,
      0.0893854748603352,
      0.09497206703910614,
      0.10614525139664804,
      0.11173184357541899,
      0.11731843575418995,
      0.1340782122905028,
      0.13966480446927373,
      0.15083798882681565,
      0.16201117318435754,
      0.17318435754189945,
      0.2011173184357542,
      0.21787709497206703,
      0.22905027932960895,
      0.24581005586592178,
      0.24581005586592178,
      0.25139664804469275,
      0.2681564245810056,
      0.2737430167597765,
      0.2905027932960894,
      0.29608938547486036,
      0.30726256983240224,
      0.31843575418994413,
      0.35195530726256985,
      0.37988826815642457,
      0.3854748603351955,
      0.39664804469273746,
      0.39664804469273746,
      0.40782122905027934,
      0.41899441340782123,
      0.41899441340782123,
      0.41899441340782123,
      0.4245810055865922,
      0.4301675977653631,
      0.43575418994413406,
      0.44692737430167595,
      0.4581005586592179,
      0.4581005586592179,
      0.4581005586592179,
      0.46368715083798884,
      0.4972067039106145,
      0.5083798882681564,
      0.5083798882681564,
      0.5083798882681564,
      0.5083798882681564,
      0.5139664804469274,
      0.5251396648044693,
      0.5251396648044693,
      0.5418994413407822,
      0.547486033519553,
      0.5586592178770949,
      0.5586592178770949,
      0.5698324022346368,
      0.5921787709497207,
      0.5977653631284916,
      0.5977653631284916,
      0.6033519553072626,
      0.6089385474860335,
      0.6145251396648045,
      0.6256983240223464,
      0.6480446927374302,
      0.664804469273743,
      0.6703910614525139,
      0.6871508379888268,
      0.6927374301675978,
      0.6983240223463687,
      0.6983240223463687,
      0.7039106145251397,
      0.7262569832402235,
      0.7430167597765364,
      0.7430167597765364,
      0.7486033519553073,
      0.7486033519553073,
      0.7653631284916201,
      0.770949720670391,
      0.7821229050279329,
      0.7877094972067039,
      0.7932960893854749,
      0.8044692737430168,
      0.8268156424581006,
      0.8324022346368715,
      0.8547486033519553,
      0.8547486033519553,
      0.8715083798882681,
      0.8715083798882681,
      0.8715083798882681,
      0.88268156424581,
      0.88268156424581,
      1.0
    ]
  },
  {
    "lad": "Wandsworth",
    "t_n": 2019,
    "t_f": 2020,
    "confidence_levels": [
      0.0,
      0.01,
      0.02,
      0.03,
      0.04,
      0.05,
      0.06,
      0.07,
      0.08,
      0.09,
      0.1,
      0.11,
      0.12,
      0.13,
      0.14,
      0.15,
      0.16,
      0.17,
      0.18,
      0.19,
      0.2,
      0.21,
      0.22,
      0.23,
      0.24,
      0.25,
      0.26,
      0.27,
      0.28,
      0.29,
      0.3,
      0.31,
      0.32,
      0.33,
      0.34,
      0.35000000000000003,
      0.36,
      0.37,
      0.38,
      0.39,
      0.4,
      0.41000000000000003,
      0.42,
      0.43,
      0.44,
      0.45,
      0.46,
      0.47000000000000003,
      0.48,
      0.49,
      0.5,
      0.51,
      0.52,
      0.53,
      0.54,
      0.55,
      0.56,
      0.5700000000000001,
      0.58,
      0.59,
      0.6,
      0.61,
      0.62,
      0.63,
      0.64,
      0.65,
      0.66,
      0.67,
      0.68,
      0.6900000000000001,
      0.7000000000000001,
      0.71,
      0.72,
      0.73,
      0.74,
      0.75,
      0.76,
      0.77,
      0.78,
      0.79,
      0.8,
      0.81,
      0.8200000000000001,
      0.8300000000000001,
      0.84,
      0.85,
      0.86,
      0.87,
      0.88,
      0.89,
      0.9,
      0.91,
      0.92,
      0.93,
      0.9400000000000001,
      0.9500000000000001,
      0.96,
      0.97,
      0.98,
      0.99,
      1.0
    ],
    "empirical_coverage": [
      0.0,
      0.0111731843575419,
      0.01675977653631285,
      0.01675977653631285,
      0.0335195530726257,
      0.03910614525139665,
      0.055865921787709494,
      0.0782122905027933,
      0.0893854748603352,
      0.1005586592178771,
      0.10614525139664804,
      0.10614525139664804,
      0.11173184357541899,
      0.12849162011173185,
      0.1340782122905028,
      0.1564245810055866,
      0.16759776536312848,
      0.17318435754189945,
      0.18435754189944134,
      0.2011173184357542,
      0.20670391061452514,
      0.2122905027932961,
      0.21787709497206703,
      0.22905027932960895,
      0.2346368715083799,
      0.24022346368715083,
      0.2569832402234637,
      0.2681564245810056,
      0.2737430167597765,
      0.2905027932960894,
      0.29608938547486036,
      0.3016759776536313,
      0.31843575418994413,
      0.329608938547486,
      0.3407821229050279,
      0.35195530726256985,
      0.36312849162011174,
      0.37988826815642457,
      0.39106145251396646,
      0.4022346368715084,
      0.4022346368715084,
      0.4022346368715084,
      0.4245810055865922,
      0.4245810055865922,
      0.4301675977653631,
      0.44692737430167595,
      0.45251396648044695,
      0.4748603351955307,
      0.4748603351955307,
      0.5083798882681564,
      0.5307262569832403,
      0.5363128491620112,
      0.5418994413407822,
      0.547486033519553,
      0.5642458100558659,
      0.5698324022346368,
      0.5698324022346368,
      0.5810055865921788,
      0.6033519553072626,
      0.6201117318435754,
      0.6201117318435754,
      0.6256983240223464,
      0.6424581005586593,
      0.6480446927374302,
      0.659217877094972,
      0.6703910614525139,
      0.6703910614525139,
      0.6815642458100558,
      0.6983240223463687,
      0.7094972067039106,
      0.7150837988826816,
      0.7262569832402235,
      0.7262569832402235,
      0.7541899441340782,
      0.7597765363128491,
      0.770949720670391,
      0.770949720670391,
      0.776536312849162,
      0.776536312849162,
      0.776536312849162,
      0.7877094972067039,
      0.7877094972067039,
      0.7932960893854749,
      0.8044692737430168,
      0.8044692737430168,
      0.8044692737430168,
      0.8268156424581006,
      0.8435754189944135,
      0.8491620111731844,
      0.8603351955307262,
      0.8659217877094972,
      0.8770949720670391,
      0.88268156424581,
      0.888268156424581,
      0.8994413407821229,
      0.9162011173184358,
      0.9273743016759777,
      0.9385474860335196,
      0.9441340782122905,
      0.9608938547486033,
      1.0
    ]
  },
  {
    "lad": "Wandsworth",
    "t_n": 2020,
    "t_f": 2021,
    "confidence_levels": [
      0.0,
      0.01,
      0.02,
      0.03,
      0.04,
      0.05,
      0.06,
      0.07,
      0.08,
      0.09,
      0.1,
      0.11,
      0.12,
      0.13,
      0.14,
      0.15,
      0.16,
      0.17,
      0.18,
      0.19,
      0.2,
      0.21,
      0.22,
      0.23,
      0.24,
      0.25,
      0.26,
      0.27,
      0.28,
      0.29,
      0.3,
      0.31,
      0.32,
      0.33,
      0.34,
      0.35000000000000003,
      0.36,
      0.37,
      0.38,
      0.39,
      0.4,
      0.41000000000000003,
      0.42,
      0.43,
      0.44,
      0.45,
      0.46,
      0.47000000000000003,
      0.48,
      0.49,
      0.5,
      0.51,
      0.52,
      0.53,
      0.54,
      0.55,
      0.56,
      0.5700000000000001,
      0.58,
      0.59,
      0.6,
      0.61,
      0.62,
      0.63,
      0.64,
      0.65,
      0.66,
      0.67,
      0.68,
      0.6900000000000001,
      0.7000000000000001,
      0.71,
      0.72,
      0.73,
      0.74,
      0.75,
      0.76,
      0.77,
      0.78,
      0.79,
      0.8,
      0.81,
      0.8200000000000001,
      0.8300000000000001,
      0.84,
      0.85,
      0.86,
      0.87,
      0.88,
      0.89,
      0.9,
      0.91,
      0.92,
      0.93,
      0.9400000000000001,
      0.9500000000000001,
      0.96,
      0.97,
      0.98,
      0.99,
      1.0
    ],
    "empirical_coverage": [
      0.0,
      0.01675977653631285,
      0.0223463687150838,
      0.0335195530726257,
      0.03910614525139665,
      0.0446927374301676,
      0.055865921787709494,
      0.061452513966480445,
      0.061452513966480445,
      0.0670391061452514,
      0.07262569832402235,
      0.0782122905027933,
      0.1005586592178771,
      0.11173184357541899,
      0.12290502793296089,
      0.13966480446927373,
      0.16201117318435754,
      0.16759776536312848,
      0.16759776536312848,
      0.1787709497206704,
      0.18994413407821228,
      0.2011173184357542,
      0.2011173184357542,
      0.2122905027932961,
      0.22905027932960895,
      0.24581005586592178,
      0.24581005586592178,
      0.24581005586592178,
      0.2737430167597765,
      0.2905027932960894,
      0.2905027932960894,
      0.3016759776536313,
      0.31843575418994413,
      0.329608938547486,
      0.3463687150837989,
      0.3575418994413408,
      0.3575418994413408,
      0.3687150837988827,
      0.3854748603351955,
      0.39664804469273746,
      0.4134078212290503,
      0.4245810055865922,
      0.44692737430167595,
      0.45251396648044695,
      0.45251396648044695,
      0.4748603351955307,
      0.49162011173184356,
      0.4972067039106145,
      0.5083798882681564,
      0.5195530726256983,
      0.5195530726256983,
      0.5363128491620112,
      0.5363128491620112,
      0.5698324022346368,
      0.5698324022346368,
      0.5810055865921788,
      0.5865921787709497,
      0.5977653631284916,
      0.6033519553072626,
      0.6145251396648045,
      0.6312849162011173,
      0.6480446927374302,
      0.659217877094972,
      0.664804469273743,
      0.6759776536312849,
      0.6815642458100558,
      0.6927374301675978,
      0.7094972067039106,
      0.7150837988826816,
      0.7262569832402235,
      0.7430167597765364,
      0.7430167597765364,
      0.7486033519553073,
      0.7541899441340782,
      0.7541899441340782,
      0.7597765363128491,
      0.776536312849162,
      0.776536312849162,
      0.7877094972067039,
      0.7932960893854749,
      0.8044692737430168,
      0.8044692737430168,
      0.8100558659217877,
      0.8156424581005587,
      0.8268156424581006,
      0.8379888268156425,
      0.8379888268156425,
      0.8547486033519553,
      0.8715083798882681,
      0.8770949720670391,
      0.8938547486033519,
      0.9106145251396648,
      0.9106145251396648,
      0.9106145251396648,
      0.9162011173184358,
      0.9217877094972067,
      0.9441340782122905,
      0.9608938547486033,
      0.9720670391061452,
      0.9832402234636871,
      1.0
    ]
  },
  {
    "lad": "Wandsworth",
    "t_n": 2021,
    "t_f": 2022,
    "confidence_levels": [
      0.0,
      0.01,
      0.02,
      0.03,
      0.04,
      0.05,
      0.06,
      0.07,
      0.08,
      0.09,
      0.1,
      0.11,
      0.12,
      0.13,
      0.14,
      0.15,
      0.16,
      0.17,
      0.18,
      0.19,
      0.2,
      0.21,
      0.22,
      0.23,
      0.24,
      0.25,
      0.26,
      0.27,
      0.28,
      0.29,
      0.3,
      0.31,
      0.32,
      0.33,
      0.34,
      0.35000000000000003,
      0.36,
      0.37,
      0.38,
      0.39,
      0.4,
      0.41000000000000003,
      0.42,
      0.43,
      0.44,
      0.45,
      0.46,
      0.47000000000000003,
      0.48,
      0.49,
      0.5,
      0.51,
      0.52,
      0.53,
      0.54,
      0.55,
      0.56,
      0.5700000000000001,
      0.58,
      0.59,
      0.6,
      0.61,
      0.62,
      0.63,
      0.64,
      0.65,
      0.66,
      0.67,
      0.68,
      0.6900000000000001,
      0.7000000000000001,
      0.71,
      0.72,
      0.73,
      0.74,
      0.75,
      0.76,
      0.77,
      0.78,
      0.79,
      0.8,
      0.81,
      0.8200000000000001,
      0.8300000000000001,
      0.84,
      0.85,
      0.86,
      0.87,
      0.88,
      0.89,
      0.9,
      0.91,
      0.92,
      0.93,
      0.9400000000000001,
      0.9500000000000001,
      0.96,
      0.97,
      0.98,
      0.99,
      1.0
    ],
    "empirical_coverage": [
      0.0,
      0.01675977653631285,
      0.027932960893854747,
      0.0335195530726257,
      0.05027932960893855,
      0.061452513966480445,
      0.0782122905027933,
      0.10614525139664804,
      0.11173184357541899,
      0.12290502793296089,
      0.12290502793296089,
      0.1452513966480447,
      0.16201117318435754,
      0.1787709497206704,
      0.19553072625698323,
      0.2011173184357542,
      0.21787709497206703,
      0.2346368715083799,
      0.26256983240223464,
      0.2737430167597765,
      0.3016759776536313,
      0.3128491620111732,
      0.329608938547486,
      0.3463687150837989,
      0.35195530726256985,
      0.3687150837988827,
      0.37988826815642457,
      0.4022346368715084,
      0.40782122905027934,
      0.4134078212290503,
      0.4301675977653631,
      0.43575418994413406,
      0.45251396648044695,
      0.4581005586592179,
      0.48044692737430167,
      0.48044692737430167,
      0.48044692737430167,
      0.49162011173184356,
      0.5195530726256983,
      0.5251396648044693,
      0.5418994413407822,
      0.5586592178770949,
      0.5642458100558659,
      0.5698324022346368,
      0.5810055865921788,
      0.5865921787709497,
      0.6033519553072626,
      0.6089385474860335,
      0.6089385474860335,
      0.6201117318435754,
      0.6256983240223464,
      0.6312849162011173,
      0.6368715083798883,
      0.6424581005586593,
      0.6536312849162011,
      0.6536312849162011,
      0.664804469273743,
      0.664804469273743,
      0.6703910614525139,
      0.6759776536312849,
      0.6815642458100558,
      0.6871508379888268,
      0.7039106145251397,
      0.7150837988826816,
      0.7150837988826816,
      0.7206703910614525,
      0.7262569832402235,
      0.7262569832402235,
      0.7374301675977654,
      0.7430167597765364,
      0.770949720670391,
      0.770949720670391,
      0.7877094972067039,
      0.7932960893854749,
      0.7988826815642458,
      0.8156424581005587,
      0.8268156424581006,
      0.8324022346368715,
      0.8435754189944135,
      0.8491620111731844,
      0.8547486033519553,
      0.8659217877094972,
      0.8715083798882681,
      0.8770949720670391,
      0.88268156424581,
      0.8938547486033519,
      0.9106145251396648,
      0.9106145251396648,
      0.9162011173184358,
      0.9385474860335196,
      0.9385474860335196,
      0.9385474860335196,
      0.9497206703910615,
      0.9664804469273743,
      0.9776536312849162,
      0.9776536312849162,
      0.9832402234636871,
      0.9888268156424581,
      0.994413407821229,
      1.0,
      1.0
    ]
  },
  {
    "lad": "Wandsworth",
    "t_n": 2022,
    "t_f": 2023,
    "confidence_levels": [
      0.0,
      0.01,
      0.02,
      0.03,
      0.04,
      0.05,
      0.06,
      0.07,
      0.08,
      0.09,
      0.1,
      0.11,
      0.12,
      0.13,
      0.14,
      0.15,
      0.16,
      0.17,
      0.18,
      0.19,
      0.2,
      0.21,
      0.22,
      0.23,
      0.24,
      0.25,
      0.26,
      0.27,
      0.28,
      0.29,
      0.3,
      0.31,
      0.32,
      0.33,
      0.34,
      0.35000000000000003,
      0.36,
      0.37,
      0.38,
      0.39,
      0.4,
      0.41000000000000003,
      0.42,
      0.43,
      0.44,
      0.45,
      0.46,
      0.47000000000000003,
      0.48,
      0.49,
      0.5,
      0.51,
      0.52,
      0.53,
      0.54,
      0.55,
      0.56,
      0.5700000000000001,
      0.58,
      0.59,
      0.6,
      0.61,
      0.62,
      0.63,
      0.64,
      0.65,
      0.66,
      0.67,
      0.68,
      0.6900000000000001,
      0.7000000000000001,
      0.71,
      0.72,
      0.73,
      0.74,
      0.75,
      0.76,
      0.77,
      0.78,
      0.79,
      0.8,
      0.81,
      0.8200000000000001,
      0.8300000000000001,
      0.84,
      0.85,
      0.86,
      0.87,
      0.88,
      0.89,
      0.9,
      0.91,
      0.92,
      0.93,
      0.9400000000000001,
      0.9500000000000001,
      0.96,
      0.97,
      0.98,
      0.99,
      1.0
    ],
    "empirical_coverage": [
      0.0,
      0.0111731843575419,
      0.027932960893854747,
      0.0446927374301676,
      0.08379888268156424,
      0.11173184357541899,
      0.12849162011173185,
      0.13966480446927373,
      0.1452513966480447,
      0.16201117318435754,
      0.18994413407821228,
      0.2122905027932961,
      0.22905027932960895,
      0.24581005586592178,
      0.25139664804469275,
      0.2681564245810056,
      0.29608938547486036,
      0.29608938547486036,
      0.31843575418994413,
      0.3240223463687151,
      0.3240223463687151,
      0.33519553072625696,
      0.35195530726256985,
      0.3743016759776536,
      0.4022346368715084,
      0.41899441340782123,
      0.4301675977653631,
      0.441340782122905,
      0.46368715083798884,
      0.4692737430167598,
      0.4748603351955307,
      0.49162011173184356,
      0.4972067039106145,
      0.5027932960893855,
      0.5083798882681564,
      0.5307262569832403,
      0.553072625698324,
      0.5586592178770949,
      0.5810055865921788,
      0.5810055865921788,
      0.5865921787709497,
      0.5921787709497207,
      0.6145251396648045,
      0.6368715083798883,
      0.6480446927374302,
      0.659217877094972,
      0.664804469273743,
      0.6703910614525139,
      0.6983240223463687,
      0.6983240223463687,
      0.7094972067039106,
      0.7206703910614525,
      0.7262569832402235,
      0.7318435754189944,
      0.7374301675977654,
      0.7541899441340782,
      0.7597765363128491,
      0.776536312849162,
      0.7821229050279329,
      0.7988826815642458,
      0.8100558659217877,
      0.8156424581005587,
      0.8324022346368715,
      0.8324022346368715,
      0.8379888268156425,
      0.8547486033519553,
      0.8715083798882681,
      0.8770949720670391,
      0.8938547486033519,
      0.9162011173184358,
      0.9273743016759777,
      0.9329608938547486,
      0.9441340782122905,
      0.9441340782122905,
      0.9441340782122905,
      0.9441340782122905,
      0.9497206703910615,
      0.9608938547486033,
      0.9720670391061452,
      0.9720670391061452,
      0.9720670391061452,
      0.9720670391061452,
      0.9776536312849162,
      0.9776536312849162,
      0.9776536312849162,
      0.9776536312849162,
      0.9776536312849162,
      0.9888268156424581,
      0.9888268156424581,
      0.994413407821229,
      0.994413407821229,
      0.994413407821229,
      0.994413407821229,
      0.994413407821229,
      0.994413407821229,
      0.994413407821229,
      0.994413407821229,
      0.994413407821229,
      0.994413407821229,
      0.994413407821229,
      1.0
    ]
  },
  {
    "lad": "Hackney",
    "t_n": 2018,
    "t_f": 2019,
    "confidence_levels": [
      0.0,
      0.01,
      0.02,
      0.03,
      0.04,
      0.05,
      0.06,
      0.07,
      0.08,
      0.09,
      0.1,
      0.11,
      0.12,
      0.13,
      0.14,
      0.15,
      0.16,
      0.17,
      0.18,
      0.19,
      0.2,
      0.21,
      0.22,
      0.23,
      0.24,
      0.25,
      0.26,
      0.27,
      0.28,
      0.29,
      0.3,
      0.31,
      0.32,
      0.33,
      0.34,
      0.35000000000000003,
      0.36,
      0.37,
      0.38,
      0.39,
      0.4,
      0.41000000000000003,
      0.42,
      0.43,
      0.44,
      0.45,
      0.46,
      0.47000000000000003,
      0.48,
      0.49,
      0.5,
      0.51,
      0.52,
      0.53,
      0.54,
      0.55,
      0.56,
      0.5700000000000001,
      0.58,
      0.59,
      0.6,
      0.61,
      0.62,
      0.63,
      0.64,
      0.65,
      0.66,
      0.67,
      0.68,
      0.6900000000000001,
      0.7000000000000001,
      0.71,
      0.72,
      0.73,
      0.74,
      0.75,
      0.76,
      0.77,
      0.78,
      0.79,
      0.8,
      0.81,
      0.8200000000000001,
      0.8300000000000001,
      0.84,
      0.85,
      0.86,
      0.87,
      0.88,
      0.89,
      0.9,
      0.91,
      0.92,
      0.93,
      0.9400000000000001,
      0.9500000000000001,
      0.96,
      0.97,
      0.98,
      0.99,
      1.0
    ],
    "empirical_coverage": [
      0.0,
      0.007042253521126761,
      0.007042253521126761,
      0.007042253521126761,
      0.014084507042253521,
      0.02112676056338028,
      0.028169014084507043,
      0.035211267605633804,
      0.04929577464788732,
      0.04929577464788732,
      0.04929577464788732,
      0.056338028169014086,
      0.056338028169014086,
      0.07042253521126761,
      0.07042253521126761,
      0.07746478873239436,
      0.08450704225352113,
      0.09154929577464789,
      0.09154929577464789,
      0.09154929577464789,
      0.09859154929577464,
      0.1056338028169014,
      0.11971830985915492,
      0.1267605633802817,
      0.14084507042253522,
      0.14084507042253522,
      0.14788732394366197,
      0.15492957746478872,
      0.16901408450704225,
      0.176056338028169,
      0.176056338028169,
      0.176056338028169,
      0.18309859154929578,
      0.19014084507042253,
      0.19014084507042253,
      0.20422535211267606,
      0.20422535211267606,
      0.21830985915492956,
      0.21830985915492956,
      0.2323943661971831,
      0.24647887323943662,
      0.2535211267605634,
      0.2535211267605634,
      0.2676056338028169,
      0.28169014084507044,
      0.28169014084507044,
      0.28169014084507044,
      0.28169014084507044,
      0.28169014084507044,
      0.2887323943661972,
      0.3028169014084507,
      0.30985915492957744,
      0.30985915492957744,
      0.30985915492957744,
      0.31690140845070425,
      0.323943661971831,
      0.3380281690140845,
      0.3591549295774648,
      0.3732394366197183,
      0.38028169014084506,
      0.4014084507042254,
      0.4014084507042254,
      0.4014084507042254,
      0.4084507042253521,
      0.4084507042253521,
      0.4154929577464789,
      0.4225352112676056,
      0.4295774647887324,
      0.43661971830985913,
      0.43661971830985913,
      0.4507042253521127,
      0.45774647887323944,
      0.4647887323943662,
      0.47183098591549294,
      0.4859154929577465,
      0.49295774647887325,
      0.5070422535211268,
      0.5070422535211268,
      0.5070422535211268,
      0.5211267605633803,
      0.5211267605633803,
      0.528169014084507,
      0.5352112676056338,
      0.5492957746478874,
      0.5563380281690141,
      0.5633802816901409,
      0.5704225352112676,
      0.5774647887323944,
      0.7323943661971831,
      0.7323943661971831,
      0.7394366197183099,
      0.7394366197183099,
      0.7394366197183099,
      0.7394366197183099,
      0.7464788732394366,
      0.7535211267605634,
      0.7746478873239436,
      0.7746478873239436,
      0.7816901408450704,
      0.795774647887324,
      1.0
    ]
  },
  {
    "lad": "Hackney",
    "t_n": 2019,
    "t_f": 2020,
    "confidence_levels": [
      0.0,
      0.01,
      0.02,
      0.03,
      0.04,
      0.05,
      0.06,
      0.07,
      0.08,
      0.09,
      0.1,
      0.11,
      0.12,
      0.13,
      0.14,
      0.15,
      0.16,
      0.17,
      0.18,
      0.19,
      0.2,
      0.21,
      0.22,
      0.23,
      0.24,
      0.25,
      0.26,
      0.27,
      0.28,
      0.29,
      0.3,
      0.31,
      0.32,
      0.33,
      0.34,
      0.35000000000000003,
      0.36,
      0.37,
      0.38,
      0.39,
      0.4,
      0.41000000000000003,
      0.42,
      0.43,
      0.44,
      0.45,
      0.46,
      0.47000000000000003,
      0.48,
      0.49,
      0.5,
      0.51,
      0.52,
      0.53,
      0.54,
      0.55,
      0.56,
      0.5700000000000001,
      0.58,
      0.59,
      0.6,
      0.61,
      0.62,
      0.63,
      0.64,
      0.65,
      0.66,
      0.67,
      0.68,
      0.6900000000000001,
      0.7000000000000001,
      0.71,
      0.72,
      0.73,
      0.74,
      0.75,
      0.76,
      0.77,
      0.78,
      0.79,
      0.8,
      0.81,
      0.8200000000000001,
      0.8300000000000001,
      0.84,
      0.85,
      0.86,
      0.87,
      0.88,
      0.89,
      0.9,
      0.91,
      0.92,
      0.93,
      0.9400000000000001,
      0.9500000000000001,
      0.96,
      0.97,
      0.98,
      0.99,
      1.0
    ],
    "empirical_coverage": [
      0.0,
      0.0,
      0.014084507042253521,
      0.014084507042253521,
      0.014084507042253521,
      0.014084507042253521,
      0.02112676056338028,
      0.035211267605633804,
      0.04929577464788732,
      0.056338028169014086,
      0.06338028169014084,
      0.07042253521126761,
      0.07746478873239436,
      0.1056338028169014,
      0.11971830985915492,
      0.13380281690140844,
      0.13380281690140844,
      0.15492957746478872,
      0.1619718309859155,
      0.1619718309859155,
      0.18309859154929578,
      0.19014084507042253,
      0.19718309859154928,
      0.20422535211267606,
      0.22535211267605634,
      0.23943661971830985,
      0.24647887323943662,
      0.24647887323943662,
      0.2605633802816901,
      0.2676056338028169,
      0.2887323943661972,
      0.3028169014084507,
      0.323943661971831,
      0.3380281690140845,
      0.34507042253521125,
      0.3591549295774648,
      0.36619718309859156,
      0.36619718309859156,
      0.3732394366197183,
      0.38028169014084506,
      0.38028169014084506,
      0.4014084507042254,
      0.4014084507042254,
      0.4014084507042254,
      0.4084507042253521,
      0.4154929577464789,
      0.4225352112676056,
      0.43661971830985913,
      0.43661971830985913,
      0.43661971830985913,
      0.4647887323943662,
      0.4647887323943662,
      0.4647887323943662,
      0.4647887323943662,
      0.47183098591549294,
      0.4859154929577465,
      0.5,
      0.5,
      0.5,
      0.5140845070422535,
      0.5211267605633803,
      0.528169014084507,
      0.5352112676056338,
      0.5422535211267606,
      0.5492957746478874,
      0.5774647887323944,
      0.5845070422535211,
      0.5915492957746479,
      0.6056338028169014,
      0.6126760563380281,
      0.6197183098591549,
      0.6267605633802817,
      0.6267605633802817,
      0.6267605633802817,
      0.6338028169014085,
      0.6408450704225352,
      0.6549295774647887,
      0.6690140845070423,
      0.6690140845070423,
      0.6901408450704225,
      0.704225352112676,
      0.704225352112676,
      0.7112676056338029,
      0.7112676056338029,
      0.7253521126760564,
      0.7394366197183099,
      0.7394366197183099,
      0.7394366197183099,
      0.795774647887324,
      0.8028169014084507,
      0.8098591549295775,
      0.823943661971831,
      0.8309859154929577,
      0.8380281690140845,
      0.8380281690140845,
      0.852112676056338,
      0.852112676056338,
      0.852112676056338,
      0.8661971830985915,
      0.8732394366197183,
      1.0
    ]
  },
  {
    "lad": "Hackney",
    "t_n": 2020,
    "t_f": 2021,
    "confidence_levels": [
      0.0,
      0.01,
      0.02,
      0.03,
      0.04,
      0.05,
      0.06,
      0.07,
      0.08,
      0.09,
      0.1,
      0.11,
      0.12,
      0.13,
      0.14,
      0.15,
      0.16,
      0.17,
      0.18,
      0.19,
      0.2,
      0.21,
      0.22,
      0.23,
      0.24,
      0.25,
      0.26,
      0.27,
      0.28,
      0.29,
      0.3,
      0.31,
      0.32,
      0.33,
      0.34,
      0.35000000000000003,
      0.36,
      0.37,
      0.38,
      0.39,
      0.4,
      0.41000000000000003,
      0.42,
      0.43,
      0.44,
      0.45,
      0.46,
      0.47000000000000003,
      0.48,
      0.49,
      0.5,
      0.51,
      0.52,
      0.53,
      0.54,
      0.55,
      0.56,
      0.5700000000000001,
      0.58,
      0.59,
      0.6,
      0.61,
      0.62,
      0.63,
      0.64,
      0.65,
      0.66,
      0.67,
      0.68,
      0.6900000000000001,
      0.7000000000000001,
      0.71,
      0.72,
      0.73,
      0.74,
      0.75,
      0.76,
      0.77,
      0.78,
      0.79,
      0.8,
      0.81,
      0.8200000000000001,
      0.8300000000000001,
      0.84,
      0.85,
      0.86,
      0.87,
      0.88,
      0.89,
      0.9,
      0.91,
      0.92,
      0.93,
      0.9400000000000001,
      0.9500000000000001,
      0.96,
      0.97,
      0.98,
      0.99,
      1.0
    ],
    "empirical_coverage": [
      0.0,
      0.0,
      0.0,
      0.028169014084507043,
      0.056338028169014086,
      0.07746478873239436,
      0.09859154929577464,
      0.09859154929577464,
      0.1056338028169014,
      0.11267605633802817,
      0.1267605633802817,
      0.13380281690140844,
      0.13380281690140844,
      0.13380281690140844,
      0.14084507042253522,
      0.1619718309859155,
      0.18309859154929578,
      0.19014084507042253,
      0.19718309859154928,
      0.2112676056338028,
      0.2112676056338028,
      0.2112676056338028,
      0.2112676056338028,
      0.21830985915492956,
      0.2323943661971831,
      0.2323943661971831,
      0.2323943661971831,
      0.2323943661971831,
      0.24647887323943662,
      0.2676056338028169,
      0.28169014084507044,
      0.2887323943661972,
      0.29577464788732394,
      0.30985915492957744,
      0.31690140845070425,
      0.33098591549295775,
      0.352112676056338,
      0.36619718309859156,
      0.3732394366197183,
      0.38028169014084506,
      0.4014084507042254,
      0.4014084507042254,
      0.4225352112676056,
      0.4225352112676056,
      0.4225352112676056,
      0.43661971830985913,
      0.4507042253521127,
      0.45774647887323944,
      0.47183098591549294,
      0.4788732394366197,
      0.4788732394366197,
      0.4788732394366197,
      0.5,
      0.5211267605633803,
      0.528169014084507,
      0.528169014084507,
      0.5352112676056338,
      0.5563380281690141,
      0.5704225352112676,
      0.5845070422535211,
      0.5915492957746479,
      0.5985915492957746,
      0.6197183098591549,
      0.6197183098591549,
      0.6408450704225352,
      0.6690140845070423,
      0.6830985915492958,
      0.6901408450704225,
      0.704225352112676,
      0.7112676056338029,
      0.7183098591549296,
      0.7183098591549296,
      0.7323943661971831,
      0.7394366197183099,
      0.7464788732394366,
      0.7464788732394366,
      0.7605633802816901,
      0.7816901408450704,
      0.7887323943661971,
      0.7887323943661971,
      0.795774647887324,
      0.8028169014084507,
      0.8098591549295775,
      0.8169014084507042,
      0.8169014084507042,
      0.8169014084507042,
      0.823943661971831,
      0.8309859154929577,
      0.852112676056338,
      0.852112676056338,
      0.8661971830985915,
      0.8732394366197183,
      0.8873239436619719,
      0.9084507042253521,
      0.9084507042253521,
      0.9084507042253521,
      0.9084507042253521,
      0.9154929577464789,
      0.9154929577464789,
      0.9366197183098591,
      1.0
    ]
  },
  {
    "lad": "Hackney",
    "t_n": 2021,
    "t_f": 2022,
    "confidence_levels": [
      0.0,
      0.01,
      0.02,
      0.03,
      0.04,
      0.05,
      0.06,
      0.07,
      0.08,
      0.09,
      0.1,
      0.11,
      0.12,
      0.13,
      0.14,
      0.15,
      0.16,
      0.17,
      0.18,
      0.19,
      0.2,
      0.21,
      0.22,
      0.23,
      0.24,
      0.25,
      0.26,
      0.27,
      0.28,
      0.29,
      0.3,
      0.31,
      0.32,
      0.33,
      0.34,
      0.35000000000000003,
      0.36,
      0.37,
      0.38,
      0.39,
      0.4,
      0.41000000000000003,
      0.42,
      0.43,
      0.44,
      0.45,
      0.46,
      0.47000000000000003,
      0.48,
      0.49,
      0.5,
      0.51,
      0.52,
      0.53,
      0.54,
      0.55,
      0.56,
      0.5700000000000001,
      0.58,
      0.59,
      0.6,
      0.61,
      0.62,
      0.63,
      0.64,
      0.65,
      0.66,
      0.67,
      0.68,
      0.6900000000000001,
      0.7000000000000001,
      0.71,
      0.72,
      0.73,
      0.74,
      0.75,
      0.76,
      0.77,
      0.78,
      0.79,
      0.8,
      0.81,
      0.8200000000000001,
      0.8300000000000001,
      0.84,
      0.85,
      0.86,
      0.87,
      0.88,
      0.89,
      0.9,
      0.91,
      0.92,
      0.93,
      0.9400000000000001,
      0.9500000000000001,
      0.96,
      0.97,
      0.98,
      0.99,
      1.0
    ],
    "empirical_coverage": [
      0.0,
      0.007042253521126761,
      0.014084507042253521,
      0.028169014084507043,
      0.04225352112676056,
      0.06338028169014084,
      0.06338028169014084,
      0.07746478873239436,
      0.07746478873239436,
      0.09859154929577464,
      0.11267605633802817,
      0.11267605633802817,
      0.14084507042253522,
      0.176056338028169,
      0.18309859154929578,
      0.2112676056338028,
      0.21830985915492956,
      0.22535211267605634,
      0.2323943661971831,
      0.2605633802816901,
      0.2746478873239437,
      0.28169014084507044,
      0.29577464788732394,
      0.3028169014084507,
      0.30985915492957744,
      0.30985915492957744,
      0.323943661971831,
      0.3380281690140845,
      0.34507042253521125,
      0.3591549295774648,
      0.3591549295774648,
      0.3873239436619718,
      0.4014084507042254,
      0.4225352112676056,
      0.43661971830985913,
      0.44366197183098594,
      0.44366197183098594,
      0.4647887323943662,
      0.4859154929577465,
      0.49295774647887325,
      0.5211267605633803,
      0.528169014084507,
      0.528169014084507,
      0.5492957746478874,
      0.5633802816901409,
      0.5633802816901409,
      0.5704225352112676,
      0.5774647887323944,
      0.5915492957746479,
      0.5985915492957746,
      0.6056338028169014,
      0.6197183098591549,
      0.6408450704225352,
      0.647887323943662,
      0.647887323943662,
      0.6549295774647887,
      0.6619718309859155,
      0.6690140845070423,
      0.6830985915492958,
      0.704225352112676,
      0.704225352112676,
      0.7323943661971831,
      0.7323943661971831,
      0.7394366197183099,
      0.7464788732394366,
      0.7535211267605634,
      0.7535211267605634,
      0.7605633802816901,
      0.7605633802816901,
      0.7676056338028169,
      0.7816901408450704,
      0.7816901408450704,
      0.7887323943661971,
      0.795774647887324,
      0.795774647887324,
      0.795774647887324,
      0.795774647887324,
      0.8098591549295775,
      0.8169014084507042,
      0.8309859154929577,
      0.8450704225352113,
      0.852112676056338,
      0.852112676056338,
      0.8732394366197183,
      0.8732394366197183,
      0.8802816901408451,
      0.8802816901408451,
      0.8802816901408451,
      0.8802816901408451,
      0.8802816901408451,
      0.9084507042253521,
      0.9154929577464789,
      0.9225352112676056,
      0.9366197183098591,
      0.9366197183098591,
      0.9436619718309859,
      0.9577464788732394,
      0.9577464788732394,
      0.9647887323943662,
      0.9859154929577465,
      1.0
    ]
  },
  {
    "lad": "Hackney",
    "t_n": 2022,
    "t_f": 2023,
    "confidence_levels": [
      0.0,
      0.01,
      0.02,
      0.03,
      0.04,
      0.05,
      0.06,
      0.07,
      0.08,
      0.09,
      0.1,
      0.11,
      0.12,
      0.13,
      0.14,
      0.15,
      0.16,
      0.17,
      0.18,
      0.19,
      0.2,
      0.21,
      0.22,
      0.23,
      0.24,
      0.25,
      0.26,
      0.27,
      0.28,
      0.29,
      0.3,
      0.31,
      0.32,
      0.33,
      0.34,
      0.35000000000000003,
      0.36,
      0.37,
      0.38,
      0.39,
      0.4,
      0.41000000000000003,
      0.42,
      0.43,
      0.44,
      0.45,
      0.46,
      0.47000000000000003,
      0.48,
      0.49,
      0.5,
      0.51,
      0.52,
      0.53,
      0.54,
      0.55,
      0.56,
      0.5700000000000001,
      0.58,
      0.59,
      0.6,
      0.61,
      0.62,
      0.63,
      0.64,
      0.65,
      0.66,
      0.67,
      0.68,
      0.6900000000000001,
      0.7000000000000001,
      0.71,
      0.72,
      0.73,
      0.74,
      0.75,
      0.76,
      0.77,
      0.78,
      0.79,
      0.8,
      0.81,
      0.8200000000000001,
      0.8300000000000001,
      0.84,
      0.85,
      0.86,
      0.87,
      0.88,
      0.89,
      0.9,
      0.91,
      0.92,
      0.93,
      0.9400000000000001,
      0.9500000000000001,
      0.96,
      0.97,
      0.98,
      0.99,
      1.0
    ],
    "empirical_coverage": [
      0.0,
      0.007042253521126761,
      0.028169014084507043,
      0.028169014084507043,
      0.04929577464788732,
      0.07746478873239436,
      0.08450704225352113,
      0.09859154929577464,
      0.09859154929577464,
      0.1056338028169014,
      0.11267605633802817,
      0.1267605633802817,
      0.14084507042253522,
      0.14084507042253522,
      0.14084507042253522,
      0.14084507042253522,
      0.15492957746478872,
      0.16901408450704225,
      0.19014084507042253,
      0.22535211267605634,
      0.22535211267605634,
      0.24647887323943662,
      0.2605633802816901,
      0.2676056338028169,
      0.29577464788732394,
      0.30985915492957744,
      0.31690140845070425,
      0.31690140845070425,
      0.3732394366197183,
      0.38028169014084506,
      0.4084507042253521,
      0.4154929577464789,
      0.4154929577464789,
      0.4154929577464789,
      0.4295774647887324,
      0.4507042253521127,
      0.4647887323943662,
      0.47183098591549294,
      0.4788732394366197,
      0.49295774647887325,
      0.5,
      0.5,
      0.5070422535211268,
      0.5211267605633803,
      0.5211267605633803,
      0.528169014084507,
      0.5422535211267606,
      0.5633802816901409,
      0.5704225352112676,
      0.5774647887323944,
      0.5845070422535211,
      0.5915492957746479,
      0.5915492957746479,
      0.6056338028169014,
      0.6126760563380281,
      0.6267605633802817,
      0.6338028169014085,
      0.6408450704225352,
      0.647887323943662,
      0.6619718309859155,
      0.6619718309859155,
      0.6830985915492958,
      0.6971830985915493,
      0.7112676056338029,
      0.7253521126760564,
      0.7323943661971831,
      0.7394366197183099,
      0.7535211267605634,
      0.7676056338028169,
      0.7887323943661971,
      0.795774647887324,
      0.8028169014084507,
      0.8098591549295775,
      0.823943661971831,
      0.8380281690140845,
      0.8591549295774648,
      0.8661971830985915,
      0.8732394366197183,
      0.8802816901408451,
      0.8873239436619719,
      0.8943661971830986,
      0.8943661971830986,
      0.8943661971830986,
      0.9084507042253521,
      0.9154929577464789,
      0.9154929577464789,
      0.9295774647887324,
      0.9295774647887324,
      0.9295774647887324,
      0.9295774647887324,
      0.9507042253521126,
      0.9507042253521126,
      0.9577464788732394,
      0.9647887323943662,
      0.9647887323943662,
      0.9647887323943662,
      0.9647887323943662,
      0.9647887323943662,
      0.971830985915493,
      0.971830985915493,
      1.0
    ]
  },
  {
    "lad": "Hillingdon",
    "t_n": 2018,
    "t_f": 2019,
    "confidence_levels": [
      0.0,
      0.01,
      0.02,
      0.03,
      0.04,
      0.05,
      0.06,
      0.07,
      0.08,
      0.09,
      0.1,
      0.11,
      0.12,
      0.13,
      0.14,
      0.15,
      0.16,
      0.17,
      0.18,
      0.19,
      0.2,
      0.21,
      0.22,
      0.23,
      0.24,
      0.25,
      0.26,
      0.27,
      0.28,
      0.29,
      0.3,
      0.31,
      0.32,
      0.33,
      0.34,
      0.35000000000000003,
      0.36,
      0.37,
      0.38,
      0.39,
      0.4,
      0.41000000000000003,
      0.42,
      0.43,
      0.44,
      0.45,
      0.46,
      0.47000000000000003,
      0.48,
      0.49,
      0.5,
      0.51,
      0.52,
      0.53,
      0.54,
      0.55,
      0.56,
      0.5700000000000001,
      0.58,
      0.59,
      0.6,
      0.61,
      0.62,
      0.63,
      0.64,
      0.65,
      0.66,
      0.67,
      0.68,
      0.6900000000000001,
      0.7000000000000001,
      0.71,
      0.72,
      0.73,
      0.74,
      0.75,
      0.76,
      0.77,
      0.78,
      0.79,
      0.8,
      0.81,
      0.8200000000000001,
      0.8300000000000001,
      0.84,
      0.85,
      0.86,
      0.87,
      0.88,
      0.89,
      0.9,
      0.91,
      0.92,
      0.93,
      0.9400000000000001,
      0.9500000000000001,
      0.96,
      0.97,
      0.98,
      0.99,
      1.0
    ],
    "empirical_coverage": [
      0.0,
      0.0,
      0.012422360248447204,
      0.012422360248447204,
      0.024844720496894408,
      0.031055900621118012,
      0.043478260869565216,
      0.049689440993788817,
      0.055900621118012424,
      0.062111801242236024,
      0.07453416149068323,
      0.07453416149068323,
      0.08074534161490683,
      0.08074534161490683,
      0.09316770186335403,
      0.09316770186335403,
      0.13664596273291926,
      0.13664596273291926,
      0.14906832298136646,
      0.15527950310559005,
      0.16149068322981366,
      0.16149068322981366,
      0.16149068322981366,
      0.16770186335403728,
      0.16770186335403728,
      0.17391304347826086,
      0.18012422360248448,
      0.18633540372670807,
      0.19875776397515527,
      0.19875776397515527,
      0.21739130434782608,
      0.22981366459627328,
      0.2484472049689441,
      0.2546583850931677,
      0.2670807453416149,
      0.2670807453416149,
      0.2795031055900621,
      0.2857142857142857,
      0.2981366459627329,
      0.30434782608695654,
      0.3105590062111801,
      0.32298136645962733,
      0.32298136645962733,
      0.32919254658385094,
      0.32919254658385094,
      0.32919254658385094,
      0.32919254658385094,
      0.33540372670807456,
      0.3416149068322981,
      0.3416149068322981,
      0.34782608695652173,
      0.35403726708074534,
      0.37267080745341613,
      0.38509316770186336,
      0.38509316770186336,
      0.391304347826087,
      0.40372670807453415,
      0.43478260869565216,
      0.4472049689440994,
      0.4720496894409938,
      0.4782608695652174,
      0.484472049689441,
      0.484472049689441,
      0.4968944099378882,
      0.5093167701863354,
      0.5093167701863354,
      0.515527950310559,
      0.5217391304347826,
      0.5217391304347826,
      0.5341614906832298,
      0.5341614906832298,
      0.5341614906832298,
      0.5403726708074534,
      0.546583850931677,
      0.5590062111801242,
      0.5652173913043478,
      0.5652173913043478,
      0.5838509316770186,
      0.5900621118012422,
      0.5962732919254659,
      0.5962732919254659,
      0.6086956521739131,
      0.6149068322981367,
      0.6211180124223602,
      0.6335403726708074,
      0.639751552795031,
      0.6583850931677019,
      0.6708074534161491,
      0.6956521739130435,
      0.7142857142857143,
      0.7267080745341615,
      0.7515527950310559,
      0.7639751552795031,
      0.782608695652174,
      0.782608695652174,
      0.782608695652174,
      0.782608695652174,
      0.7950310559006211,
      0.8260869565217391,
      0.8322981366459627,
      1.0
    ]
  },
  {
    "lad": "Hillingdon",
    "t_n": 2019,
    "t_f": 2020,
    "confidence_levels": [
      0.0,
      0.01,
      0.02,
      0.03,
      0.04,
      0.05,
      0.06,
      0.07,
      0.08,
      0.09,
      0.1,
      0.11,
      0.12,
      0.13,
      0.14,
      0.15,
      0.16,
      0.17,
      0.18,
      0.19,
      0.2,
      0.21,
      0.22,
      0.23,
      0.24,
      0.25,
      0.26,
      0.27,
      0.28,
      0.29,
      0.3,
      0.31,
      0.32,
      0.33,
      0.34,
      0.35000000000000003,
      0.36,
      0.37,
      0.38,
      0.39,
      0.4,
      0.41000000000000003,
      0.42,
      0.43,
      0.44,
      0.45,
      0.46,
      0.47000000000000003,
      0.48,
      0.49,
      0.5,
      0.51,
      0.52,
      0.53,
      0.54,
      0.55,
      0.56,
      0.5700000000000001,
      0.58,
      0.59,
      0.6,
      0.61,
      0.62,
      0.63,
      0.64,
      0.65,
      0.66,
      0.67,
      0.68,
      0.6900000000000001,
      0.7000000000000001,
      0.71,
      0.72,
      0.73,
      0.74,
      0.75,
      0.76,
      0.77,
      0.78,
      0.79,
      0.8,
      0.81,
      0.8200000000000001,
      0.8300000000000001,
      0.84,
      0.85,
      0.86,
      0.87,
      0.88,
      0.89,
      0.9,
      0.91,
      0.92,
      0.93,
      0.9400000000000001,
      0.9500000000000001,
      0.96,
      0.97,
      0.98,
      0.99,
      1.0
    ],
    "empirical_coverage": [
      0.0,
      0.018633540372670808,
      0.018633540372670808,
      0.018633540372670808,
      0.024844720496894408,
      0.024844720496894408,
      0.024844720496894408,
      0.049689440993788817,
      0.055900621118012424,
      0.055900621118012424,
      0.08074534161490683,
      0.08695652173913043,
      0.09316770186335403,
      0.09937888198757763,
      0.10559006211180125,
      0.11180124223602485,
      0.12422360248447205,
      0.13043478260869565,
      0.13043478260869565,
      0.14285714285714285,
      0.15527950310559005,
      0.17391304347826086,
      0.17391304347826086,
      0.18633540372670807,
      0.20496894409937888,
      0.2360248447204969,
      0.2608695652173913,
      0.2732919254658385,
      0.2919254658385093,
      0.3105590062111801,
      0.32298136645962733,
      0.32919254658385094,
      0.33540372670807456,
      0.37267080745341613,
      0.38509316770186336,
      0.391304347826087,
      0.40372670807453415,
      0.40372670807453415,
      0.43478260869565216,
      0.4409937888198758,
      0.4472049689440994,
      0.45962732919254656,
      0.4782608695652174,
      0.4782608695652174,
      0.4906832298136646,
      0.4968944099378882,
      0.5031055900621118,
      0.5031055900621118,
      0.5093167701863354,
      0.515527950310559,
      0.5341614906832298,
      0.546583850931677,
      0.5590062111801242,
      0.5652173913043478,
      0.5714285714285714,
      0.5838509316770186,
      0.5900621118012422,
      0.5962732919254659,
      0.6024844720496895,
      0.6149068322981367,
      0.6149068322981367,
      0.6335403726708074,
      0.639751552795031,
      0.6521739130434783,
      0.6521739130434783,
      0.6832298136645962,
      0.7018633540372671,
      0.7018633540372671,
      0.7018633540372671,
      0.7142857142857143,
      0.7142857142857143,
      0.7142857142857143,
      0.7267080745341615,
      0.7453416149068323,
      0.7701863354037267,
      0.7763975155279503,
      0.7888198757763976,
      0.7888198757763976,
      0.7888198757763976,
      0.8074534161490683,
      0.8198757763975155,
      0.8198757763975155,
      0.8198757763975155,
      0.8322981366459627,
      0.8322981366459627,
      0.84472049689441,
      0.8509316770186336,
      0.8571428571428571,
      0.8695652173913043,
      0.8695652173913043,
      0.8757763975155279,
      0.906832298136646,
      0.906832298136646,
      0.906832298136646,
      0.906832298136646,
      0.9130434782608695,
      0.9254658385093167,
      0.9440993788819876,
      0.9565217391304348,
      0.9565217391304348,
      1.0
    ]
  },
  {
    "lad": "Hillingdon",
    "t_n": 2020,
    "t_f": 2021,
    "confidence_levels": [
      0.0,
      0.01,
      0.02,
      0.03,
      0.04,
      0.05,
      0.06,
      0.07,
      0.08,
      0.09,
      0.1,
      0.11,
      0.12,
      0.13,
      0.14,
      0.15,
      0.16,
      0.17,
      0.18,
      0.19,
      0.2,
      0.21,
      0.22,
      0.23,
      0.24,
      0.25,
      0.26,
      0.27,
      0.28,
      0.29,
      0.3,
      0.31,
      0.32,
      0.33,
      0.34,
      0.35000000000000003,
      0.36,
      0.37,
      0.38,
      0.39,
      0.4,
      0.41000000000000003,
      0.42,
      0.43,
      0.44,
      0.45,
      0.46,
      0.47000000000000003,
      0.48,
      0.49,
      0.5,
      0.51,
      0.52,
      0.53,
      0.54,
      0.55,
      0.56,
      0.5700000000000001,
      0.58,
      0.59,
      0.6,
      0.61,
      0.62,
      0.63,
      0.64,
      0.65,
      0.66,
      0.67,
      0.68,
      0.6900000000000001,
      0.7000000000000001,
      0.71,
      0.72,
      0.73,
      0.74,
      0.75,
      0.76,
      0.77,
      0.78,
      0.79,
      0.8,
      0.81,
      0.8200000000000001,
      0.8300000000000001,
      0.84,
      0.85,
      0.86,
      0.87,
      0.88,
      0.89,
      0.9,
      0.91,
      0.92,
      0.93,
      0.9400000000000001,
      0.9500000000000001,
      0.96,
      0.97,
      0.98,
      0.99,
      1.0
    ],
    "empirical_coverage": [
      0.0,
      0.006211180124223602,
      0.024844720496894408,
      0.031055900621118012,
      0.037267080745341616,
      0.055900621118012424,
      0.062111801242236024,
      0.08074534161490683,
      0.09316770186335403,
      0.09937888198757763,
      0.11801242236024845,
      0.13043478260869565,
      0.15527950310559005,
      0.16149068322981366,
      0.17391304347826086,
      0.18012422360248448,
      0.20496894409937888,
      0.20496894409937888,
      0.2236024844720497,
      0.22981366459627328,
      0.2546583850931677,
      0.2670807453416149,
      0.2732919254658385,
      0.2732919254658385,
      0.2732919254658385,
      0.2857142857142857,
      0.2919254658385093,
      0.2919254658385093,
      0.2981366459627329,
      0.3105590062111801,
      0.3167701863354037,
      0.3167701863354037,
      0.32298136645962733,
      0.33540372670807456,
      0.34782608695652173,
      0.35403726708074534,
      0.37888198757763975,
      0.38509316770186336,
      0.39751552795031053,
      0.40993788819875776,
      0.40993788819875776,
      0.40993788819875776,
      0.422360248447205,
      0.422360248447205,
      0.43478260869565216,
      0.43478260869565216,
      0.4472049689440994,
      0.45962732919254656,
      0.4658385093167702,
      0.4782608695652174,
      0.4782608695652174,
      0.4782608695652174,
      0.4906832298136646,
      0.4906832298136646,
      0.5031055900621118,
      0.5031055900621118,
      0.5031055900621118,
      0.5217391304347826,
      0.5341614906832298,
      0.5403726708074534,
      0.546583850931677,
      0.5590062111801242,
      0.5714285714285714,
      0.5900621118012422,
      0.6211180124223602,
      0.6273291925465838,
      0.6521739130434783,
      0.6583850931677019,
      0.6583850931677019,
      0.6708074534161491,
      0.6708074534161491,
      0.6832298136645962,
      0.6894409937888198,
      0.6894409937888198,
      0.7018633540372671,
      0.7142857142857143,
      0.7267080745341615,
      0.7515527950310559,
      0.7701863354037267,
      0.7763975155279503,
      0.782608695652174,
      0.7888198757763976,
      0.7950310559006211,
      0.8074534161490683,
      0.8136645962732919,
      0.84472049689441,
      0.8509316770186336,
      0.8633540372670807,
      0.8633540372670807,
      0.8819875776397516,
      0.8881987577639752,
      0.906832298136646,
      0.9130434782608695,
      0.9192546583850931,
      0.9254658385093167,
      0.937888198757764,
      0.9503105590062112,
      0.9565217391304348,
      0.968944099378882,
      0.968944099378882,
      1.0
    ]
  },
  {
    "lad": "Hillingdon",
    "t_n": 2021,
    "t_f": 2022,
    "confidence_levels": [
      0.0,
      0.01,
      0.02,
      0.03,
      0.04,
      0.05,
      0.06,
      0.07,
      0.08,
      0.09,
      0.1,
      0.11,
      0.12,
      0.13,
      0.14,
      0.15,
      0.16,
      0.17,
      0.18,
      0.19,
      0.2,
      0.21,
      0.22,
      0.23,
      0.24,
      0.25,
      0.26,
      0.27,
      0.28,
      0.29,
      0.3,
      0.31,
      0.32,
      0.33,
      0.34,
      0.35000000000000003,
      0.36,
      0.37,
      0.38,
      0.39,
      0.4,
      0.41000000000000003,
      0.42,
      0.43,
      0.44,
      0.45,
      0.46,
      0.47000000000000003,
      0.48,
      0.49,
      0.5,
      0.51,
      0.52,
      0.53,
      0.54,
      0.55,
      0.56,
      0.5700000000000001,
      0.58,
      0.59,
      0.6,
      0.61,
      0.62,
      0.63,
      0.64,
      0.65,
      0.66,
      0.67,
      0.68,
      0.6900000000000001,
      0.7000000000000001,
      0.71,
      0.72,
      0.73,
      0.74,
      0.75,
      0.76,
      0.77,
      0.78,
      0.79,
      0.8,
      0.81,
      0.8200000000000001,
      0.8300000000000001,
      0.84,
      0.85,
      0.86,
      0.87,
      0.88,
      0.89,
      0.9,
      0.91,
      0.92,
      0.93,
      0.9400000000000001,
      0.9500000000000001,
      0.96,
      0.97,
      0.98,
      0.99,
      1.0
    ],
    "empirical_coverage": [
      0.0,
      0.012422360248447204,
      0.024844720496894408,
      0.043478260869565216,
      0.062111801242236024,
      0.08074534161490683,
      0.09937888198757763,
      0.11180124223602485,
      0.11801242236024845,
      0.14285714285714285,
      0.14906832298136646,
      0.14906832298136646,
      0.16770186335403728,
      0.17391304347826086,
      0.17391304347826086,
      0.19875776397515527,
      0.2111801242236025,
      0.2111801242236025,
      0.2236024844720497,
      0.2484472049689441,
      0.2546583850931677,
      0.2670807453416149,
      0.2732919254658385,
      0.2732919254658385,
      0.2795031055900621,
      0.2981366459627329,
      0.3167701863354037,
      0.33540372670807456,
      0.34782608695652173,
      0.36024844720496896,
      0.36645962732919257,
      0.37888198757763975,
      0.38509316770186336,
      0.39751552795031053,
      0.40993788819875776,
      0.40993788819875776,
      0.4161490683229814,
      0.43478260869565216,
      0.4472049689440994,
      0.4472049689440994,
      0.4658385093167702,
      0.4720496894409938,
      0.484472049689441,
      0.4968944099378882,
      0.5093167701863354,
      0.515527950310559,
      0.5217391304347826,
      0.5403726708074534,
      0.5590062111801242,
      0.5590062111801242,
      0.5590062111801242,
      0.5652173913043478,
      0.5714285714285714,
      0.5838509316770186,
      0.6024844720496895,
      0.6149068322981367,
      0.6273291925465838,
      0.6583850931677019,
      0.6708074534161491,
      0.6832298136645962,
      0.6832298136645962,
      0.6894409937888198,
      0.6894409937888198,
      0.7080745341614907,
      0.7080745341614907,
      0.7142857142857143,
      0.7204968944099379,
      0.7267080745341615,
      0.7267080745341615,
      0.7453416149068323,
      0.7763975155279503,
      0.8012422360248447,
      0.8074534161490683,
      0.8074534161490683,
      0.8198757763975155,
      0.8198757763975155,
      0.8260869565217391,
      0.8322981366459627,
      0.8385093167701864,
      0.84472049689441,
      0.8571428571428571,
      0.8757763975155279,
      0.8757763975155279,
      0.8819875776397516,
      0.8819875776397516,
      0.8881987577639752,
      0.8944099378881988,
      0.9006211180124224,
      0.906832298136646,
      0.906832298136646,
      0.9440993788819876,
      0.9503105590062112,
      0.9565217391304348,
      0.9565217391304348,
      0.9565217391304348,
      0.9627329192546584,
      0.9627329192546584,
      0.9751552795031055,
      0.9813664596273292,
      0.9813664596273292,
      1.0
    ]
  },
  {
    "lad": "Hillingdon",
    "t_n": 2022,
    "t_f": 2023,
    "confidence_levels": [
      0.0,
      0.01,
      0.02,
      0.03,
      0.04,
      0.05,
      0.06,
      0.07,
      0.08,
      0.09,
      0.1,
      0.11,
      0.12,
      0.13,
      0.14,
      0.15,
      0.16,
      0.17,
      0.18,
      0.19,
      0.2,
      0.21,
      0.22,
      0.23,
      0.24,
      0.25,
      0.26,
      0.27,
      0.28,
      0.29,
      0.3,
      0.31,
      0.32,
      0.33,
      0.34,
      0.35000000000000003,
      0.36,
      0.37,
      0.38,
      0.39,
      0.4,
      0.41000000000000003,
      0.42,
      0.43,
      0.44,
      0.45,
      0.46,
      0.47000000000000003,
      0.48,
      0.49,
      0.5,
      0.51,
      0.52,
      0.53,
      0.54,
      0.55,
      0.56,
      0.5700000000000001,
      0.58,
      0.59,
      0.6,
      0.61,
      0.62,
      0.63,
      0.64,
      0.65,
      0.66,
      0.67,
      0.68,
      0.6900000000000001,
      0.7000000000000001,
      0.71,
      0.72,
      0.73,
      0.74,
      0.75,
      0.76,
      0.77,
      0.78,
      0.79,
      0.8,
      0.81,
      0.8200000000000001,
      0.8300000000000001,
      0.84,
      0.85,
      0.86,
      0.87,
      0.88,
      0.89,
      0.9,
      0.91,
      0.92,
      0.93,
      0.9400000000000001,
      0.9500000000000001,
      0.96,
      0.97,
      0.98,
      0.99,
      1.0
    ],
    "empirical_coverage": [
      0.0,
      0.018633540372670808,
      0.037267080745341616,
      0.049689440993788817,
      0.06832298136645963,
      0.08695652173913043,
      0.11180124223602485,
      0.12422360248447205,
      0.13043478260869565,
      0.14285714285714285,
      0.18012422360248448,
      0.18633540372670807,
      0.19875776397515527,
      0.20496894409937888,
      0.2111801242236025,
      0.21739130434782608,
      0.2236024844720497,
      0.2422360248447205,
      0.2546583850931677,
      0.2857142857142857,
      0.2981366459627329,
      0.3167701863354037,
      0.3167701863354037,
      0.32919254658385094,
      0.32919254658385094,
      0.32919254658385094,
      0.32919254658385094,
      0.3416149068322981,
      0.34782608695652173,
      0.34782608695652173,
      0.37888198757763975,
      0.391304347826087,
      0.43478260869565216,
      0.453416149068323,
      0.45962732919254656,
      0.45962732919254656,
      0.484472049689441,
      0.4968944099378882,
      0.515527950310559,
      0.515527950310559,
      0.5217391304347826,
      0.5341614906832298,
      0.5652173913043478,
      0.5714285714285714,
      0.577639751552795,
      0.5900621118012422,
      0.6024844720496895,
      0.6086956521739131,
      0.6335403726708074,
      0.6459627329192547,
      0.6521739130434783,
      0.6521739130434783,
      0.6521739130434783,
      0.6583850931677019,
      0.6708074534161491,
      0.6770186335403726,
      0.6894409937888198,
      0.7018633540372671,
      0.7204968944099379,
      0.7329192546583851,
      0.7391304347826086,
      0.7391304347826086,
      0.7515527950310559,
      0.7577639751552795,
      0.782608695652174,
      0.7950310559006211,
      0.8074534161490683,
      0.8136645962732919,
      0.8136645962732919,
      0.8260869565217391,
      0.8322981366459627,
      0.8385093167701864,
      0.84472049689441,
      0.8571428571428571,
      0.8819875776397516,
      0.8944099378881988,
      0.9006211180124224,
      0.9192546583850931,
      0.9192546583850931,
      0.9192546583850931,
      0.9440993788819876,
      0.9440993788819876,
      0.9440993788819876,
      0.9627329192546584,
      0.968944099378882,
      0.968944099378882,
      0.968944099378882,
      0.9751552795031055,
      0.9875776397515528,
      0.9875776397515528,
      0.9875776397515528,
      0.9875776397515528,
      0.9875776397515528,
      0.9875776397515528,
      0.9875776397515528,
      0.9875776397515528,
      0.9875776397515528,
      0.9937888198757764,
      0.9937888198757764,
      1.0,
      1.0
    ]
  },
  {
    "lad": "Harrogate",
    "t_n": 2018,
    "t_f": 2019,
    "confidence_levels": [
      0.0,
      0.01,
      0.02,
      0.03,
      0.04,
      0.05,
      0.06,
      0.07,
      0.08,
      0.09,
      0.1,
      0.11,
      0.12,
      0.13,
      0.14,
      0.15,
      0.16,
      0.17,
      0.18,
      0.19,
      0.2,
      0.21,
      0.22,
      0.23,
      0.24,
      0.25,
      0.26,
      0.27,
      0.28,
      0.29,
      0.3,
      0.31,
      0.32,
      0.33,
      0.34,
      0.35000000000000003,
      0.36,
      0.37,
      0.38,
      0.39,
      0.4,
      0.41000000000000003,
      0.42,
      0.43,
      0.44,
      0.45,
      0.46,
      0.47000000000000003,
      0.48,
      0.49,
      0.5,
      0.51,
      0.52,
      0.53,
      0.54,
      0.55,
      0.56,
      0.5700000000000001,
      0.58,
      0.59,
      0.6,
      0.61,
      0.62,
      0.63,
      0.64,
      0.65,
      0.66,
      0.67,
      0.68,
      0.6900000000000001,
      0.7000000000000001,
      0.71,
      0.72,
      0.73,
      0.74,
      0.75,
      0.76,
      0.77,
      0.78,
      0.79,
      0.8,
      0.81,
      0.8200000000000001,
      0.8300000000000001,
      0.84,
      0.85,
      0.86,
      0.87,
      0.88,
      0.89,
      0.9,
      0.91,
      0.92,
      0.93,
      0.9400000000000001,
      0.9500000000000001,
      0.96,
      0.97,
      0.98,
      0.99,
      1.0
    ],
    "empirical_coverage": [
      0.0,
      0.02912621359223301,
      0.02912621359223301,
      0.038834951456310676,
      0.04854368932038835,
      0.05825242718446602,
      0.05825242718446602,
      0.05825242718446602,
      0.06796116504854369,
      0.08737864077669903,
      0.08737864077669903,
      0.11650485436893204,
      0.11650485436893204,
      0.11650485436893204,
      0.11650485436893204,
      0.11650485436893204,
      0.11650485436893204,
      0.1262135922330097,
      0.14563106796116504,
      0.1553398058252427,
      0.18446601941747573,
      0.1941747572815534,
      0.1941747572815534,
      0.20388349514563106,
      0.22330097087378642,
      0.22330097087378642,
      0.23300970873786409,
      0.24271844660194175,
      0.2524271844660194,
      0.27184466019417475,
      0.2912621359223301,
      0.3106796116504854,
      0.32038834951456313,
      0.3300970873786408,
      0.33980582524271846,
      0.3592233009708738,
      0.36893203883495146,
      0.36893203883495146,
      0.3883495145631068,
      0.42718446601941745,
      0.42718446601941745,
      0.4368932038834951,
      0.4368932038834951,
      0.4368932038834951,
      0.44660194174757284,
      0.44660194174757284,
      0.44660194174757284,
      0.44660194174757284,
      0.44660194174757284,
      0.44660194174757284,
      0.44660194174757284,
      0.4563106796116505,
      0.4563106796116505,
      0.46601941747572817,
      0.47572815533980584,
      0.47572815533980584,
      0.47572815533980584,
      0.4854368932038835,
      0.4854368932038835,
      0.49514563106796117,
      0.49514563106796117,
      0.5145631067961165,
      0.5145631067961165,
      0.5145631067961165,
      0.5145631067961165,
      0.5145631067961165,
      0.5436893203883495,
      0.5436893203883495,
      0.5436893203883495,
      0.5728155339805825,
      0.5825242718446602,
      0.6116504854368932,
      0.6213592233009708,
      0.6213592233009708,
      0.6407766990291263,
      0.6504854368932039,
      0.6601941747572816,
      0.6601941747572816,
      0.6601941747572816,
      0.6601941747572816,
      0.6601941747572816,
      0.7961165048543689,
      0.7961165048543689,
      0.8058252427184466,
      0.8155339805825242,
      0.8252427184466019,
      0.8252427184466019,
      0.8252427184466019,
      0.8252427184466019,
      0.8252427184466019,
      0.8252427184466019,
      0.8252427184466019,
      0.8349514563106796,
      0.8349514563106796,
      0.8349514563106796,
      0.8349514563106796,
      0.8349514563106796,
      0.8349514563106796,
      0.8446601941747572,
      0.8446601941747572,
      1.0
    ]
  },
  {
    "lad": "Harrogate",
    "t_n": 2019,
    "t_f": 2020,
    "confidence_levels": [
      0.0,
      0.01,
      0.02,
      0.03,
      0.04,
      0.05,
      0.06,
      0.07,
      0.08,
      0.09,
      0.1,
      0.11,
      0.12,
      0.13,
      0.14,
      0.15,
      0.16,
      0.17,
      0.18,
      0.19,
      0.2,
      0.21,
      0.22,
      0.23,
      0.24,
      0.25,
      0.26,
      0.27,
      0.28,
      0.29,
      0.3,
      0.31,
      0.32,
      0.33,
      0.34,
      0.35000000000000003,
      0.36,
      0.37,
      0.38,
      0.39,
      0.4,
      0.41000000000000003,
      0.42,
      0.43,
      0.44,
      0.45,
      0.46,
      0.47000000000000003,
      0.48,
      0.49,
      0.5,
      0.51,
      0.52,
      0.53,
      0.54,
      0.55,
      0.56,
      0.5700000000000001,
      0.58,
      0.59,
      0.6,
      0.61,
      0.62,
      0.63,
      0.64,
      0.65,
      0.66,
      0.67,
      0.68,
      0.6900000000000001,
      0.7000000000000001,
      0.71,
      0.72,
      0.73,
      0.74,
      0.75,
      0.76,
      0.77,
      0.78,
      0.79,
      0.8,
      0.81,
      0.8200000000000001,
      0.8300000000000001,
      0.84,
      0.85,
      0.86,
      0.87,
      0.88,
      0.89,
      0.9,
      0.91,
      0.92,
      0.93,
      0.9400000000000001,
      0.9500000000000001,
      0.96,
      0.97,
      0.98,
      0.99,
      1.0
    ],
    "empirical_coverage": [
      0.0,
      0.009708737864077669,
      0.009708737864077669,
      0.009708737864077669,
      0.009708737864077669,
      0.009708737864077669,
      0.02912621359223301,
      0.038834951456310676,
      0.05825242718446602,
      0.06796116504854369,
      0.06796116504854369,
      0.08737864077669903,
      0.10679611650485436,
      0.13592233009708737,
      0.13592233009708737,
      0.1553398058252427,
      0.1553398058252427,
      0.1650485436893204,
      0.1650485436893204,
      0.17475728155339806,
      0.18446601941747573,
      0.1941747572815534,
      0.20388349514563106,
      0.22330097087378642,
      0.24271844660194175,
      0.2524271844660194,
      0.2621359223300971,
      0.2621359223300971,
      0.27184466019417475,
      0.2912621359223301,
      0.30097087378640774,
      0.3106796116504854,
      0.32038834951456313,
      0.32038834951456313,
      0.32038834951456313,
      0.32038834951456313,
      0.3300970873786408,
      0.33980582524271846,
      0.33980582524271846,
      0.3786407766990291,
      0.3786407766990291,
      0.39805825242718446,
      0.4174757281553398,
      0.4174757281553398,
      0.4174757281553398,
      0.42718446601941745,
      0.42718446601941745,
      0.42718446601941745,
      0.44660194174757284,
      0.46601941747572817,
      0.46601941747572817,
      0.46601941747572817,
      0.46601941747572817,
      0.49514563106796117,
      0.49514563106796117,
      0.49514563106796117,
      0.49514563106796117,
      0.5145631067961165,
      0.5145631067961165,
      0.5242718446601942,
      0.5436893203883495,
      0.5533980582524272,
      0.5533980582524272,
      0.5728155339805825,
      0.5728155339805825,
      0.5825242718446602,
      0.5922330097087378,
      0.6116504854368932,
      0.6116504854368932,
      0.6116504854368932,
      0.6213592233009708,
      0.6213592233009708,
      0.6407766990291263,
      0.6407766990291263,
      0.6699029126213593,
      0.6699029126213593,
      0.6990291262135923,
      0.6990291262135923,
      0.7184466019417476,
      0.7281553398058253,
      0.7378640776699029,
      0.7378640776699029,
      0.7475728155339806,
      0.7766990291262136,
      0.7864077669902912,
      0.7961165048543689,
      0.8252427184466019,
      0.8349514563106796,
      0.8446601941747572,
      0.8446601941747572,
      0.8446601941747572,
      0.8640776699029126,
      0.8737864077669902,
      0.8737864077669902,
      0.8737864077669902,
      0.8737864077669902,
      0.8737864077669902,
      0.8737864077669902,
      0.883495145631068,
      0.883495145631068,
      1.0
    ]
  },
  {
    "lad": "Harrogate",
    "t_n": 2020,
    "t_f": 2021,
    "confidence_levels": [
      0.0,
      0.01,
      0.02,
      0.03,
      0.04,
      0.05,
      0.06,
      0.07,
      0.08,
      0.09,
      0.1,
      0.11,
      0.12,
      0.13,
      0.14,
      0.15,
      0.16,
      0.17,
      0.18,
      0.19,
      0.2,
      0.21,
      0.22,
      0.23,
      0.24,
      0.25,
      0.26,
      0.27,
      0.28,
      0.29,
      0.3,
      0.31,
      0.32,
      0.33,
      0.34,
      0.35000000000000003,
      0.36,
      0.37,
      0.38,
      0.39,
      0.4,
      0.41000000000000003,
      0.42,
      0.43,
      0.44,
      0.45,
      0.46,
      0.47000000000000003,
      0.48,
      0.49,
      0.5,
      0.51,
      0.52,
      0.53,
      0.54,
      0.55,
      0.56,
      0.5700000000000001,
      0.58,
      0.59,
      0.6,
      0.61,
      0.62,
      0.63,
      0.64,
      0.65,
      0.66,
      0.67,
      0.68,
      0.6900000000000001,
      0.7000000000000001,
      0.71,
      0.72,
      0.73,
      0.74,
      0.75,
      0.76,
      0.77,
      0.78,
      0.79,
      0.8,
      0.81,
      0.8200000000000001,
      0.8300000000000001,
      0.84,
      0.85,
      0.86,
      0.87,
      0.88,
      0.89,
      0.9,
      0.91,
      0.92,
      0.93,
      0.9400000000000001,
      0.9500000000000001,
      0.96,
      0.97,
      0.98,
      0.99,
      1.0
    ],
    "empirical_coverage": [
      0.0,
      0.02912621359223301,
      0.038834951456310676,
      0.04854368932038835,
      0.06796116504854369,
      0.07766990291262135,
      0.08737864077669903,
      0.10679611650485436,
      0.11650485436893204,
      0.1262135922330097,
      0.1262135922330097,
      0.14563106796116504,
      0.1650485436893204,
      0.1941747572815534,
      0.20388349514563106,
      0.21359223300970873,
      0.22330097087378642,
      0.24271844660194175,
      0.27184466019417475,
      0.27184466019417475,
      0.2815533980582524,
      0.2912621359223301,
      0.30097087378640774,
      0.3106796116504854,
      0.3106796116504854,
      0.3106796116504854,
      0.32038834951456313,
      0.33980582524271846,
      0.33980582524271846,
      0.34951456310679613,
      0.3786407766990291,
      0.39805825242718446,
      0.42718446601941745,
      0.42718446601941745,
      0.44660194174757284,
      0.4563106796116505,
      0.47572815533980584,
      0.49514563106796117,
      0.49514563106796117,
      0.49514563106796117,
      0.49514563106796117,
      0.49514563106796117,
      0.5048543689320388,
      0.5339805825242718,
      0.5436893203883495,
      0.5631067961165048,
      0.5728155339805825,
      0.5728155339805825,
      0.5728155339805825,
      0.5728155339805825,
      0.5922330097087378,
      0.6213592233009708,
      0.6213592233009708,
      0.6213592233009708,
      0.6310679611650486,
      0.6310679611650486,
      0.6310679611650486,
      0.6504854368932039,
      0.6504854368932039,
      0.6504854368932039,
      0.6504854368932039,
      0.6504854368932039,
      0.6504854368932039,
      0.6504854368932039,
      0.6699029126213593,
      0.6796116504854369,
      0.6796116504854369,
      0.6796116504854369,
      0.6796116504854369,
      0.6893203883495146,
      0.6893203883495146,
      0.6990291262135923,
      0.7087378640776699,
      0.7281553398058253,
      0.7572815533980582,
      0.7669902912621359,
      0.7864077669902912,
      0.7864077669902912,
      0.7961165048543689,
      0.8058252427184466,
      0.8058252427184466,
      0.8058252427184466,
      0.8155339805825242,
      0.8252427184466019,
      0.8349514563106796,
      0.8446601941747572,
      0.8446601941747572,
      0.8640776699029126,
      0.8737864077669902,
      0.883495145631068,
      0.9029126213592233,
      0.9029126213592233,
      0.9223300970873787,
      0.941747572815534,
      0.9514563106796117,
      0.9514563106796117,
      0.9514563106796117,
      0.9611650485436893,
      0.9611650485436893,
      0.9902912621359223,
      1.0
    ]
  },
  {
    "lad": "Harrogate",
    "t_n": 2021,
    "t_f": 2022,
    "confidence_levels": [
      0.0,
      0.01,
      0.02,
      0.03,
      0.04,
      0.05,
      0.06,
      0.07,
      0.08,
      0.09,
      0.1,
      0.11,
      0.12,
      0.13,
      0.14,
      0.15,
      0.16,
      0.17,
      0.18,
      0.19,
      0.2,
      0.21,
      0.22,
      0.23,
      0.24,
      0.25,
      0.26,
      0.27,
      0.28,
      0.29,
      0.3,
      0.31,
      0.32,
      0.33,
      0.34,
      0.35000000000000003,
      0.36,
      0.37,
      0.38,
      0.39,
      0.4,
      0.41000000000000003,
      0.42,
      0.43,
      0.44,
      0.45,
      0.46,
      0.47000000000000003,
      0.48,
      0.49,
      0.5,
      0.51,
      0.52,
      0.53,
      0.54,
      0.55,
      0.56,
      0.5700000000000001,
      0.58,
      0.59,
      0.6,
      0.61,
      0.62,
      0.63,
      0.64,
      0.65,
      0.66,
      0.67,
      0.68,
      0.6900000000000001,
      0.7000000000000001,
      0.71,
      0.72,
      0.73,
      0.74,
      0.75,
      0.76,
      0.77,
      0.78,
      0.79,
      0.8,
      0.81,
      0.8200000000000001,
      0.8300000000000001,
      0.84,
      0.85,
      0.86,
      0.87,
      0.88,
      0.89,
      0.9,
      0.91,
      0.92,
      0.93,
      0.9400000000000001,
      0.9500000000000001,
      0.96,
      0.97,
      0.98,
      0.99,
      1.0
    ],
    "empirical_coverage": [
      0.0,
      0.009708737864077669,
      0.009708737864077669,
      0.009708737864077669,
      0.02912621359223301,
      0.02912621359223301,
      0.038834951456310676,
      0.038834951456310676,
      0.05825242718446602,
      0.07766990291262135,
      0.0970873786407767,
      0.0970873786407767,
      0.10679611650485436,
      0.14563106796116504,
      0.1650485436893204,
      0.1650485436893204,
      0.17475728155339806,
      0.17475728155339806,
      0.18446601941747573,
      0.20388349514563106,
      0.22330097087378642,
      0.22330097087378642,
      0.24271844660194175,
      0.2524271844660194,
      0.2524271844660194,
      0.27184466019417475,
      0.30097087378640774,
      0.3106796116504854,
      0.32038834951456313,
      0.3786407766990291,
      0.3883495145631068,
      0.3883495145631068,
      0.3883495145631068,
      0.39805825242718446,
      0.39805825242718446,
      0.4077669902912621,
      0.4077669902912621,
      0.4077669902912621,
      0.4077669902912621,
      0.4174757281553398,
      0.4174757281553398,
      0.44660194174757284,
      0.44660194174757284,
      0.46601941747572817,
      0.5048543689320388,
      0.5339805825242718,
      0.5533980582524272,
      0.5533980582524272,
      0.5533980582524272,
      0.5728155339805825,
      0.5922330097087378,
      0.5922330097087378,
      0.6019417475728155,
      0.6310679611650486,
      0.6310679611650486,
      0.6407766990291263,
      0.6504854368932039,
      0.6504854368932039,
      0.6504854368932039,
      0.6601941747572816,
      0.6601941747572816,
      0.6601941747572816,
      0.6699029126213593,
      0.7087378640776699,
      0.7184466019417476,
      0.7378640776699029,
      0.7378640776699029,
      0.7572815533980582,
      0.7766990291262136,
      0.7766990291262136,
      0.8058252427184466,
      0.8058252427184466,
      0.8058252427184466,
      0.8058252427184466,
      0.8252427184466019,
      0.8349514563106796,
      0.8446601941747572,
      0.8446601941747572,
      0.8446601941747572,
      0.8543689320388349,
      0.8640776699029126,
      0.8640776699029126,
      0.8737864077669902,
      0.8737864077669902,
      0.8932038834951457,
      0.8932038834951457,
      0.912621359223301,
      0.912621359223301,
      0.9223300970873787,
      0.9320388349514563,
      0.9320388349514563,
      0.9320388349514563,
      0.941747572815534,
      0.941747572815534,
      0.9514563106796117,
      0.9514563106796117,
      0.9611650485436893,
      0.970873786407767,
      0.9805825242718447,
      1.0,
      1.0
    ]
  },
  {
    "lad": "Harrogate",
    "t_n": 2022,
    "t_f": 2023,
    "confidence_levels": [
      0.0,
      0.01,
      0.02,
      0.03,
      0.04,
      0.05,
      0.06,
      0.07,
      0.08,
      0.09,
      0.1,
      0.11,
      0.12,
      0.13,
      0.14,
      0.15,
      0.16,
      0.17,
      0.18,
      0.19,
      0.2,
      0.21,
      0.22,
      0.23,
      0.24,
      0.25,
      0.26,
      0.27,
      0.28,
      0.29,
      0.3,
      0.31,
      0.32,
      0.33,
      0.34,
      0.35000000000000003,
      0.36,
      0.37,
      0.38,
      0.39,
      0.4,
      0.41000000000000003,
      0.42,
      0.43,
      0.44,
      0.45,
      0.46,
      0.47000000000000003,
      0.48,
      0.49,
      0.5,
      0.51,
      0.52,
      0.53,
      0.54,
      0.55,
      0.56,
      0.5700000000000001,
      0.58,
      0.59,
      0.6,
      0.61,
      0.62,
      0.63,
      0.64,
      0.65,
      0.66,
      0.67,
      0.68,
      0.6900000000000001,
      0.7000000000000001,
      0.71,
      0.72,
      0.73,
      0.74,
      0.75,
      0.76,
      0.77,
      0.78,
      0.79,
      0.8,
      0.81,
      0.8200000000000001,
      0.8300000000000001,
      0.84,
      0.85,
      0.86,
      0.87,
      0.88,
      0.89,
      0.9,
      0.91,
      0.92,
      0.93,
      0.9400000000000001,
      0.9500000000000001,
      0.96,
      0.97,
      0.98,
      0.99,
      1.0
    ],
    "empirical_coverage": [
      0.0,
      0.038834951456310676,
      0.038834951456310676,
      0.038834951456310676,
      0.038834951456310676,
      0.04854368932038835,
      0.05825242718446602,
      0.07766990291262135,
      0.08737864077669903,
      0.11650485436893204,
      0.13592233009708737,
      0.13592233009708737,
      0.14563106796116504,
      0.1553398058252427,
      0.17475728155339806,
      0.18446601941747573,
      0.21359223300970873,
      0.22330097087378642,
      0.24271844660194175,
      0.2621359223300971,
      0.27184466019417475,
      0.27184466019417475,
      0.2912621359223301,
      0.32038834951456313,
      0.33980582524271846,
      0.36893203883495146,
      0.3786407766990291,
      0.39805825242718446,
      0.42718446601941745,
      0.4368932038834951,
      0.4368932038834951,
      0.4563106796116505,
      0.47572815533980584,
      0.47572815533980584,
      0.5048543689320388,
      0.5048543689320388,
      0.5145631067961165,
      0.5145631067961165,
      0.5339805825242718,
      0.5436893203883495,
      0.5631067961165048,
      0.5631067961165048,
      0.5825242718446602,
      0.5922330097087378,
      0.5922330097087378,
      0.6019417475728155,
      0.6019417475728155,
      0.6019417475728155,
      0.6116504854368932,
      0.6116504854368932,
      0.6310679611650486,
      0.6407766990291263,
      0.6504854368932039,
      0.6601941747572816,
      0.6699029126213593,
      0.6699029126213593,
      0.6893203883495146,
      0.7087378640776699,
      0.7184466019417476,
      0.7281553398058253,
      0.7378640776699029,
      0.7378640776699029,
      0.7475728155339806,
      0.7475728155339806,
      0.7475728155339806,
      0.7669902912621359,
      0.7766990291262136,
      0.7864077669902912,
      0.7864077669902912,
      0.7961165048543689,
      0.7961165048543689,
      0.7961165048543689,
      0.8155339805825242,
      0.8155339805825242,
      0.8155339805825242,
      0.8252427184466019,
      0.8252427184466019,
      0.8349514563106796,
      0.8349514563106796,
      0.8349514563106796,
      0.8446601941747572,
      0.8640776699029126,
      0.8737864077669902,
      0.8737864077669902,
      0.8737864077669902,
      0.8932038834951457,
      0.9029126213592233,
      0.9223300970873787,
      0.9223300970873787,
      0.9320388349514563,
      0.941747572815534,
      0.941747572815534,
      0.9611650485436893,
      0.970873786407767,
      0.9805825242718447,
      0.9805825242718447,
      0.9805825242718447,
      0.9902912621359223,
      0.9902912621359223,
      1.0,
      1.0
    ]
  },
  {
    "lad": "South Gloucestershire",
    "t_n": 2018,
    "t_f": 2019,
    "confidence_levels": [
      0.0,
      0.01,
      0.02,
      0.03,
      0.04,
      0.05,
      0.06,
      0.07,
      0.08,
      0.09,
      0.1,
      0.11,
      0.12,
      0.13,
      0.14,
      0.15,
      0.16,
      0.17,
      0.18,
      0.19,
      0.2,
      0.21,
      0.22,
      0.23,
      0.24,
      0.25,
      0.26,
      0.27,
      0.28,
      0.29,
      0.3,
      0.31,
      0.32,
      0.33,
      0.34,
      0.35000000000000003,
      0.36,
      0.37,
      0.38,
      0.39,
      0.4,
      0.41000000000000003,
      0.42,
      0.43,
      0.44,
      0.45,
      0.46,
      0.47000000000000003,
      0.48,
      0.49,
      0.5,
      0.51,
      0.52,
      0.53,
      0.54,
      0.55,
      0.56,
      0.5700000000000001,
      0.58,
      0.59,
      0.6,
      0.61,
      0.62,
      0.63,
      0.64,
      0.65,
      0.66,
      0.67,
      0.68,
      0.6900000000000001,
      0.7000000000000001,
      0.71,
      0.72,
      0.73,
      0.74,
      0.75,
      0.76,
      0.77,
      0.78,
      0.79,
      0.8,
      0.81,
      0.8200000000000001,
      0.8300000000000001,
      0.84,
      0.85,
      0.86,
      0.87,
      0.88,
      0.89,
      0.9,
      0.91,
      0.92,
      0.93,
      0.9400000000000001,
      0.9500000000000001,
      0.96,
      0.97,
      0.98,
      0.99,
      1.0
    ],
    "empirical_coverage": [
      0.0,
      0.0,
      0.012269938650306749,
      0.018404907975460124,
      0.018404907975460124,
      0.03680981595092025,
      0.049079754601226995,
      0.05521472392638037,
      0.06748466257668712,
      0.08588957055214724,
      0.09815950920245399,
      0.1165644171779141,
      0.1165644171779141,
      0.12269938650306748,
      0.13496932515337423,
      0.15337423312883436,
      0.15950920245398773,
      0.1656441717791411,
      0.17177914110429449,
      0.18404907975460122,
      0.2085889570552147,
      0.2147239263803681,
      0.22085889570552147,
      0.2392638036809816,
      0.2392638036809816,
      0.2392638036809816,
      0.2392638036809816,
      0.2392638036809816,
      0.25766871165644173,
      0.25766871165644173,
      0.26380368098159507,
      0.26380368098159507,
      0.26993865030674846,
      0.2822085889570552,
      0.2822085889570552,
      0.2883435582822086,
      0.294478527607362,
      0.3006134969325153,
      0.3067484662576687,
      0.3128834355828221,
      0.32515337423312884,
      0.3374233128834356,
      0.3374233128834356,
      0.34355828220858897,
      0.34355828220858897,
      0.3619631901840491,
      0.36809815950920244,
      0.36809815950920244,
      0.39263803680981596,
      0.3987730061349693,
      0.4049079754601227,
      0.4110429447852761,
      0.4294478527607362,
      0.44171779141104295,
      0.44171779141104295,
      0.4601226993865031,
      0.4662576687116564,
      0.4723926380368098,
      0.4785276073619632,
      0.48466257668711654,
      0.5153374233128835,
      0.5276073619631901,
      0.5337423312883436,
      0.5337423312883436,
      0.5460122699386503,
      0.5460122699386503,
      0.5460122699386503,
      0.5460122699386503,
      0.5460122699386503,
      0.5521472392638037,
      0.6993865030674846,
      0.7116564417177914,
      0.7177914110429447,
      0.7177914110429447,
      0.7239263803680982,
      0.7300613496932515,
      0.7300613496932515,
      0.7361963190184049,
      0.7484662576687117,
      0.7484662576687117,
      0.7607361963190185,
      0.7668711656441718,
      0.7852760736196319,
      0.7852760736196319,
      0.7852760736196319,
      0.7975460122699386,
      0.803680981595092,
      0.8282208588957055,
      0.8343558282208589,
      0.8404907975460123,
      0.8466257668711656,
      0.8466257668711656,
      0.8466257668711656,
      0.8466257668711656,
      0.852760736196319,
      0.852760736196319,
      0.8588957055214724,
      0.8650306748466258,
      0.8650306748466258,
      0.8650306748466258,
      1.0
    ]
  },
  {
    "lad": "South Gloucestershire",
    "t_n": 2019,
    "t_f": 2020,
    "confidence_levels": [
      0.0,
      0.01,
      0.02,
      0.03,
      0.04,
      0.05,
      0.06,
      0.07,
      0.08,
      0.09,
      0.1,
      0.11,
      0.12,
      0.13,
      0.14,
      0.15,
      0.16,
      0.17,
      0.18,
      0.19,
      0.2,
      0.21,
      0.22,
      0.23,
      0.24,
      0.25,
      0.26,
      0.27,
      0.28,
      0.29,
      0.3,
      0.31,
      0.32,
      0.33,
      0.34,
      0.35000000000000003,
      0.36,
      0.37,
      0.38,
      0.39,
      0.4,
      0.41000000000000003,
      0.42,
      0.43,
      0.44,
      0.45,
      0.46,
      0.47000000000000003,
      0.48,
      0.49,
      0.5,
      0.51,
      0.52,
      0.53,
      0.54,
      0.55,
      0.56,
      0.5700000000000001,
      0.58,
      0.59,
      0.6,
      0.61,
      0.62,
      0.63,
      0.64,
      0.65,
      0.66,
      0.67,
      0.68,
      0.6900000000000001,
      0.7000000000000001,
      0.71,
      0.72,
      0.73,
      0.74,
      0.75,
      0.76,
      0.77,
      0.78,
      0.79,
      0.8,
      0.81,
      0.8200000000000001,
      0.8300000000000001,
      0.84,
      0.85,
      0.86,
      0.87,
      0.88,
      0.89,
      0.9,
      0.91,
      0.92,
      0.93,
      0.9400000000000001,
      0.9500000000000001,
      0.96,
      0.97,
      0.98,
      0.99,
      1.0
    ],
    "empirical_coverage": [
      0.0,
      0.006134969325153374,
      0.024539877300613498,
      0.024539877300613498,
      0.04294478527607362,
      0.06748466257668712,
      0.06748466257668712,
      0.06748466257668712,
      0.0736196319018405,
      0.0736196319018405,
      0.08588957055214724,
      0.10429447852760736,
      0.1165644171779141,
      0.12269938650306748,
      0.12269938650306748,
      0.12269938650306748,
      0.12883435582822086,
      0.1411042944785276,
      0.147239263803681,
      0.1656441717791411,
      0.17177914110429449,
      0.17791411042944785,
      0.18404907975460122,
      0.19631901840490798,
      0.19631901840490798,
      0.2085889570552147,
      0.22085889570552147,
      0.2331288343558282,
      0.24539877300613497,
      0.26993865030674846,
      0.27607361963190186,
      0.27607361963190186,
      0.2822085889570552,
      0.294478527607362,
      0.3067484662576687,
      0.32515337423312884,
      0.3374233128834356,
      0.3496932515337423,
      0.3619631901840491,
      0.37423312883435583,
      0.38650306748466257,
      0.3987730061349693,
      0.4110429447852761,
      0.4171779141104294,
      0.4233128834355828,
      0.4233128834355828,
      0.4294478527607362,
      0.44785276073619634,
      0.4539877300613497,
      0.4601226993865031,
      0.48466257668711654,
      0.48466257668711654,
      0.49693251533742333,
      0.5030674846625767,
      0.50920245398773,
      0.5214723926380368,
      0.5214723926380368,
      0.5214723926380368,
      0.5276073619631901,
      0.5337423312883436,
      0.5521472392638037,
      0.5705521472392638,
      0.5766871165644172,
      0.588957055214724,
      0.588957055214724,
      0.6012269938650306,
      0.6012269938650306,
      0.6134969325153374,
      0.6134969325153374,
      0.6196319018404908,
      0.6441717791411042,
      0.6441717791411042,
      0.6503067484662577,
      0.6625766871165644,
      0.6871165644171779,
      0.6932515337423313,
      0.6932515337423313,
      0.6932515337423313,
      0.7116564417177914,
      0.7239263803680982,
      0.7484662576687117,
      0.754601226993865,
      0.754601226993865,
      0.754601226993865,
      0.7607361963190185,
      0.7607361963190185,
      0.8220858895705522,
      0.8220858895705522,
      0.8343558282208589,
      0.8343558282208589,
      0.8343558282208589,
      0.8343558282208589,
      0.8404907975460123,
      0.852760736196319,
      0.8588957055214724,
      0.8588957055214724,
      0.8650306748466258,
      0.8834355828220859,
      0.8895705521472392,
      0.901840490797546,
      1.0
    ]
  },
  {
    "lad": "South Gloucestershire",
    "t_n": 2020,
    "t_f": 2021,
    "confidence_levels": [
      0.0,
      0.01,
      0.02,
      0.03,
      0.04,
      0.05,
      0.06,
      0.07,
      0.08,
      0.09,
      0.1,
      0.11,
      0.12,
      0.13,
      0.14,
      0.15,
      0.16,
      0.17,
      0.18,
      0.19,
      0.2,
      0.21,
      0.22,
      0.23,
      0.24,
      0.25,
      0.26,
      0.27,
      0.28,
      0.29,
      0.3,
      0.31,
      0.32,
      0.33,
      0.34,
      0.35000000000000003,
      0.36,
      0.37,
      0.38,
      0.39,
      0.4,
      0.41000000000000003,
      0.42,
      0.43,
      0.44,
      0.45,
      0.46,
      0.47000000000000003,
      0.48,
      0.49,
      0.5,
      0.51,
      0.52,
      0.53,
      0.54,
      0.55,
      0.56,
      0.5700000000000001,
      0.58,
      0.59,
      0.6,
      0.61,
      0.62,
      0.63,
      0.64,
      0.65,
      0.66,
      0.67,
      0.68,
      0.6900000000000001,
      0.7000000000000001,
      0.71,
      0.72,
      0.73,
      0.74,
      0.75,
      0.76,
      0.77,
      0.78,
      0.79,
      0.8,
      0.81,
      0.8200000000000001,
      0.8300000000000001,
      0.84,
      0.85,
      0.86,
      0.87,
      0.88,
      0.89,
      0.9,
      0.91,
      0.92,
      0.93,
      0.9400000000000001,
      0.9500000000000001,
      0.96,
      0.97,
      0.98,
      0.99,
      1.0
    ],
    "empirical_coverage": [
      0.0,
      0.012269938650306749,
      0.03067484662576687,
      0.04294478527607362,
      0.05521472392638037,
      0.06748466257668712,
      0.07975460122699386,
      0.07975460122699386,
      0.09202453987730061,
      0.11042944785276074,
      0.1165644171779141,
      0.12269938650306748,
      0.13496932515337423,
      0.1411042944785276,
      0.1411042944785276,
      0.15337423312883436,
      0.17791411042944785,
      0.17791411042944785,
      0.17791411042944785,
      0.18404907975460122,
      0.18404907975460122,
      0.1901840490797546,
      0.20245398773006135,
      0.2147239263803681,
      0.22699386503067484,
      0.24539877300613497,
      0.26993865030674846,
      0.2822085889570552,
      0.3006134969325153,
      0.3006134969325153,
      0.3067484662576687,
      0.31901840490797545,
      0.32515337423312884,
      0.3496932515337423,
      0.3558282208588957,
      0.36809815950920244,
      0.37423312883435583,
      0.38650306748466257,
      0.3987730061349693,
      0.4049079754601227,
      0.4171779141104294,
      0.4233128834355828,
      0.4233128834355828,
      0.4294478527607362,
      0.4294478527607362,
      0.43558282208588955,
      0.43558282208588955,
      0.44785276073619634,
      0.4601226993865031,
      0.4785276073619632,
      0.4785276073619632,
      0.48466257668711654,
      0.49079754601226994,
      0.50920245398773,
      0.50920245398773,
      0.5153374233128835,
      0.5214723926380368,
      0.5398773006134969,
      0.5521472392638037,
      0.5766871165644172,
      0.5950920245398773,
      0.6073619631901841,
      0.6134969325153374,
      0.6196319018404908,
      0.6319018404907976,
      0.6319018404907976,
      0.6380368098159509,
      0.6503067484662577,
      0.6748466257668712,
      0.6809815950920245,
      0.6993865030674846,
      0.7116564417177914,
      0.7239263803680982,
      0.7239263803680982,
      0.7423312883435583,
      0.7423312883435583,
      0.754601226993865,
      0.7668711656441718,
      0.7730061349693251,
      0.7852760736196319,
      0.7852760736196319,
      0.803680981595092,
      0.8098159509202454,
      0.8098159509202454,
      0.8159509202453987,
      0.8159509202453987,
      0.8220858895705522,
      0.8220858895705522,
      0.8404907975460123,
      0.8588957055214724,
      0.8650306748466258,
      0.8773006134969326,
      0.8834355828220859,
      0.901840490797546,
      0.9079754601226994,
      0.9079754601226994,
      0.9202453987730062,
      0.9386503067484663,
      0.9447852760736196,
      0.9447852760736196,
      1.0
    ]
  },
  {
    "lad": "South Gloucestershire",
    "t_n": 2021,
    "t_f": 2022,
    "confidence_levels": [
      0.0,
      0.01,
      0.02,
      0.03,
      0.04,
      0.05,
      0.06,
      0.07,
      0.08,
      0.09,
      0.1,
      0.11,
      0.12,
      0.13,
      0.14,
      0.15,
      0.16,
      0.17,
      0.18,
      0.19,
      0.2,
      0.21,
      0.22,
      0.23,
      0.24,
      0.25,
      0.26,
      0.27,
      0.28,
      0.29,
      0.3,
      0.31,
      0.32,
      0.33,
      0.34,
      0.35000000000000003,
      0.36,
      0.37,
      0.38,
      0.39,
      0.4,
      0.41000000000000003,
      0.42,
      0.43,
      0.44,
      0.45,
      0.46,
      0.47000000000000003,
      0.48,
      0.49,
      0.5,
      0.51,
      0.52,
      0.53,
      0.54,
      0.55,
      0.56,
      0.5700000000000001,
      0.58,
      0.59,
      0.6,
      0.61,
      0.62,
      0.63,
      0.64,
      0.65,
      0.66,
      0.67,
      0.68,
      0.6900000000000001,
      0.7000000000000001,
      0.71,
      0.72,
      0.73,
      0.74,
      0.75,
      0.76,
      0.77,
      0.78,
      0.79,
      0.8,
      0.81,
      0.8200000000000001,
      0.8300000000000001,
      0.84,
      0.85,
      0.86,
      0.87,
      0.88,
      0.89,
      0.9,
      0.91,
      0.92,
      0.93,
      0.9400000000000001,
      0.9500000000000001,
      0.96,
      0.97,
      0.98,
      0.99,
      1.0
    ],
    "empirical_coverage": [
      0.0,
      0.006134969325153374,
      0.018404907975460124,
      0.03680981595092025,
      0.04294478527607362,
      0.05521472392638037,
      0.06748466257668712,
      0.08588957055214724,
      0.10429447852760736,
      0.1165644171779141,
      0.13496932515337423,
      0.15337423312883436,
      0.18404907975460122,
      0.20245398773006135,
      0.2147239263803681,
      0.22085889570552147,
      0.22085889570552147,
      0.2392638036809816,
      0.25153374233128833,
      0.26380368098159507,
      0.26993865030674846,
      0.27607361963190186,
      0.2822085889570552,
      0.3006134969325153,
      0.3128834355828221,
      0.32515337423312884,
      0.34355828220858897,
      0.34355828220858897,
      0.37423312883435583,
      0.39263803680981596,
      0.4049079754601227,
      0.4233128834355828,
      0.44785276073619634,
      0.4662576687116564,
      0.4785276073619632,
      0.49079754601226994,
      0.49693251533742333,
      0.5153374233128835,
      0.5214723926380368,
      0.5276073619631901,
      0.5337423312883436,
      0.5398773006134969,
      0.5521472392638037,
      0.5644171779141104,
      0.5644171779141104,
      0.5705521472392638,
      0.5766871165644172,
      0.5766871165644172,
      0.588957055214724,
      0.6012269938650306,
      0.6134969325153374,
      0.6196319018404908,
      0.6441717791411042,
      0.656441717791411,
      0.6687116564417178,
      0.6871165644171779,
      0.6932515337423313,
      0.7055214723926381,
      0.7177914110429447,
      0.7239263803680982,
      0.7239263803680982,
      0.7239263803680982,
      0.7361963190184049,
      0.754601226993865,
      0.7730061349693251,
      0.7730061349693251,
      0.7791411042944786,
      0.7852760736196319,
      0.803680981595092,
      0.803680981595092,
      0.8098159509202454,
      0.8159509202453987,
      0.8159509202453987,
      0.8159509202453987,
      0.8220858895705522,
      0.8282208588957055,
      0.8343558282208589,
      0.8343558282208589,
      0.852760736196319,
      0.8588957055214724,
      0.8711656441717791,
      0.8895705521472392,
      0.8957055214723927,
      0.901840490797546,
      0.9079754601226994,
      0.9141104294478528,
      0.9141104294478528,
      0.9263803680981595,
      0.9263803680981595,
      0.9263803680981595,
      0.9386503067484663,
      0.9386503067484663,
      0.9386503067484663,
      0.9570552147239264,
      0.9570552147239264,
      0.9631901840490797,
      0.9631901840490797,
      0.9631901840490797,
      0.9815950920245399,
      0.9815950920245399,
      1.0
    ]
  },
  {
    "lad": "South Gloucestershire",
    "t_n": 2022,
    "t_f": 2023,
    "confidence_levels": [
      0.0,
      0.01,
      0.02,
      0.03,
      0.04,
      0.05,
      0.06,
      0.07,
      0.08,
      0.09,
      0.1,
      0.11,
      0.12,
      0.13,
      0.14,
      0.15,
      0.16,
      0.17,
      0.18,
      0.19,
      0.2,
      0.21,
      0.22,
      0.23,
      0.24,
      0.25,
      0.26,
      0.27,
      0.28,
      0.29,
      0.3,
      0.31,
      0.32,
      0.33,
      0.34,
      0.35000000000000003,
      0.36,
      0.37,
      0.38,
      0.39,
      0.4,
      0.41000000000000003,
      0.42,
      0.43,
      0.44,
      0.45,
      0.46,
      0.47000000000000003,
      0.48,
      0.49,
      0.5,
      0.51,
      0.52,
      0.53,
      0.54,
      0.55,
      0.56,
      0.5700000000000001,
      0.58,
      0.59,
      0.6,
      0.61,
      0.62,
      0.63,
      0.64,
      0.65,
      0.66,
      0.67,
      0.68,
      0.6900000000000001,
      0.7000000000000001,
      0.71,
      0.72,
      0.73,
      0.74,
      0.75,
      0.76,
      0.77,
      0.78,
      0.79,
      0.8,
      0.81,
      0.8200000000000001,
      0.8300000000000001,
      0.84,
      0.85,
      0.86,
      0.87,
      0.88,
      0.89,
      0.9,
      0.91,
      0.92,
      0.93,
      0.9400000000000001,
      0.9500000000000001,
      0.96,
      0.97,
      0.98,
      0.99,
      1.0
    ],
    "empirical_coverage": [
      0.0,
      0.018404907975460124,
      0.03067484662576687,
      0.05521472392638037,
      0.0736196319018405,
      0.09202453987730061,
      0.11042944785276074,
      0.12269938650306748,
      0.1411042944785276,
      0.15337423312883436,
      0.1656441717791411,
      0.17791411042944785,
      0.20245398773006135,
      0.22699386503067484,
      0.2392638036809816,
      0.27607361963190186,
      0.294478527607362,
      0.31901840490797545,
      0.32515337423312884,
      0.32515337423312884,
      0.3312883435582822,
      0.3496932515337423,
      0.37423312883435583,
      0.3803680981595092,
      0.38650306748466257,
      0.39263803680981596,
      0.4110429447852761,
      0.44171779141104295,
      0.44785276073619634,
      0.4662576687116564,
      0.49079754601226994,
      0.49693251533742333,
      0.5030674846625767,
      0.5153374233128835,
      0.5398773006134969,
      0.5398773006134969,
      0.5521472392638037,
      0.558282208588957,
      0.5644171779141104,
      0.5766871165644172,
      0.588957055214724,
      0.6073619631901841,
      0.6073619631901841,
      0.6257668711656442,
      0.6441717791411042,
      0.6441717791411042,
      0.6625766871165644,
      0.6748466257668712,
      0.6871165644171779,
      0.6932515337423313,
      0.6932515337423313,
      0.6993865030674846,
      0.7116564417177914,
      0.7361963190184049,
      0.7484662576687117,
      0.7484662576687117,
      0.7484662576687117,
      0.7607361963190185,
      0.7730061349693251,
      0.7730061349693251,
      0.7914110429447853,
      0.803680981595092,
      0.8098159509202454,
      0.8098159509202454,
      0.8159509202453987,
      0.8282208588957055,
      0.8282208588957055,
      0.8343558282208589,
      0.8343558282208589,
      0.8404907975460123,
      0.8466257668711656,
      0.852760736196319,
      0.852760736196319,
      0.852760736196319,
      0.8588957055214724,
      0.8650306748466258,
      0.8711656441717791,
      0.8834355828220859,
      0.8834355828220859,
      0.8957055214723927,
      0.8957055214723927,
      0.8957055214723927,
      0.8957055214723927,
      0.901840490797546,
      0.901840490797546,
      0.901840490797546,
      0.901840490797546,
      0.9141104294478528,
      0.9141104294478528,
      0.9141104294478528,
      0.9141104294478528,
      0.9202453987730062,
      0.9202453987730062,
      0.9263803680981595,
      0.9263803680981595,
      0.9447852760736196,
      0.9570552147239264,
      0.9570552147239264,
      0.9693251533742331,
      0.9877300613496932,
      1.0
    ]
  },
  {
    "lad": "Charnwood",
    "t_n": 2018,
    "t_f": 2019,
    "confidence_levels": [
      0.0,
      0.01,
      0.02,
      0.03,
      0.04,
      0.05,
      0.06,
      0.07,
      0.08,
      0.09,
      0.1,
      0.11,
      0.12,
      0.13,
      0.14,
      0.15,
      0.16,
      0.17,
      0.18,
      0.19,
      0.2,
      0.21,
      0.22,
      0.23,
      0.24,
      0.25,
      0.26,
      0.27,
      0.28,
      0.29,
      0.3,
      0.31,
      0.32,
      0.33,
      0.34,
      0.35000000000000003,
      0.36,
      0.37,
      0.38,
      0.39,
      0.4,
      0.41000000000000003,
      0.42,
      0.43,
      0.44,
      0.45,
      0.46,
      0.47000000000000003,
      0.48,
      0.49,
      0.5,
      0.51,
      0.52,
      0.53,
      0.54,
      0.55,
      0.56,
      0.5700000000000001,
      0.58,
      0.59,
      0.6,
      0.61,
      0.62,
      0.63,
      0.64,
      0.65,
      0.66,
      0.67,
      0.68,
      0.6900000000000001,
      0.7000000000000001,
      0.71,
      0.72,
      0.73,
      0.74,
      0.75,
      0.76,
      0.77,
      0.78,
      0.79,
      0.8,
      0.81,
      0.8200000000000001,
      0.8300000000000001,
      0.84,
      0.85,
      0.86,
      0.87,
      0.88,
      0.89,
      0.9,
      0.91,
      0.92,
      0.93,
      0.9400000000000001,
      0.9500000000000001,
      0.96,
      0.97,
      0.98,
      0.99,
      1.0
    ],
    "empirical_coverage": [
      0.0,
      0.02127659574468085,
      0.02127659574468085,
      0.02127659574468085,
      0.02127659574468085,
      0.05319148936170213,
      0.06382978723404255,
      0.0851063829787234,
      0.09574468085106383,
      0.10638297872340426,
      0.11702127659574468,
      0.1276595744680851,
      0.1595744680851064,
      0.1595744680851064,
      0.1595744680851064,
      0.18085106382978725,
      0.19148936170212766,
      0.20212765957446807,
      0.22340425531914893,
      0.22340425531914893,
      0.23404255319148937,
      0.23404255319148937,
      0.24468085106382978,
      0.26595744680851063,
      0.2765957446808511,
      0.2765957446808511,
      0.2872340425531915,
      0.2978723404255319,
      0.30851063829787234,
      0.3191489361702128,
      0.32978723404255317,
      0.32978723404255317,
      0.32978723404255317,
      0.3404255319148936,
      0.3404255319148936,
      0.3404255319148936,
      0.3404255319148936,
      0.35106382978723405,
      0.3723404255319149,
      0.3829787234042553,
      0.39361702127659576,
      0.39361702127659576,
      0.39361702127659576,
      0.4148936170212766,
      0.4148936170212766,
      0.4148936170212766,
      0.425531914893617,
      0.43617021276595747,
      0.43617021276595747,
      0.43617021276595747,
      0.43617021276595747,
      0.44680851063829785,
      0.44680851063829785,
      0.44680851063829785,
      0.4574468085106383,
      0.4574468085106383,
      0.4787234042553192,
      0.48936170212765956,
      0.5,
      0.5106382978723404,
      0.5212765957446809,
      0.5319148936170213,
      0.5638297872340425,
      0.574468085106383,
      0.574468085106383,
      0.5851063829787234,
      0.5957446808510638,
      0.5957446808510638,
      0.6063829787234043,
      0.6170212765957447,
      0.6170212765957447,
      0.6276595744680851,
      0.6382978723404256,
      0.6382978723404256,
      0.8085106382978723,
      0.8191489361702128,
      0.8191489361702128,
      0.8191489361702128,
      0.8191489361702128,
      0.8191489361702128,
      0.8191489361702128,
      0.8297872340425532,
      0.8297872340425532,
      0.851063829787234,
      0.851063829787234,
      0.8617021276595744,
      0.8617021276595744,
      0.8617021276595744,
      0.8829787234042553,
      0.8829787234042553,
      0.8936170212765957,
      0.8936170212765957,
      0.8936170212765957,
      0.8936170212765957,
      0.8936170212765957,
      0.8936170212765957,
      0.9042553191489362,
      0.925531914893617,
      0.925531914893617,
      0.9361702127659575,
      1.0
    ]
  },
  {
    "lad": "Charnwood",
    "t_n": 2019,
    "t_f": 2020,
    "confidence_levels": [
      0.0,
      0.01,
      0.02,
      0.03,
      0.04,
      0.05,
      0.06,
      0.07,
      0.08,
      0.09,
      0.1,
      0.11,
      0.12,
      0.13,
      0.14,
      0.15,
      0.16,
      0.17,
      0.18,
      0.19,
      0.2,
      0.21,
      0.22,
      0.23,
      0.24,
      0.25,
      0.26,
      0.27,
      0.28,
      0.29,
      0.3,
      0.31,
      0.32,
      0.33,
      0.34,
      0.35000000000000003,
      0.36,
      0.37,
      0.38,
      0.39,
      0.4,
      0.41000000000000003,
      0.42,
      0.43,
      0.44,
      0.45,
      0.46,
      0.47000000000000003,
      0.48,
      0.49,
      0.5,
      0.51,
      0.52,
      0.53,
      0.54,
      0.55,
      0.56,
      0.5700000000000001,
      0.58,
      0.59,
      0.6,
      0.61,
      0.62,
      0.63,
      0.64,
      0.65,
      0.66,
      0.67,
      0.68,
      0.6900000000000001,
      0.7000000000000001,
      0.71,
      0.72,
      0.73,
      0.74,
      0.75,
      0.76,
      0.77,
      0.78,
      0.79,
      0.8,
      0.81,
      0.8200000000000001,
      0.8300000000000001,
      0.84,
      0.85,
      0.86,
      0.87,
      0.88,
      0.89,
      0.9,
      0.91,
      0.92,
      0.93,
      0.9400000000000001,
      0.9500000000000001,
      0.96,
      0.97,
      0.98,
      0.99,
      1.0
    ],
    "empirical_coverage": [
      0.0,
      0.02127659574468085,
      0.02127659574468085,
      0.02127659574468085,
      0.02127659574468085,
      0.02127659574468085,
      0.02127659574468085,
      0.031914893617021274,
      0.0425531914893617,
      0.0425531914893617,
      0.05319148936170213,
      0.05319148936170213,
      0.07446808510638298,
      0.0851063829787234,
      0.0851063829787234,
      0.11702127659574468,
      0.11702127659574468,
      0.11702127659574468,
      0.13829787234042554,
      0.14893617021276595,
      0.14893617021276595,
      0.14893617021276595,
      0.18085106382978725,
      0.20212765957446807,
      0.23404255319148937,
      0.24468085106382978,
      0.26595744680851063,
      0.26595744680851063,
      0.26595744680851063,
      0.26595744680851063,
      0.26595744680851063,
      0.2765957446808511,
      0.2765957446808511,
      0.2765957446808511,
      0.2978723404255319,
      0.2978723404255319,
      0.2978723404255319,
      0.30851063829787234,
      0.3191489361702128,
      0.3191489361702128,
      0.3191489361702128,
      0.35106382978723405,
      0.3617021276595745,
      0.3829787234042553,
      0.39361702127659576,
      0.425531914893617,
      0.44680851063829785,
      0.44680851063829785,
      0.44680851063829785,
      0.46808510638297873,
      0.48936170212765956,
      0.5,
      0.5,
      0.5,
      0.5,
      0.5106382978723404,
      0.5106382978723404,
      0.5106382978723404,
      0.5106382978723404,
      0.5212765957446809,
      0.5425531914893617,
      0.574468085106383,
      0.5851063829787234,
      0.5957446808510638,
      0.5957446808510638,
      0.6063829787234043,
      0.6276595744680851,
      0.6382978723404256,
      0.648936170212766,
      0.648936170212766,
      0.648936170212766,
      0.648936170212766,
      0.648936170212766,
      0.648936170212766,
      0.648936170212766,
      0.6808510638297872,
      0.7021276595744681,
      0.7021276595744681,
      0.7021276595744681,
      0.7021276595744681,
      0.7021276595744681,
      0.7127659574468085,
      0.723404255319149,
      0.7340425531914894,
      0.7340425531914894,
      0.8617021276595744,
      0.8617021276595744,
      0.8617021276595744,
      0.8617021276595744,
      0.8936170212765957,
      0.8936170212765957,
      0.9042553191489362,
      0.9148936170212766,
      0.9148936170212766,
      0.9148936170212766,
      0.9148936170212766,
      0.9148936170212766,
      0.9148936170212766,
      0.925531914893617,
      0.925531914893617,
      1.0
    ]
  },
  {
    "lad": "Charnwood",
    "t_n": 2020,
    "t_f": 2021,
    "confidence_levels": [
      0.0,
      0.01,
      0.02,
      0.03,
      0.04,
      0.05,
      0.06,
      0.07,
      0.08,
      0.09,
      0.1,
      0.11,
      0.12,
      0.13,
      0.14,
      0.15,
      0.16,
      0.17,
      0.18,
      0.19,
      0.2,
      0.21,
      0.22,
      0.23,
      0.24,
      0.25,
      0.26,
      0.27,
      0.28,
      0.29,
      0.3,
      0.31,
      0.32,
      0.33,
      0.34,
      0.35000000000000003,
      0.36,
      0.37,
      0.38,
      0.39,
      0.4,
      0.41000000000000003,
      0.42,
      0.43,
      0.44,
      0.45,
      0.46,
      0.47000000000000003,
      0.48,
      0.49,
      0.5,
      0.51,
      0.52,
      0.53,
      0.54,
      0.55,
      0.56,
      0.5700000000000001,
      0.58,
      0.59,
      0.6,
      0.61,
      0.62,
      0.63,
      0.64,
      0.65,
      0.66,
      0.67,
      0.68,
      0.6900000000000001,
      0.7000000000000001,
      0.71,
      0.72,
      0.73,
      0.74,
      0.75,
      0.76,
      0.77,
      0.78,
      0.79,
      0.8,
      0.81,
      0.8200000000000001,
      0.8300000000000001,
      0.84,
      0.85,
      0.86,
      0.87,
      0.88,
      0.89,
      0.9,
      0.91,
      0.92,
      0.93,
      0.9400000000000001,
      0.9500000000000001,
      0.96,
      0.97,
      0.98,
      0.99,
      1.0
    ],
    "empirical_coverage": [
      0.0,
      0.02127659574468085,
      0.02127659574468085,
      0.031914893617021274,
      0.06382978723404255,
      0.06382978723404255,
      0.06382978723404255,
      0.06382978723404255,
      0.06382978723404255,
      0.07446808510638298,
      0.07446808510638298,
      0.07446808510638298,
      0.0851063829787234,
      0.09574468085106383,
      0.10638297872340426,
      0.13829787234042554,
      0.14893617021276595,
      0.14893617021276595,
      0.14893617021276595,
      0.1595744680851064,
      0.1595744680851064,
      0.18085106382978725,
      0.19148936170212766,
      0.19148936170212766,
      0.2127659574468085,
      0.23404255319148937,
      0.23404255319148937,
      0.23404255319148937,
      0.23404255319148937,
      0.24468085106382978,
      0.24468085106382978,
      0.24468085106382978,
      0.24468085106382978,
      0.2553191489361702,
      0.2765957446808511,
      0.2765957446808511,
      0.2765957446808511,
      0.2872340425531915,
      0.2978723404255319,
      0.2978723404255319,
      0.30851063829787234,
      0.3191489361702128,
      0.3191489361702128,
      0.3191489361702128,
      0.32978723404255317,
      0.3617021276595745,
      0.39361702127659576,
      0.40425531914893614,
      0.4148936170212766,
      0.43617021276595747,
      0.4574468085106383,
      0.4574468085106383,
      0.46808510638297873,
      0.4787234042553192,
      0.4787234042553192,
      0.4787234042553192,
      0.48936170212765956,
      0.5,
      0.5106382978723404,
      0.5425531914893617,
      0.5425531914893617,
      0.5638297872340425,
      0.574468085106383,
      0.6063829787234043,
      0.6170212765957447,
      0.6382978723404256,
      0.648936170212766,
      0.6595744680851063,
      0.6595744680851063,
      0.6595744680851063,
      0.6595744680851063,
      0.6808510638297872,
      0.6808510638297872,
      0.6914893617021277,
      0.6914893617021277,
      0.6914893617021277,
      0.6914893617021277,
      0.7021276595744681,
      0.723404255319149,
      0.7340425531914894,
      0.7340425531914894,
      0.7340425531914894,
      0.7446808510638298,
      0.7553191489361702,
      0.7553191489361702,
      0.7659574468085106,
      0.7872340425531915,
      0.7872340425531915,
      0.7872340425531915,
      0.7978723404255319,
      0.8191489361702128,
      0.8191489361702128,
      0.851063829787234,
      0.851063829787234,
      0.8617021276595744,
      0.8617021276595744,
      0.8617021276595744,
      0.8723404255319149,
      0.8723404255319149,
      0.8936170212765957,
      1.0
    ]
  },
  {
    "lad": "Charnwood",
    "t_n": 2021,
    "t_f": 2022,
    "confidence_levels": [
      0.0,
      0.01,
      0.02,
      0.03,
      0.04,
      0.05,
      0.06,
      0.07,
      0.08,
      0.09,
      0.1,
      0.11,
      0.12,
      0.13,
      0.14,
      0.15,
      0.16,
      0.17,
      0.18,
      0.19,
      0.2,
      0.21,
      0.22,
      0.23,
      0.24,
      0.25,
      0.26,
      0.27,
      0.28,
      0.29,
      0.3,
      0.31,
      0.32,
      0.33,
      0.34,
      0.35000000000000003,
      0.36,
      0.37,
      0.38,
      0.39,
      0.4,
      0.41000000000000003,
      0.42,
      0.43,
      0.44,
      0.45,
      0.46,
      0.47000000000000003,
      0.48,
      0.49,
      0.5,
      0.51,
      0.52,
      0.53,
      0.54,
      0.55,
      0.56,
      0.5700000000000001,
      0.58,
      0.59,
      0.6,
      0.61,
      0.62,
      0.63,
      0.64,
      0.65,
      0.66,
      0.67,
      0.68,
      0.6900000000000001,
      0.7000000000000001,
      0.71,
      0.72,
      0.73,
      0.74,
      0.75,
      0.76,
      0.77,
      0.78,
      0.79,
      0.8,
      0.81,
      0.8200000000000001,
      0.8300000000000001,
      0.84,
      0.85,
      0.86,
      0.87,
      0.88,
      0.89,
      0.9,
      0.91,
      0.92,
      0.93,
      0.9400000000000001,
      0.9500000000000001,
      0.96,
      0.97,
      0.98,
      0.99,
      1.0
    ],
    "empirical_coverage": [
      0.0,
      0.010638297872340425,
      0.031914893617021274,
      0.06382978723404255,
      0.06382978723404255,
      0.06382978723404255,
      0.07446808510638298,
      0.10638297872340426,
      0.11702127659574468,
      0.1276595744680851,
      0.13829787234042554,
      0.13829787234042554,
      0.1702127659574468,
      0.18085106382978725,
      0.18085106382978725,
      0.19148936170212766,
      0.19148936170212766,
      0.19148936170212766,
      0.20212765957446807,
      0.20212765957446807,
      0.20212765957446807,
      0.20212765957446807,
      0.20212765957446807,
      0.20212765957446807,
      0.20212765957446807,
      0.20212765957446807,
      0.20212765957446807,
      0.2127659574468085,
      0.23404255319148937,
      0.24468085106382978,
      0.2553191489361702,
      0.26595744680851063,
      0.2765957446808511,
      0.2872340425531915,
      0.30851063829787234,
      0.3191489361702128,
      0.3617021276595745,
      0.3829787234042553,
      0.3829787234042553,
      0.3829787234042553,
      0.4148936170212766,
      0.425531914893617,
      0.44680851063829785,
      0.4574468085106383,
      0.4787234042553192,
      0.4787234042553192,
      0.48936170212765956,
      0.48936170212765956,
      0.5,
      0.5106382978723404,
      0.5212765957446809,
      0.5212765957446809,
      0.5319148936170213,
      0.5319148936170213,
      0.5425531914893617,
      0.5638297872340425,
      0.574468085106383,
      0.574468085106383,
      0.5851063829787234,
      0.5957446808510638,
      0.5957446808510638,
      0.6063829787234043,
      0.6276595744680851,
      0.6382978723404256,
      0.6382978723404256,
      0.6382978723404256,
      0.648936170212766,
      0.648936170212766,
      0.6702127659574468,
      0.6808510638297872,
      0.6808510638297872,
      0.7021276595744681,
      0.7127659574468085,
      0.7127659574468085,
      0.7127659574468085,
      0.7127659574468085,
      0.723404255319149,
      0.723404255319149,
      0.7553191489361702,
      0.7659574468085106,
      0.7659574468085106,
      0.7659574468085106,
      0.776595744680851,
      0.7978723404255319,
      0.7978723404255319,
      0.7978723404255319,
      0.8191489361702128,
      0.8191489361702128,
      0.8404255319148937,
      0.851063829787234,
      0.8617021276595744,
      0.8617021276595744,
      0.8617021276595744,
      0.8723404255319149,
      0.8829787234042553,
      0.9042553191489362,
      0.925531914893617,
      0.925531914893617,
      0.9361702127659575,
      0.9574468085106383,
      1.0
    ]
  },
  {
    "lad": "Charnwood",
    "t_n": 2022,
    "t_f": 2023,
    "confidence_levels": [
      0.0,
      0.01,
      0.02,
      0.03,
      0.04,
      0.05,
      0.06,
      0.07,
      0.08,
      0.09,
      0.1,
      0.11,
      0.12,
      0.13,
      0.14,
      0.15,
      0.16,
      0.17,
      0.18,
      0.19,
      0.2,
      0.21,
      0.22,
      0.23,
      0.24,
      0.25,
      0.26,
      0.27,
      0.28,
      0.29,
      0.3,
      0.31,
      0.32,
      0.33,
      0.34,
      0.35000000000000003,
      0.36,
      0.37,
      0.38,
      0.39,
      0.4,
      0.41000000000000003,
      0.42,
      0.43,
      0.44,
      0.45,
      0.46,
      0.47000000000000003,
      0.48,
      0.49,
      0.5,
      0.51,
      0.52,
      0.53,
      0.54,
      0.55,
      0.56,
      0.5700000000000001,
      0.58,
      0.59,
      0.6,
      0.61,
      0.62,
      0.63,
      0.64,
      0.65,
      0.66,
      0.67,
      0.68,
      0.6900000000000001,
      0.7000000000000001,
      0.71,
      0.72,
      0.73,
      0.74,
      0.75,
      0.76,
      0.77,
      0.78,
      0.79,
      0.8,
      0.81,
      0.8200000000000001,
      0.8300000000000001,
      0.84,
      0.85,
      0.86,
      0.87,
      0.88,
      0.89,
      0.9,
      0.91,
      0.92,
      0.93,
      0.9400000000000001,
      0.9500000000000001,
      0.96,
      0.97,
      0.98,
      0.99,
      1.0
    ],
    "empirical_coverage": [
      0.0,
      0.010638297872340425,
      0.02127659574468085,
      0.0425531914893617,
      0.06382978723404255,
      0.0851063829787234,
      0.09574468085106383,
      0.09574468085106383,
      0.09574468085106383,
      0.11702127659574468,
      0.1276595744680851,
      0.14893617021276595,
      0.14893617021276595,
      0.18085106382978725,
      0.18085106382978725,
      0.18085106382978725,
      0.19148936170212766,
      0.19148936170212766,
      0.19148936170212766,
      0.24468085106382978,
      0.2765957446808511,
      0.2765957446808511,
      0.2978723404255319,
      0.3191489361702128,
      0.3191489361702128,
      0.32978723404255317,
      0.32978723404255317,
      0.3404255319148936,
      0.3617021276595745,
      0.3617021276595745,
      0.3723404255319149,
      0.3723404255319149,
      0.3829787234042553,
      0.3829787234042553,
      0.3829787234042553,
      0.40425531914893614,
      0.4574468085106383,
      0.4787234042553192,
      0.4787234042553192,
      0.5106382978723404,
      0.5106382978723404,
      0.5212765957446809,
      0.5851063829787234,
      0.5957446808510638,
      0.6063829787234043,
      0.6382978723404256,
      0.6808510638297872,
      0.6914893617021277,
      0.6914893617021277,
      0.7021276595744681,
      0.7021276595744681,
      0.7021276595744681,
      0.7127659574468085,
      0.7127659574468085,
      0.7446808510638298,
      0.7659574468085106,
      0.7659574468085106,
      0.776595744680851,
      0.776595744680851,
      0.7872340425531915,
      0.7978723404255319,
      0.8085106382978723,
      0.8191489361702128,
      0.8297872340425532,
      0.8297872340425532,
      0.8404255319148937,
      0.851063829787234,
      0.851063829787234,
      0.851063829787234,
      0.851063829787234,
      0.8723404255319149,
      0.8723404255319149,
      0.8829787234042553,
      0.8936170212765957,
      0.9042553191489362,
      0.9042553191489362,
      0.9042553191489362,
      0.9042553191489362,
      0.9042553191489362,
      0.9042553191489362,
      0.9042553191489362,
      0.9042553191489362,
      0.9042553191489362,
      0.9042553191489362,
      0.9148936170212766,
      0.9148936170212766,
      0.9148936170212766,
      0.925531914893617,
      0.925531914893617,
      0.9361702127659575,
      0.9468085106382979,
      0.9468085106382979,
      0.9468085106382979,
      0.9468085106382979,
      0.9468085106382979,
      0.9574468085106383,
      0.9574468085106383,
      0.9574468085106383,
      0.9680851063829787,
      0.9680851063829787,
      1.0
    ]
  },
  {
    "lad": "Crawley",
    "t_n": 2018,
    "t_f": 2019,
    "confidence_levels": [
      0.0,
      0.01,
      0.02,
      0.03,
      0.04,
      0.05,
      0.06,
      0.07,
      0.08,
      0.09,
      0.1,
      0.11,
      0.12,
      0.13,
      0.14,
      0.15,
      0.16,
      0.17,
      0.18,
      0.19,
      0.2,
      0.21,
      0.22,
      0.23,
      0.24,
      0.25,
      0.26,
      0.27,
      0.28,
      0.29,
      0.3,
      0.31,
      0.32,
      0.33,
      0.34,
      0.35000000000000003,
      0.36,
      0.37,
      0.38,
      0.39,
      0.4,
      0.41000000000000003,
      0.42,
      0.43,
      0.44,
      0.45,
      0.46,
      0.47000000000000003,
      0.48,
      0.49,
      0.5,
      0.51,
      0.52,
      0.53,
      0.54,
      0.55,
      0.56,
      0.5700000000000001,
      0.58,
      0.59,
      0.6,
      0.61,
      0.62,
      0.63,
      0.64,
      0.65,
      0.66,
      0.67,
      0.68,
      0.6900000000000001,
      0.7000000000000001,
      0.71,
      0.72,
      0.73,
      0.74,
      0.75,
      0.76,
      0.77,
      0.78,
      0.79,
      0.8,
      0.81,
      0.8200000000000001,
      0.8300000000000001,
      0.84,
      0.85,
      0.86,
      0.87,
      0.88,
      0.89,
      0.9,
      0.91,
      0.92,
      0.93,
      0.9400000000000001,
      0.9500000000000001,
      0.96,
      0.97,
      0.98,
      0.99,
      1.0
    ],
    "empirical_coverage": [
      0.0,
      0.0,
      0.0,
      0.0,
      0.0,
      0.0,
      0.0,
      0.0,
      0.0,
      0.0,
      0.016129032258064516,
      0.016129032258064516,
      0.016129032258064516,
      0.016129032258064516,
      0.03225806451612903,
      0.03225806451612903,
      0.03225806451612903,
      0.04838709677419355,
      0.04838709677419355,
      0.04838709677419355,
      0.04838709677419355,
      0.06451612903225806,
      0.11290322580645161,
      0.12903225806451613,
      0.14516129032258066,
      0.1935483870967742,
      0.20967741935483872,
      0.20967741935483872,
      0.20967741935483872,
      0.20967741935483872,
      0.20967741935483872,
      0.20967741935483872,
      0.22580645161290322,
      0.22580645161290322,
      0.22580645161290322,
      0.22580645161290322,
      0.22580645161290322,
      0.22580645161290322,
      0.22580645161290322,
      0.24193548387096775,
      0.24193548387096775,
      0.25806451612903225,
      0.25806451612903225,
      0.25806451612903225,
      0.25806451612903225,
      0.27419354838709675,
      0.27419354838709675,
      0.27419354838709675,
      0.27419354838709675,
      0.27419354838709675,
      0.27419354838709675,
      0.27419354838709675,
      0.27419354838709675,
      0.2903225806451613,
      0.2903225806451613,
      0.3064516129032258,
      0.3064516129032258,
      0.3064516129032258,
      0.4838709677419355,
      0.4838709677419355,
      0.4838709677419355,
      0.4838709677419355,
      0.4838709677419355,
      0.4838709677419355,
      0.4838709677419355,
      0.4838709677419355,
      0.4838709677419355,
      0.4838709677419355,
      0.4838709677419355,
      0.4838709677419355,
      0.5,
      0.5,
      0.5161290322580645,
      0.532258064516129,
      0.5645161290322581,
      0.5806451612903226,
      0.6129032258064516,
      0.6290322580645161,
      0.6612903225806451,
      0.6774193548387096,
      0.6935483870967742,
      0.7096774193548387,
      0.7258064516129032,
      0.7258064516129032,
      0.7419354838709677,
      0.7419354838709677,
      0.7580645161290323,
      0.7580645161290323,
      0.7580645161290323,
      0.7580645161290323,
      0.7580645161290323,
      0.7580645161290323,
      0.7580645161290323,
      0.7580645161290323,
      0.7580645161290323,
      0.7580645161290323,
      0.7580645161290323,
      0.8064516129032258,
      0.8225806451612904,
      0.8387096774193549,
      1.0
    ]
  },
  {
    "lad": "Crawley",
    "t_n": 2019,
    "t_f": 2020,
    "confidence_levels": [
      0.0,
      0.01,
      0.02,
      0.03,
      0.04,
      0.05,
      0.06,
      0.07,
      0.08,
      0.09,
      0.1,
      0.11,
      0.12,
      0.13,
      0.14,
      0.15,
      0.16,
      0.17,
      0.18,
      0.19,
      0.2,
      0.21,
      0.22,
      0.23,
      0.24,
      0.25,
      0.26,
      0.27,
      0.28,
      0.29,
      0.3,
      0.31,
      0.32,
      0.33,
      0.34,
      0.35000000000000003,
      0.36,
      0.37,
      0.38,
      0.39,
      0.4,
      0.41000000000000003,
      0.42,
      0.43,
      0.44,
      0.45,
      0.46,
      0.47000000000000003,
      0.48,
      0.49,
      0.5,
      0.51,
      0.52,
      0.53,
      0.54,
      0.55,
      0.56,
      0.5700000000000001,
      0.58,
      0.59,
      0.6,
      0.61,
      0.62,
      0.63,
      0.64,
      0.65,
      0.66,
      0.67,
      0.68,
      0.6900000000000001,
      0.7000000000000001,
      0.71,
      0.72,
      0.73,
      0.74,
      0.75,
      0.76,
      0.77,
      0.78,
      0.79,
      0.8,
      0.81,
      0.8200000000000001,
      0.8300000000000001,
      0.84,
      0.85,
      0.86,
      0.87,
      0.88,
      0.89,
      0.9,
      0.91,
      0.92,
      0.93,
      0.9400000000000001,
      0.9500000000000001,
      0.96,
      0.97,
      0.98,
      0.99,
      1.0
    ],
    "empirical_coverage": [
      0.0,
      0.0,
      0.0,
      0.0,
      0.0,
      0.0,
      0.0,
      0.0,
      0.0,
      0.0,
      0.0,
      0.016129032258064516,
      0.016129032258064516,
      0.016129032258064516,
      0.03225806451612903,
      0.03225806451612903,
      0.06451612903225806,
      0.06451612903225806,
      0.06451612903225806,
      0.08064516129032258,
      0.08064516129032258,
      0.0967741935483871,
      0.0967741935483871,
      0.11290322580645161,
      0.11290322580645161,
      0.11290322580645161,
      0.11290322580645161,
      0.12903225806451613,
      0.12903225806451613,
      0.12903225806451613,
      0.12903225806451613,
      0.14516129032258066,
      0.16129032258064516,
      0.16129032258064516,
      0.16129032258064516,
      0.16129032258064516,
      0.16129032258064516,
      0.16129032258064516,
      0.16129032258064516,
      0.16129032258064516,
      0.16129032258064516,
      0.1774193548387097,
      0.1774193548387097,
      0.1774193548387097,
      0.1774193548387097,
      0.1774193548387097,
      0.1935483870967742,
      0.1935483870967742,
      0.20967741935483872,
      0.25806451612903225,
      0.25806451612903225,
      0.25806451612903225,
      0.25806451612903225,
      0.25806451612903225,
      0.2903225806451613,
      0.3064516129032258,
      0.3064516129032258,
      0.3225806451612903,
      0.3225806451612903,
      0.3225806451612903,
      0.3225806451612903,
      0.3225806451612903,
      0.3387096774193548,
      0.3387096774193548,
      0.3709677419354839,
      0.3870967741935484,
      0.3870967741935484,
      0.3870967741935484,
      0.41935483870967744,
      0.43548387096774194,
      0.45161290322580644,
      0.46774193548387094,
      0.4838709677419355,
      0.5,
      0.5161290322580645,
      0.532258064516129,
      0.5483870967741935,
      0.5483870967741935,
      0.5483870967741935,
      0.5483870967741935,
      0.5645161290322581,
      0.5967741935483871,
      0.7096774193548387,
      0.7096774193548387,
      0.7096774193548387,
      0.7258064516129032,
      0.7258064516129032,
      0.7258064516129032,
      0.7258064516129032,
      0.7258064516129032,
      0.7419354838709677,
      0.7741935483870968,
      0.7741935483870968,
      0.7741935483870968,
      0.7741935483870968,
      0.8064516129032258,
      0.8225806451612904,
      0.8225806451612904,
      0.8548387096774194,
      0.9032258064516129,
      1.0
    ]
  },
  {
    "lad": "Crawley",
    "t_n": 2020,
    "t_f": 2021,
    "confidence_levels": [
      0.0,
      0.01,
      0.02,
      0.03,
      0.04,
      0.05,
      0.06,
      0.07,
      0.08,
      0.09,
      0.1,
      0.11,
      0.12,
      0.13,
      0.14,
      0.15,
      0.16,
      0.17,
      0.18,
      0.19,
      0.2,
      0.21,
      0.22,
      0.23,
      0.24,
      0.25,
      0.26,
      0.27,
      0.28,
      0.29,
      0.3,
      0.31,
      0.32,
      0.33,
      0.34,
      0.35000000000000003,
      0.36,
      0.37,
      0.38,
      0.39,
      0.4,
      0.41000000000000003,
      0.42,
      0.43,
      0.44,
      0.45,
      0.46,
      0.47000000000000003,
      0.48,
      0.49,
      0.5,
      0.51,
      0.52,
      0.53,
      0.54,
      0.55,
      0.56,
      0.5700000000000001,
      0.58,
      0.59,
      0.6,
      0.61,
      0.62,
      0.63,
      0.64,
      0.65,
      0.66,
      0.67,
      0.68,
      0.6900000000000001,
      0.7000000000000001,
      0.71,
      0.72,
      0.73,
      0.74,
      0.75,
      0.76,
      0.77,
      0.78,
      0.79,
      0.8,
      0.81,
      0.8200000000000001,
      0.8300000000000001,
      0.84,
      0.85,
      0.86,
      0.87,
      0.88,
      0.89,
      0.9,
      0.91,
      0.92,
      0.93,
      0.9400000000000001,
      0.9500000000000001,
      0.96,
      0.97,
      0.98,
      0.99,
      1.0
    ],
    "empirical_coverage": [
      0.0,
      0.0,
      0.0,
      0.0,
      0.016129032258064516,
      0.016129032258064516,
      0.04838709677419355,
      0.06451612903225806,
      0.06451612903225806,
      0.06451612903225806,
      0.06451612903225806,
      0.06451612903225806,
      0.08064516129032258,
      0.08064516129032258,
      0.08064516129032258,
      0.08064516129032258,
      0.08064516129032258,
      0.08064516129032258,
      0.08064516129032258,
      0.11290322580645161,
      0.11290322580645161,
      0.11290322580645161,
      0.12903225806451613,
      0.12903225806451613,
      0.14516129032258066,
      0.14516129032258066,
      0.14516129032258066,
      0.14516129032258066,
      0.14516129032258066,
      0.14516129032258066,
      0.16129032258064516,
      0.16129032258064516,
      0.1935483870967742,
      0.22580645161290322,
      0.22580645161290322,
      0.22580645161290322,
      0.22580645161290322,
      0.22580645161290322,
      0.22580645161290322,
      0.24193548387096775,
      0.24193548387096775,
      0.25806451612903225,
      0.27419354838709675,
      0.2903225806451613,
      0.2903225806451613,
      0.2903225806451613,
      0.2903225806451613,
      0.2903225806451613,
      0.2903225806451613,
      0.2903225806451613,
      0.2903225806451613,
      0.2903225806451613,
      0.3064516129032258,
      0.3225806451612903,
      0.3225806451612903,
      0.3548387096774194,
      0.3709677419354839,
      0.3870967741935484,
      0.3870967741935484,
      0.4032258064516129,
      0.4032258064516129,
      0.41935483870967744,
      0.41935483870967744,
      0.41935483870967744,
      0.43548387096774194,
      0.45161290322580644,
      0.45161290322580644,
      0.45161290322580644,
      0.46774193548387094,
      0.46774193548387094,
      0.46774193548387094,
      0.46774193548387094,
      0.46774193548387094,
      0.4838709677419355,
      0.5,
      0.5,
      0.5161290322580645,
      0.532258064516129,
      0.532258064516129,
      0.5645161290322581,
      0.5645161290322581,
      0.5645161290322581,
      0.5645161290322581,
      0.5806451612903226,
      0.5967741935483871,
      0.6129032258064516,
      0.6774193548387096,
      0.6774193548387096,
      0.6774193548387096,
      0.7096774193548387,
      0.7258064516129032,
      0.7580645161290323,
      0.7741935483870968,
      0.7903225806451613,
      0.8064516129032258,
      0.8225806451612904,
      0.8548387096774194,
      0.8548387096774194,
      0.8709677419354839,
      0.9032258064516129,
      1.0
    ]
  },
  {
    "lad": "Crawley",
    "t_n": 2021,
    "t_f": 2022,
    "confidence_levels": [
      0.0,
      0.01,
      0.02,
      0.03,
      0.04,
      0.05,
      0.06,
      0.07,
      0.08,
      0.09,
      0.1,
      0.11,
      0.12,
      0.13,
      0.14,
      0.15,
      0.16,
      0.17,
      0.18,
      0.19,
      0.2,
      0.21,
      0.22,
      0.23,
      0.24,
      0.25,
      0.26,
      0.27,
      0.28,
      0.29,
      0.3,
      0.31,
      0.32,
      0.33,
      0.34,
      0.35000000000000003,
      0.36,
      0.37,
      0.38,
      0.39,
      0.4,
      0.41000000000000003,
      0.42,
      0.43,
      0.44,
      0.45,
      0.46,
      0.47000000000000003,
      0.48,
      0.49,
      0.5,
      0.51,
      0.52,
      0.53,
      0.54,
      0.55,
      0.56,
      0.5700000000000001,
      0.58,
      0.59,
      0.6,
      0.61,
      0.62,
      0.63,
      0.64,
      0.65,
      0.66,
      0.67,
      0.68,
      0.6900000000000001,
      0.7000000000000001,
      0.71,
      0.72,
      0.73,
      0.74,
      0.75,
      0.76,
      0.77,
      0.78,
      0.79,
      0.8,
      0.81,
      0.8200000000000001,
      0.8300000000000001,
      0.84,
      0.85,
      0.86,
      0.87,
      0.88,
      0.89,
      0.9,
      0.91,
      0.92,
      0.93,
      0.9400000000000001,
      0.9500000000000001,
      0.96,
      0.97,
      0.98,
      0.99,
      1.0
    ],
    "empirical_coverage": [
      0.0,
      0.04838709677419355,
      0.08064516129032258,
      0.0967741935483871,
      0.0967741935483871,
      0.0967741935483871,
      0.12903225806451613,
      0.12903225806451613,
      0.12903225806451613,
      0.12903225806451613,
      0.14516129032258066,
      0.14516129032258066,
      0.16129032258064516,
      0.1935483870967742,
      0.20967741935483872,
      0.20967741935483872,
      0.20967741935483872,
      0.22580645161290322,
      0.24193548387096775,
      0.24193548387096775,
      0.24193548387096775,
      0.24193548387096775,
      0.25806451612903225,
      0.2903225806451613,
      0.2903225806451613,
      0.2903225806451613,
      0.2903225806451613,
      0.3064516129032258,
      0.3064516129032258,
      0.3064516129032258,
      0.3225806451612903,
      0.3225806451612903,
      0.3225806451612903,
      0.3225806451612903,
      0.3387096774193548,
      0.3387096774193548,
      0.3548387096774194,
      0.3870967741935484,
      0.4032258064516129,
      0.4032258064516129,
      0.4032258064516129,
      0.41935483870967744,
      0.41935483870967744,
      0.41935483870967744,
      0.45161290322580644,
      0.4838709677419355,
      0.5,
      0.5,
      0.5,
      0.5,
      0.5,
      0.5161290322580645,
      0.5161290322580645,
      0.5161290322580645,
      0.5161290322580645,
      0.532258064516129,
      0.532258064516129,
      0.5645161290322581,
      0.5806451612903226,
      0.5806451612903226,
      0.5806451612903226,
      0.5806451612903226,
      0.5967741935483871,
      0.6290322580645161,
      0.6451612903225806,
      0.6612903225806451,
      0.6612903225806451,
      0.6612903225806451,
      0.6612903225806451,
      0.6612903225806451,
      0.6774193548387096,
      0.6774193548387096,
      0.6774193548387096,
      0.6774193548387096,
      0.6935483870967742,
      0.7096774193548387,
      0.7258064516129032,
      0.7419354838709677,
      0.7419354838709677,
      0.7419354838709677,
      0.7580645161290323,
      0.7580645161290323,
      0.7580645161290323,
      0.7580645161290323,
      0.7903225806451613,
      0.8064516129032258,
      0.8225806451612904,
      0.8387096774193549,
      0.8387096774193549,
      0.8548387096774194,
      0.8870967741935484,
      0.9193548387096774,
      0.9193548387096774,
      0.9193548387096774,
      0.9193548387096774,
      0.9193548387096774,
      0.9193548387096774,
      0.9193548387096774,
      0.9193548387096774,
      0.9354838709677419,
      1.0
    ]
  },
  {
    "lad": "Crawley",
    "t_n": 2022,
    "t_f": 2023,
    "confidence_levels": [
      0.0,
      0.01,
      0.02,
      0.03,
      0.04,
      0.05,
      0.06,
      0.07,
      0.08,
      0.09,
      0.1,
      0.11,
      0.12,
      0.13,
      0.14,
      0.15,
      0.16,
      0.17,
      0.18,
      0.19,
      0.2,
      0.21,
      0.22,
      0.23,
      0.24,
      0.25,
      0.26,
      0.27,
      0.28,
      0.29,
      0.3,
      0.31,
      0.32,
      0.33,
      0.34,
      0.35000000000000003,
      0.36,
      0.37,
      0.38,
      0.39,
      0.4,
      0.41000000000000003,
      0.42,
      0.43,
      0.44,
      0.45,
      0.46,
      0.47000000000000003,
      0.48,
      0.49,
      0.5,
      0.51,
      0.52,
      0.53,
      0.54,
      0.55,
      0.56,
      0.5700000000000001,
      0.58,
      0.59,
      0.6,
      0.61,
      0.62,
      0.63,
      0.64,
      0.65,
      0.66,
      0.67,
      0.68,
      0.6900000000000001,
      0.7000000000000001,
      0.71,
      0.72,
      0.73,
      0.74,
      0.75,
      0.76,
      0.77,
      0.78,
      0.79,
      0.8,
      0.81,
      0.8200000000000001,
      0.8300000000000001,
      0.84,
      0.85,
      0.86,
      0.87,
      0.88,
      0.89,
      0.9,
      0.91,
      0.92,
      0.93,
      0.9400000000000001,
      0.9500000000000001,
      0.96,
      0.97,
      0.98,
      0.99,
      1.0
    ],
    "empirical_coverage": [
      0.0,
      0.016129032258064516,
      0.03225806451612903,
      0.04838709677419355,
      0.04838709677419355,
      0.04838709677419355,
      0.04838709677419355,
      0.04838709677419355,
      0.04838709677419355,
      0.06451612903225806,
      0.08064516129032258,
      0.11290322580645161,
      0.11290322580645161,
      0.12903225806451613,
      0.12903225806451613,
      0.12903225806451613,
      0.14516129032258066,
      0.1774193548387097,
      0.1774193548387097,
      0.20967741935483872,
      0.22580645161290322,
      0.25806451612903225,
      0.27419354838709675,
      0.27419354838709675,
      0.27419354838709675,
      0.2903225806451613,
      0.2903225806451613,
      0.3225806451612903,
      0.3387096774193548,
      0.3387096774193548,
      0.3548387096774194,
      0.3709677419354839,
      0.3709677419354839,
      0.3870967741935484,
      0.4032258064516129,
      0.41935483870967744,
      0.41935483870967744,
      0.41935483870967744,
      0.41935483870967744,
      0.43548387096774194,
      0.45161290322580644,
      0.46774193548387094,
      0.5,
      0.5,
      0.5,
      0.5161290322580645,
      0.532258064516129,
      0.5483870967741935,
      0.5806451612903226,
      0.6129032258064516,
      0.6290322580645161,
      0.6290322580645161,
      0.6290322580645161,
      0.6290322580645161,
      0.6290322580645161,
      0.6451612903225806,
      0.6451612903225806,
      0.6774193548387096,
      0.6774193548387096,
      0.6935483870967742,
      0.6935483870967742,
      0.7419354838709677,
      0.7580645161290323,
      0.7580645161290323,
      0.7580645161290323,
      0.7580645161290323,
      0.7580645161290323,
      0.7741935483870968,
      0.7903225806451613,
      0.7903225806451613,
      0.8064516129032258,
      0.8064516129032258,
      0.8064516129032258,
      0.8064516129032258,
      0.8225806451612904,
      0.8225806451612904,
      0.8225806451612904,
      0.8387096774193549,
      0.8387096774193549,
      0.8387096774193549,
      0.8548387096774194,
      0.8870967741935484,
      0.9032258064516129,
      0.9032258064516129,
      0.9032258064516129,
      0.9032258064516129,
      0.9193548387096774,
      0.9193548387096774,
      0.9516129032258065,
      0.9516129032258065,
      0.9516129032258065,
      0.9516129032258065,
      0.9516129032258065,
      0.967741935483871,
      0.967741935483871,
      0.9838709677419355,
      0.9838709677419355,
      0.9838709677419355,
      0.9838709677419355,
      1.0,
      1.0
    ]
  },
  {
    "lad": "Dudley",
    "t_n": 2018,
    "t_f": 2019,
    "confidence_levels": [
      0.0,
      0.01,
      0.02,
      0.03,
      0.04,
      0.05,
      0.06,
      0.07,
      0.08,
      0.09,
      0.1,
      0.11,
      0.12,
      0.13,
      0.14,
      0.15,
      0.16,
      0.17,
      0.18,
      0.19,
      0.2,
      0.21,
      0.22,
      0.23,
      0.24,
      0.25,
      0.26,
      0.27,
      0.28,
      0.29,
      0.3,
      0.31,
      0.32,
      0.33,
      0.34,
      0.35000000000000003,
      0.36,
      0.37,
      0.38,
      0.39,
      0.4,
      0.41000000000000003,
      0.42,
      0.43,
      0.44,
      0.45,
      0.46,
      0.47000000000000003,
      0.48,
      0.49,
      0.5,
      0.51,
      0.52,
      0.53,
      0.54,
      0.55,
      0.56,
      0.5700000000000001,
      0.58,
      0.59,
      0.6,
      0.61,
      0.62,
      0.63,
      0.64,
      0.65,
      0.66,
      0.67,
      0.68,
      0.6900000000000001,
      0.7000000000000001,
      0.71,
      0.72,
      0.73,
      0.74,
      0.75,
      0.76,
      0.77,
      0.78,
      0.79,
      0.8,
      0.81,
      0.8200000000000001,
      0.8300000000000001,
      0.84,
      0.85,
      0.86,
      0.87,
      0.88,
      0.89,
      0.9,
      0.91,
      0.92,
      0.93,
      0.9400000000000001,
      0.9500000000000001,
      0.96,
      0.97,
      0.98,
      0.99,
      1.0
    ],
    "empirical_coverage": [
      0.0,
      0.0,
      0.0051813471502590676,
      0.0051813471502590676,
      0.0051813471502590676,
      0.015544041450777202,
      0.02072538860103627,
      0.025906735751295335,
      0.025906735751295335,
      0.025906735751295335,
      0.025906735751295335,
      0.031088082901554404,
      0.031088082901554404,
      0.031088082901554404,
      0.046632124352331605,
      0.046632124352331605,
      0.05181347150259067,
      0.05699481865284974,
      0.05699481865284974,
      0.06217616580310881,
      0.06735751295336788,
      0.06735751295336788,
      0.07253886010362694,
      0.07253886010362694,
      0.08290155440414508,
      0.08290155440414508,
      0.09844559585492228,
      0.10880829015544041,
      0.11917098445595854,
      0.11917098445595854,
      0.11917098445595854,
      0.11917098445595854,
      0.12435233160621761,
      0.12435233160621761,
      0.13471502590673576,
      0.13471502590673576,
      0.13989637305699482,
      0.15544041450777202,
      0.16062176165803108,
      0.17098445595854922,
      0.17616580310880828,
      0.17616580310880828,
      0.17616580310880828,
      0.17616580310880828,
      0.19170984455958548,
      0.19170984455958548,
      0.19689119170984457,
      0.19689119170984457,
      0.19689119170984457,
      0.20207253886010362,
      0.21243523316062177,
      0.22279792746113988,
      0.22797927461139897,
      0.24352331606217617,
      0.24870466321243523,
      0.2538860103626943,
      0.25906735751295334,
      0.2694300518134715,
      0.29015544041450775,
      0.29015544041450775,
      0.3005181347150259,
      0.31088082901554404,
      0.32124352331606215,
      0.6424870466321243,
      0.6580310880829016,
      0.6683937823834197,
      0.6735751295336787,
      0.689119170984456,
      0.694300518134715,
      0.7098445595854922,
      0.7150259067357513,
      0.7253886010362695,
      0.7305699481865285,
      0.7305699481865285,
      0.7305699481865285,
      0.7461139896373057,
      0.7461139896373057,
      0.7512953367875648,
      0.7512953367875648,
      0.7512953367875648,
      0.7512953367875648,
      0.7512953367875648,
      0.7512953367875648,
      0.7564766839378239,
      0.7616580310880829,
      0.7616580310880829,
      0.7616580310880829,
      0.7616580310880829,
      0.7668393782383419,
      0.772020725388601,
      0.772020725388601,
      0.7772020725388601,
      0.7823834196891192,
      0.7927461139896373,
      0.7927461139896373,
      0.7979274611398963,
      0.8082901554404145,
      0.8082901554404145,
      0.8082901554404145,
      0.8134715025906736,
      1.0
    ]
  },
  {
    "lad": "Dudley",
    "t_n": 2019,
    "t_f": 2020,
    "confidence_levels": [
      0.0,
      0.01,
      0.02,
      0.03,
      0.04,
      0.05,
      0.06,
      0.07,
      0.08,
      0.09,
      0.1,
      0.11,
      0.12,
      0.13,
      0.14,
      0.15,
      0.16,
      0.17,
      0.18,
      0.19,
      0.2,
      0.21,
      0.22,
      0.23,
      0.24,
      0.25,
      0.26,
      0.27,
      0.28,
      0.29,
      0.3,
      0.31,
      0.32,
      0.33,
      0.34,
      0.35000000000000003,
      0.36,
      0.37,
      0.38,
      0.39,
      0.4,
      0.41000000000000003,
      0.42,
      0.43,
      0.44,
      0.45,
      0.46,
      0.47000000000000003,
      0.48,
      0.49,
      0.5,
      0.51,
      0.52,
      0.53,
      0.54,
      0.55,
      0.56,
      0.5700000000000001,
      0.58,
      0.59,
      0.6,
      0.61,
      0.62,
      0.63,
      0.64,
      0.65,
      0.66,
      0.67,
      0.68,
      0.6900000000000001,
      0.7000000000000001,
      0.71,
      0.72,
      0.73,
      0.74,
      0.75,
      0.76,
      0.77,
      0.78,
      0.79,
      0.8,
      0.81,
      0.8200000000000001,
      0.8300000000000001,
      0.84,
      0.85,
      0.86,
      0.87,
      0.88,
      0.89,
      0.9,
      0.91,
      0.92,
      0.93,
      0.9400000000000001,
      0.9500000000000001,
      0.96,
      0.97,
      0.98,
      0.99,
      1.0
    ],
    "empirical_coverage": [
      0.0,
      0.0051813471502590676,
      0.02072538860103627,
      0.02072538860103627,
      0.025906735751295335,
      0.025906735751295335,
      0.031088082901554404,
      0.031088082901554404,
      0.04145077720207254,
      0.04145077720207254,
      0.046632124352331605,
      0.046632124352331605,
      0.05181347150259067,
      0.05181347150259067,
      0.05181347150259067,
      0.05699481865284974,
      0.07253886010362694,
      0.07253886010362694,
      0.08290155440414508,
      0.09326424870466321,
      0.11398963730569948,
      0.12953367875647667,
      0.13471502590673576,
      0.13989637305699482,
      0.13989637305699482,
      0.15025906735751296,
      0.15544041450777202,
      0.16062176165803108,
      0.17616580310880828,
      0.17616580310880828,
      0.18652849740932642,
      0.20207253886010362,
      0.20207253886010362,
      0.21243523316062177,
      0.22279792746113988,
      0.22797927461139897,
      0.23834196891191708,
      0.24352331606217617,
      0.24352331606217617,
      0.26424870466321243,
      0.2694300518134715,
      0.2694300518134715,
      0.2849740932642487,
      0.29015544041450775,
      0.30569948186528495,
      0.30569948186528495,
      0.30569948186528495,
      0.30569948186528495,
      0.3160621761658031,
      0.3160621761658031,
      0.32124352331606215,
      0.32124352331606215,
      0.32642487046632124,
      0.3316062176165803,
      0.3316062176165803,
      0.3316062176165803,
      0.33678756476683935,
      0.34196891191709844,
      0.35751295336787564,
      0.35751295336787564,
      0.35751295336787564,
      0.37305699481865284,
      0.38341968911917096,
      0.39378238341968913,
      0.39378238341968913,
      0.40414507772020725,
      0.40932642487046633,
      0.42487046632124353,
      0.43523316062176165,
      0.44041450777202074,
      0.45077720207253885,
      0.45077720207253885,
      0.45595854922279794,
      0.47668393782383417,
      0.48186528497409326,
      0.48186528497409326,
      0.48186528497409326,
      0.48704663212435234,
      0.48704663212435234,
      0.49740932642487046,
      0.5181347150259067,
      0.5492227979274611,
      0.5544041450777202,
      0.5751295336787565,
      0.5854922279792746,
      0.6113989637305699,
      0.7979274611398963,
      0.7979274611398963,
      0.8134715025906736,
      0.8238341968911918,
      0.8341968911917098,
      0.8393782383419689,
      0.8393782383419689,
      0.844559585492228,
      0.8497409326424871,
      0.8497409326424871,
      0.8549222797927462,
      0.8652849740932642,
      0.8652849740932642,
      0.8652849740932642,
      1.0
    ]
  },
  {
    "lad": "Dudley",
    "t_n": 2020,
    "t_f": 2021,
    "confidence_levels": [
      0.0,
      0.01,
      0.02,
      0.03,
      0.04,
      0.05,
      0.06,
      0.07,
      0.08,
      0.09,
      0.1,
      0.11,
      0.12,
      0.13,
      0.14,
      0.15,
      0.16,
      0.17,
      0.18,
      0.19,
      0.2,
      0.21,
      0.22,
      0.23,
      0.24,
      0.25,
      0.26,
      0.27,
      0.28,
      0.29,
      0.3,
      0.31,
      0.32,
      0.33,
      0.34,
      0.35000000000000003,
      0.36,
      0.37,
      0.38,
      0.39,
      0.4,
      0.41000000000000003,
      0.42,
      0.43,
      0.44,
      0.45,
      0.46,
      0.47000000000000003,
      0.48,
      0.49,
      0.5,
      0.51,
      0.52,
      0.53,
      0.54,
      0.55,
      0.56,
      0.5700000000000001,
      0.58,
      0.59,
      0.6,
      0.61,
      0.62,
      0.63,
      0.64,
      0.65,
      0.66,
      0.67,
      0.68,
      0.6900000000000001,
      0.7000000000000001,
      0.71,
      0.72,
      0.73,
      0.74,
      0.75,
      0.76,
      0.77,
      0.78,
      0.79,
      0.8,
      0.81,
      0.8200000000000001,
      0.8300000000000001,
      0.84,
      0.85,
      0.86,
      0.87,
      0.88,
      0.89,
      0.9,
      0.91,
      0.92,
      0.93,
      0.9400000000000001,
      0.9500000000000001,
      0.96,
      0.97,
      0.98,
      0.99,
      1.0
    ],
    "empirical_coverage": [
      0.0,
      0.015544041450777202,
      0.015544041450777202,
      0.015544041450777202,
      0.02072538860103627,
      0.025906735751295335,
      0.03626943005181347,
      0.04145077720207254,
      0.06735751295336788,
      0.07772020725388601,
      0.08808290155440414,
      0.09844559585492228,
      0.12435233160621761,
      0.12953367875647667,
      0.15025906735751296,
      0.15025906735751296,
      0.16580310880829016,
      0.18652849740932642,
      0.19170984455958548,
      0.19170984455958548,
      0.20207253886010362,
      0.20207253886010362,
      0.21243523316062177,
      0.21761658031088082,
      0.22279792746113988,
      0.22279792746113988,
      0.22797927461139897,
      0.23316062176165803,
      0.24870466321243523,
      0.24870466321243523,
      0.24870466321243523,
      0.25906735751295334,
      0.2694300518134715,
      0.27979274611398963,
      0.2849740932642487,
      0.2849740932642487,
      0.29015544041450775,
      0.29533678756476683,
      0.30569948186528495,
      0.3160621761658031,
      0.32642487046632124,
      0.3316062176165803,
      0.3471502590673575,
      0.3471502590673575,
      0.35233160621761656,
      0.35233160621761656,
      0.35751295336787564,
      0.35751295336787564,
      0.36787564766839376,
      0.36787564766839376,
      0.37305699481865284,
      0.39896373056994816,
      0.39896373056994816,
      0.39896373056994816,
      0.39896373056994816,
      0.39896373056994816,
      0.40932642487046633,
      0.43005181347150256,
      0.44041450777202074,
      0.45077720207253885,
      0.45595854922279794,
      0.45595854922279794,
      0.46113989637305697,
      0.47668393782383417,
      0.47668393782383417,
      0.47668393782383417,
      0.47668393782383417,
      0.48704663212435234,
      0.49740932642487046,
      0.5233160621761658,
      0.5233160621761658,
      0.533678756476684,
      0.533678756476684,
      0.538860103626943,
      0.538860103626943,
      0.5440414507772021,
      0.5492227979274611,
      0.5595854922279793,
      0.5751295336787565,
      0.5854922279792746,
      0.5906735751295337,
      0.6113989637305699,
      0.6113989637305699,
      0.6373056994818653,
      0.6528497409326425,
      0.6528497409326425,
      0.6787564766839378,
      0.6994818652849741,
      0.7046632124352331,
      0.7150259067357513,
      0.7202072538860104,
      0.7253886010362695,
      0.7616580310880829,
      0.772020725388601,
      0.7875647668393783,
      0.7979274611398963,
      0.7979274611398963,
      0.8031088082901554,
      0.8031088082901554,
      0.8082901554404145,
      1.0
    ]
  },
  {
    "lad": "Dudley",
    "t_n": 2021,
    "t_f": 2022,
    "confidence_levels": [
      0.0,
      0.01,
      0.02,
      0.03,
      0.04,
      0.05,
      0.06,
      0.07,
      0.08,
      0.09,
      0.1,
      0.11,
      0.12,
      0.13,
      0.14,
      0.15,
      0.16,
      0.17,
      0.18,
      0.19,
      0.2,
      0.21,
      0.22,
      0.23,
      0.24,
      0.25,
      0.26,
      0.27,
      0.28,
      0.29,
      0.3,
      0.31,
      0.32,
      0.33,
      0.34,
      0.35000000000000003,
      0.36,
      0.37,
      0.38,
      0.39,
      0.4,
      0.41000000000000003,
      0.42,
      0.43,
      0.44,
      0.45,
      0.46,
      0.47000000000000003,
      0.48,
      0.49,
      0.5,
      0.51,
      0.52,
      0.53,
      0.54,
      0.55,
      0.56,
      0.5700000000000001,
      0.58,
      0.59,
      0.6,
      0.61,
      0.62,
      0.63,
      0.64,
      0.65,
      0.66,
      0.67,
      0.68,
      0.6900000000000001,
      0.7000000000000001,
      0.71,
      0.72,
      0.73,
      0.74,
      0.75,
      0.76,
      0.77,
      0.78,
      0.79,
      0.8,
      0.81,
      0.8200000000000001,
      0.8300000000000001,
      0.84,
      0.85,
      0.86,
      0.87,
      0.88,
      0.89,
      0.9,
      0.91,
      0.92,
      0.93,
      0.9400000000000001,
      0.9500000000000001,
      0.96,
      0.97,
      0.98,
      0.99,
      1.0
    ],
    "empirical_coverage": [
      0.0,
      0.0,
      0.0051813471502590676,
      0.02072538860103627,
      0.025906735751295335,
      0.031088082901554404,
      0.046632124352331605,
      0.06735751295336788,
      0.07253886010362694,
      0.08808290155440414,
      0.09844559585492228,
      0.12953367875647667,
      0.14507772020725387,
      0.14507772020725387,
      0.15025906735751296,
      0.16062176165803108,
      0.17098445595854922,
      0.18652849740932642,
      0.20207253886010362,
      0.20207253886010362,
      0.20207253886010362,
      0.20725388601036268,
      0.23834196891191708,
      0.24870466321243523,
      0.24870466321243523,
      0.25906735751295334,
      0.26424870466321243,
      0.27979274611398963,
      0.29015544041450775,
      0.3005181347150259,
      0.30569948186528495,
      0.3160621761658031,
      0.33678756476683935,
      0.3471502590673575,
      0.3626943005181347,
      0.36787564766839376,
      0.36787564766839376,
      0.37305699481865284,
      0.38341968911917096,
      0.39378238341968913,
      0.40932642487046633,
      0.43005181347150256,
      0.44041450777202074,
      0.44559585492227977,
      0.46632124352331605,
      0.47150259067357514,
      0.47668393782383417,
      0.49740932642487046,
      0.5181347150259067,
      0.5284974093264249,
      0.5492227979274611,
      0.5492227979274611,
      0.5595854922279793,
      0.5854922279792746,
      0.5906735751295337,
      0.5906735751295337,
      0.5958549222797928,
      0.5958549222797928,
      0.6010362694300518,
      0.6010362694300518,
      0.6062176165803109,
      0.616580310880829,
      0.6269430051813472,
      0.6269430051813472,
      0.6373056994818653,
      0.6528497409326425,
      0.6528497409326425,
      0.6632124352331606,
      0.6839378238341969,
      0.6994818652849741,
      0.7150259067357513,
      0.7150259067357513,
      0.7409326424870466,
      0.7512953367875648,
      0.7512953367875648,
      0.772020725388601,
      0.7823834196891192,
      0.7979274611398963,
      0.8082901554404145,
      0.8186528497409327,
      0.8393782383419689,
      0.8393782383419689,
      0.8393782383419689,
      0.844559585492228,
      0.8601036269430051,
      0.8601036269430051,
      0.8704663212435233,
      0.9015544041450777,
      0.9067357512953368,
      0.9067357512953368,
      0.9067357512953368,
      0.9119170984455959,
      0.9119170984455959,
      0.917098445595855,
      0.9326424870466321,
      0.9326424870466321,
      0.9378238341968912,
      0.9378238341968912,
      0.9430051813471503,
      0.9585492227979274,
      1.0
    ]
  },
  {
    "lad": "Dudley",
    "t_n": 2022,
    "t_f": 2023,
    "confidence_levels": [
      0.0,
      0.01,
      0.02,
      0.03,
      0.04,
      0.05,
      0.06,
      0.07,
      0.08,
      0.09,
      0.1,
      0.11,
      0.12,
      0.13,
      0.14,
      0.15,
      0.16,
      0.17,
      0.18,
      0.19,
      0.2,
      0.21,
      0.22,
      0.23,
      0.24,
      0.25,
      0.26,
      0.27,
      0.28,
      0.29,
      0.3,
      0.31,
      0.32,
      0.33,
      0.34,
      0.35000000000000003,
      0.36,
      0.37,
      0.38,
      0.39,
      0.4,
      0.41000000000000003,
      0.42,
      0.43,
      0.44,
      0.45,
      0.46,
      0.47000000000000003,
      0.48,
      0.49,
      0.5,
      0.51,
      0.52,
      0.53,
      0.54,
      0.55,
      0.56,
      0.5700000000000001,
      0.58,
      0.59,
      0.6,
      0.61,
      0.62,
      0.63,
      0.64,
      0.65,
      0.66,
      0.67,
      0.68,
      0.6900000000000001,
      0.7000000000000001,
      0.71,
      0.72,
      0.73,
      0.74,
      0.75,
      0.76,
      0.77,
      0.78,
      0.79,
      0.8,
      0.81,
      0.8200000000000001,
      0.8300000000000001,
      0.84,
      0.85,
      0.86,
      0.87,
      0.88,
      0.89,
      0.9,
      0.91,
      0.92,
      0.93,
      0.9400000000000001,
      0.9500000000000001,
      0.96,
      0.97,
      0.98,
      0.99,
      1.0
    ],
    "empirical_coverage": [
      0.0,
      0.0051813471502590676,
      0.010362694300518135,
      0.010362694300518135,
      0.02072538860103627,
      0.031088082901554404,
      0.04145077720207254,
      0.05699481865284974,
      0.06217616580310881,
      0.06735751295336788,
      0.07772020725388601,
      0.08808290155440414,
      0.08808290155440414,
      0.09844559585492228,
      0.10880829015544041,
      0.12435233160621761,
      0.13989637305699482,
      0.15025906735751296,
      0.15544041450777202,
      0.17616580310880828,
      0.19170984455958548,
      0.19689119170984457,
      0.20725388601036268,
      0.21761658031088082,
      0.23316062176165803,
      0.23834196891191708,
      0.24870466321243523,
      0.26424870466321243,
      0.26424870466321243,
      0.2694300518134715,
      0.29015544041450775,
      0.3160621761658031,
      0.32124352331606215,
      0.32642487046632124,
      0.34196891191709844,
      0.35751295336787564,
      0.36787564766839376,
      0.37823834196891193,
      0.37823834196891193,
      0.38860103626943004,
      0.40932642487046633,
      0.43005181347150256,
      0.44559585492227977,
      0.46113989637305697,
      0.46113989637305697,
      0.48186528497409326,
      0.48704663212435234,
      0.49740932642487046,
      0.5233160621761658,
      0.5544041450777202,
      0.5647668393782384,
      0.5751295336787565,
      0.5854922279792746,
      0.5958549222797928,
      0.6010362694300518,
      0.6062176165803109,
      0.6062176165803109,
      0.6113989637305699,
      0.616580310880829,
      0.6321243523316062,
      0.6476683937823834,
      0.6528497409326425,
      0.6632124352331606,
      0.6632124352331606,
      0.6683937823834197,
      0.6787564766839378,
      0.689119170984456,
      0.7046632124352331,
      0.7046632124352331,
      0.7150259067357513,
      0.7150259067357513,
      0.7305699481865285,
      0.7357512953367875,
      0.7409326424870466,
      0.7564766839378239,
      0.7668393782383419,
      0.7875647668393783,
      0.7927461139896373,
      0.8082901554404145,
      0.8238341968911918,
      0.8341968911917098,
      0.8393782383419689,
      0.8393782383419689,
      0.844559585492228,
      0.8601036269430051,
      0.8652849740932642,
      0.8756476683937824,
      0.8808290155440415,
      0.9015544041450777,
      0.9015544041450777,
      0.9067357512953368,
      0.9222797927461139,
      0.927461139896373,
      0.9326424870466321,
      0.9430051813471503,
      0.9533678756476683,
      0.9533678756476683,
      0.9689119170984456,
      0.9792746113989638,
      0.9792746113989638,
      1.0
    ]
  },
  {
    "lad": "Blaenau Gwent",
    "t_n": 2018,
    "t_f": 2019,
    "confidence_levels": [
      0.0,
      0.01,
      0.02,
      0.03,
      0.04,
      0.05,
      0.06,
      0.07,
      0.08,
      0.09,
      0.1,
      0.11,
      0.12,
      0.13,
      0.14,
      0.15,
      0.16,
      0.17,
      0.18,
      0.19,
      0.2,
      0.21,
      0.22,
      0.23,
      0.24,
      0.25,
      0.26,
      0.27,
      0.28,
      0.29,
      0.3,
      0.31,
      0.32,
      0.33,
      0.34,
      0.35000000000000003,
      0.36,
      0.37,
      0.38,
      0.39,
      0.4,
      0.41000000000000003,
      0.42,
      0.43,
      0.44,
      0.45,
      0.46,
      0.47000000000000003,
      0.48,
      0.49,
      0.5,
      0.51,
      0.52,
      0.53,
      0.54,
      0.55,
      0.56,
      0.5700000000000001,
      0.58,
      0.59,
      0.6,
      0.61,
      0.62,
      0.63,
      0.64,
      0.65,
      0.66,
      0.67,
      0.68,
      0.6900000000000001,
      0.7000000000000001,
      0.71,
      0.72,
      0.73,
      0.74,
      0.75,
      0.76,
      0.77,
      0.78,
      0.79,
      0.8,
      0.81,
      0.8200000000000001,
      0.8300000000000001,
      0.84,
      0.85,
      0.86,
      0.87,
      0.88,
      0.89,
      0.9,
      0.91,
      0.92,
      0.93,
      0.9400000000000001,
      0.9500000000000001,
      0.96,
      0.97,
      0.98,
      0.99,
      1.0
    ],
    "empirical_coverage": [
      0.0,
      0.0,
      0.0,
      0.0,
      0.0,
      0.0,
      0.0,
      0.0,
      0.0,
      0.0,
      0.0,
      0.0,
      0.0,
      0.0,
      0.0,
      0.0,
      0.0,
      0.0,
      0.0,
      0.03225806451612903,
      0.03225806451612903,
      0.06451612903225806,
      0.06451612903225806,
      0.06451612903225806,
      0.12903225806451613,
      0.12903225806451613,
      0.12903225806451613,
      0.12903225806451613,
      0.12903225806451613,
      0.12903225806451613,
      0.12903225806451613,
      0.12903225806451613,
      0.12903225806451613,
      0.12903225806451613,
      0.12903225806451613,
      0.12903225806451613,
      0.12903225806451613,
      0.12903225806451613,
      0.12903225806451613,
      0.6451612903225806,
      0.6451612903225806,
      0.6451612903225806,
      0.6451612903225806,
      0.6451612903225806,
      0.6451612903225806,
      0.6451612903225806,
      0.6451612903225806,
      0.6451612903225806,
      0.6451612903225806,
      0.6451612903225806,
      0.6774193548387096,
      0.6774193548387096,
      0.7096774193548387,
      0.7096774193548387,
      0.7096774193548387,
      0.7419354838709677,
      0.7419354838709677,
      0.7419354838709677,
      0.7419354838709677,
      0.7419354838709677,
      0.7419354838709677,
      0.7419354838709677,
      0.7419354838709677,
      0.7419354838709677,
      0.7419354838709677,
      0.7419354838709677,
      0.7419354838709677,
      0.7419354838709677,
      0.7419354838709677,
      0.7419354838709677,
      0.7419354838709677,
      0.7741935483870968,
      0.8064516129032258,
      0.8709677419354839,
      0.8709677419354839,
      0.9032258064516129,
      0.9032258064516129,
      0.9032258064516129,
      0.9032258064516129,
      0.9032258064516129,
      0.9032258064516129,
      0.9032258064516129,
      0.9032258064516129,
      0.9032258064516129,
      0.9032258064516129,
      0.9032258064516129,
      0.9032258064516129,
      0.9032258064516129,
      0.9032258064516129,
      0.9032258064516129,
      0.9032258064516129,
      0.9032258064516129,
      0.9032258064516129,
      0.9032258064516129,
      0.9032258064516129,
      0.9354838709677419,
      0.9354838709677419,
      0.9354838709677419,
      0.9354838709677419,
      0.9354838709677419,
      1.0
    ]
  },
  {
    "lad": "Blaenau Gwent",
    "t_n": 2019,
    "t_f": 2020,
    "confidence_levels": [
      0.0,
      0.01,
      0.02,
      0.03,
      0.04,
      0.05,
      0.06,
      0.07,
      0.08,
      0.09,
      0.1,
      0.11,
      0.12,
      0.13,
      0.14,
      0.15,
      0.16,
      0.17,
      0.18,
      0.19,
      0.2,
      0.21,
      0.22,
      0.23,
      0.24,
      0.25,
      0.26,
      0.27,
      0.28,
      0.29,
      0.3,
      0.31,
      0.32,
      0.33,
      0.34,
      0.35000000000000003,
      0.36,
      0.37,
      0.38,
      0.39,
      0.4,
      0.41000000000000003,
      0.42,
      0.43,
      0.44,
      0.45,
      0.46,
      0.47000000000000003,
      0.48,
      0.49,
      0.5,
      0.51,
      0.52,
      0.53,
      0.54,
      0.55,
      0.56,
      0.5700000000000001,
      0.58,
      0.59,
      0.6,
      0.61,
      0.62,
      0.63,
      0.64,
      0.65,
      0.66,
      0.67,
      0.68,
      0.6900000000000001,
      0.7000000000000001,
      0.71,
      0.72,
      0.73,
      0.74,
      0.75,
      0.76,
      0.77,
      0.78,
      0.79,
      0.8,
      0.81,
      0.8200000000000001,
      0.8300000000000001,
      0.84,
      0.85,
      0.86,
      0.87,
      0.88,
      0.89,
      0.9,
      0.91,
      0.92,
      0.93,
      0.9400000000000001,
      0.9500000000000001,
      0.96,
      0.97,
      0.98,
      0.99,
      1.0
    ],
    "empirical_coverage": [
      0.0,
      0.0,
      0.0,
      0.0,
      0.0,
      0.0,
      0.0,
      0.0,
      0.0,
      0.0,
      0.0,
      0.0,
      0.0,
      0.0,
      0.0,
      0.0,
      0.0,
      0.0,
      0.0,
      0.0,
      0.0,
      0.03225806451612903,
      0.03225806451612903,
      0.03225806451612903,
      0.03225806451612903,
      0.03225806451612903,
      0.06451612903225806,
      0.06451612903225806,
      0.0967741935483871,
      0.0967741935483871,
      0.0967741935483871,
      0.0967741935483871,
      0.0967741935483871,
      0.0967741935483871,
      0.12903225806451613,
      0.12903225806451613,
      0.12903225806451613,
      0.12903225806451613,
      0.12903225806451613,
      0.12903225806451613,
      0.12903225806451613,
      0.16129032258064516,
      0.16129032258064516,
      0.16129032258064516,
      0.25806451612903225,
      0.25806451612903225,
      0.2903225806451613,
      0.3225806451612903,
      0.3225806451612903,
      0.3225806451612903,
      0.3225806451612903,
      0.3548387096774194,
      0.3548387096774194,
      0.3548387096774194,
      0.3548387096774194,
      0.3548387096774194,
      0.3548387096774194,
      0.3548387096774194,
      0.3548387096774194,
      0.3548387096774194,
      0.3870967741935484,
      0.3870967741935484,
      0.3870967741935484,
      0.3870967741935484,
      0.3870967741935484,
      0.3870967741935484,
      0.3870967741935484,
      0.7419354838709677,
      0.7419354838709677,
      0.7419354838709677,
      0.7419354838709677,
      0.7419354838709677,
      0.7419354838709677,
      0.7419354838709677,
      0.7419354838709677,
      0.7419354838709677,
      0.7741935483870968,
      0.8064516129032258,
      0.8064516129032258,
      0.8064516129032258,
      0.8064516129032258,
      0.8064516129032258,
      0.8064516129032258,
      0.8064516129032258,
      0.8064516129032258,
      0.8064516129032258,
      0.8064516129032258,
      0.8064516129032258,
      0.8064516129032258,
      0.8064516129032258,
      0.8064516129032258,
      0.8064516129032258,
      0.8064516129032258,
      0.8064516129032258,
      0.8064516129032258,
      0.8064516129032258,
      0.8064516129032258,
      0.8064516129032258,
      0.8064516129032258,
      0.8064516129032258,
      1.0
    ]
  },
  {
    "lad": "Blaenau Gwent",
    "t_n": 2020,
    "t_f": 2021,
    "confidence_levels": [
      0.0,
      0.01,
      0.02,
      0.03,
      0.04,
      0.05,
      0.06,
      0.07,
      0.08,
      0.09,
      0.1,
      0.11,
      0.12,
      0.13,
      0.14,
      0.15,
      0.16,
      0.17,
      0.18,
      0.19,
      0.2,
      0.21,
      0.22,
      0.23,
      0.24,
      0.25,
      0.26,
      0.27,
      0.28,
      0.29,
      0.3,
      0.31,
      0.32,
      0.33,
      0.34,
      0.35000000000000003,
      0.36,
      0.37,
      0.38,
      0.39,
      0.4,
      0.41000000000000003,
      0.42,
      0.43,
      0.44,
      0.45,
      0.46,
      0.47000000000000003,
      0.48,
      0.49,
      0.5,
      0.51,
      0.52,
      0.53,
      0.54,
      0.55,
      0.56,
      0.5700000000000001,
      0.58,
      0.59,
      0.6,
      0.61,
      0.62,
      0.63,
      0.64,
      0.65,
      0.66,
      0.67,
      0.68,
      0.6900000000000001,
      0.7000000000000001,
      0.71,
      0.72,
      0.73,
      0.74,
      0.75,
      0.76,
      0.77,
      0.78,
      0.79,
      0.8,
      0.81,
      0.8200000000000001,
      0.8300000000000001,
      0.84,
      0.85,
      0.86,
      0.87,
      0.88,
      0.89,
      0.9,
      0.91,
      0.92,
      0.93,
      0.9400000000000001,
      0.9500000000000001,
      0.96,
      0.97,
      0.98,
      0.99,
      1.0
    ],
    "empirical_coverage": [
      0.0,
      0.03225806451612903,
      0.03225806451612903,
      0.03225806451612903,
      0.03225806451612903,
      0.03225806451612903,
      0.03225806451612903,
      0.03225806451612903,
      0.03225806451612903,
      0.03225806451612903,
      0.03225806451612903,
      0.06451612903225806,
      0.06451612903225806,
      0.06451612903225806,
      0.06451612903225806,
      0.06451612903225806,
      0.06451612903225806,
      0.06451612903225806,
      0.06451612903225806,
      0.06451612903225806,
      0.06451612903225806,
      0.06451612903225806,
      0.06451612903225806,
      0.06451612903225806,
      0.06451612903225806,
      0.06451612903225806,
      0.06451612903225806,
      0.06451612903225806,
      0.06451612903225806,
      0.06451612903225806,
      0.06451612903225806,
      0.06451612903225806,
      0.06451612903225806,
      0.06451612903225806,
      0.06451612903225806,
      0.06451612903225806,
      0.06451612903225806,
      0.06451612903225806,
      0.06451612903225806,
      0.06451612903225806,
      0.06451612903225806,
      0.06451612903225806,
      0.06451612903225806,
      0.0967741935483871,
      0.0967741935483871,
      0.0967741935483871,
      0.0967741935483871,
      0.0967741935483871,
      0.0967741935483871,
      0.0967741935483871,
      0.12903225806451613,
      0.16129032258064516,
      0.1935483870967742,
      0.1935483870967742,
      0.1935483870967742,
      0.22580645161290322,
      0.22580645161290322,
      0.25806451612903225,
      0.3225806451612903,
      0.3225806451612903,
      0.3225806451612903,
      0.3225806451612903,
      0.3548387096774194,
      0.3548387096774194,
      0.3548387096774194,
      0.3870967741935484,
      0.3870967741935484,
      0.41935483870967744,
      0.41935483870967744,
      0.41935483870967744,
      0.41935483870967744,
      0.41935483870967744,
      0.41935483870967744,
      0.41935483870967744,
      0.41935483870967744,
      0.6451612903225806,
      0.6774193548387096,
      0.6774193548387096,
      0.6774193548387096,
      0.6774193548387096,
      0.6774193548387096,
      0.7096774193548387,
      0.7096774193548387,
      0.7096774193548387,
      0.7096774193548387,
      0.7096774193548387,
      0.7419354838709677,
      0.7419354838709677,
      0.7419354838709677,
      0.7419354838709677,
      0.7419354838709677,
      0.7419354838709677,
      0.7419354838709677,
      0.7419354838709677,
      0.7419354838709677,
      0.7419354838709677,
      0.8064516129032258,
      0.8064516129032258,
      0.8387096774193549,
      0.8387096774193549,
      1.0
    ]
  },
  {
    "lad": "Blaenau Gwent",
    "t_n": 2021,
    "t_f": 2022,
    "confidence_levels": [
      0.0,
      0.01,
      0.02,
      0.03,
      0.04,
      0.05,
      0.06,
      0.07,
      0.08,
      0.09,
      0.1,
      0.11,
      0.12,
      0.13,
      0.14,
      0.15,
      0.16,
      0.17,
      0.18,
      0.19,
      0.2,
      0.21,
      0.22,
      0.23,
      0.24,
      0.25,
      0.26,
      0.27,
      0.28,
      0.29,
      0.3,
      0.31,
      0.32,
      0.33,
      0.34,
      0.35000000000000003,
      0.36,
      0.37,
      0.38,
      0.39,
      0.4,
      0.41000000000000003,
      0.42,
      0.43,
      0.44,
      0.45,
      0.46,
      0.47000000000000003,
      0.48,
      0.49,
      0.5,
      0.51,
      0.52,
      0.53,
      0.54,
      0.55,
      0.56,
      0.5700000000000001,
      0.58,
      0.59,
      0.6,
      0.61,
      0.62,
      0.63,
      0.64,
      0.65,
      0.66,
      0.67,
      0.68,
      0.6900000000000001,
      0.7000000000000001,
      0.71,
      0.72,
      0.73,
      0.74,
      0.75,
      0.76,
      0.77,
      0.78,
      0.79,
      0.8,
      0.81,
      0.8200000000000001,
      0.8300000000000001,
      0.84,
      0.85,
      0.86,
      0.87,
      0.88,
      0.89,
      0.9,
      0.91,
      0.92,
      0.93,
      0.9400000000000001,
      0.9500000000000001,
      0.96,
      0.97,
      0.98,
      0.99,
      1.0
    ],
    "empirical_coverage": [
      0.0,
      0.03225806451612903,
      0.03225806451612903,
      0.03225806451612903,
      0.06451612903225806,
      0.0967741935483871,
      0.16129032258064516,
      0.1935483870967742,
      0.1935483870967742,
      0.1935483870967742,
      0.1935483870967742,
      0.1935483870967742,
      0.1935483870967742,
      0.1935483870967742,
      0.1935483870967742,
      0.1935483870967742,
      0.22580645161290322,
      0.22580645161290322,
      0.25806451612903225,
      0.2903225806451613,
      0.3225806451612903,
      0.3225806451612903,
      0.3225806451612903,
      0.3225806451612903,
      0.3225806451612903,
      0.3870967741935484,
      0.3870967741935484,
      0.3870967741935484,
      0.3870967741935484,
      0.3870967741935484,
      0.3870967741935484,
      0.3870967741935484,
      0.3870967741935484,
      0.41935483870967744,
      0.41935483870967744,
      0.41935483870967744,
      0.41935483870967744,
      0.41935483870967744,
      0.41935483870967744,
      0.41935483870967744,
      0.41935483870967744,
      0.45161290322580644,
      0.4838709677419355,
      0.4838709677419355,
      0.4838709677419355,
      0.4838709677419355,
      0.4838709677419355,
      0.4838709677419355,
      0.4838709677419355,
      0.5161290322580645,
      0.5161290322580645,
      0.5161290322580645,
      0.5483870967741935,
      0.5483870967741935,
      0.5483870967741935,
      0.5483870967741935,
      0.5483870967741935,
      0.5483870967741935,
      0.5806451612903226,
      0.6129032258064516,
      0.6129032258064516,
      0.6129032258064516,
      0.6129032258064516,
      0.6129032258064516,
      0.6129032258064516,
      0.6129032258064516,
      0.6129032258064516,
      0.6129032258064516,
      0.6129032258064516,
      0.6129032258064516,
      0.6129032258064516,
      0.6129032258064516,
      0.6129032258064516,
      0.6129032258064516,
      0.6129032258064516,
      0.6129032258064516,
      0.6451612903225806,
      0.6451612903225806,
      0.6451612903225806,
      0.6774193548387096,
      0.6774193548387096,
      0.6774193548387096,
      0.6774193548387096,
      0.6774193548387096,
      0.6774193548387096,
      0.6774193548387096,
      0.7419354838709677,
      0.7419354838709677,
      0.7741935483870968,
      0.7741935483870968,
      0.7741935483870968,
      0.7741935483870968,
      0.7741935483870968,
      0.7741935483870968,
      0.7741935483870968,
      0.7741935483870968,
      0.7741935483870968,
      0.7741935483870968,
      0.8064516129032258,
      0.8064516129032258,
      1.0
    ]
  },
  {
    "lad": "Blaenau Gwent",
    "t_n": 2022,
    "t_f": 2023,
    "confidence_levels": [
      0.0,
      0.01,
      0.02,
      0.03,
      0.04,
      0.05,
      0.06,
      0.07,
      0.08,
      0.09,
      0.1,
      0.11,
      0.12,
      0.13,
      0.14,
      0.15,
      0.16,
      0.17,
      0.18,
      0.19,
      0.2,
      0.21,
      0.22,
      0.23,
      0.24,
      0.25,
      0.26,
      0.27,
      0.28,
      0.29,
      0.3,
      0.31,
      0.32,
      0.33,
      0.34,
      0.35000000000000003,
      0.36,
      0.37,
      0.38,
      0.39,
      0.4,
      0.41000000000000003,
      0.42,
      0.43,
      0.44,
      0.45,
      0.46,
      0.47000000000000003,
      0.48,
      0.49,
      0.5,
      0.51,
      0.52,
      0.53,
      0.54,
      0.55,
      0.56,
      0.5700000000000001,
      0.58,
      0.59,
      0.6,
      0.61,
      0.62,
      0.63,
      0.64,
      0.65,
      0.66,
      0.67,
      0.68,
      0.6900000000000001,
      0.7000000000000001,
      0.71,
      0.72,
      0.73,
      0.74,
      0.75,
      0.76,
      0.77,
      0.78,
      0.79,
      0.8,
      0.81,
      0.8200000000000001,
      0.8300000000000001,
      0.84,
      0.85,
      0.86,
      0.87,
      0.88,
      0.89,
      0.9,
      0.91,
      0.92,
      0.93,
      0.9400000000000001,
      0.9500000000000001,
      0.96,
      0.97,
      0.98,
      0.99,
      1.0
    ],
    "empirical_coverage": [
      0.0,
      0.03225806451612903,
      0.06451612903225806,
      0.06451612903225806,
      0.0967741935483871,
      0.12903225806451613,
      0.12903225806451613,
      0.12903225806451613,
      0.16129032258064516,
      0.16129032258064516,
      0.16129032258064516,
      0.16129032258064516,
      0.16129032258064516,
      0.1935483870967742,
      0.22580645161290322,
      0.25806451612903225,
      0.2903225806451613,
      0.3225806451612903,
      0.3225806451612903,
      0.3225806451612903,
      0.3225806451612903,
      0.3225806451612903,
      0.3225806451612903,
      0.3548387096774194,
      0.3548387096774194,
      0.3548387096774194,
      0.3548387096774194,
      0.3548387096774194,
      0.3870967741935484,
      0.3870967741935484,
      0.3870967741935484,
      0.3870967741935484,
      0.3870967741935484,
      0.3870967741935484,
      0.41935483870967744,
      0.41935483870967744,
      0.41935483870967744,
      0.41935483870967744,
      0.41935483870967744,
      0.45161290322580644,
      0.4838709677419355,
      0.4838709677419355,
      0.4838709677419355,
      0.4838709677419355,
      0.4838709677419355,
      0.4838709677419355,
      0.4838709677419355,
      0.4838709677419355,
      0.5161290322580645,
      0.5161290322580645,
      0.5161290322580645,
      0.5161290322580645,
      0.5161290322580645,
      0.5161290322580645,
      0.5161290322580645,
      0.5161290322580645,
      0.5161290322580645,
      0.5161290322580645,
      0.5806451612903226,
      0.5806451612903226,
      0.6129032258064516,
      0.6129032258064516,
      0.6451612903225806,
      0.6451612903225806,
      0.6774193548387096,
      0.6774193548387096,
      0.6774193548387096,
      0.6774193548387096,
      0.6774193548387096,
      0.6774193548387096,
      0.6774193548387096,
      0.6774193548387096,
      0.6774193548387096,
      0.6774193548387096,
      0.6774193548387096,
      0.7096774193548387,
      0.7096774193548387,
      0.7419354838709677,
      0.7419354838709677,
      0.7419354838709677,
      0.7419354838709677,
      0.7419354838709677,
      0.7419354838709677,
      0.7741935483870968,
      0.7741935483870968,
      0.7741935483870968,
      0.8064516129032258,
      0.8064516129032258,
      0.8064516129032258,
      0.8064516129032258,
      0.8064516129032258,
      0.8064516129032258,
      0.8064516129032258,
      0.8387096774193549,
      0.8387096774193549,
      0.8387096774193549,
      0.8387096774193549,
      0.8387096774193549,
      0.8387096774193549,
      0.8709677419354839,
      1.0
    ]
  }
]
